# Supplementary material for: Revealing the Interactions Between Diabetes, Diabetes-Related Diseases, and Cancers Based on the Network Connectivity of Their Related Genes
Source: Front Genet. 2020 Dec 14;11:617136. doi: 10.3389/fgene.2020.617136 (PMC7767993; doi:10.3389/fgene.2020.617136)
Supplement: Supplementary file 1 [file Data_Sheet_1.ZIP]

Archive with 7 entries (6 files):
- Dataset/Dataset S1.txt
- Dataset/Dataset S2.txt
- Dataset/Dataset S3.txt
- Dataset/Dataset S4.txt
- Dataset/Dataset S5.txt
- Dataset/Dataset S6.txt
- Dataset/
