# Supplementary material for: Revealing the Interactions Between Diabetes, Diabetes-Related Diseases, and Cancers Based on the Network Connectivity of Their Related Genes
Source: Front Genet. 2020 Dec 14;11:617136. doi: 10.3389/fgene.2020.617136 (PMC7767993; doi:10.3389/fgene.2020.617136)
Supplement: Supplementary file 1 [file Data_Sheet_1.ZIP › Dataset/Dataset S2.txt]

vitamin D_GFI1 NFKB1 SNAI2 SNAI1 VDR FGF23 ALPL AQP3 ATP2B1 BGLAP BMP7 CDKN2D IL1B IL15 CXCL10 PIM1 MED1 PTH PTGS2 PTN RXRA SFRP1 SPP1 TGFB1 TYR FZD1 STC2 TRIM24 ADAMTS1 SNW1 KANK2 CYP1A1 CYP3A4 CYP11A1 CYP27A1 GC IFNG LRP2 LGMN TNF CUBN CALB1 TAF7 TAF11 MED14 MED17 MED24 THRAP3 MED12 MED13 MED16 TOB2 MED4 HR MED30 TCF3 BAZ1B 
osteoporosis_UNC13B ENTPD6 NINJ1 SCO2 LACTB2 TNFSF4 ETHE1 MT1G NSMF MYL9 CDA HSPA1B RAMP3 STXBP2 AQP9 RETN TFG GBP1 ARFIP2 CYP1B1 EXPH5 S100A12 TAF9B EGR1 EGR2 KLF13 EGR3 KIR2DS1 PPBP HLA-C PARD3 BACE1 GJB1 CYP27A1 EHD3 BANK1 SERPING1 SET HPR CD1D LGALS2 KCNMB1 KIAA0930 TNFSF10 SFN JUNB TMEM8A CTSA GSTM4 CCR1 GSTM2 JUN GSTM1 DUSP1 CARD9 TSC22D4 LILRB1 NME4 ASH1L LILRB3 GMIP MLF2 GJD2 GIPC1 PRPF18 TPPP3 CTRL CEACAM6 ITPKB REL MGLL CD24 SGK1 HIST2H2AA3 BTG2 LITAF HOXC10 PPP3CA MC2R PANX1 TIMP2 ZNF467 CTSD EGLN2 DMTN TMEM176A FOS BGN GP1BA TMEM159 HNRNPUL2 FOSB NUCB1 HBEGF SIPA1 ECM1 PIGP TGFB1I1 NUDT3 FSTL1 ASGR2 PTGS2 SERTAD3 ENC1 STAB1 TGFB1 MAP3K3 TGFB3 GK FAM118A GOLM1 GTF2F1 MID2 HINFP TMPRSS15 STIM1 FAM173A NCF1 SRSF6 PF4 TYMP CSF3R CRTC1 CD82 PLXND1 ATF6B ODC1 ITGA2B PPP1R15A PROS1 DLST TNF GGA1 KIAA0513 ZFP36 CASR SMAD1 FANCA POLRMT MRGBP NAT6 CACNB3 SELP TADA3 GNB2 LCN2 XAF1 ACBD3 CREB5 VCL CPB1 C5AR1 SLC2A3 PKMYT1 LTBP1 CDC14B FPGS COBLL1 NMRK1 ZKSCAN3 PMAIP1 ZC3H15 PSPH RPH3A MARK2 ITGA5 HSPA6 TXNRD3 PARVB MCC ACVR2B MARCH2 MMRN1 BCL6 NDUFS5 PDE3A IRF6 SOS2 FCGR2C CHI3L1 RTN3 CXCL8 BCL2A1 LAMC1 LMNB1 ALOX12 TREM1 HK3 APH1A CA2 UPK1B PPP6R1 LBP RBM14 MCL1 REC8 DDX17 TAF10 MYO15B DNAJA4 ABHD17A NAA15 BPI LTF LEPROT B4GALT5 CLUAP1 TRIB1 SMARCD3 LUZP4 DYSF THBS1 PPM1F SGSH ADD2 CRYZ GNA15 CLEC1A CLEC1B RPS6KA6 CCL5 CCL3 IGF2BP3 ATP7A KCNJ2 MLXIP ENTPD4 CACNA2D3 SCRIB DYNC1LI1 MARCO DDX39A LAP3 KARS GLOD4 CD9 TRIM14 SKAP2 CES1 SMARCB1 EPAS1 ANKLE2 IGHV3-23 C3AR1 AKAP9 NOLC1 NOD2 TPGS2 EXOSC8 HERC2 MYB LONP2 SERPINF1 CPNE3 DENR NUP88 SF3B1 ATG3 GABARAPL1 XBP1 PMM2 ST6GAL1 PLA2G4C STAG1 SNW1 VNN2 PIK3R1 GPR183 RPS21 HLA-DRB4 ITM2C PID1 BEX4 CFD PWP1 TCERG1 ANP32A TFRC MPHOSPH10 GDE1 IKZF1 SMC4 SAMSN1 GATA2 NLK TRIOBP MRPL11 BLOC1S5 RPS17 TCL1A HIST1H3H KCNN4 PRKACB CEP192 CENPU ANXA3 TSC22D1 CROCCP2 RHOH UBE2G1 TMCO3 APBB1IP KAT2B CCNG2 EXOC5 IGHD ADA ARHGEF6 ABHD5 ZCCHC10 FASTKD3 CETN3 ACAT1 MRPL39 LIMD2 CD3D CTSS UGCG SOCS2 ATXN7 C1QBP FCER1A CLIC3 CCR3 IGHA1 HLA-DQA1 MEF2A NQO2 MGMT IFNGR1 RANBP1 CACYBP NOC3L DHRS1 RANBP6 THOC7 ADAM19 HNRNPH1 HLA-DPB1 CLDND1 MAPRE1 DCP2 CDKN1C HDC PTGER4 SLC20A1 LILRA3 SMG9 ZDHHC4 HSPA13 AKAP12 ADAM28 CXCR4 GPNMB FAM3C ENPP2 ENOPH1 CCT7 FADS2 JAK2 CD300A POU2AF1 PRPF4B UBE2B SDHB FBXO11 IGL TMEM131 OLFM1 TBL1XR1 GNPDA1 GFI1B DMTF1 CLC PDCD4 FKBP5 DEGS1 SEC24D PCNA PRUNE2 PPP1CC ABLIM1 RXRB DROSHA SPTSSA SH3BP5 CSE1L S1PR1 CDC123 HIST1H2AC TRAPPC3 PDIA4 PIAS4 SLC38A1 HBG2 OSBPL3 NAT1 EIF2S3 HIST2H2BE AZIN1 MAF ZNF91 MAVS DNAJC10 PRPF3 DNMT1 GLYR1 IL7R ZNF652 VCP PXN TUBGCP3 FMR1 COPB2 SEL1L3 CSF2RB IPO5 EDC4 OSBPL11 PIM1 MBP ARFGEF2 TTC13 RFC4 EIF5A ELAC2 NRG1 OAS1 YY1AP1 CLK4 CLK1 PPP5C IL4 ARL4C FCGR2B PCCB IRF8 MCM7 MS4A3 TRMT61B MS4A2 CD244 YWHAE SNAP23 RPAP3 FCGR3A FYCO1 NRIP1 HRH4 TOPBP1 PDE4B BLNK PDLIM5 RRM2 NDUFA5 GZMB ZBTB38 TPBG ALOX5AP SGPP1 KPNB1 SUCLA2 ALDH1A1 TBC1D8 HIST1H2BG LTB PFDN2 ANAPC5 SMPDL3A TAF7 HIST1H2BE ITGB3BP ABCE1 HDAC4 PLEK KIAA1551 RB1CC1 SPATA20 LRMP NR3C1 ADD3 NGRN SEPT9 SCRN1 OPA1 WDR91 RPS6KA3 RBM34 
asthma_MX1 IL1R2 ACSL1 MX2 MYL6 RUFY1 LAP3 IFI27 VIM TNFSF8 MYL9 CALM2 IFITM2 IFITM3 ATP6V0D1 AQP9 IGHV3-23 C3AR1 GLRX DCAF6 ASAH1 ACTB PDCD10 GNG5 IFI16 CYP1B1 CHST15 B2M S100A12 EGR1 RPL41 PPBP TALDO1 RPS27 TREML1 MYL12A VNN2 BANK1 TAGLN2 PPT1 CD302 ATP6V1B2 SPARC SAMSN1 IFI30 BLOC1S5 MT2A RASSF2 PRDX6 GNG11 MRPL3 LGALS3 PLAC8 TCL1A LGALS1 PRKAR2B PRDX1 FTH1 ARL6IP5 HIST1H3H GLUL RPL39 LTA4H COX2 TNFSF10 COX1 CD14 IER3 CTSB CCR2 SRP9 CTSA LYN RHOA LYPLA1 ANXA2 DUSP1 NCOA4 TSC22D3 HBA1 NBPF14 LYZ TLR2 SLC7A7 THEMIS2 TLR8 TAX1BP3 LIMS1 ITK HIST2H2AA4 SERPINA1 BTG1 HBB ARPC1B ADM FPR1 AREG OAZ1 CTSS SH3BGRL SNX3 RAP1B CLEC7A TIMP1 FCER1G SNX9 CLIC1 CD53 CAP1 ATP6V0E1 DYNLL1 IFNGR1 IFNGR2 PGAM1 SERPINB1 GSTO1 MPP1 FOS CREG1 LAPTM5 RNASE6 HSBP1 PGRMC1 HCK PSMA6 RILPL2 PLP2 AIDA CD63 GRN CSTA F13A1 TMEM140 SNX10 PTGS1 HERPUD1 TMSB4X PSMB3 NAMPT CXCR4 METTL7A MGAT5 RAB8A CD55 CD163 TLE1 GCA ZBTB16 POU2AF1 TYROBP IGL RBX1 TUBA4A RAB31 S100A4 PF4 CD69 FKBP5 S100A9 S100A8 FCN1 RGS18 ITGA2B SLA TUBB1 CLU ZFP36L2 TMEM123 BCL2L11 CCND3 BASP1 IGKC HIST1H2AC CD93 MAP2K1 HBG2 ARPC5 ISG15 MAFB SDCBP HIST2H2BE ISG20 MYD88 NT5C3A ARPC3 SELL CARD16 ND2 FTL ND4 ND3 VCL IL7R NCF2 C5AR1 IRS2 ATP6 ACTG1 ETS1 SAT1 UQCRH MAP3K7CL IGHG4 SESN1 IGHG2 UBC GPX1 ACTR3 SRGN VCAN ELF1 TMBIM4 IRF8 FAM96A TMBIM6 MS4A1 CXCL8 SMIM3 BCL2A1 LY96 HMGB2 TREM1 PDLIM1 FCGR3A CA2 PSAP MFSD1 SARAF LBR CASP1 ALOX5AP FGR NAGK RAB10 DDIT4 TXNIP MNDA KCTD12 DYNLT1 SMAP2 GAPDH HIST1H2BD LUZP6 CEBPB RNF11 CEBPD HIST1H2BK KIAA1551 ETFA THBS1 YBX3 NRGN CLEC1B ALDH2 VSIG4 UPP1 TRIM22 NCK2 RPL22 RPL24 RPL23 RUNX3 SRRM1 DDX39A CD7 RPL27 RPL29 PFN1 CALM1 LEF1 SF3B5 CYFIP2 RPL11 SATB1 ZNF394 CCNI RPL10 RPLP0P6 RPL13 RPL12 IL2RG RPS4Y1 UXT RPL36AL SNRPD2 MXI1 RPL15 RPL14 SPOCK2 RPL17 RPL19 CCNL1 RPL18 PRKCH JUND HLA-DRB5 GADD45B BCL11B CAMLG DNTTIP2 MIF HLA-A HLA-B EIF1 COMMD6 RPS26 RPS29 QARS RPS21 RPS20 PSME1 SF1 ITM2A HLA-DRB4 RPS25 HLA-DRB1 RPL5 CDC42SE2 CUTA RPL31 PHB2 RPL3 RPL4 RPL30 ANP32B RPL32 RPL35 RPL34 ICAM3 PCBP1 RPL9 RPL8 KLRK1 LGALS2 RASSF5 RPL36 JUNB IER5 GOLGA7 RPS12 CDR2 DUSP2 H3F3B RHOH JOSD1 CS PTMA MZT2A BHLHE40 HCST PABPC1 TOMM7 SGK1 CSRNP1 BTG2 LITAF CTSW CD3E CD3D HINT1 LDHB SSR2 HLA-DQA1 NPM1 IL32 GCH1 AES MRPL54 CD48 CD44 ZNF331 CDKN1B RPLP2 CRIP1 CST7 RSRC2 RNF139 HLA-DPA1 HLA-DMA TBC1D10C CD74 RPS8 CD160 RARRES3 RPS7 KLHDC2 NOSIP CWC15 RPSA CDC25B FOXP1 FAU TRAC ISCU SPNS1 SRSF5 SBDS SRSF7 SLC25A36 GTF2B UCP2 ZBTB21 PEBP1 TOMM20 FBL ABLIM1 CFL1 RPS2 RPS3 HMGN1 HMGN2 NKG7 GTF3A EEF2 FBXO33 NR4A2 NACA MAL CD8A TCF7 KLRB1 GLYR1 CORO1A EEF1B2 RASGRP1 PIM3 MOAP1 TIPARP SUN2 EIF5A HSP90AA1 CBX4 HSPA8 IRF2BP2 NFKBIZ EDF1 TAPBP TGFBR3 IRF1 NFKBIA ARL4C EEF1D NDUFS5 EEF1G HLA-DRA PSMG2 SNURF TERF2IP EIF4B GPSM3 SLC25A3 DDX47 DNAJB1 VPS51 RPL36A UQCRFS1 COX4I1 NAE1 EIF4H BCAS2 GLRX5 CCDC59 GZMA RPL35A CIRBP SOD1 DNAJA1 NELL2 ZAP70 LCK EIF3L IL2RB ABHD17A EIF3K EIF3H LTB PFDN2 EIF3F EIF3G EVL UBA52 EIF3D PFDN5 SLC25A6 EIF3E TPT1 MTCH1 KDM3A NXT1 LSP1 HSP90AB1 DDX24 YBX1 RPL10A ITGAL RPS4X CCL5 POLR2J CHCHD2 MAPK6 RPL7A CDK18 HEXIM2 ACTN3 GPR37L1 RBP5 SPANXA1 CPVL SKAP2 IFNL1 ST3GAL5 SNCG HES4 CDR1 PPP1R26 ARRDC3 ACTL6B CYP4F8 TYMSOS PRR19 HAMP HLA-DRB3 LST1 MS4A7 SPON2 GCC1 SPATC1L CD1D CD19 PDGFD HMOX1 WARS INSRR USP9Y CCDC114 SIGLEC10 PDZK1IP1 MMP17 ARTN MZB1 ARPC1A HIST2H2AA3 TMPRSS4 CTSZ ADRB2 EVPL HBQ1 TMED1 VENTX CBR1 NOG SYP CD180 FAM189A2 AKR1C3 HSFX2 GP1BB CDKN1C LILRA3 FCGBP HLA-DMB DMBT1 RAC3 PRM1 EIF1AY CRYBB1 EEF1A2 NUPR1 TGFBI CDK2AP1 CLEC3B ABLIM3 TUBB6 PEBP4 MYH13 ARHGEF16 PSPN GOT1 SSC5D ADRA2C UPK3A RADIL BIRC7 NMUR1 ND6 CSF1R CD151 IL18RAP FGF8 TPO RGS2 NMRK2 NPPB KLRC1 PLA2G2E NAT8B HSPA6 AVPR2 PILRA SEPT5 SARS2 CRYGC ALPP MFAP4 FAM27E3 RTN1 KHDRBS3 DDX3Y HSPB9 USHBP1 DPP3 FCGR3B OTX1 TAC4 DNAJB8 FAM83C PPP1R14A HIST1H2AJ GZMB TBC1D9 KLF4 SELENBP1 APOC3 RAB17 RTP5 CX3CR1 ARHGDIG BARX2 CXXC5 TNFSF13B SCRN1 PRB3 BEND2 KRT1 SS18L1 NIPSNAP3A LACTB2 SLPI NINJ2 POP1 NAIP CDA EIF5A2 RETN CYB5D1 SLAIN1 TOB1 RGPD5 CPNE2 ELANE CHST7 AFAP1L2 ST8SIA1 ZNF383 KIR2DS2 COG5 RAB39B STAM PARP15 NMT2 SFXN3 EZH2 LXN SLC22A5 TXK HPR CCDC91 RNF214 RAVER1 CEP72 FAM19A1 ACAD8 AKIRIN1 ANXA3 AZU1 IL18 KBTBD6 CEACAM8 CTRL CEACAM6 AGO3 SIGLEC5 CD24 UGCG DISC1 CTSG BBS7 CAMP NQO2 PRMT3 ZDHHC11 ADAM1A PELI1 SMAGP STAG3L1 ORM1 NKAP EP300 CHN1 PRAME PGLYRP1 OLR1 HEATR9 APPL2 DEFA3 VCAM1 PUS7 NRBP2 OLFM4 XIST ABCG1 LRP11 ADCY10P1 ANKRD36B ZNF431 HP MPO FBLN5 AP3M2 HMGN5 DOCK10 FAM177A1 KIAA0754 ZNF785 MGAM ARHGAP12 RCAN2 LCN2 PRTN3 GCLM ZNF652 CRISP3 KLHL15 GMNN CLEC5A BTBD3 ARID2 CMTM8 MMP8 GGH GPX7 MMP9 MCC ACVR2A SCGB3A1 CFAP36 MANSC1 MS4A3 PSMG1 CHI3L1 BMPR1A KDM5C ZNF195 LMNB1 FHIT CEP135 ASCC2 S100B S100P BPI PTX3 SPAG1 LTF TAF5 ALAS1 COCH CCL3 TRAT1 ABCD2 ZNF281 RFX2 ORAI2 GLA RPL22L1 CD200 CES1 EGR2 EGR3 DAXX NEBL ZRANB1 PLK2 CMBL CFD CD1E PLA2G7 SULT1A2 RAVER2 PDK4 ERMAP DUSP6 JUN SIGLEC14 LYVE1 IL1B KBTBD7 RAPGEF2 IGHD CD22 ZNF232 LRRC4 CTLA4 CTSH CLIC2 IGHA1 TMEM176A ARG1 LRG1 ALDH5A1 FOSB IGHM NUDT4 SIPA1L2 MRC1 FADS2 IL4R TGFB2 CYBRD1 PCDHA11 RNF182 IGKV3-20 CD177 SLC27A2 GALNT14 PPP1R15A TNF FAM117B NT5E MICALCL SPP1 STOX1 HLA-DOA PPEF1 SLC15A3 FST TNFRSF10D GCLC H1F0 CDC42EP3 SKIV2L ZNF772 ETS2 IGF1R IGHG1 NMRK1 PMAIP1 USP53 TGM3 PSPH CAV1 BMX ALPL XCL2 CPM CNTNAP3 CCL3L3 HIST1H1T RBM11 CR2 HAUS4 RPIA PLA2G10 SPRY2 UGT2B7 SRXN1 PLAG1 USP12 FCAR HLX RMND5A RNPEP IGF2BP2 CTNNAL1 IFT57 SUMO1P1 RBM7 CACNA2D2 SYTL2 ATG10 FEZ1 IDO1 C4BPA SMA4 FAM169A TSEN54 CAPNS2 KIAA1324 WDR70 SAMD3 PHC1 NDFIP2 KIR2DS4 PAFAH2 FAT4 SLA2 AP1S3 MYBL1 CEP78 GSTM4 TCF19 CCL23 MYOF PTCH1 NFATC2 PIGF PXDN KIR2DL1 KIR2DL2 KIR2DL3 TRIM5 HAVCR2 STAT4 KIR3DL1 KIR3DL2 RNASE2 SLC29A1 PLCB1 RNU4-2 PRSS23 PHEX IFIH1 SMPD3 AHSP PPIL2 CXCL10 CLEC4C ABI3 LY6E CLC UTS2 SNRPG UTRN ODC1 JAKMIP2 ZBTB20 IL12RB2 LDLR SLC15A2 GLMN F2R OSBPL5 HOPX XAF1 IL5RA CREM RORA IGFBP7 XCL1 NPC1 DHCR24 TNFRSF21 CD247 CD244 L3MBTL4 SH2D2A BNC2 P2RY2 DSP RALGAPA1 KCTD10 LPAL2 MYO1G KIR3DS1 SYNE1 PRR5L PPM1L SYNE2 CCL4 WDR7 BAK1 KRT5 TTC39B EREG HIST1H4B RHEBL1 SIK1 NOD2 CBLB AKAP5 HERC5 SLAMF7 CPNE4 PTGDR PTGDS YES1 APOBEC3G SH2D1B PARP14 PARP12 OCLN INTS7 MACF1 OXTR IFI35 MLC1 PREP PRF1 IFIT2 IFIT1 IFIT3 KIF21A OTUD6B RHOC NCR3 UGDH MPPED2 NCR1 ID2 ARHGEF5 AVPI1 TLR3 CROT CD38 HBZ ERRFI1 SLC20A1 NUDT5 SPTLC3 ACADM ENC1 ZBP1 PDGFRB MATK CRIM1 FAH COLQ KLRD1 IFI6 TEFM ODF2L GNPTAB PTTG2 TBX21 TBC1D19 S1PR5 TTC38 DDX58 GNAL LPP CUZD1 ZMAT4 RGS9 USP28 ABCC3 OAS1 OAS2 FAM153C PZP NCAM1 TNFAIP6 ALOX15 NCALD SNAPC3 ERBB2 HIST1H1E HIST1H1C KRT72 TKTL1 DAPK1 PDE4D KRT73 FMNL2 FMNL3 FAM98B PRR4 PPP2R2B SLC4A4 USP18 OASL IL1RL1 BNIP1 KLRG1 KRT4 ACTN2 ARL14 DES COL1A1 MARCO THEG SST SCGB1A1 L1TD1 LRP2 CCDC68 ADH1C CRABP2 PKD2L1 C4BPB ITIH2 RPS4Y2 ASCL1 SV2B NHLH1 PEG10 MSR1 TMEM74B ABCA6 ABCA4 NMBR AVPR1A KLF17 KEL WNK4 HOXB5 XKR3 NOX1 ATP6V1B1 SPON1 BEX1 SLC6A20 CD1A ZC3H12A EPB41L2 APOE APOD DUSP5 DUSP4 NCOA7 TNFRSF12A CCL20 LILRB1 FN1 GP5 SORCS1 VEGFA MMP10 MMP16 MPPED1 CLCF1 HLA-DQB1 RAPGEF5 ACVRL1 GUCY2F PCSK9 C8B KALRN SOCS3 NEU4 LDHC MAP2 FCER1A RAB6B CCR6 IGHA2 HCRT HLA-DQA2 DYNC1I1 SVIL DNAJC5B ARG2 PER3 PER2 IGLL1 STK17B HLA-DPB1 GHRL CCL15 RYR3 KCNA1 GRP FAM69B KCNA4 PTN MIA2 CAMK2N1 CCL19 NEFH CCL17 AOC3 GDF15 B3GAT1 DOK6 ADTRP SCG5 ABCG2 CSF3 SAA4 NOL4 TNN DACH1 WIF1 SLIT2 S1PR1 HAS3 COTL1 LZTS1 MYH11 SYT4 HBG1 TMPRSS11A STON1-GTF2A1L GEM NR4A3 MAFF SELP CDH12 BLK GUCY1B2 CSH1 COX7A1 SCGN RGS1 RIMS1 MUC13 KCNJ5 KCNJ8 GFPT2 KCNJ15 NEB NAV3 SEPT4 NT5C1A IL6 TNIP3 PIP BCL3 SCN4B ATP13A4 GAL3ST1 SPATA3 PTPN22 HSPB2 CXCL2 CXCL3 DPP4 CYR61 CXCL5 TNFRSF17 CA8 CPXM1 GRASP PRLHR PTGIR ANXA13 PLAUR TBX3 SOD2 ADCYAP1 SYT13 APOC1 APOC2 CTRB1 COL8A2 TLL1 SFTPA2 CD101 TRIB1 COLEC12 DDC TRIM31 SEMA3E RND1 TTR CLEC1A ZNRF4 PHKG1 CHSY3 SRY CCK CABYR AZGP1 ZG16 ASCL2 SNX31 ASCL3 SFRP1 ARNTL MAGEA8 IFNL3 DHX35 SERPINF1 HABP2 MCAM STARD13 NR2F1 COPZ2 SULT2B1 FAM111B CHST1 MEP1A PNMT SLC6A1 TNFSF11 TPSAB1 GSTM3 FOXD1 CEACAM3 NMU CEACAM5 TFF3 TFF1 AKR1B10 SERPINA3 TFCP2L1 GRIK2 IGSF21 UCHL1 SNTG2 ST8SIA5 PLLP ELMOD1 GAD1 GNMT B3GNT6 SCRG1 FMOD NEUROG1 FKBP10 CCL13 CENPA CST1 TFAP2B CA12 THNSL2 MAGED4B SLC9A3 ITGA10 CXCL13 HJURP NALCN CXCL14 DEFB1 KRT6A MPZ MICA KRT6C IGFBP6 IPCEF1 SYT8 ADRA2A ALDH3A1 KCNA10 MATN1 LHX6 CDH15 ANKRD34A KCNE4 DDX4 RASGRP3 HOXB13 CHAD CLCA1 SH3GL3 REXO1 TRIM63 HMGCS2 PYCR1 MUC5AC ETV1 WNT16 VSTM2L FBP2 MS4A2 CATSPER1 NNMT CELF2 GMPR TRH DUSP13 TMEM204 SLCO1B3 LBP FAM83A PHACTR3 FAM83D IRX4 SYT17 NGB SOD3 KLF9 PSRC1 COL8A1 HKDC1 MYLK3 MSLN FLT3 FHL1 FNBP4 CKMT1A SCAMP2 SCAMP4 CHFR LARP6 NUP93 OSTM1 MTHFD2 SCO2 ETHE1 SF3B4 PNKP ARAF TM9SF4 NXF1 MUC1 DPYSL2 FAM168B NUP85 CAPNS1 AKT1 PRSS8 ATP6AP1 RMDN3 COPZ1 GJB1 VAMP7 SERPING1 ITPA HYOU1 CHST4 RNH1 POP4 TAPBPL TSKU TMEM8A TMEM43 FAM102A FXYD1 MMP12 GPI PEA15 CYB561D2 FAM171A1 LDHA CSRP1 CHL1 SF3A3 MOCOS DHRS1 LDOC1 FABP5 APEX1 PPARG PLIN3 TKT FCGRT GCNT3 CYP2F1 SEC24C SUPT16H USP3 DOLPP1 AGT SLC9A6 NSMAF CTNND1 DLST APEH LAPTM4B CDH3 RAB25 MPDU1 MAP2K3 M6PR MED28 NFKB1 PGD PIAS3 PEF1 CERS2 ZNF410 FTO ATP12A CORO1C TM7SF2 VPS72 APMAP PI3 EFHD2 ABL1 GPX3 TNFRSF1A BCKDK FCGR2A DAB2 CDK4 ACO1 MAPKAP1 APH1A MDK DRAM1 UBR7 KIAA0556 PHACTR1 ACP2 AMT NAGA TPD52L2 MCOLN1 P2RX4 CDC37 TST MGAT4B SMARCD2 WIPF2 THBD GANAB TRIM26 VPS39 MLXIP IFRD2 ACTN1 KRT7 PISD MALL NINJ1 STXBP1 AQP5 BSG TNFSF13 VASP VAT1 POR GORASP2 GRWD1 IL1RN PPP1R11 ICAM1 BPIFA1 RUSC1 FFAR2 LGALS9 TNS3 CCR1 TUBB KLK10 ZWINT MLF2 KRT15 VWA1 PABPC4 PTPRU SDC3 CX3CL1 AATF BABAM1 NEU1 SCAP TFE3 QSOX1 CTSD SNX6 VKORC1 AP2B1 LIMA1 ESYT1 B3GNT3 AMIGO2 ZDHHC24 CAPG ALS2CL OS9 MGAT1 LAIR1 PRAF2 TRPV2 TARBP1 GSTA4 SCNN1B PPIF RAF1 RGS19 CRTC3 CD81 HSD17B8 DENND5A ABCF1 IDH1 MPST DOLK KMO PRPF8 TMEM115 CHMP3 FGFR3 LPL LGALS3BP LTBP3 PSEN1 PLAU CSF2RB NTS USP21 MSN TNIP1 IRF2BP1 TMEM214 NDUFS7 FBP1 DOCK1 RBM23 DEFB4A DDX41 AGPAT1 HK3 CXCL6 PLD3 SYNGR2 UPK1B MFSD5 LPXN H1FX MUC5B DCXR OXSR1 LSR KCTD5 GLB1 ACKR3 PLEK DDX21 SPATA20 MSMO1 GNA15 RPS6KA1 SEC61A1 KYNU CYTH2 UNC13A WSB2 SCAF11 AFAP1 GOLPH3L HIST1H4C ZC2HC1A TBPL1 RIN2 SPRR3 USP6NL CHIC2 MYCBP2 PPP4R2 CSPP1 TOPORS WDR60 RPL27A NET1 EZR CDC42SE1 BCL10 TXN DMP1 TWIST1 DCUN1D1 HSPH1 CD79B RPL38 RPS11 NME5 LYRM2 ICK NME7 GIPC2 PDZRN3 CRLF3 MEFV ZCCHC10 ATF7IP2 PAK1IP1 HBD HOXC13 IER3IP1 GNGT1 MIS18BP1 UBXN4 PCMTD2 MAP9 RNLS C1GALT1 FAM46A F3 HNRNPH1 BDH1 TRIP13 ARF6 IFNA1 SMG1 CAB39 NOTCH2NL WASL NUCKS1 EEA1 MCF2L2 OPHN1 KLHL23 GTF2F2 GRHL2 MSH3 YEATS4 GOLGA8G RINT1 SNRPE CIB1 FOXO3 HSP90B1 CTGF HSF2 ZNF426 INHBC NAT1 CCNA1 MDM4 CEP104 AMY2B METTL2B COL4A3BP MPC2 KIF3A MUC16 SMURF2 KCNJ16 MYRIP DNAJC3 CDK8 RPL37A EFHC1 TOP1 IREB2 ENY2 YWHAE ZC3H4 DNAH7 SNAPC1 CEP290 MBIP CXADR RWDD3 TAF13 CYP4B1 KCTD3 DCK HAUS6 RP2 CRY1 PFDN4 SEC22B RND3 RPGR ADD3 FIP1L1 FBXO5 PDE6C KCNJ2 POLH NIPSNAP3B ARL16 COL24A1 SLC12A2 ISL1 ASS1 ASB9 COL9A2 SGMS1 SLC5A1 ADCY6 SPOCK3 STAC ST8SIA4 GNE VGLL3 PTGFR DIS3L ADH7 PCDH17 C3 C6 RPS18 DPF2 LIPT1 NMI CP MRPL22 TLR1 SLC7A9 TNFRSF11A SLC44A3 SECTM1 VLDLR MAGT1 SEC61B GPRASP1 CCR5 CTSC PF4V1 ADIPOQ MEF2C RFTN1 AKR1C2 THOC1 TXLNB ZSCAN31 CCL18 EOMES PPIL3 EPDR1 LMO3 POU4F2 SCNN1G ERP27 SLCO2A1 CNTN3 VTCN1 CDH2 CHP2 NPTX2 LY86 ARMCX2 CDH13 CRISP2 NOTCH2 FGF7 PODXL CPAMD8 UBD RPP38 GALNT6 TXNRD1 ITGA2 CATSPERD SERPINI1 ZG16B TRIM55 KCNK5 BCAR3 CXCL9 LRRK2 FAM218A RPF2 UTY CD300LF SMN2 NOP58 GABRG1 CAT NOVA1 GLRB CLEC2D HMGCR PIK3C2B HSD17B11 PKD2 CRYZ ZNF846 CRYM CCDC50 COLGALT2 RBM6 MSMB LUM NBL1 EHF IFITM1 ADCY4 ITLN1 STOM MVB12A MIA TMEM190 CEL SLC16A10 EHD2 GJB2 PKIB GPR183 TTLL12 SPRR1B RAPGEFL1 CYB5R2 GJA1 RASSF6 COX3 RPS10 BARD1 KRT14 TFEB CDC7 MMP13 ALS2CR12 COL3A1 GAS2 MGLL KIF11 MAOA KRT23 SKA2 AACS SYCE3 LOC285074 MRPL41 SLC18A2 ATAD2 CBR3 SERPINB2 FABP4 KIT NFIC RAMP1 BSCL2 SERPINB13 CST4 CST2 SULT1E1 SERTAD1 ANKRD13B SPINK5 S100A2 SRD5A2 FAM118A SDCBP2 XK DSC3 TPSB2 TYMS HPGDS NTF4 SPTSSA SLC16A9 ARHGEF19 CDC42EP5 COL6A3 FSCN1 ZMAT2 NDEL1 PRODH PLS3 MMP1 CBX1 SERPINI2 DOCK3 PSTPIP2 RBM38 TCF7L1 CFDP1 SMAP1 KANSL1 PRB1 PRB4 RPS6KA2 EPHB4 GBP7 EGF SLC50A1 CD9 TNFSF4 TEK SERPINE2 HERC6 IGLON5 GBP3 GBP5 ARSB FZD6 RAB27B PBX1 RPL3L IFIT5 LGALSL EPS8 TSPAN7 TSPAN5 PCDHA5 TSPAN2 GSTM5 GSTM2 GSTM1 PAX5 PDCD1LG2 CEACAM1 VEPH1 TLR7 FCER2 EPCAM SH3BGRL2 RIPK2 P2RY12 GP1BA PARP9 PER1 PTGER4 TBC1D3F HIST2H4B CACHD1 PCDH9 SLC31A1 FOLH1 ANKRD22 MYADM OTUD1 DSC2 CCDC146 CSF1 NEXN ASAP2 AHR ZFP36 JAM3 LOX CD274 UQCRB CABP5 LTBP1 RGS6 BAG6 GALNT5 EIF2AK2 PARVB DNM3 ETV7 ACTA2 MEIS1 MMRN1 EFHC2 PDE3A PRTFDC1 NDUFB3 ALOX12 CA6 DACT1 CTDSPL POLR1D CDCA7L ITGB3 DHX58 HNRNPA0 IL1R1 SLC12A1 PLEKHA1 UPF3A LRRC37A SYTL3 ZFYVE16 RGPD8 KIAA1328 HENMT1 AKT3 SH2D1A RAB27A EXOC6B FOSL2 PADI4 RASSF1 NKX3-1 TRPM6 PRPF18 ZEB2 IL18R1 COX7B HLCS LIN52 ZFY ZNF354A LRRC18 FMN1 NEFL RAC1 ANKMY2 AGK KLRC3 KLRC4 GOLM1 MPHOSPH6 FRA10AC1 ICA1L GTF2E2 TUBA3E RBBP9 LEO1 RABL2A DIAPH2 RNF165 FBN2 RNU2-1 CCL4L1 FASLG PPP1R12B NRG1 CLK4 AHI1 IFNG TSGA10 PLEKHF1 ABCB1 LOC389834 PTBP2 CA4 LONRF3 TAF15 ESF1 RPE SUMO4 ADSS ZNF600 KRT2 CD3EAP CYP1A2 GAGE1 RAMP3 NUAK2 MAGEA3 KRTAP9-4 BIN2 MS4A5 GMFG ZNF490 CD1B BCDIN3D PHOX2B PTPRC CAMK4 CD27 TINAGL1 BOLL CSN1S1 CCR7 GAN HCLS1 CD40LG CXCR6 CTNNA2 IFNB1 RNF133 GINS1 FBXO15 TMEM241 NLRP1 RPRM DENND2D IFNA14 SYT2 NMUR2 MYOM2 LINC00265 SIT1 SSX4 EGFL6 MYOCD GKN2 RFPL3 DAB1 RHPN1-AS1 NLRC3 ISOC1 KCNH7 NAA11 LCT HTN1 IQUB ARHGDIB ACVR1 AHNAK2 DKK1 DCLK1 MYL1 MYL2 CYP20A1 PFN2 CYFIP1 PRCC TAGLN KEAP1 NTN4 HOXA9 SPOCK1 TNNC1 TNNC2 GADD45A NR2F2 PRG4 NR1D2 RPL39L FERMT2 MYLPF TNNT1 ZBTB8A PDGFC ENO2 ALCAM STMN2 SOX8 IKBIP ANXA4 ANXA5 VEGFC ANLN CRLF1 CFHR1 BST1 DEPDC7 ID1 RAPSN PAM SYNC SDC4 NKIRAS1 GSE1 ANKRD1 TIMP2 SOCS5 DLGAP5 CAP2 MGMT GTF2H3 RANBP9 NEDD4 PELI2 NPDC1 IL17B SRPX PTGER2 CIPC PYGL AKAP12 SEPT10 CKM OSR2 CPSF3 CXCL12 PLOD1 UBE2S FAM173A SCG2 PPIC COL16A1 LOXL1 ARMCX1 COMP ZNF83 CCND1 TCEAL3 HAS2 CFL2 SLC16A4 PITX2 MAP3K5 SMAD5 IGFBP5 IGFBP3 FRMD6 PROCR FBN1 PLAT MYL6B WISP2 EFEMP1 EFEMP2 UTP20 PRRT2 CAV2 LAMB1 MFAP5 ACTA1 RCN1 CPE NES ITGA7 MYH6 MYH8 CNRIP1 UAP1 PCOLCE PRC1 KLF5 KLHL41 GREM1 PALLD ALDH1A1 SYT11 RAB13 ACKR4 NXN C1R ACTC1 SRM THBS2 SGCE EVA1C SGCA CCL2 TNNI1 FBXO2 MTUS2 HPCAL4 COL1A2 SLC5A7 CPEB1 RBP2 VIP SKAP1 FLRT2 FAM9B PRKCB RPE65 ATP4B NANOG HOXB2 TWIST2 TRPM8 SOX9 ARSE MYBL2 NFAM1 HBA2 SNAP91 TUBB2B P4HA3 CFHR4 PCSK1 TPH1 MAOB ACACA SPTA1 SYCE1 CD34 SPRR2D HSD11B1 SUSD2 FOXR1 NLRP10 RPA4 NDUFA4L2 MSRB3 RGN IVL FOXA2 SYNM GLI1 ENPP2 THSD7A NUDT14 CORO2B HS3ST2 MTNR1A PRUNE2 SCUBE3 RELN SYT1 FGF17 COL6A1 COL6A2 PGR CDH18 BRSK1 CPB1 ACTG2 KCNV1 FGF9 ODF1 LRRC4C SSTR5 BMP5 FAM153B HAPLN1 MEGF11 HTR2A OPRL1 CNGA3 DCN SNTB1 NELL1 GALM ALAS2 NPY2R GRM5 SOST STK32C ZNF169 TM4SF4 ASRGL1 PSG4 MAPK12 CYP1A1 NCAPG STATH MUC2 SYNDIG1 MAGEA1 GTSE1 NAPSA TLR10 CETP ACSM1 ABO GATA1 LGALS4 HOXC6 KCNN4 LGALS7 UBL4B CCL26 SFTPC SIGLEC12 SIGLEC11 TFEC CD200R1 FSHR BARHL2 GRIK4 KIF14 PTPRH SHH STAP1 CEP55 TM4SF20 FOXB1 MME F5 LGALS7B SAA2 SPC25 SERPINC1 DPYS PATE1 ASGR1 PTGS2 LCE3C TAF7L GSG1 STAB1 ZNF205 LAIR2 CCDC155 SLC31A2 CDC25C CXCL11 ABCG4 AGRP SCEL DNAJC12 INHBA BIRC3 CALCRL NCF4 KRT40 IBSP MAGEB10 ANGPT1 ELSPBP1 KY PEX6 SLC26A8 SP8 PNLIPRP2 BNC1 CYP3A4 NID2 CYP3A7 CALB2 NPBWR1 MAN1A1 ASPM NOS2 PIH1D3 PLCD4 CALM3 PARG SLC23A1 BATF3 DDIT4L BBS10 PPP1R1B MYO5C PKIA SNAI2 TRMT11 MRAP2 NCAPG2 DAZ3 LHFPL5 FRG1 IGSF5 CTSL RRAS ATP6V1G2 SAAL1 SLC39A11 CKS2 MAGEH1 CST3 LOC646214 GRHL3 RAB34 DOK5 ZNF559 AMOTL2 ULBP2 FRK EPHX2 DNAJC15 FAM90A1 PDIA5 FOXM1 B3GALT1 CYP11A1 PLA2G2A HSPB3 LOC153684 HAND2 INSM2 GCOM1 CHCHD4 PPP1R13L SCRIB HSPA1A CHST12 ELMSAN1 PREX1 RNF111 ARL14EP HSPBAP1 ARFGAP3 SUPV3L1 FBXL8 POM121 TTYH2 GOLGA4 MICAL1 PROM1 HOXC9 GSDMD CROCCP2 IL10RA KRT13 PRPF40B LILRB5 DUSP7 KBTBD3 FXYD7 SGK3 COL18A1 CASP14 SOCS2 COL23A1 RNF125 RNF126 ZDHHC23 SEMA4D PPP1R16B TICAM1 PCDHA10 CDK2AP2 DEGS1 FAM129A PRKX DCLRE1A GCKR TRAPPC2 RAP1GAP2 NSG1 TDRD7 CYP4F12 DUSP23 TBXAS1 LCN1 DGKI FAM13B GYG1 TCP11 SEPT1 RASA4 PINX1 CGB5 E4F1 FGG FBXL19 MYO1F ERCC3 HIST1H2BN CEBPE ITGAM HECTD3 CHSY1 CD2 CBFA2T3 FCRL3 LILRB2 LILRB3 RHOU DGCR6L CLIC3 SPEF1 TNFRSF1B ITGAX RRAGD UPRT LRP8 VPS37A DZIP3 SCHIP1 TMEM182 TMTC3 ASB16-AS1 CLDN12 ZEB1 ALDH6A1 DET1 ZMYM5 CTSK ZNF106 ZNF223 MAP4K3 SYNJ2BP AGPS F2RL1 ZNF578 GBE1 ROBO1 DLAT MYOZ2 RSPRY1 SLC16A1 CORO2A RAI14 ATP2C1 TCEAL8 SLN USP44 FBXO32 MED21 FGF13 PFKFB3 IPO4 CNN3 BAG3 FAM174A EFHD1 ZNF521 IL13RA2 GFPT1 SECISBP2L PJA2 RASA1 PEX7 ITGA6 NFE2L2 MLLT3 DUSP14 AGPAT5 CCDC186 KCTD9 PKM PFKM P4HB TUFT1 ACVR1C MARCKS FNBP1L STX11 GBP2 ZNF267 PLK3 OMG ELL2 PLSCR1 JMJD1C SESTD1 GSKIP HIF1A C2 GNG10 FFAR3 AKIRIN2 KCNB2 TLR4 FPR2 MRPL42 NFIL3 LCE2D PLIN2 HBEGF RNASEL LPCAT2 HIST2H4A RNF138 RRP12 GK MORF4L2 FAS UBE2D1 PLOD2 PAPSS1 CXCL16 CCNA2 DDAH2 ERF DOCK4 SPPL2A CCNB2 RCN2 IL3RA IDI1 GCM2 PLEKHF2 FAM83G CASP5 CDK11B CPT1A KRTAP10-9 TP53INP1 AIM2 B4GALT5 BET1 BNIP2 NPRL2 GABPB2 ADCY9 ABCA2 KIR2DS1 TFIP11 RPS23 MDC1 IL23R POP5 IKZF2 LIPC PRDX5 ANXA6 ZNF35 PLXDC1 ZNF594 GNGT2 THTPA MTX2 B3GNT7 GPAM PTPRCAP LLGL2 ZNF320 RPS9 SEMA4C NTPCR GIMAP6 KIF5C ASTE1 ZNF786 LSM2 SMAD7 QDPR TCF4 ST6GALNAC6 CCDC127 SLC41A2 PDZD4 NME1-NME2 BCKDHA SLC4A10 IRAK1BP1 ZNF184 TULP3 AAMP HIST1H4L KTI12 YOD1 MAPK8IP1 SFRP2 CD4 HMBS MYL4 HIST1H4I EIF1B TRIM10 EPB41 EPB42 NPRL3 MYB E2F2 JAZF1 ZNF266 PLK4 PLK1 ZNF382 RAB3IP ANK1 SLC6A8 TFRC NEDD4L IKZF5 GSPT1 TNS1 BRIP1 OBP2A MICAL2 SOX6 PDK2 RING1 CDC6 VAV2 CENPE TLR5 CDKN3 RANBP10 NUP62CL ELOF1 GYPB KIF15 UBXN6 TMOD1 EIF5AL1 DMTN NFIA SPCS2 TTPAL OAT PHLPP2 HDC MKI67 TRAK2 PHF7 NUSAP1 TBC1D22B RAB2B RUNDC3A MELK POLE2 UBE2O FKBP8 OSBP2 DCLRE1B DPAGT1 BCCIP FOXO4 BCL2L13 CDH1 ARHGEF12 STIL DEXI TFDP1 CAPRIN2 BCL2L1 ACBD3 AK5 ZKSCAN7 BAG1 PIM1 RPH3A SPTB CDC42BPA MARCH3 TRIM58 ALDH18A1 GPSM2 FECH SLC48A1 NID1 PIK3R3 DNAJB2 DUSP10 DNAJB4 ZNF626 FAHD1 RNF26 MND1 PIK3IP1 PITHD1 DTL RNF10 HEMGN PRPS2 RNF14 DDX20 GM2A ITGB8 POLL BUB1 IDH3A ARL15 CDK14 SAMD8 PANK2 SLC5A3 RNF5 ABAT GNG2 PHC3 CWF19L2 PPP1R17 PCDHA6 ATG7 IL15 GP9 RAPGEF1 GRAMD1C RRS1 KIN HNRNPA2B1 ANGPTL1 CENPC IMPA1 PTPN2 ARHGAP24 RPEL1 PROS1 FRY MNAT1 LRRFIP1 ARHGAP15 FER TNFAIP8 NRIP2 HIBCH PRKG1 LOC729603 DAPK2 RALGAPA2 NDUFA5 HSH2D MAB21L3 MRFAP1L1 TRA2A HNRNPA3 ZNF282 PLEKHA4 ATF3 FRMPD1 ITIH4 CALML5 TFPI ZSCAN12 MVB12B FA2H PGBD1 IL11 EDN1 EDN2 EMP1 TG CENPM LIMS3 TOP2A RNF150 COL4A4 M1AP GC KRTAP13-1 PRRX2 CLEC4F ZNF311 DGKG LSMEM1 JAKMIP1 CNDP1 CLEC18A GRIP1 RASD1 HSD17B3 FGF21 SGK494 RHBG KRTAP3-2 KRT6B CARD11 CASR XAGE3 GRIA1 PMCH ZC4H2 CT45A5 NR4A1 POU2F2 PILRB UPK1A SNAP25 RHOXF1 ADRA1B RIC8B GRK1 KDM6B SPAG8 PLEKHG2 UNC5B CHIT1 KLF8 NFASC KLF6 LAMA2 SLC5A11 USH1C UGT1A8 RPL13AP17 MGP PANK1 HES5 FOXF2 IL17RB PPP1R1A HOXB7 PDE1B SCGB1D1 KRTAP8-1 SCN1A RENBP MRAP PRPH2 HOXD8 ACHE GPT MAP1LC3C OLAH ELP5 GUCA2B LCE2A GHRH KCNQ4 APCS ECM1 C1QA IL27 TGFB1I1 CRCT1 CD5L PRSS21 CHRND CHRNB2 BCHE NPNT GAPDHS S100A5 ROR2 LY6H ABCG5 CHRM1 UCP1 SLC9A3R2 SCUBE1 SHOX KCNH1 SYT3 KCNAB1 CHAT GLYAT HIGD1B PLCXD2 TMEM100 ROS1 GRIA4 ANGPT4 ABCC8 TMEM213 MYO3A NLGN1 NRXN2 ADRA1A EMILIN1 TBX2 TSHR DAAM2 MAB21L2 RGS13 SFTPA1 HSD17B14 HTN3 SPATA22 CTAG1A CACNG1 ABI3BP C9 A2M MGARP TCF21 ROBO2 CSGALNACT1 AMY1C SHISA3 EMCN JAM2 NACAD SH3GL2 CMTM2 KHDRBS2 ADAMTS5 PRSS1 EGR4 BTK ZNF366 AJAP1 SIGLEC1 TAL1 MPP4 TACC3 KCNA3 MTNR1B CD84 NLRP4 POU3F3 PROC GSTT2 CHGB EBF2 RBP4 TRIM17 IL21R DPYSL5 DPYSL4 UBASH3A SMCP SPHKAP HPN GFI1 FAM19A4 GABRA1 FXYD6 KCNC1 TMEM31 CRB1 CRYBA1 TCF23 COL11A1 PPAN-P2RY11 LAG3 CNTN4 PYGO1 HSD17B2 GRB14 NPTX1 KIR2DL5A MANBA MKRN3 SLC26A3 CACNA1H CLCA2 PEG3 NAP1L3 NPR3 ELAVL4 PDLIM3 CA3 SCN3A CYGB RBMY2FP NRCAM SPARCL1 CDO1 NFE2 EHD3 PPP1R1C NOSTRIN HOXB9 ADH4 SCGB1D2 MRPL9 FGFBP1 HRG RAB7B TRIM7 CSRP3 KRT27 SCTR HOXD11 CXCR2 LY6D NCF1 SLC1A2 KCND2 TDRD6 REEP4 ZNF536 CDH16 CREB5 CEMIP NDP EDIL3 BMP7 MARCH4 SHANK1 BMP2 QRICH2 DDX43 FUT3 DNAJB3 GRK5 CLDN6 CCNJL SERPIND1 CACNA2D3 OPTC SOX11 GRIN3B IL23A BACH1 NXF3 VPS18 TSLP PTGES PDE1C EDA2R CD79A SYNPR ZCCHC13 VGLL1 CCR4 TM4SF19 PRM2 CCDC158 CSPG5 PLXND1 REM1 SLC25A41 MUC20 CSH2 NPPC RIMS3 KCNJ6 CMTM5 ALK CAMK2B PKD1L3 FLRT3 PKNOX2 NGFR SFTPB CCL25 KCNB1 PQLC2 TFF2 CETN1 PSD OLFML3 KCNF1 LMO1 VRK3 MSX1 TLX3 BRINP3 PIWIL3 
tibial muscular dystrophy_ACTN3 DICER1 SRRM1 ARMC1 MGP RPL26 RPL28 RPL29 PFN1 SKAP2 AHCYL1 ENPEP SF3B6 SAMD8 RPL11 ADH1B PPP1R3A GLRX CBLB SLC5A3 AQP4 AQP1 EXOSC8 EXOSC10 DHX33 SCAF8 MSANTD2 SNRPD2 DHX36 PSMD3 MXI1 PLCE1 GBP1 CYP1B1 CCNL1 ZNF148 EGR1 PRKCI ABCA1 GADD45B TNNC2 GADD45A ABCA9 ELL2 CBFA2T2 RPS27 MLLT10 HSPG2 STAG2 MYLPF TNNT3 NOL12 EZR ZNF136 OGDH RPS24 RPL35 RPL34 ITSN2 BRCC3 PRKDC RAPH1 ELK4 RNF213 BLOC1S6 RASSF3 KIAA1109 RAVER2 BLOC1S1 LGALS1 ZXDC MYO18B PDK4 RPS14 SS18 SAMD4B PRPF40A FAM126B RHOB NME7 NFX1 ATM CALR RAPGEF6 CD24 CITED2 ZNF44 SOCS3 UGCG ATXN7 VPS8 CLTCL1 TMED2 UBXN7 MBNL1 MBD6 GBF1 GTF2H3 ITCH ZNF33A FABP4 COL4A3 HNRNPH1 XIAP COL4A4 TAOK3 KCNQ5 SETD5 SMG1 RPLP2 ATL2 NOTCH2NL SIPA1L2 RICTOR SETD2 SNRPN MAP3K2 S100A1 MITF PDAP1 LIG4 CWC15 TSC2 FBXO11 FOXP2 EEF1A2 SKI NUPR1 MSH3 PDCD5 SRSF4 OTUD1 FKBP5 ZCCHC7 NFIX GALNT15 GEMIN2 DLST ATP1A2 COX6A2 RBMXL1 FGD4 DNAJC21 HSF2 C1RL NPHP3 USP1 ZNF423 PDE8A NKTR PMS1 TTC37 OSBPL8 FST LSM3 PAN2 ZNF91 LSM8 ZNF92 GDNF CAPRIN2 CDC42EP3 MDM4 TPP2 ZNF655 MDM2 MAP3K13 NOTCH3 TUBGCP3 FMR1 RIF1 KMT2C PDS5B COX7A1 OSBPL11 CNN3 GATAD1 NIPBL UBC LEPR CHAMP1 ZC3H14 SLC2A4RG PPP1R12A DIS3 CFLAR PA2G4 NFKBIZ MYRIP MYH1 DNAJC1 RASA4 THRAP3 ZNF638 RMND1 NDUFS4 FAM84B ZNF516 NAF1 B4GALT1 TSEN15 NNMT PLEKHF2 NDUFB7 HSPB6 CHD8 PSIP1 LMOD1 PDE11A PPWD1 FCHO2 NRIP1 ORC2 RPL36A SNAP29 SMARCC2 SPEN VWF CCDC59 MID1IP1 GOLGA6L5P ASXL2 PKM KLF6 NAA15 TXNIP SMPDL3A KRAS PTMAP5 CHURC1 EIF3C CEBPD RBM27 HSP90AB1 ATP2A1 HSPD1 PIK3C2A COCH RPS6KA5 UFL1 TRA2A TNNI2 KRIT1 NIFK POLR2J KCNJ2 NIPSNAP3A NIPSNAP3B HOMER2 HOMER3 ADHFE1 ZFYVE21 SCAMP3 LARP6 GCAT SFRP2 HIST1H4C CD9 MYL4 UQCRC1 PSMC1 MXRA5 CYFIP1 ADH1C SERPINE2 RNF5 TMEM70 UBE2L6 ADCY7 GNG2 EXOSC7 HERC1 ZMIZ2 PPARGC1B GABARAPL3 ICMT HLA-DRB5 IL17RD COX7A2L NDUFAF1 HLA-DRB4 TMEM9B HLA-DRB3 HLA-DRB1 CUTA RNH1 BEX2 MAGED2 TFRC INPP5A PRDX5 RASSF5 TSPAN7 KIAA0319L IER3 LYPLA2 SEC13 PTGES2 LYZ TMCO3 PLXDC1 PTPRC COL3A1 TUBB2B P4HA2 PXDN KCNS3 TAX1BP3 HOXD8 ELOF1 TWF2 SLC7A1 FAM171A1 LDHB UCHL1 CSRP3 PANX1 CTSK ANKRD2 CTSF DYNC1I1 HLA-DQA1 CDKN2C ATP6V0E1 ATP6V0E2 VKORC1 CLUH PGAM1 TMEM62 LAPTM5 WWP2 DYNLL2 TMEM159 SNX17 NOV SMOC2 HLA-DPB1 FEN1 GRN SNX11 MIEF2 UNG PRSS23 TUBA1A PSMB5 HEY1 CXCR4 HLA-DPA1 ZSWIM7 GPT2 ATP1B3 COL5A2 DOK5 DOK7 TRAFD1 CD81 ZFAND6 KATNB1 AURKA ASB12 UBE3C ATP1A1 GGA1 BAHCC1 TCTEX1D2 USP2 ACSS1 MAP3K5 NEK9 MAP2K3 GOT2 IGFBP6 MAP2K1 NABP1 HIST2H2BE RCAN1 COL6A3 MAFG SMS YRDC CREB5 ND6 TXN2 DPT SH3KBP1 TACO1 CHRDL1 HTRA1 MYL6B RGS3 APMAP NDN FLOT1 ARL4D ITGAE PEX7 NDUFS6 NES NDUFS2 ITGB1BP2 PMF1 DNAJB6 P2RY2 EYA1 CIRBP KCTD5 KLHL42 CTDSPL SBK1 RAB13 DNAJA4 DAD1 COL8A1 PITHD1 CDCA7L ALAS1 WIPF3 ACTC1 HSD17B10 HMGCL RBM4 CHCHD4 PSD3 GM2A CHCHD7 PRADC1 FBXO9 CNNM4 COLGALT2 IDH3B 
cushing syndrome_CHGA ECH1 PPP2R1A SRRM1 SRRM2 SCD MGP FDX1 SOAT1 HSPA1A MT1H MYL9 RPL29 HSPA1B MT1F AHCYL1 IFITM2 EPAS1 IFITM3 IFITM1 TAGLN RPL10 RPL13 DCAF6 RPS4Y1 TOB1 C4A BSG GNG5 CAPNS1 FDFT1 HOXA5 LONP1 EGR1 JUND GABARAPL1 RPL41 SURF4 TMEM50A HLA-A COX7A2L EIF1 VAT1 FOSL2 RPS26 POR JTB CSNK2B STAR VAMP3 ATF4 GABARAP PNMT CUTA PHB2 RPL3 MTFR1L PCBP1 MGST1 RPL8 TNS1 RPS15 MT2A RPS17 C7 PRDX1 HOXC6 KCNN2 COX3 COX2 A2M COX1 RPS11 APOD CTSA GSTM2 GSTM1 TPI1 ANXA5 TUBB HBA1 NBPF10 NBPF14 CS TH ID1 CYP11B2 CYP11B1 MRAP PABPC4 PAM TAX1BP3 GPI SGK1 HBB OAZ1 SEC14L1 CSRP1 MLEC SCAP TIMP3 SSR2 TIMP1 ADIPOQ NQO2 DYNLL1 DGAT1 BGN MRPL49 FAM213B TUBB4B MRPL53 DDB1 FABP4 COL4A2 NOV GPAM CYP21A2 PLP2 OAT SRPX ZNF331 CDKN1C RPLP0 RPLP1 HERPUD1 CYP17A1 TMEM147 TUBA1C OLFML3 FADS1 AOC3 RPS9 HSD3B2 ATP1B3 HNRNPAB PNRC1 AKR7A2 PINK1 GSTA4 SLCO2A1 FAU ISCU PPIF DHCR7 PPIB PARK7 PEBP1 FBLN5 RASD1 LAPTM4A CFL1 SH3BP5 RPS5 RPS2 LDLR HMGN2 IDH1 ATP6V0C EPHX1 IGFBP6 IGFBP5 CYB561A3 EEF2 NR4A2 ARMCX2 PRPF8 GNB1 GNAS ND2 ND4 NOP10 ND3 CERS2 LGALS3BP ACTG1 PLAT TM7SF2 FBXO21 IGHG2 NME1-NME2 UBB CYP11A1 TXNDC5 NDEL1 EIF3CL IGFBP7 CYC1 CD99 GPX3 GPX4 RPL13A NPC1 DHCR24 TGFBR3 NFKBIA ACTA2 EEF1G ABCB4 YWHAG SLC25A3 NDUFB4 IRF2BPL HEBP2 DNAJB1 MKNK2 LONRF2 GLRX5 LSS SOD1 DCN CAT TST DNAJA3 TXNIP P4HB STUB1 UBA52 SLC25A6 GAPDH MTCH1 CEBPB ACADVL ALAS1 YBX1 YBX3 MSMO1 ALDH2 DCAF12 POLR2J HNRNPA3 CHCHD2 RPL7A SCARB1 PGM1 SSB LUM ATP6V1E1 RPL21 RPL24 RPL23 DEK PPA1 HSPE1 EID1 ASS1 MYL6 PSMC6 ARMC1 LAP3 RBP1 SLPI SUB1 RPL26 SPARCL1 RPL22L1 CALM2 MTPN SF3B6 GLRX ABAT MYL12B SULT2A1 PDCD10 RPL36AL UGP2 GPBP1 SNRPD2 ST3GAL5 SPOCK1 RPL15 RPL17 IARS2 RPL19 MEST COX8A HLA-DRB5 DNTTIP2 NR1D2 COMMD6 STAG2 RPS29 RPS21 RPS20 RPS23 RPS25 RPS24 HLA-DRB1 RPL6 BEX4 RPL31 RPL4 BEX2 CFI ECI2 RPL34 RPL9 MRPL1 HIF1A IFI30 VPS26A IFIT1 RPL7 C3 HSPH1 PRDX4 MRPL3 GNG10 GJA1 PDGFD PDK4 ARL6IP5 APOE RPL39 KIFAP3 RPS12 SEC62 SRP9 RDX NCOA4 COX6C LYZ CFHR1 NME7 CCNG1 PABPC3 TAX1BP1 PABPC1 EXOC1 RHOU TOMM7 DDR2 COX7C COX7B CLTC HBD MRPL33 SERPINA5 UGCG LDHB LDHA SH3BGRL RAP1B HLTF EMB RPS27A DYNC1I2 HLA-DQA1 CCT3 NPM1 CCT2 TMEM176A KTN1 HSBP1 PGRMC1 RNASE1 PDP1 PSMA4 PLIN3 AIDA MGARP EBAG9 C1QA NDUFA12 GDI2 NDUFA13 HEXB ROBO1 TMSB4X HLA-DMB MRC1 HLA-DPA1 RAC2 CD59 CCL19 CCT8 HLA-DMA CD55 PAIP2 CD74 RPS6 RPS7 DEFA3 CWC15 VCAM1 EEF1A2 COPS5 PPIA RAB31 PCP4 HAT1 CAPZA2 UQCRQ COPS2 GSTA1 XIST LY6E SCG5 IL6ST CCDC151 S100A8 MRFAP1 TOMM20 CXCL14 HSP90B1 PAPSS2 PPP1CC TCEAL4 TCEAL3 EMC2 KIF5B SLIT2 RPRM HMGN1 SLC38A2 TRAPPC8 NEK7 EIF2S2 SDCBP ARPC3 NACA NCL MICU2 BIRC2 RSL24D1 DDX5 CPB1 UQCRB COPB1 DDX1 AK3 ARHGAP18 SRP14 WISP2 EFEMP1 EEF1B2 RGS2 NARS TMSB10 ZC3H15 PLS3 ACTR3 HSPA9 HSP90AA1 VBP1 PEG3 HSPA8 GALNT1 NAP1L3 MT3 NAP1L1 RPS3A VCAN NPC2 HLA-DRA CEBPZ SERINC1 YWHAB PSMD14 GLO1 LY96 HMGB1 NDUFB1 SLC40A1 HTR2B HSPB1 CYR61 PSAP RPL36A YWHAQ MFSD1 SARAF PHACTR2 HIBCH NOP58 RWDD4 NDUFA5 DYNLT3 RPL35A NDUFA1 RPL23A DLK1 APOC1 ALDH1A1 EIF3H SLIRP MNDA KCTD12 TAF7 MATR3 DYNLT1 PFDN5 SLC25A5 EIF3E C1R RNF13 HSPD1 RND3 HSD17B11 RPS4X SGCE SCRN1 ITGAV ARL5A CTNNAL1 EIF2A HNRNPA1 
leukemia, chronic t-cell_RPL21 RPL24 CNBP RPL23 CD2 YME1L1 CALM2 CALM1 RPL11 POMP ZNF394 IFITM1 RPL13 HNRNPU ARPC5L RGPD8 RPS4Y1 MYL12B RNF4 RPL36AL UGP2 PSMD6 PIP4K2A STOM RPL14 RPL17 RPL19 B2M CCNL1 GBP2 GSTK1 TSPYL1 RPL41 CAMLG PPBP HLA-A HLA-B EIF1 HLA-E RPS27 PTP4A2 RPS26 RPS29 PIK3R1 RPL27A TDP2 NOL11 RPS20 RPS23 ITM2B RPS25 RPS24 HLA-DRB1 SET RPL6 RPL31 ARL6IP1 RPL34 GMFG PRF1 HIF1A SAMSN1 RPS15 MT2A RPS18 RPS17 PLAC8 FTH1 RPL37 ARL6IP5 RPL39 RPL38 JUNB MYBL1 SEC62 ZBED5 RPS13 ANXA1 PTGES3 H3F3B IL10RA PTPRC PTMA CYLD ATM ARHGEF3 ITK TOMM7 DAZAP2 YTHDC1 BTG1 CSDE1 RPS27L LITAF CD3G MED17 CD3D TOR1AIP1 HINT1 LDHB RPS15A RPS27A CLIC1 MBNL1 NPM1 IL32 GCH1 STAT4 LAPTM5 RNF125 HCLS1 TRIP12 PELI1 WAC HLA-DPB1 HNRNPH3 CD48 ARF6 CDKN1B RPLP2 CAB39 DERL2 NUCKS1 CST7 TMSB4X RNF139 PSMB1 JAK1 RPS9 RARRES3 USP3 RPS7 KLHDC2 HUWE1 PNRC1 PNRC2 MORF4L1 TMEM135 EEF1A1 CNOT7 FAU SRSF3 TRAC CAPZA1 ISCU KLRD1 PDCD4 SRSF5 S100A4 CD69 UBE2D3 RNF38 GTF2B GIMAP6 CIB1 COX6A1 ABLIM1 LAPTM4A SAP18 TBC1D15 CAPN2 NDUFV2 USP47 NEK7 NKG7 ARID5B EIF2S3 HOPX LSM14A MAL CD8A TPP2 TAB2 KLRB1 BIRC2 BIRC3 GLYR1 EIF4G2 DDX5 IRS2 UQCRB SRP14 RORA COX7A2 RASGRP1 RGS1 UBC PMAIP1 TMSB10 MOAP1 CD99 TIPARP SRGN CMTM6 NAP1L1 TGFBR2 TAPBP TGFBR3 MSL2 PJA2 ELF1 LCP1 PIK3CA SFPQ NDUFS5 CEBPZ PSMG2 SNURF SERINC1 EAPP TERF2IP IDI1 EIF4B DDX3Y SLC25A3 DDX47 TRD NDUFB4 TNFAIP3 HMGB1 FHIT RPF1 PPWD1 CHD1 CASP8 YWHAQ UQCRFS1 SARAF PDE4B NAE1 EIF4H MCL1 BCAS2 RBM39 H2AFZ DYNLT3 GZMB NDUFA4 ZBTB38 GZMA MAPK1IP1L ALOX5AP RPL35A RPL23A HAUS3 SOD1 VAPA PIK3IP1 TXNIP SNRPA1 MATR3 DYNLT1 UBA52 PFDN5 NACAP1 TPT1 MRFAP1L1 KDM3A USP16 CX3CR1 TNKS2 HSD17B11 SEPT7 ARHGDIB LEPROTL1 CCL5 FBXO7 TRAT1 SNRPB2 FYN BUB3 TRIM22 DUT PPA1 PSMB9 NISCH CD5 DDX39A WDR82 KARS RPL26 HNRNPC SIK1 RPL29 VPS28 SLAMF1 IFITM3 AHNAK RPLP0P6 RPL12 UQCR10 AQP3 TOB1 ZNF706 CAPNS1 MYC RPL15 CPNE3 RABAC1 S100A10 RPL18 S100A12 FIS1 STAT5B F8A1 TSPYL2 FZD6 GADD45B ATP6AP1 HLA-C ANK1 COX7A2L QARS PLSCR3 CSNK2B BIN1 TAGLN2 ATF4 RPL5 GABARAP CUTA PHB2 RPL30 RPL32 RPL35 CTBP1 PCBP1 PTTG1IP ENO1 RPL7 RPL8 RPS16 LARP1 PTDSS1 TCL1A LGALS1 PCBP2 RPL36 KCNN4 IER5 PRKACB RHOA LYPLA1 GSTM2 JUN GABBR1 DUSP1 NCOA4 TUBB TSC22D3 SSR4 ANXA6 HBA1 NBPF10 EMP3 COX6C NBPF14 RHOB MZT2A PABPC3 CD27 PABPC1 LIMS1 ALDOA GPI SGK1 TOP2B HIST2H2AA4 TMED10 TRAM1 GYPC RPN1 HBB RPN2 ARPC1B OAZ1 MTDH LDHA C1QBP SEC61B SSR1 RIPK2 PCMTD2 CCT4 CCT3 ATP6V0E2 IFNGR2 FOS PRMT1 ZDHHC11 FKBP1A DDB1 HNRNPA2B1 FOSB APEX1 CANX CKS2 TCEA1 RLIM TKT COX5A RPLP0 GDI1 NDUFA10 PTGER4 OLA1 CRIP1 TUBA1A TUBA1C TUBA1B RAC2 LDLRAP1 BRD9 METTL9 TMEM14B CCT5 CPSF1 SEMA4D NOSIP DEFA3 RPSA DOK2 PPIA LY6E SPNS1 CDK2AP1 FKBP5 S100A9 S100A8 PPP1R15A PARK7 ATP1A1 BZW2 FBL CCND3 ZFP36 FLNA CFL1 SH3BP5 RPS5 COTL1 RPS3 PCNT SLC38A2 ARHGEF18 EEF2 PDCD6IP TBCA RGCC H1F0 TCF7 ADNP UBA1 MAD1L1 IL7R PXN FAM13A ACTG1 CORO1B EEF1B2 SESN1 NME1-NME2 UBB EIF3CL AP2M1 ACTR3 VBP1 HSPA8 MSN RPL13A SP3 EEF1D EEF1G MYH9 CYCS ITGA6 CD247 NDUFB1 HK1 MKNK2 CAPZB LPXN MARCKSL1 REC8 CR2 H2AFY YWHAZ NELL2 LCK GOLPH3 EIF3L IMPDH2 DDIT4 EIF3H LTB EIF3I VDAC3 DAAM1 EVL SSBP2 PTMAP5 LTF TRIB2 EIF3D SLC25A6 SLC25A5 EIF3E GAPDH ITGB2 EIF4A3 MTCH1 EIF4A2 EIF4A1 CFAP20 HIST1H2BK HSP90AB1 PIK3CD RPL10A HSPD1 HSD17B10 SH3YL1 SYNE2 ADD3 SEPT9 RPS4X EFR3A PUF60 TRIM28 RPL7A KLRG1 NCK2 
schizophrenia_CHGA ATP6V1E1 CCK SOX10 LARP6 DYNC1LI2 SST SCD FEZ1 CD9 UQCRC1 PFN2 APP AMER2 ATP6V0D1 WBP2 CCNI PLEKHB1 SLAIN1 GNG3 PREX1 SPOCK3 MXI1 CAPNS1 PIP4K2A NKX2-2 APBB1 SPOCK1 PTGDS FIS1 COX8A CAMLG TALDO1 OMG PRKCB HLA-A AIF1L EIF1 HDHD2 FA2H PTP4A2 BIN1 VAMP1 CRYAB RPS25 ATF4 ATP6V1B2 GLTP GPM6B GABARAP MAGED1 SCHIP1 TTYH2 CEND1 ENO1 SLC6A1 ENO2 ATXN7L3B LPAR1 PCDH17 RASSF2 PRDX5 LGALS1 ALCAM TSPAN7 EPB41L3 STMN2 FTH1 MYO18A GLUL KIFAP3 GOLGA7 SEC62 SOX8 SCN1B ZNF365 PTGES3 H3F3B ANXA6 COX6C ANLN CLDN11 TF PTMA PMP2 FXYD6 ALDOC RHOU AARS SGK1 RAPGEF5 SLC44A1 KLK6 AATK TRIM2 CSDE1 ADIPOR2 FAM171A1 LDHB LDHA NEUROD6 CSRP1 STK39 PLLP DYNC1I2 GPR37 SPRYD3 CBR1 ATP6V0E2 SORT1 PGAM1 RNASE1 TUBB4A TJP1 CLIP3 CLIP2 MRPL51 MAP1B LAMTOR1 PLP1 CLDND1 OAT CDKN1B CDKN1C NCAN DIRAS2 PTN TUBA1A COX5B GNAI1 SNX10 CST3 TMSB4X DNER KIF13B CKB NEFL CARNS1 NEFM ENPP2 MDH1 NEFH FADS1 APLP1 SLC31A2 MOG LMO4 PCDH8 SEMA4D PCDH9 TSC1 ACYP2 CORO2B ATP1B2 ATP1B1 ERMN AGT PPIA TMX4 UQCRQ ELMO1 CNTN2 ISCU PMP22 CDK2AP1 INPP1 NDRG4 SLC1A2 PRUNE2 PEBP1 ATP1A2 PAPSS1 CXCL14 NDRG2 CNDP1 NDRG1 COX6A1 LAMP2 WIF1 LAMP1 EMC2 CFL2 CAPN3 BAALC SPP1 DENND5A PHLDA3 JAM3 SLC38A2 TBCB TMEM230 QDPR RCAN2 RGCC MAL MAP7D1 ZNF536 CERS2 CPLX1 RAB3A USP54 CNP ATP6 FAM107B ACTG1 HTRA1 FGF1 UQCRH HIGD1A RGS5 RGS4 MPC1 MBP IGFBP7 ATP6V1F EDIL3 EFHD1 RPH3A PRRT2 GPX3 SUN2 HSP90AA1 VBP1 GPX4 CMTM5 LANCL1 HSPA8 SECISBP2L HSPA2 OLIG2 DHCR24 NAP1L5 SEPT4 PJA2 QKI DBNDD2 SERPINI1 SCN4B SNURF SERINC1 TMBIM6 CBLN2 SLC48A1 SLC25A3 NDUFB3 MOBP DPP6 CA2 YWHAQ UQCRFS1 TAC1 PPP1R14A MARCKSL1 LIMCH1 DYNLT3 NDUFA4 MID1IP1 NDUFA1 GLRX2 S100B SORL1 SOD1 PLA2G16 PKM FMNL2 GREM1 GAP43 DAAM2 ALDH1A1 GFOD1 SYT11 DAD1 CERCAM OCIAD1 PTMAP5 SLC25A5 SCARB2 SLC24A2 RNF13 DYSF CXXC5 NRGN GRM3 SEPT7 LRRC8D BNIP3 RPL22 RPL21 RPL24 RPL23 HPCAL1 ETNPPL VIM RPL26 MT1G MT1H RPL27 MT1F CYFIP1 IFITM2 IFITM3 IFITM1 RPL13 DCAF6 C4A RPL15 STOM RPL14 RPL17 RPL19 TSPYL1 RPL41 HLA-DRB5 PLK2 NR2F1 RPS29 RPS28 RPS21 RPS23 RPS24 HLA-DRB1 RPL5 GPM6A RPL6 NECAB2 RPL31 RPL3 RPL4 ANAPC16 BEX1 RPL32 RPL35 RPL34 PTTG1IP RPL9 WDR47 RPL7 C3 HSPH1 RPS16 MT2A SYNPR RPS18 RPS17 GJA1 RPS19 STMN1 PDE2A RPL36 RPL39 COX2 RPL38 COX1 RPS11 BLCAP GSTM3 TUBB KLHL2 HBA1 TUBB2A SYN2 GLUD1 NME7 PABPC3 PAM PABPC1 ALDOA RAPGEF4 SERPINA3 GABRB1 PTPRO HBB PEA15 OAZ1 PPP3CA UCHL1 KIF1A IDS MAP2 TIMP1 RPS27A MEF2C SYP FOS LAPTM5 TUBB4B FABP5 FABP7 HCLS1 C1QC C1QB C1QA RPLP0 RPLP1 TUBA1B CAMK2N1 PNMA1 ENC1 CHN1 HLA-DPA1 SLC17A7 ZBTB18 CD74 RPS6 EPDR1 RPS7 HS3ST4 TUBA4A EEF1A2 EEF1A1 ARHGAP32 FAU CNTN3 LY6H ANKRD36B PARK7 CLU KIF5A KIF5C TUBB3 NCDN NPTX1 RPS2 NPTX2 RPS3 MAP2K1 SYT1 PRNP GFAP NACA ND2 FTL ND4 ND3 CSF1R FAM107A SRP14 CPLX2 BAG3 RGS2 EIF3CL TMSB10 SH3GL2 SYBU GPX1 SRGN RPL13A NAP1L3 RPS3A RPL37A CPE EEF1G HLA-DRA CHI3L1 SHANK3 SNAP25 RTN3 YWHAG RTN1 YWHAE HSPB1 DNAJB1 RPL36A YWHAH H2AFZ YWHAZ NELL2 RAB15 KCTD12 ALDH9A1 PFDN5 NACAP1 EIF3E TPT1 LUZP6 CEBPB CAMK2D RNF11 USP11 CX3CR1 DDN NGRN RPS4X PSD3 MAPK1 ERC2 NPIPA1 HNRNPA3 CHCHD2 RBFOX1 ENTPD3 CACNA2D2 EBF3 DKK1 RUNX3 DCLK1 TM4SF1 DES SFRP2 SLPI TEK CNTFR LRP4 AKAP4 LRP8 AQP1 DLL3 CRHBP KDR SYNDIG1 PKNOX2 CER1 EGR4 APOBEC3G ST8SIA1 FOXF2 HSPA12B SQLE TNNT1 BTK SNAI1 NANOG HOXB9 TDGF1 SPON1 PPP1R17 HPR GATA4 CD1D LIPG DNMT3L SOX2 TCL1A CD19 ARSE TNS4 FAM19A4 CCL26 TESC RHOH AJAP1 KRT16 NCR1 VSNL1 KLKB1 TLR4 GABRB3 ACVRL1 PCSK1 PCSK9 POU5F1P3 IGSF21 ACAT2 CSRP3 TERT CAMKV CCR7 VENTX ASIC1 LEFTY2 EGLN3 GAD1 MYBPH NFIA POU5F1 HEYL GAL SEMG1 NDUFA4L2 CD48 IL17B SYNM GRP AMIGO2 HDC HOXD13 AIF1 RCSD1 HOXD11 PTGS1 HOXD10 CST1 HEY2 CXCR4 NPY GSC ANKRD55 RSPO2 CSMD1 EOMES CA12 SPINK2 PRRX2 CD70 CRYBB1 DEFA6 B3GAT1 TRPV2 OLFM1 APLNR HHIPL2 DYDC2 CSPG4 SEMA5B GDA HP JAKMIP1 HOXA13 HOXA11 BCL2L14 HOXA10 PYCARD SLN HAS2 LZTS1 ADORA1 CCDC141 PPFIA4 PPFIA3 SYT4 HBG1 WNT3A HGF ADRA2C COL6A1 LHX2 FGF19 ARHGEF25 INSIG1 SLC2A4 NTS ATP12A TMEM100 SALL1 FGF8 TNFRSF8 CBLN1 MMP1 HMGCS1 PLA2G2A GKN2 MYH2 BMP2 ACOX2 MFAP4 BCL6B DPPA2 SP8 SHOX2 HS3ST3A1 IDI1 NPR1 TNFAIP6 TRH HSPB3 LMNB1 LAMC3 DUSP13 CALB1 ERBB4 TMEM204 IRAK3 P2RY1 LGI1 TBX4 ZAP70 LCK ALDH1A2 SPRY4 FLT1 TULP2 BARX1 TTN USP18 ADD2 COCH CLEC1B ZIC3 PTPRZ1 PCED1B TNNI3 SOST LUM ARL14 KRT7 PSMB9 MARCO NEURL3 HSBP1L1 ETHE1 RBP2 RFX6 CYP1A1 CPVL ASB2 ENPEP EPAS1 LRP2 COL12A1 C4BPB BACH2 SFRP1 CLDN1 NTN4 STS CAPNS2 SV2B SPOCK2 S100A16 GBP1 GBP3 EXPH5 TNFSF15 NR2F2 IGF1 GDF6 PPP1R1C WNK4 PTGES CFTR MOXD1 SLC22A5 OXTR PDE1A TXK ICAM1 SLC6A4 INPP5D C5 RASSF4 NKX3-1 ARSI PIP5K1B KCNN4 CGA UBL4B NCOA7 RIPK3 RARB MGLL SIGLEC6 VGLL1 SLC44A3 LRRC4 CROT AREG SDSL MEOX1 ANKRD2 CD36 CDKN2A ELMOD1 ELOVL7 GFRA1 PER2 SMOC2 SAA1 FOXA1 LPCAT2 AFP IFIH1 THSD7A OLR1 TFAP2B GUCY1A2 BIK TGFB2 CNTN6 KLRC4 HSD3B1 TFPI2 TAP1 SPINK1 GRHL1 XK ERP27 FAS TRPV6 S100A6 ANKRD22 SQSTM1 ADCY10 RGS18 SLC27A2 VTCN1 FAM129A AHR NOL4 FRY DEFB1 CXCL16 SCEL CDH5 ABLIM3 NLRP3 SLC16A9 MAP3K5 PAK6 RGS20 IGFBP3 INHBA NSG1 FBXO32 MAG NOXA1 XAGE2 BIRC3 SLC27A6 MYF6 NCF2 TACSTD2 SLC41A2 CUZD1 CSF2RA DAPP1 GLIS3 TGM1 UBD KLRC2 HSPA6 BDNF KCNIP4 KCNJ15 ELF3 CRYGC TMEM217 BCL2 IRF6 TRIM55 ABCB4 BNC1 LMOD1 LY96 CXCL2 SCIN P2RY6 CASP4 CASP5 BDKRB2 TAC3 WNT2 CCBE1 EYA1 ALOX5AP GABRG3 TPD52L1 DCN KLF9 SNTB1 KATNBL1 GLRB LTB S100P MET PTX3 CEBPD ITGB6 NPY2R MVP SEMA3C NR3C2 TTR CNR1 ARHGDIB EPHA5 ACTN2 SPARCL1 ADCY1 PRCP ADCY8 AQP4 ASCL1 CHST15 HES6 APOL4 GPR158 CHST9 ST6GAL2 DTNA STAC DDIT4L PRKCA FAM111B BCAN SLC6A9 PLSCR1 FAM135B ZNF702P ZFPM2 ITM2C SLC22A3 MLC1 MGST1 ADCYAP1R1 TNS1 HIST1H3G LRAT HIST1H3J SCN1A HIST1H3F GABBR2 BBOX1 TACR1 RGMA RHOB KAT2B ITPKB ARHGEF4 ARHGEF3 ARHGEF6 TENM1 SDC3 ELN GRIK4 GRIK2 GRIK1 SNTG1 TIMP3 TIMP4 PHGDH CD34 LRRCC1 NOG WNT7A FAM189A2 F3 TXLNB STK17A CCNE2 TPST1 SMOC1 SRPX CRB1 TMEM54 SNCAIP HEY1 CSMD2 SCARA3 VCAM1 LRP1B CXCL12 RAB31 NUPR1 CSPG5 GALNT13 NEXN TNC EGFR COMT ZFP36L2 CDH1 PIPOX NXPH1 NLRP2 SPECC1 KCND2 KCND3 TMEM132A AZIN2 DDAH1 CDH13 PFKFB3 RNU2-1 FAM13C AK4 RASGRP1 SLC38A3 GYG2 TRIM68 CD99 KCNJ6 KCNJ10 KCNIP1 ABCC3 CAV2 ITGA3 CAV1 KCNJ16 ETV1 SORD MARCH3 RASA4 DPPA4 PIR ITGA7 ITGA6 ATP13A4 GPSM2 NLGN3 DNAH9 ITPR2 DBI FUT9 PRPH HIST1H1C KCNH7 GRID2 TYRO3 B4GALT5 LAMA5 SRI SLC4A4 TSPAN12 EDNRB GM2A NT5DC3 MAN1C1 PGM5 MAPK4 CDON PCGF5 EBF1 CKMT1A CACNA2D3 ACSL4 DKK2 L1CAM ASS1 RBP4 PCDHB5 LEF1 TES STXBP1 CYFIP2 STXBP5 CRABP2 AKAP9 HECW1 MTMR7 GNG2 HOXA9 SV2C PEG10 MAL2 SNCA HOXA5 GTF2A1L CUBN FZD6 ANK3 TMEM196 OCLN WNK1 PKIB NET1 FAT4 HPD VGLL3 SCN2A CFI CFH PDE1C TSHZ2 STMN4 RASSF3 PDK4 A2M TSPAN2 DUSP4 DUSP1 VEGFC CP SNAP91 PAX3 KLHL1 TMEFF1 SLC7A8 KITLG DPYD ID3 PDZRN3 ZCCHC12 TPH2 LRRC7 TNFRSF11B RNF152 CTSC MME FAM46A AKR1C2 ELOVL4 PLCB4 CDKL2 BSCL2 NRP2 MYT1L GLI3 PCLO GLRA1 GLRA2 AKAP14 MCF2L2 AKAP12 SOSTDC1 GCNT4 TLE1 PLXNC1 DIO3 ARHGAP29 MID2 ALG10 FOXP2 TGFBI ZNF439 ZNF558 PDE7B DSC2 DSC3 SLC1A1 NALCN PLOD2 BZW2 EFNA5 NT5E RELN FGD6 DACH1 SCUBE2 SLIT2 POTEH RUNX1T1 TRPC4 FST DNAJC12 HOPX GNAL H1F0 MATN2 FBN1 ISYNA1 IRS1 AK5 SAT1 RHOBTB3 EFEMP1 RIMS2 BRINP3 B3GALT1 ZMAT4 CHMP1B PLXNA2 ATCAY RNF175 PLS3 IL13RA2 BCKDHB HS3ST3B1 NPY5R ZFHX3 SVOP GFPT2 NRG1 NAP1L2 SEPT6 DNM3 DAB2 OGN CPS1 MMRN1 PDE3B DSG2 RBM24 KHDRBS2 STOML3 NNMT LOC389834 NPR3 PDLIM1 PLCZ1 DCC SPAG6 UNC5C PDE4D DLK1 GABRG2 SYT13 DCT MAB21L2 ZNF737 TXNIP INA ITGB3 MALT1 FIP1L1 ARRB1 ZIC4 ZIC1 ERC1 CADM3 ECH1 PPP2R1A MAPK8IP2 VOPP1 COL9A2 NBL1 CALM2 TLN1 CALM3 RPL29 PFN1 STX1A CD200 CPNE6 RPL10 SLC23A2 MYCBP2 FOXG1 GLS ASAH1 DHX30 ACTB BSG CPNE1 B2M SNCB ABCA2 TSPYL4 TSPYL2 HLA-E EIF6 RPL27A FASN PRKAR1A HYOU1 VAMP2 RNPS1 EZR ARPP19 MICAL2 PRDX2 CEP170B PRKACB APOD ATP6V0A1 GABBR1 GSTM1 AP3B2 SYN1 KLHL9 TECR ARF5 ARF1 PTPRN GPAA1 PCSK6 OAZ2 ACTR1B TMED2 ARNT2 FARP2 NPM1 PSD CCT2 DMTN GSTO1 PARP1 UBE2E3 KIDINS220 COX6B1 SGSM2 HADHB HADHA CANX PLCB2 LAMTOR5 PHLPP1 GDI1 WAS FAIM2 CRIP2 GNAI2 SCAMP5 PSMB3 OS9 ENSA GABRD KCNF1 KLHDC3 CA11 RPS8 APLP2 TSC2 SLC9A6 PINK1 SCG5 PLXNB1 NPTXR SNRPB OTUD4 NAPA ATP1A3 TOMM20 TMEM123 CLEC3B SH3BP5 SLC25A46 PDE8A AASDHPPT SYT5 NSF ATP6V0C GOT2 SLC30A3 BNIP3L SUPT5H DGKZ MAF DDOST HGS PREPL REEP5 TADA3 GNAS FSCN1 UBA1 NACAD AMPH EIF4G2 GRIA2 NOTCH3 CALCOCO1 MAZ CLSTN1 COX7A2 TM7SF2 NARS SH3GL3 AP2M1 USP22 NAP1L4 HMGA1 PPP2R5D SENP3 DNM1 TAPBP ACTA2 MYH9 R3HDM2 TERF2IP AHDC1 COPE HPCA USP33 MAST3 NCALD PLD3 SYNGR1 PLTP COX4I1 TAF15 ADRM1 TBC1D9 KIAA0232 CIRBP CORT PFKM NOVA1 ATXN10 P4HB OTUB1 BECN1 HSP90AB1 NCKAP1 DCTN1 HSPD1 ARHGDIA RBM3 SUMO2 FBXO7 CDIPT CACNG3 ACTN4 AHNAK2 HOMER1 MAPK8IP3 MAPK8IP1 MT1A MAPK10 KARS NEURL1 TRIM16 EIF1B RPL11 SATB1 SERPINE2 UQCR11 RPS4Y1 UGP2 SNCG PSMD2 RPL18 EGR3 GABARAPL1 ATP6AP1 NUAK1 RPS27 EIF5 SERPING1 CHST1 RPS20 TSPYL5 SUGP2 BEX4 ARL6IP1 MAGED2 CTBP1 NAGPA RPL8 LARP1 CYB5R3 SULT1A1 RPS15 EPB41L1 SNRNP70 PRDX1 HIVEP2 RPL37 APOE RPS10 RHOA WARS TSC22D1 SEC16A AMPD2 NME2 GIPC1 TUBB2B SFI1 GPI TOMM7 COX7C ACTR1A ATXN2 SNX3 MLEC RAB6B DYNC1I1 WDR18 DYNLL1 APC2 CLUH MBD3 BGN FKBP1B ALDH5A1 GAK NMNAT2 KCNQ2 NDUFAB1 TCEA2 HNRNPH3 MAPRE2 MAPRE3 RAB3GAP1 COX5A CTNNB1 PPP2CB TSPO SPTAN1 TUFM GRIN1 SDHA PCP4 RIMBP2 CD81 ZFP36L1 TUBA3C CELSR3 KIAA0513 CFL1 SASH1 PDE8B HMGN2 EEF2 PGD DEXI GGCT ZNF91 GNB1 PITPNM1 ARPC2 DNAJC11 TPP1 MFGE8 CDH18 RNF167 OSBPL1A SLC2A3 RIMS3 NME1-NME2 POGZ UBC UBB MPC2 CAMTA1 CAMTA2 NELFB PSPH DGCR2 HSPA5 MT3 ETV5 HAX1 NFKBIA SNPH CYCS R3HDM1 NFE2L1 CNTNAP2 RTN2 NDUFB8 NDUFB5 SLC3A2 CHD4 WNT6 TRO CAPZB SNAPC5 SARAF PGK1 NDUFA7 NDUFA5 RPL23A FAM131A IMPDH2 EIF3K VDAC3 EIF4A2 PKD1 RERE WIPF2 RPL10A SEPT9 GANAB PUF60 MAPK3 DCAF11 FBXO9 NOMO2 KCNJ4 PTPRN2 KRT5 AFAP1 PML LAP3 CD7 PARS2 HSPA1B IL21R STX19 SMA4 CISD1 ASCL2 AKAP5 CHST13 ZNF823 HES4 ANKS1A PTGDR PRKCH ST14 SERPINF2 TNFSF14 SH2D1B PLA2G4A FOSL2 FAM160A2 WDR5B ITM2A HLA-DRB4 LXN FAAH SPON2 BEX2 FUT11 ICAM4 PRF1 SPATC1L ZBTB6 PLA2G7 IFIT1 ICAM2 RAVER2 CEP72 FAM19A1 CEP76 TMEM8A LIPT1 TRPM4 IER3 CEP78 CENPU BBS2 JUP TTC9C PDZK1IP1 ITPKC NCR3 HLA-DQB1 IL18R1 TIMM10 METTL21A GNGT2 NKIRAS1 CLIC3 CLIC2 SERPINB2 TMEM176A MAP1S STAT4 AKR1C3 LDOC1 MRPL53 CD40LG CDK5R1 RYR1 CXCR6 TMEM140 PRSS23 BEGAIN CST7 ZIK1 LAIR2 ZNF200 PDGFRB SZT2 CD160 ZBTB16 DEFA3 FAM118A PUS7 LAX1 COLQ CXCL10 COL5A2 ABI3 DSC1 CLEC4G PTPN4 TYMP ZNF431 CEP19 SLA ASTE1 TBX21 HIST1H2AE SLC16A4 S1PR5 MICB OSBPL5 SMAD7 UPK3A FBXO31 NT5C3B COL6A2 ZNF418 CDC42EP2 NMUR1 PRTN3 KLRB1 MAD1L1 MAGEB18 METTL2B FASLG IL18RAP CPAMD8 TNFRSF9 FAM81B GALNT6 XCL1 TGFBR3 IRF1 RCN1 TNIP3 SCGB3A1 IRF9 PLCH2 TMEM255A PLEKHF1 NID1 SH2D2A DUSP10 YBEY DNAJB4 P2RY2 CD300LF TKTL1 GZMB TPBG POMGNT2 USF1 RANGAP1 AIM2 DDIT4 IL2RB CD226 ZP3 COLEC12 FLT3 ECE1 POMZP3 ADAMTS1 CCL4 DIP2A TRIM21 ZNF600 RIMBP3C ARL15 ARL16 PCGF3 ACSL1 AMFR YOD1 WDYHV1 CDC20 RRAGD COL9A3 MYL9 USP6NL SGMS1 EPB42 C3AR1 EGR2 NEBL PLA2G4C BACE2 CYP27A1 BANK1 CYP2S1 GJB6 CFD SLC22A4 GLDC NCAPG2 PALM2-AKAP2 SAMSN1 UBE2J1 EPS8 TCL1B GNG10 LGALS2 FFAR2 CCR10 ANXA3 LYZ TLR2 DEPDC7 CENPK IGHD COL18A1 GK3P GYPB MEFV KIF11 FPR2 HBD ADM KRT23 KIR2DL4 SOCS3 CTSK CCR9 CTSG CCR4 DLGAP5 NQO2 FAM46C CD180 PLP2 DBN1 IL24 ASGR2 PRSS21 PTGS2 SIPA1L2 NUSAP1 AHSP CRYBB2 OSM IGL RAB34 OLFM4 POLE2 CLC GTF2I CD84 CHRNA7 HPGDS TCEAL4 TCEAL3 TCTEX1D2 IGKC SWAP70 IK SMAD1 TTC32 EPHX2 TNFRSF10C IGLV1-40 NR4A2 REEP1 ARHGAP10 MXD1 CDC42EP3 CREB5 CRISP3 C5AR2 LIN7A IGHG2 UAP1L1 CLEC5A PI3 PIM3 MMP9 BCL6 ZG16B CMTM2 MANSC1 MS4A3 FCGR2C ARL4A MS4A2 CXCL8 IGHV4-31 BCL2A1 DDX43 CBWD1 CA1 HRH4 NRIP3 TNFRSF17 DSP DDX17 UGT2B17 SHCBP1 TM6SF1 SELENBP1 CLEC2D HEMGN CDCA7L KIR3DS1 ALAS2 FHL3 SLC4A1 CRYZ VSIG4 CRYM ATP7A WSB1 ZFYVE21 HNRNPK AHCYL1 GHITM APCDD1 PHYHIP GNG5 SV2A MEST EGR1 NDFIP1 CMBL PPP1R1B PIK3R1 PPT1 PSME1 PRR13 BEX5 PRDX6 CCDC92 NME1 CS MAPT FXYD7 ACTR10 SGK3 SDC4 NEDD8 MAP1LC3A TRIM9 EPS15 CTSH CAP2 ATP6V1G2 ZDHHC11 PGRMC1 ATL1 NUCKS1 METTL7A ANKMY2 TMEM14C S100A1 CWC15 SCG3 BASP1 PGF ERH ND6 BRSK1 FTO ATP6V1D PRODH PEG3 NDUFC2 NDUFS5 NDUFB9 YWHAB EIF4H NTRK2 CAMK1D VDAC2 GAPDH FOLR1 CRMP1 MSMO1 NRCAM POLR2J HSPE1 HPCAL4 MYL6 NISCH PSMC5 HSPA1A RPL28 CALM1 RGPD8 SLC5A3 PDXP TPRG1L CHORDC1 JUND MIF HLA-C COX7A2L RPS26 TDP2 PKIA HAMP ITM2B RPL30 ANP32B PCBP1 RUSC2 DHX15 KIAA0930 PIP5K1C RPS12 RPS13 GSTM2 TCP1 VEGFA ID2 GAS6 HILPDA PTPRK BMI1 SEC61G ZNF106 IFNGR2 SACM1L WAC SCRG1 RPLP2 CAMKK2 JPH4 CTNNA2 RUNDC3A RPS9 PPP1R16B HUWE1 PNRC1 RPSA RBX1 MORF4L1 S100A9 S100A8 CASC3 PPP1CC ABLIM1 KIF5B RPS5 HMGN3 HIST1H2AC PRPF8 CDH10 NCL DDX5 IRS2 FAM13B EEF1B2 ARHGAP21 PDZD4 PODXL KIF3C CBX7 PILRB TNFRSF1A AHSA1 HP1BP3 SHC3 AGAP1 IRF2BPL DNAJB2 FCGR3A CALB2 PHACTR3 RALGDS DNAJA1 ABHD17A SLIRP PFKP PPM1K PIK3C2B EFR3A MAT2A RPL7A HNRNPA1 PUM2 PRRC2A LGMN LYPLA2 RING1 ARF3 SF3A2 FKBP1A RAP1GAP2 RAB5A CLSTN3 CORO1A NRXN1 NREP WDR1 GRM4 PIP4K2B AES TBR1 ADAR ADHFE1 ACTN1 SYTL2 EVA1A SMARCA2 RBP1 RNF220 SKAP2 EPHA3 NTN1 SNX31 ST3GAL5 HOXA3 CPNE4 CYP1B1 S100A10 HOXA7 FZD7 ELL2 KCNMA1 HOXB5 PRKD1 HOXB4 HOXB3 HOXB8 HOXB7 HOXB6 PDGFC MGST2 GATA3 PPFIBP1 GRPR GRIN2A SOX6 PTCH1 SORCS1 SORCS3 DAZL PXDN GAS7 MAOB VLDLR KALRN SOCS2 CHL1 RHPN2 ST8SIA5 MAP7 DLGAP1 PROX1 ADAM19 NEDD4 KCNQ3 ERRFI1 KCNA4 ROBO2 NAMPT CTNNA3 FBXW7 SEMA4C GPT2 DIO2 CDC25B MOB3B GNPDA1 CNTN4 PTPN3 CNTN1 KANK1 SLC1A4 IL1RAP PRKX NPAS2 NKD1 CLGN GRIP1 TNR CAPN5 NXPH2 RXRG KCNH1 CADPS2 SEMA6D F2R IGFBP5 NABP1 DNAJC15 DIAPH2 GCLC CDH11 IL1RAPL1 BCAT1 FGFR2 NOTCH1 CTTNBP2 ARHGEF28 STK19 CHRDL1 TRHDE RORA CDC14B ACTG2 EFEMP2 TMEM108 MERTK TNFRSF21 RBMS1 ATG4C B4GALT1 KHDRBS3 BNC2 NCAM1 ADRA1A PTGIS SYT17 CTDSPL PSRC1 MYO1B MGAT4A HKDC1 TRIM36 SEMA3A SLITRK2 EVA1C EPHA7 COL24A1 RUNX2 COL1A2 SPATA18 ATF3 PON2 ADCY2 KIAA1324 PPARGC1A AVPR1A PARP14 HSPA4L SLC6A5 MYOF CENPT MBNL3 COL4A1 COL4A2 NEK11 TACC1 RNASEL WT1-AS ATL3 GDPD2 SH3RF1 DEPTOR RNF43 PHLDA1 WNT5A GDF10 WT1 SLFN11 CHRM3 IFI6 FBLN5 LMNA EFNB2 FRZB DOCK10 TCTEX1D1 GRB10 ZNF423 IGFBP2 PCYT1B CALCRL GRIA1 ARHGAP18 RGS6 CALCR GYG1 GRIA4 PLCH1 MMP2 CFLAR BAIAP3 VCAN MEIS1 UST MYO3A MNS1 PRTFDC1 PPP1R14C GABRG1 ZNF804A TIAM1 MAB21L1 SETBP1 SYT10 WDR91 ZIC2 SLC12A3 MX2 SERPIND1 SCAMP4 COL1A1 SIK1 VIP PRAP1 MTHFSD MYB HES1 MUC4 GBP5 HES5 LINC00671 ST8SIA2 CYP4F2 HLA-DRB3 CES3 SLC22A6 ANP32A CRIPAK PLA2G5 TRIOBP CD79A CMYA5 TNFSF10 SFTPB DUSP6 IL10 DUSP2 SPHK1 BMP8B FN1 TACR2 HBA2 LYVE1 GNG13 LILRB5 VAV3 ALS2CR12 CEACAM1 CSDC2 TAL1 BHLHE40 SIGLEC7 HRK FOXC1 SERPINA10 NEDD9 CD3E CTSS SOCS1 MECOM CASP10 CCR5 LYAR HSD11B1 FMO1 ADAM12 SPSB4 NUDT22 ZNF2 COL4A4 LLGL1 AVP TRIML2 EPPK1 FOXA3 APCS PSMB7 SERTAD4 HLA-DMB GSG1 ADAMTSL5 ENPP1 SCAPER ANKRD53 CCL19 HLA-DMA TBC1D10C HSD3B7 AOC2 NPNT ARHGAP27 ATAD3B LGALS9C EMCN HRASLS5 S100A4 NCF1 SRSF6 CD69 FKBP4 ABCG2 RGS19 PHLDB2 SLC27A1 ASAP2 GRIP2 CCND2 CCND1 SPTSSA GPC3 NLRP1 OSBPL3 TRPC3 TIRAP LOR NDC80 PROCR COL6A3 GNAZ CNGB1 NOTCH4 KLHL18 TSACC CABP4 PLAU ETS1 NR4A1 CACNA1H MAP3K7CL CCNB2 HELB RGS1 PMAIP1 REXO1 ANGPT2 HTR1F SH2D3C MUC5AC OAS1 ETV4 DAB1 POM121L8P NF2 GPSM3 DLX3 CCL3L3 NLRC3 CASP8 TBXA2R ZC3H7B KRT33A SKIL MCL1 HGFAC PROP1 PATL1 NOS3 EYA4 GZMA KLF1 NGF KLF4 SBK1 APOC1 MASP2 TRIB2 HIST1H2BM ADAMTS5 HLX MAPK9 SPATA24 DLEU1 NOS1 PLEKHA2 PDHX RFX4 CABYR AZGP1 PSMC2 MYL3 PEX11G ASB4 EIF5A2 NUP205 TAGLN MT1JP C4B NUAK2 KNSTRN GNG8 RIBC2 PLK4 ZNF382 PBX4 TLCD1 SDC1 MRVI1 SIM1 NPFFR2 LPAR3 ZNF23 SCGB1D2 GSTM5 EDN1 NSUN2 CCDC110 LILRB2 LILRB3 A1CF MYBPC1 MRPS5 ZEB1 MRPL30 KRT19 PAX8 TAL2 FXYD3 PIGA TLR5 GRAMD1C CITED4 TGFA SEC14L1 GABPA PTH2R PLIN3 ZNF578 KIAA1958 CD44 FABP1 DSCC1 CRCT1 NOTCH2NL GUCA1B ZDHHC22 GLI2 LMO1 IL4R PDGFRA CD300A THNSL2 TUBA8 TMEM256 UBXN10 ROR2 FKBP5 ZNF433 KDM1B RASL11B PVR CARF TUBA3D NPHP1 TEKT3 USP45 TTC21A RNASEH1 C1QL3 MYCBPAP FCN3 RTKN NOTCH2 HVCN1 WISP2 SCGN CCNB3 MMP25 PDZD2 EMX2 TTC12 ACTR5 ZNF516 MCM6 KCNK5 DNAH5 TTC25 MEGF11 MTM1 HIST1H1E GGACT MADCAM1 CR2 VWF SOD3 RAD51 POLR1E INSM2 CAMK1G RTP5 C1R ZBTB49 CLCN1 BCO1 DUS4L SRRM1 STRIP1 NHLH1 SERPINF1 IGLON5 RILP ATXN7L3 ZRANB2 NDUFAF2 LHB MPHOSPH10 ACSM1 PPAN XPC PCDHA1 MICAL1 KIF21A GABRA1 PTGES2 FAM32A MAGEE1 NME5 SUMF1 ARHGEF9 ZNF232 C2CD5 MAGEF1 BBC3 GPRASP1 RANBP2 ATRNL1 TTC3 ANO8 TM9SF2 DDB1 RAB9B PLCB1 CTF1 WASL MRPS30 VRK1 HSP90B1 RPP40 OXA1L NT5C3A ALDH3A1 BIRC6 PIN1 DPP10 ANKRD12 RORB HSPBP1 KCNV1 NDN G3BP2 MOAP1 UTF1 LUC7L3 GLO1 HTR2A RPAP2 BMP15 RAD21 NAE1 OPCML MAGI2 RNF25 CYP51A1 UNC5A BDP1 FAM50B CAMK2A CLCN3 GRM5 CNR2 SCRN1 CHSY3 WDR7 HEXIM2 IMP4 ENTPD6 SCRIB CRNKL1 AFG3L2 ST5 SCO2 CDC16 ORAI3 TBPL1 CCDC86 GTF2IRD2 RNF5 PSMB10 PARD6A UXT CDC26 SNRPD2 RACGAP1 AKT1 PIP4K2C TUBG1 NUDT16L1 ARC POR PNOC GORASP2 CUTA SPARC MEPCE GSKIP CIAO1 WDR45 IFIT3 PRDX4 COX3 PLCG1 SOX9 DECR1 TNS3 ZRSR2 STRADB NCOA4 PAX6 RAB33A CMSS1 ECSIT RPUSD2 TAX1BP3 AVPI1 FICD RPN2 RASAL1 ATIC MRPL41 CSRP2 DPH3 TMED1 PCK2 CAP1 ATP6V0E1 SF3A3 SRP68 DHRS1 FAM213B ZDHHC16 ANKRD13D NDUFA13 HTT GBE1 PIN1P1 NUDT18 LIG1 CTNNBIP1 FBXO11 SHQ1 COPS6 FAM173A CHMP4A NHP2 DAP3 COL16A1 CHRM1 NDUFB11 UCP2 NOL8 SLC1A3 HSD17B4 AUP1 RASD1 DACH2 TUBB6 RAB24 PURA PEBP4 DROSHA TRAPPC12 FLNC PMPCA TRAM1L1 HMGN4 ACBD6 MAFF ARMCX5 METTL23 SPECC1L ANKRD34A FGFR3 PYROXD1 KLHL15 ZNF408 NELFE CYC1 EDF1 RBKS DNAJC8 NPC2 CDK5 HAGH FAM96B NAA38 PSMD14 PITPNC1 TMEM203 VPS52 CHID1 NOP58 THAP4 MLPH CDC34 CTDSP1 CRY2 EIF3G UBA52 SLC25A6 TELO2 SMARCD2 NXN ACADVL ETFB EFS ALDH2 CHSY1 ITGAV MYL5 PSMC6 SPINT2 RAN RALA FNBP1L MTMR6 PCMT1 DPYSL2 SCAF8 GPATCH1 GABARAPL2 MTERF3 LRBA KLF10 DNTTIP2 PSME2 ZBTB8A FAM122B FUCA1 ZNF32 GNL2 MRPL32 ZNF239 GARS CDKN3 CRLF3 SLBP MTDH AACS RNF150 GAR1 RPS15A BRD2 PSMA6 JKAMP USO1 EBAG9 TMEM263 PIGY BTAF1 UBL5 PSMB5 RIOK1 TMEM14A BID SEC24B CRBN YIF1A COPS5 DMTF1 SNRPG SNRNP25 ARL8B SLC25A36 FAXC LCLAT1 RNF19A USP1 TRAF3 FTSJ3 FBXO33 UBP1 BTBD1 PMEPA1 BTBD3 COA5 ACTR3 DNAJC1 PSMG3 NDUFB2 NDUFB1 UAP1 DUSP12 UBR7 FUNDC1 NDUFA8 SEC22A VPS33B LEMD3 RNF20 PPM1B SUCLA2 UNC50 TRIM37 ALAS1 ATRAID SGCE UBQLN2 POLR2G POLR2H UPP1 PGM1 LRP2BP CCNC STX12 RGPD4 E2F3 GADD45A RAB39B STAM COMMD2 HSPBAP1 NDUFAF1 NOL11 SSX2IP PAF1 MRAP2 DCUN1D5 GSPT2 ARL6IP5 ACAD11 TSNAX MST1 UBL4A MPPED2 PDZRN4 PTPRR BABAM1 SMYD3 TNFAIP8L1 UBXN7 SNX7 BBS4 ZYG11B PRMT5 CREG1 THOC3 SLC35G2 NUDT9 ROBO1 KLHDC2 DPM1 MRFAP1 YARS2 GALNT11 TMEM128 FAM177A1 IFT20 MICU2 SRP19 DDX1 ICE1 KLHL12 TRIAP1 COX7A1 KIF3A FAM174A MKKS TIPARP CBX1 TTC19 TTI2 RCN2 ITGB1BP1 NDUFS6 USP39 DDX47 DCK RPIA PFDN2 TAF7 CHURC1 USP16 TMEM41B RND1 CHCHD3 SMNDC1 KIRREL3 GSS PEX14 FAM161B TESK1 FOXO4 NKD2 GPATCH8 APBB3 NDUFV3 APOL2 ZNF302 CDR1 ZNF420 ALG9 ARHGEF18 WASH3P MED29 DUSP22 GOLGB1 MAP7D2 STAR EBPL NRSN1 CABP1 PPL DEDD2 PCBP4 CCDC113 TNFRSF12A PPP2R5B ZNF34 MANBAL EPN3 TADA2B P4HA1 TAX1BP1 PSMG2 EIF4B VPS4A SHARPIN LOC285074 ZBBX ORC3 EMILIN3 UTP14A CCDC184 MLH1 METTL1 MRPS24 MUT RABIF CPT1C SPATA2L RAB10 PFDN1 NOP56 SNAP47 MEA1 TUFT1 YBX1 MNT MIEN1 HEATR6 MX1 PPA1 RRAGA TOLLIP IFI27 NSMF UQCR10 ARPC5L PSMD8 HLA-B TFRC PPP1R11 SERPINH1 JUNB MLF2 ITFG1 ID1 PAFAH1B1 PI4KA THY1 HINT1 RFTN1 APBA2 DLD HERPUD1 GUK1 TMEM147 OPHN1 METTL9 SARS ATP1B3 SCG2 NDUFV1 LSM1 ISG15 ASNS IL6 NDUFS4 NDUFS3 NDUFS2 KCNK1 CXCL9 NDUFB4 HK1 TIMM8B ATP2B2 VAPA CRH SPRY2 MTCH1 DCTN2 ATP2A2 NR3C1 SOBP CCL8 CCL2 ACSL3 DKK3 RNF103 CPEB1 HNRNPC RPL12 RPL36AL ZMIZ1 HERC1 ZNF148 PRRC2B HPRT1 GMFB PITPNB GCC2 HIF1A PRKAR2B CDK5RAP3 SRP9 NBPF10 RAP2A MZT2A ALDH6A1 GGNBP2 YTHDF1 UBE2E1 CIT CSTB CD63 XPO1 NUDT11 TUBA1C IMPA1 FAM3C RAC1 USP6 LMO3 MORF4L2 PSAT1 MPHOSPH6 RNF38 ATP1A1 FOXO3 PCNP LAPTM4A SLIT1 KPNA3 HMGN1 EPHX1 ARID5B IPCEF1 RALYL SDCBP CACNB4 DYNLRB1 FGF13 DEAF1 ATP6V1H AKTIP MKL2 RASA1 MARCH2 PSMD10 VPS4B HSPB8 HMGB1 PSAP WASF1 SCN3B EIF3H KRAS MATR3 DDX24 U2AF1 ADD3 OXCT1 VPS35 WSB2 MARCKS MGP HLA-G HLA-F PKIG ANAPC13 ANXA5 SSR4 ARPC1A TOP2B SLC7A11 MRPL33 CTSD HSBP1 BDH2 MAGEH1 FSTL1 PSMB6 ASH2L P4HTM LMO2 UBE2M ZFP36 BANF1 HBG2 IARS NRSN2 CBX6 SEPT3 ACO2 RTN4 LASP1 ATP2B1 ACKR1 RAB13 MORF4 ASRGL1 HIST1H4C WDR82 GLRX ABAT FLRT2 PLSCR4 KIAA1107 TPI1 CHKA SLC7A5 KAT2A SH3BGRL KTN1 PDP1 FOSB AIDA RYR3 ZSWIM6 MAP4K4 SNRPN HS3ST2 RELL2 YPEL3 TCEAL2 SYT2 GOT1 UBE2R2 KIAA1191 LPL AK3 SESN1 LAMB3 SERINC3 PDE4C WASF3 HSD17B12 IL1R2 MED9 CES1 ZNF276 DCANP1 ARSA ZNF266 BATF3 SH2D1A SUPV3L1 PTP4A3 TREML1 SSPN MS4A7 CD1E GATA2 SPIB PDGFD FIGNL1 HIST1H3H DUSP5 ANXA1 BCDIN3D DIEXF TPPP3 RAD51D SIGLEC5 DET1 CCDC107 UBXN8 FADD FCER1A DISC1 CCR3 SPRYD4 ZFY NLRP12 KIT PKN1 HLA-DPB1 KCNA5 CUX2 CXCR3 AKAP10 LAG3 ALYREF MATK CLEC4C KLRD1 LRP11 CCDC151 FBLN2 PAPSS2 SH3BP4 KISS1R CTPS1 FBXO30 DDAH2 CD8A MED21 REEP3 STT3A NABP2 MYOM2 KCNE3 IGHG1 ZKSCAN4 KLRC1 WIPI1 IL4 FES IL3RA IFNG PEX6 XCL2 FCGR3B DNAJB6 FEM1C MCOLN1 SNRNP40 HIST1H2BG HIST1H2BH PRR5L CCL5 TNNI2 CDC37L1 EPHB1 FBXO8 STK32C ABCD2 KLRG1 ZNF395 AQP9 RETN VPREB3 PTGFRN GBP2 TIPIN N4BP2 NTNG2 LGALSL PDK1 JUN STRBP PAX5 SIGLEC1 IGHE FCER2 CSRNP1 BTG2 TNFRSF11A TRIM6 STAP1 HBQ1 CEP55 ZNF101 STAT1 PARP9 ORM1 PLAGL1 PLCL1 UTS2 ADTRP OTUD1 ZBTB24 IL12RB2 USP44 KMO EFNA1 NMUR2 CACNA1A IGHG3 CYTL1 MMP8 NFKBIZ RAD23B CBLN3 NFE2L3 FECH MLLT3 CXCL1 CXCL3 SCN3A DACT1 CLEC11A GOLGA6L5P CDC42 MYO15B LEF1-AS1 SPRY1 FHL2 CCL3 MTHFD2 LAS1L RBCK1 RPL22L1 TIFA CISD2 EXOSC8 HERC5 RABAC1 GADD45B TEX10 ZNF260 MYL12A GNPAT RGL1 IFIT5 NUDCD2 CRTAC1 SMCO4 CDR2 SPA17 SKP2 SEC13 TFEB CARD6 ZNF35 MRPS7 JOSD1 RAB33B KCNS2 MED11 GCH1 MRPS21 DYNLL2 FOXR2 RILPL2 KCNQ4 RLIM FYTTD1 NDUFA12 PIGP PSMB8 UBE2A CRIM1 GOLGA6L2 CXCL11 PPIC CSF3 DGKD BZW1 ATXN1L SHOX MICA ISG20 CBFB COPB1 SPPL2A CSF2RB CT45A3 ZMAT2 MLKL MSN LAMB2 SLCO1C1 IRF7 TNFAIP3 CYR61 ORC6 MKNK1 CASP7 MFSD1 IL15RA BOLA2 SOD2 IGDCC4 CRY1 ACKR3 MTFP1 ASPA SEC23B CFAP20 RND3 THBS2 SLITRK3 PDSS2 SCYL3 ARMC1 FEZ2 CDO1 PANK1 KDELR2 FAM169A RMDN3 TERF1 PRRC2C VAMP4 TIMM17A GPR17 RMI1 OFD1 KIF9 UBAP2 PHF14 CRELD2 TMED10 ATG101 GPRASP2 ATAD1 UBE2E2 MRPL48 RAB11A AKR1B1 TRAK2 HSPA14 PTS AP3S1 ZNF329 MAP3K4 RAB2A NRBP2 PPIG RNF182 RAB40B MORC2 PLEKHJ1 ANKRD34C LRRC47 RITA1 CCNB1IP1 FRMD5 ARMCX2 PIN4 ZNF410 KMT2E ANKRD17 RPS19BP1 LIN7B SAT2 NDEL1 ACAA1 EEF1D TMEM216 FAM96A DIABLO CNRIP1 SPATA2 ZMPSTE24 NDUFA6 CABLES2 CLDN5 TST LRIF1 ITGB3BP USP14 DCTN3 UHRF2 PTEN TULP3 POLB SLITRK1 WDR92 EIF2D IMP3 STX1B PDHB IFNL2 ATP6AP2 ITPA SCOC PHYHIPL PRDX3 SKP1 NBPF14 CX3CL1 NQO1 GATC GTF2H3 FCGBP ENOPH1 NOM1 FAP CD82 CELSR2 S1PR1 NDUFV2 SLC25A22 ATG13 APC APOBEC3C MACF1 ZBTB4 PLAC8 GAB2 ELOF1 GABRB2 PNMA2 HIPK2 PKP4 NAPB SAP18 NEK7 STK24 TCF4 NAP1L1 VPS51 KIAA0556 SPG21 ADD1 POLR2E FRMPD4 MAML2 MTMR9 FLRT3 ATP6V1E2 TIGD5 STAP2 CCT3 ELP3 PRIM1 GDPD5 SLC8A2 RNF139 ADPRHL2 TRAPPC8 ZNF511 ELAVL2 IRAK1 RRM1 U2SURP RSPH1 SAMHD1 CHCHD4 CHCHD7 AAMDC ALG2 FERMT2 MRPL1 RBPJ PRIMA1 HARS2 CFHR1 MYOT CCDC6 CETN3 PEAR1 SHE SKA2 RAP1B MIOS EBNA1BP2 SLCO3A1 RAB9A N4BP2L2 ANKRD52 SLC16A1 CPSF3 PROS1 SLK AMMECR1L SMURF2 ITGAE CEBPZ FUT1 SLC40A1 BOC GLRX5 CCDC59 RWDD1 C1D KANSL1 SGCG MAPK6 NIPSNAP3A ADCY4 PPP4R1 ZSCAN16 VPS37A INTS5 F11R SFN GSDMD CCNG1 ADA AHCTF1 CBR3 TTC4 F13A1 SERTAD1 SEPT10 ANKRD27 NOSIP AKR7A2 BAMBI HSD17B8 KLHL32 TBCCD1 HIST2H2BE LSM14A GNB4 GLYR1 TSG101 NID2 LBR SNAP29 DDX21 NOB1 POC1B ARL5A TRIM22 VPS11 IFFO1 KCNN2 CETN2 WDR13 HEXB MRPL57 OLFM3 GTF3A MKRN1 MYL6B GLIS2 BRINP1 UROD MEIS2 SMIM3 PPP1R13B CAND2 CCAR1 NINJ2 SUCLG1 PPP1R35 TCERG1 TSHZ3 MTFR1L RXFP1 ZMYM4 TCF25 DZANK1 COPRS HARS SERF1A DNMT1 BCL2L2 L3MBTL3 LRRK2 LONRF2 SMAP1 TAF9 TRIP4 MRPS18A JMJD6 CHST12 GNS ZNF488 MRPL36 SAFB2 GNPNAT1 PICK1 GTF2F1 SCN8A XIST ZNF385A NDUFS8 TMBIM4 CHGB UQCRC2 RPLP0P6 CBLB SNRPD3 JAZF1 CCNL2 SPHKAP NR1D2 JTB FAT2 PHB2 COL13A1 GABRA6 UFC1 CLTC CCNDBP1 RSRC2 RABGEF1 PAIP2 DNAJB11 PCNA TCEAL1 LAPTM4B SLC38A1 TRAPPC5 DSTN NBEA UBA3 ATP6V1A MAEA APMAP RIMS1 RBM23 ZP2 HLF DUT CNBP DDX39B CERK PRPSAP2 ARRDC3 PRKCZ MYO5C TSHZ1 TRMT11 INPP5A RNF146 EXOC1 BTG1 TRMT112 PPP3CB HLTF SPTBN2 TPD52 UBE4A SLC20A1 UBTD2 EIF1AX TMEM135 RGS17 ZBTB20 FAM214A RAB26 SPOP KCNAB1 UBA2 CPLX3 FBXO21 CNN3 ZNF521 SETD1B MARCH6 CLK4 OGT CHD7 ITPR1 NRIP1 MKNK2 DCXR DNAJA4 CDIP1 STUB1 CAMK2B ZNF292 TULP4 TRIM28 
bipolar disorder_MX1 ACSL1 RPL23 MYL6 HNRNPK RRAGA HIST1H4C DDX39B LAP3 PSMC5 HSPA1A HNRNPF PFN1 ASB2 HSPA1B IFITM2 IFITM3 RPL11 IFITM1 RPLP0P6 IGHV3-23 ARPC5L GHITM IL2RG DCAF6 UBE2L6 ACTB SNRPD3 GPBP1 RPL14 FDFT1 EGR2 RPL41 HLA-DRB5 HLA-C HLA-A HLA-B HLA-G HLA-E MYL12A STAG3 PSME2 HYOU1 RPS23 ITM2C PLA1A RPS24 HLA-DRB1 SET RPL6 ANP32B MAGED1 IFI35 TXN PCBP1 IFIT1 SMC2 IFIT3 MT2A GNG10 PLAC8 TCL1A LGALS1 PRDX1 COX3 COX2 PLCG2 RPL38 TPI1 CCL22 PTGES3 TUBB ANXA6 RHOG COX6C NME1 PTMA BHLHE40 HLA-DQB1 COPG1 CRELD2 PTPRO ARPC1B CLTA TRMT112 SNX5 UGCG LDHB LDHA SEC61B TMED2 IGHA2 HLA-DQA1 CAP1 MRPS28 STAT1 IFNGR2 TUBB4B FKBP1A FABP5 RAB9A CKS2 HNRNPH3 ZNF217 FEN1 COX5A GSTP1 CRIP1 NUDT4 PSMB7 TMSB4X PSMB8 PSMB5 HLA-DMB PSMB6 TUBA1B PSMB4 ASH2L CXCR4 ANXA7 HLA-DPA1 RAB8A RAC2 HLA-DMA CD164 CD74 GINS1 RPS6 CD70 SEMA4D ALYREF HNRNPAB IGL RBX1 TUBA4A COPS5 EEF1A1 MELK PPIA PSAT1 UQCRQ DNAJB11 CDK2AP1 SNRPF SRSF9 NHP2 CD81 CPOX IFI6 TCEAL8 ZFP36 TUBB6 CCND2 BASP1 TUBB3 CFL1 COTL1 RBBP7 RPS3 NDUFV1 HMGN1 FDPS PDIA4 AICDA NONO ISG15 PDIA6 ISG20 GGCT MOB1B LSM14A NT5C3A ARPC4 NCL FSCN1 ND2 ERH ND4 ND3 CHMP5 SRP19 DDX5 ATP6 UQCRH IGHG1 NARS SACS AP2M1 EIF5A HSP90AA1 HSPA5 DTX3L RAD23B RPS3A OAS1 GRHPR MFAP1 MYH9 HLA-DRA MCM3 COPE YWHAG SLC25A3 PSIP1 DBI ZMPSTE24 PDLIM1 RPL36A TNFRSF17 LBR LPXN RDH14 EIF4H BOLA2 NDUFA1 SOD1 PKM DNAJA1 LCK SNRNP40 RPIA GOLPH3 RAB13 IL2RB SLIRP MNDA VDAC2 PTMAP5 GAPDH EIF4A1 ACADVL MEA1 HIST1H2BK YBX1 ETFA PTEN CXXC5 ARHGDIB CCL4 CCL3 HNRNPA3 RPL7A HNRNPA1 WSB2 RPL22 RPL24 MCTS1 WDR75 MRPS18B PPA1 HSPE1 RRAGD WDR82 KARS SERBP1 MTHFD1 YME1L1 UQCRC2 RPL26 PSMC1 RPL22L1 RPL27 PFN2 EIF1B RPL29 MTPN SF3B5 RB1 RPL13 RPL12 RPS4Y1 MYL12B UHMK1 UXT DPYSL2 GNG5 SNRPD2 IFI16 PEG10 RPL15 SLAMF7 RPL17 MIF COMMD8 COX7A2L EIF1 COMMD6 PTP4A2 RPS26 CSNK2B GPR183 RPS21 RPS20 TLR10 APOBEC3C PHB2 RPL3 RPL30 RPL32 ICAM3 MRPL15 ENO1 EPRS IFI30 ICAM2 RPS16 LGALS3 RASSF3 MRPL9 RPS19 PRDX2 ARL6IP5 RPL36 LTA4H SKP1 RPS13 SRP9 LYPLA1 SSR4 ZWINT CS MZT2A TUBB2B ID3 CCNG1 PABPC3 PABPC4 PABPC1 ALDOC ADA FCER2 TOMM7 COX7C RPN1 STRAP RPN2 TOP2A OAZ1 RAP1A SH3BGRL CTSH CCR7 DYNC1I2 CTSC DLGAP5 CCT3 NPM1 MRPS27 DYNLL1 SACM1L MRPS21 PGRMC1 COX6B1 MRPL53 PSMA6 PSMA4 HADHA NDUFAB1 PSMA1 CMPK1 AHCY CDKN1B PHF6 NDUFA12 NDUFA13 RPLP2 OLA1 RARS NUCKS1 HERPUD1 TUBA1C RNF138 ACADM AP3S1 NUSAP1 SRSF11 CCT5 RPS9 PNRC1 RPSA DPM1 MORF4L1 UBE2S FAS CAPZA1 ISCU S100A4 ERP29 SNRPC PCNA ODC1 PARK7 CIB1 YARS2 TYMS HIRA FBL PPP1CC PTTG1 IGKC RPS5 HMGN3 SLC25A46 LY86 GTF3A EEF2 TBCA SDCBP OXA1L ARPC3 SELL TCF7 UBA3 FTL GLYR1 ATP6V1A UQCRB PHB ARHGAP17 COX7A2 HIGD1A IGHG2 RGS1 UBC ESD UBB FAM162A EIF3CL ATP6V1F TMSB10 CYC1 CD99 DARS ACTR2 SRGN GGH CBX3 MSN NAP1L1 NFKBIA EEF1D TMBIM4 NDUFS5 EEF1G MCM6 DCTPP1 PSMG2 MAN2B1 PSMG1 MS4A1 HP1BP3 NDUFB9 YWHAB DDX47 NDUFB5 HMMR LMNB1 AGPAT5 DUSP11 MKNK2 CAPZB COX4I1 NAE1 EED H2AFZ RRM1 ADSL NDUFA3 RPL35A DCK SHCBP1 CDC42 SGPP1 TBC1D4 DBF4 DAD1 EIF3H CRY1 UBA52 EIF3D SLC25A6 EIF3E MORF4 SNAP47 PRPS2 SEC23B HSP90AB1 YBX3 RPL10A MSMO1 HSD17B10 ADD3 SEPT9 POLD2 BNIP3 POLR2H TRIM22 EIF2D EIF2A SMNDC1 RBFOX1 HOMER1 LARP6 EID1 ARMC1 MARCKS FEZ1 FEZ2 RUFY3 POMP PCMT1 UGP2 SV2A SPOCK1 SNCA NDFIP1 TSPYL4 GABARAPL3 GABARAPL2 TSPYL1 ATP6AP2 PLK2 PRKCB PBX1 EHD3 PRKAR1A PPT1 HPRT1 SCHIP1 SLC6A1 RPL9 ARPP19 WDR47 HSPH1 KIAA1107 PRKAR2B EPB41L3 STMN2 RPL39 PRKACB ZNF365 GABRA1 KCNB1 PMP2 RAPGEF4 RAPGEF5 CHL1 ATXN1 RPS27A MEF2C TUBB4A PLP1 CLDND1 PLCB1 OAT RPLP1 TUBA1A CHN1 NEFL SPIN1 NEFM MDH1 TMEM14A NEFH ZBTB18 FBXW7 RAB2A EIF1AX RPS7 PCDH9 OLFM1 MORF4L2 ARL8B PTPN4 CHRM3 RAB1A UBE2D3 CTNND2 PAPSS1 TCEAL4 TCEAL2 SH3BP5 SPP1 OSBPL8 SLC38A2 MAP2K1 BNIP3L NBEA DGKZ REEP1 RCAN2 SYNJ1 REEP5 EIF4G2 OSBPL1A GRIA2 CLSTN1 BTBD1 BTBD3 G3BP2 MBP MOAP1 RPH3A SYBU ACTR3 VBP1 PEG3 LANCL1 SECISBP2L MARCH6 DBNDD2 DNAJC6 SERPINI1 KCNK1 SERINC1 SERINC3 SNAP25 SHC3 CELF2 NDUFB4 HTR2A NDUFB1 NREP MOBP ITPR1 PGK1 WASF1 CEP170 LIMCH1 OXR1 NDUFA5 NDUFA4 ZBTB38 COBL SORL1 HAUS2 EHBP1 VAPA SUCLA2 GLRB TRIM37 RNF11 EIF4A2 RNF13 CX3CR1 EFR3A PSD3 SUMO2 SCRN1 UBQLN2 FBXO9 ACSL3 DCLK1 SUB1 CALM2 CALM1 APP STXBP1 SATB1 CCNI PLEKHB1 MYCBP2 PLEKHB2 RGPD8 RAB11FIP2 B2M PTGDS EGR3 CAMLG OMG ANK3 PUM2 NUAK1 RPS27 RPS29 PIK3R1 ITM2A ITM2B RPS25 ATP6V1B2 GPM6A GPM6B BEX4 BEX1 ARL6IP1 MGST3 LPAR1 KIFAP3 A2M GOLGA7 SEC62 RHOA NCOA4 SNAP91 RAP2A TF PTPRD TPPP3 VSNL1 ID2 ACTR10 C2CD5 KLK6 CSDE1 PTPRK PPP3CA SNX3 NEUROD6 EPS15 DYNC1I1 CAP2 TPD52 SUZ12 ATP6V1G2 ATP6V0E2 TTC3 ZDHHC11 UBE2E1 PPP2CA PDP1 HNRNPH1 GDI2 GDI1 DIRAS2 AKAP11 PNMA2 PNMA1 ENC1 CTNNA2 FAM3C ENPP2 MOG LMO4 ATP1B1 PCP4 SCG5 MPHOSPH8 NDRG4 ATP1A2 ATP1A1 RAB40B KIF5C SLIT2 PPFIA2 BAALC BANF1 PDE8B CLASP2 AASDHPPT CADPS2 NSF SYT1 PRNP DSTN IPCEF1 QDPR ZNF91 PREPL GNB1 DYNLRB1 TCF4 FGF13 DOCK4 DDX1 RGS5 RGS4 PDZD2 CAMTA1 HSPA8 MKL2 HSPA2 NAP1L3 NAP1L2 DNM3 PJA2 CYCS RTN4 RTN1 GSK3B YWHAE PSMD14 NRXN1 NCALD HMGB1 AGAP1 ELAVL4 CALB1 CA2 NRIP3 YWHAQ SARAF DYNLT3 TPBG ATP2B2 ATP2B1 YWHAZ FAM131A GAP43 INA KRAS MATR3 MRFAP1L1 LDB2 ATP2A2 SOBP SEPT7 MAT2B DIP2A CDIPT NRCAM ATP6V1E1 RPL21 HPCAL1 CCK ETNPPL NISCH MT1G UQCRC1 MT1H SPARCL1 RPL28 MT1F TAGLN PON2 UQCR10 AP2S1 RPL19 NTSR2 TSPYL2 GADD45B PRKCZ RPL27A ATF4 RPL5 CUTA RPL4 TFRC RPL35 MLC1 PTTG1IP RPL8 RPS15 RPS18 RPS17 RUSC2 APOE RPS12 RPS11 APOD GABBR1 HBA1 SIRT2 SCNM1 GLUD1 FXYD6 ALDOA GABRB1 HBB ADIPOR2 ECHS1 UCHL1 CSRP1 CAMKV TIMP1 SGSM2 MAP1B SCRG1 NPDC1 RPLP0 COX5B CST3 CKB P4HTM CCT7 FADS2 TUFM APLP1 LMO3 ZBTB16 B3GAT1 ATP1B2 AGT FAU SCG2 NDUFB11 SLC1A3 CLU COX6A1 RPS2 NPTX2 HMGN2 ATP6V0C GFAP ADAP1 RGCC NACA GNAS CLASRP AMPH ACTG1 FAM107A BAG3 RGS2 PCSK1N ATP6V1H CBX6 GPX4 RPL13A MT3 BAIAP3 DNM1 ACTA2 CUEDC2 RTN3 MAST3 RAP1GAP HSPB1 YWHAH NTRK2 TAF10 RPL23A CIRBP PFKM STUB1 PFDN5 OTUB1 AURKAIP1 TPT1 MTCH1 SMARCD3 CXXC1 NRGN TTR RPS4X POLR2G NPIPA1 CHCHD2 SST SCD CD9 ACOT7 NBL1 OPTN RAN RPL10 PSMD7 MXI1 PSMD1 EGR1 BCL11A EIF5 CCKBR ENO2 RPL7 C3 CYB5R3 RASSF2 GJA1 GRIN2A MICAL2 RPL37 GLUL TSPAN3 SCN1B DUSP6 WARS TSC22D1 TUBB2A ITFG1 AFTPH MAPT PI4KA TAX1BP1 ARHGEF9 SERPINA3 FAM171A1 PGAM1 RFTN1 LAPTM5 RANBP6 TM9SF2 HNRNPA2B1 HLA-DPB1 C1QB NDUFA10 CTNNB1 CAB39 NUDT3 CAMKK2 CAMK2N1 HEY1 NPY RAC1 KLHDC3 KLHDC2 TAP1 EEF1A2 CXCL10 PINK1 ELMO1 PMP22 UBE2M ZFAND5 CNDP2 NDRG1 MAP2K4 GOT2 GOT1 ARMCX3 IARS PIN1 CSF1R RAB3A COX17 CNP CABP1 SRP14 CORO1A SAT1 ETS2 KIF3C KIF3B NDN EFHD1 DNM1L ASNS DHCR24 SHROOM2 ETV5 FAM189B DNAJC7 IRF9 NDUFS2 CHI3L1 TERF2IP KHDRBS3 CXCL9 VPS4A NDUFB3 NDUFB2 KLC1 DPP8 UQCRFS1 TPPP RBM39 NDUFA9 NDUFA8 DDX17 SPAG7 MID1IP1 NELL1 RAB15 SYT11 TRIB2 SLC25A5 DCTN3 CAMK2A CAMK2B DDN RND3 CCL8 VPS35 KCNJ4 DUT ENTPD6 PPP1R3C GLS2 FAM168B GNG3 RPL18 SF3B2 NR1D1 CRYAB RPL34 CEND1 ATXN7L3B CCDC92 TSPAN7 SOX9 RPS14 CDK5RAP3 GABBR2 GSTM2 GSTM1 NBPF10 NBPF14 MLF2 FXYD1 GAS7 DDR1 HILPDA ARF1 MAOB SDC4 PEA15 HINT1 KIF1B CLIP3 SETD5 CSTB CD63 NCAN PYGB NOTCH2NL OPHN1 MPRIP SPTAN1 ANKMY2 TARBP1 RAB31 SLC9A6 XIST CSPG5 SLC1A2 RASL11B PEBP1 FOXO3 SASH1 EPHX1 RALYL HOPX MAL UBA1 SESN1 FGF9 PRODH TIPARP HSPA6 RPL37A GLO1 HSPB8 HK1 DNAJB1 PSAP WASF3 MARCKSL1 NELL2 EIF3L ABHD17A TXNIP USP11 SYNE1 ETFB HSD17B12 ALDH2 MAPK3 CAMK2G CRYM MAPK6 CKMT1A ASS1 GLA PI4K2A NHLH1 IGLON5 VPS11 IARS2 CHST15 RILP VPS16 NHEJ1 RAB11FIP5 ZNF18 GSTK1 TIGD5 ATP6AP1 WDR54 QARS NDUFAF2 SCN2A NECAB2 TXNDC12 PPL FAM19A1 APOBEC2 PTGES2 AMPD2 KPTN PAFAH1B3 ZNF232 GPRASP1 GPRASP2 WDR13 FKBP1B SLC8A2 NUBP2 RPTOR JPH4 RUNDC3A CRBN USP5 EPDR1 OLFM3 MZF1 CNTN3 SNRNP25 ANKRD36B GPS2 CXCL14 APEH RAB26 KIAA0753 RUVBL2 HARS IFNA13 SYT4 SYT3 ADPRHL2 RPP40 TRAPPC5 RAP1GAP2 B3GALT6 WASH3P FBXO31 MICU2 NARF HTRA2 LIN7B DPY30 MYL6B RASGRP1 NME1-NME2 CHMP1A VARS2 GPX1 AHSA1 EPN3 SARS2 ZG16B ZNF511 CBLN2 CCDC24 BMP15 IRF2BPL EMILIN3 KIAA0319 OPCML MAGI2 OVGP1 CAMK1D ADRM1 UNC5A CPT1C SPATA2L MTFP1 RSPH1 FOLR1 CLCN3 MAPK9 PDHX GPKOW DEK UPF3B ST5 LRP4 SLAIN1 FNBP1L RPL36AL CDC26 FLRT1 PIP4K2A STOM ZSCAN16 YES1 CDR1 SUCO CLPX CYP27A1 PARP12 FAT1 PRR13 SPARC ZBTB8A CFH TTYH2 MGST2 TWIST1 EPS8 FAM122B SOX8 IER3 BBS2 STRADB ANXA4 FN1 OTUD6B CARD6 DCBLD1 ZHX2 DERA CLDN11 MRPL32 UGDH PIGF MYOT CLCF1 PAM TAX1BP3 SGK3 RHOU SGK1 GRAMD1C PCSK1 MRPS14 CETN3 RASAL1 RASAL3 HOXC11 SKA2 RAP1B CSRP2 CTSL DPH3 ATG101 MIOS SNX6 ARNT2 YTHDF1 TMOD1 IL34 GPR37 SF3A2 ATP6V0E1 TIMMDC1 MLH1 METTL1 STAT3 KTN1 ELOVL7 NOC3L SLC35G2 SERPINB6 TJP1 EBNA1BP2 TTC8 LAMTOR1 DLD SMAGP ANKRA2 ERRFI1 PIGP GBE1 PTN TMEM263 UBL5 DNER RRP15 ENOPH1 DEPTOR TMEM14B UVRAG RAB2B ZNF320 SLC16A1 ANKRD27 ACYP1 AMY1A SLC31A2 CPSF3 FBXO11 PUS7 DPM3 SYPL1 RELL1 SNRPG CHMP4A RGS19 CRTC3 UCP2 NOL8 NTPCR LAPTM4A LAMP2 GPC2 GRB14 DROSHA NXPH1 TRAM1L1 IK TRAPPC2 NEK7 SLC9A3R1 MAFF REEP6 SPECC1L ZNF536 PIN4 XAF1 TSG101 USP54 FAM107B KLHL11 CHRDL1 HTRA1 HIGD1B AMMECR1L NIPBL PLS3 COA5 SMURF2 RBKS ITGAE ZNF638 CEBPZ MANSC1 PRTFDC1 ALK KHDRBS2 UAP1 AGPAT4 UBE2Q2 FUNDC1 ISOC1 TAC1 RWDD3 NDUFA6 GLRX5 CCDC59 CABLES2 GLRX2 KIAA0232 S100B RAB10 C1D CTDSP1 KCTD12 PFDN4 ASPA SEC11A THBS2 RND1 EFS SGCG CHCHD3 LYL1 FIP1L1 PTPRZ1 CHSY1 POC1B ITGAV ATP7A CCNJL HEXIM2 AMFR HNRNPL NINJ2 COL9A3 MYL9 IDO1 ASF1B TP53 CES1 CHIC2 C4BPA CISD1 GABPB2 GABPB1 TOB1 GNG2 BSG FLT3LG CPNE2 ZNF823 UBASH3A CHST7 NFE4 PMM2 CYP4F2 RMDN1 PNOC HECW2 ATG2A RGL4 HLA-DRB3 LXN CDC42SE1 OXTR PDGFC CD1D FAM110A PPP3R1 LGALS2 NKX3-1 PSENEN JOSD2 RENBP SUPT3H DEPDC7 CD27 HCST SDE2 MGLL MZB1 COL18A1 KRT23 PPCDC CD3E CD3D LOC285074 MAP7 FCER1A CCR3 ZNF585B PF4V1 SERPINB2 FAM46C NOG THOC6 XAB2 KIT TPST1 NEDD4 GHRL RYR1 HDC CXCR6 MRPS30 FCGBP HIST2H4B LAIR2 PLCL1 AOC2 BIK PHYH AOC3 ACYP2 CDKAL1 PHOSPHO1 TMEM256 XK GFI1B CLC ZNF559 ULBP1 ADTRP NCF1 PPIB ASAP2 LCLAT1 TOMM22 FBLN5 FAM177A1 TAF1B SRBD1 KISS1R HIST1H2AG ASPSCR1 IGLV1-40 LSM5 CD8B STT3A MYOM2 CORO1C MAP3K7CL IGHG4 TXNDC5 PMAIP1 PSPH GPX3 MMP1 GNL3L RPGRIP1 FCGR2B SCGB3A1 IL3RA PEX6 FGFR1OP FBP1 ALOX12 TREM1 CXCL6 CA4 HIST1H1C PPP1R14A DAPK2 DCXR SCLT1 DAAM2 TST P2RX1 LEF1-AS1 HIST1H2BG SPAG1 HIST1H2BO CDCA7L ZNF177 KDM3B TMEM41B PLAG1 FLT3 HIST1H2BJ FHL2 CSTF2T CRYZ DDT SENP6 SLC25A20 BEND2 SSB SYTL2 MOGS CCAR1 SLPI NAIP ZNF395 APCDD1 APOL6 HERC5 GBP1 CYP1B1 JAZF1 GBP2 GBP5 PTGDR ELANE FZD6 SH2D1B PRRC2A SRPK1 VAT1 PLSCR1 SERPING1 HLA-DRB4 CFD SPON2 NCAPG2 TXK HPR PRF1 PLA2G7 SMC3 RASSF4 PDGFD TSPAN2 CCR2 FCRL3 ANXA1 ANXA3 MYOF FAM126B LYZ TLR2 IL1B CFHR1 BST1 KAT2B CEACAM8 CEACAM6 SIGLEC5 REL TLR6 TLR5 CD24 RAB5C FPR2 LRRC4 VLDLR STAP1 CTSG CLIC3 CAMP GBF1 AKR1C3 RNASE2 F5 PARP9 NUCB1 ZNF354A VMP1 ORM1 PTGER2 PRSS23 CST7 SMCHD1 OLR1 KLRC3 CD160 DEFA3 COLQ OLFM4 KLRD1 CLEC4G UTRN DSC2 RGS17 HP PROS1 DLST MPO PRKX HSP90B1 ASAP1 TBX21 DCLRE1A HBG2 IGFBP3 NKG7 KREMEN1 DNAJC15 ACSF2 H1F0 LCN2 CARD16 CRISP3 CD274 CLSTN3 FASLG IL18RAP CLEC5A IGFBP7 ZNF641 MMP8 NFKBIZ VCAN IFNG SLC26A8 XCL2 TOP1 LOC389834 FCGR3A CASP5 ACP5 TKTL1 GZMB GZMA MCOLN1 P2RX7 CHIT1 AIM2 GFOD1 ANG S100P BPI PTX3 LTF GCOM1 ITGB2 KIR3DS1 PIWIL4 DYSF ARRB2 KANSL1 CLEC1B ADAMTS1 PGM5 ZNF600 PPP2R1A SOX10 SMARCA2 MAPK8IP2 SRRM2 VIM ULK1 TLN1 CALM3 STX1A CD200 TMEM63A WBP2 CPNE6 SSNA1 FOXG1 GLS ASAH1 DHX30 PI4KAP2 PSMD4 CAPNS1 SNCG CPNE1 SPOCK2 PIP4K2B SNCB JUND GABARAPL1 COG4 PTOV1 EIF6 FASN BIN1 VAMP2 RNPS1 VARS PPP1R11 NUMA1 SULT1A1 EPB41L1 RUSC1 SNRNP70 PDE2A PIP5K1C CEP170B RING1 TSC22D4 AP3B2 SYN1 GIPC1 KAT2A KLHL9 ARF5 AATK PTPRN TRIM2 NEDD8 STIP1 MECP2 ACTR1B PHGDH DLGAP4 CIC SPTBN2 PSD DMTN SYP KIDINS220 AES MAP1A PNPLA6 MAPRE2 MAPRE3 PNPLA2 DYNC1H1 AP2A2 FAIM2 PTMS CRIP2 GNAI2 PCLO ARIH2 ATG9A CA11 SEC24C SZT2 S100A1 OCRL TSC2 CNTN2 LY6E PLXNB1 NPTXR DHCR7 FKBP4 AGRN OTUD4 CRTC1 NAPA PLOD3 ATP1A3 CLEC3B TUBA3D ZNF428 NCDN NPTX1 DENND5A PPFIA4 WDTC1 PDE8A SYT5 SLC30A3 UROS TNK2 MINK1 KCNAB2 SUPT5H CACNB3 HGS MAG NACAD CACNB1 TXN2 NOTCH3 FTO CALCOCO1 MAZ LGALS3BP ARHGAP1 ARHGAP4 TM7SF2 RIMS3 BTBD2 CAMTA2 RGS7 SH3GL3 USP22 CADPS NAP1L4 PPP2R5D EPN2 TAPBP QKI ARL2BP CPE ACO2 SNURF R3HDM2 IDI1 RTN2 HPCA MAST4 NRXN2 CHD4 ADAR ELAVL3 PLD3 WNT6 DNAJB2 DPP6 SYNGR1 SYNGR2 LASP1 TBC1D9 RANGAP1 NOVA1 VGF CTDSP2 P4HB PFDN1 VDAC3 KCTD17 HDAC5 EPHB6 SEMA3B DCTN1 HSPD1 GRM4 ARHGDIA POLR2A SUMO3 FBXO7 CACNG3 MT1A ATP6V0D1 PDHB UQCR11 RNF4 COX8A XBP1 TMED9 RPS28 PRKAR1B CHST1 RGL1 SUGP2 GABARAP RPL31 RTCB RPS10 ATP6V0A1 BTF3 SEC16A H3F3B TCP1 NME2 ALDH6A1 R3HCC1 PLEKHM2 GPI SDC3 SEC14L1 PITRM1 ERI3 JARID2 RPS15A WDR18 APC2 AP2B1 PER1 LAMTOR5 AKR1B1 PSMB1 SDHA RIMBP2 SLC25A36 ABLIM1 WIF1 PGD ARPC2 GNB2 CDC42EP4 SLC2A3 COX7A1 EEF1B2 NIPSNAP1 NDUFS7 NDUFS4 PSMD10 NDUFB8 BCAS1 SELENBP1 KLF9 EIF3K DDIT3 USP12 U2AF1 PUF60 SNTA1 AHNAK2 TBPL1 RALA FLRT3 ATP6V1E2 GPR158 SAP30BP HSPA12A NDUFAF1 H2AFY2 PKIG MRAP2 POP7 BEX5 BEX2 MPHOSPH10 NAGPA PCDH17 CEP76 MST1 GARS CDKN3 GAR1 STAP2 MDH2 UBE2E2 AIDA AMIGO2 PRIM1 EOMES ARID3B WBP1L GDA URM1 MRFAP1 PPEF1 TRAPPC8 FTSJ3 AK5 RNF175 IQCB1 NAP1L5 TTI2 SCN4B SHANK3 HSPB3 ELAVL2 IRAK1 VPS33B SGTB DCX SLC25A11 SEC22B USP16 ERC2 GATAD2B RGPD5 AAMDC RNF111 PLSCR4 NET1 GLTP HIF1A ZXDA ALCAM KAT7 CDR2 ANXA5 ZNF34 ARHGEF6 INTS12 CTCF GNPNAT1 QSOX1 UTP14A GCH1 FAM104A ZSWIM7 PPIL3 DEGS1 CLGN PIPOX FANCL ARHGEF18 PAN3 FGFR3 NRSN1 GOLIM4 CAV1 SLCO1C1 JMY HOOK1 FUT1 CYR61 MFSD1 HIBCH MAPK1IP1L SUGT1 TULP3 ZIC1 HAGHL EBF1 SERPIND1 SRRM1 MGP BAX CCDC89 SIK1 VIP PON1 AKAP5 ITIH1 PRAP1 SPOCK3 NTSR1 E2F4 MUSK GBP3 APOL4 S100A11 ARSA LINC00671 EGR4 NAPSA APOBEC3G PLK3 NR2F2 IGF1 PHKA1 FLI1 CBFA2T2 OCLN TNNT1 ZNF138 MS4A7 PLA2G5 MICAL1 TNFSF10 CD14 GSDMD IL10 CHKB DUSP1 TMEM173 NUTF2 LYVE1 LAT2 APBB1IP CEACAM1 TAL1 UMPS SIGLEC7 SERPINA10 PTPRM CASP10 EMD CCR5 CD33 CD53 IL37 SYK GAD2 TMEM62 WNT7A ADAM12 MRPL46 KCNQ1 SNX18 STAC3 CD48 UBE2V2 APCS NUBP1 AIF1 PTGS1 PRAM1 CST5 TP53TG1 GSG1 STAB1 PBDC1 THSD7A CCL19 TBC1D10C NPNT EIF1AY CRYBB2 TRPV2 TYROBP ARHGAP27 ABI3 MFNG RINT1 COL5A3 TGFBI CHMP4B SRSF6 CD69 AJUBA PTPN6 ABCG2 CHRNB1 SLA RGS16 FAM129A TNF GIMAP6 HPGDS PYCARD FAM184A NRAP SLC39A7 SPTSSA GPC3 TEKT4 NXPH2 MICB SASH3 USP44 MR1 CYBB LOR PROCR RSL24D1 C5AR1 KLHL18 TSACC CACNA1F NR4A1 NPPA ITGA1 REXO1 AKTIP PARVB PEX2 ETV4 DNAJC4 FCGR2A POM121L8P GPSM3 SRCAP CCL3L3 CXCL2 TREM2 DPP3 ZC3H7B CASP4 TAC4 SNAP29 PLEKHG6 EYA4 ALOX5AP KLF4 MYO1F SBK1 CLDN5 GALE APOC1 TRIB1 MYLK2 BET1 HLX CBS SUMO1 SPATA24 NOS1 VSIG4 CDK18 EPHA7 PRKAB2 THEG LACTB2 PSMC2 TNFSF4 KIF20B EPHA2 ENPEP NUP205 EPB41 ZNF273 SERPINE1 GNG8 GPATCH1 CPNE4 RIBC2 NXNL2 N4BP2 ABCA6 PBX4 BAZ1A ELL3 COL2A1 PHF20L1 MC1R BANK1 SDC1 HOXB2 EZH2 CFTR HHIP VPS26B ELK1 SLC6A20 PCBP3 FIGNL1 PDK4 NSUN2 CCDC110 TNFRSF12A GABRA4 RAB33B MRPS5 ANLN PAX8 CENPJ ARHGEF5 TNFRSF11A KIF11 WFIKKN1 CITED4 CHM TGFA PCSK6 SOCS1 MAP4 ANKRD2 BBS7 SLC22A12 ATRNL1 GATC PTH2R COL4A5 PLIN3 ZNF578 FABP1 DCP2 ZNRF2P1 DSCC1 CRCT1 FKBP14 SLC43A2 GUCA1B GLI2 ZNF69 LMAN1 ZNF569 THSD7B CTNNA3 CSGALNACT2 PDGFRA BTBD8 TBR1 FAM161A ROR2 ZNF433 ADCY10P1 DGKH DGKG KDM1B ZBTB25 ZNF8 ZFP37 DACH2 TEKT3 TXNL4B S1PR5 HBG1 ARHGEF15 FANCA EIF2S3 TFDP1 RADIL MYCBPAP ARHGEF10 ASMT ARHGEF28 CUL2 CCNB3 HELB ALDH3B2 ZNF766 IL13RA2 CBLN1 VDR SGIP1 ACTR5 NRG1 MFAP5 ZNF516 ITGA8 SCGB3A2 RBM24 TNRC6C DRICH1 DNAH5 NUFIP1 MEGF11 FAM114A1 SHMT1 CHD6 WNT11 GGACT ACP6 WNT2 HIST1H1A ZNF286A HIST1H1D SPAG6 GOLGA6L5P GREM2 TSPAN15 ERCC8 LRIF1 INSM2 NACAP1 ITGB3BP HDAC4 ZBTB49 CLCN1 SIX4 BCO1 EGF WSB1 RETN BACH2 ABAT ZSCAN18 HES4 PRPF38B BACE2 TREML1 SF1 PDGFA GSTM4 GP5 GRAMD1A PEAR1 PANX1 SH3BGRL2 PCMTD2 GTF2H3 WDR11 PELI1 TGFB1I1 F13A1 FSTL1 KIAA1147 ADAMTSL4 ZNF329 ZBTB11 ERP27 SRSF4 PF4 CLEC4F ZNF550 CCNT1 ITGA2B TUBB1 RBMXL1 IL12RB2 NKTR JAM3 PNISR DMXL2 CDC42EP2 ND6 EID2B RHOBTB3 PI3 ZNF404 SRGAP2 XCL1 MARCH2 TRIM58 RNPC3 FHIT LOC153684 HMBOX1 SMN2 RUSC1-AS1 PAPD4 EVL EIF3C ITGB3 KRT1 GSTZ1 RAB11FIP3 LY6G6F PPBP ICAM4 LGALSL RHOH IL1A NCR3 CTSW SNX7 PRMT6 GP1BA CTTN ANKRD13D SLC20A1 ANKRD13A CD72 MATK ATG16L2 ATG16L1 CCDC146 ZCCHC7 ZWILCH ZFAND6 TEFM ZNF83 NT5M NLRP2 NDUFV3 HGD NR4A2 SELP KLRB1 GNAZ CABP5 LTBP1 UAP1L1 RUNX1-IT1 KLRC1 TTC14 CMTM5 TTC19 SEPT5 CLK4 MMRN1 MS4A3 RBM25 ABCB4 ABCB1 TNFAIP3 CXCL5 MKNK1 DACT1 TAF15 CDK11A FAM98A PSRC1 THBS1 TRA2A KLRG1 PTPRN2 MED4 IL1R2 NINJ1 MYL4 HOXB1 VIPR1 NOD2 HERC2 KIAA1324 CBFA2T3 TDP2 SSPN MRVI1 SLC22A4 SLC22A1 IFIT2 UBE2J1 INSC KCNN4 TRPM4 CCR10 IKBIP NME4 PLXDC2 GMIP CENPK TLR8 ADM LDHC NFIL3 CBR3 EGLN1 MME RNASE6 LRG1 RNF125 B3GNT8 PSMA2 PLP2 TMEM140 BEGAIN RNF135 BGLAP ANKRD55 KAZN LRFN1 ABCG1 FKBP5 CD177 CEP19 PRUNE2 JAKMIP1 CLEC18A S1PR3 REPS2 MGAM BCAT1 RNF167 CREB5 SIT1 IL13RA1 KCNJ15 GCSAM BMX NAF1 DNASE2 CBWD1 RPAP3 FCGR3B NOS3 DAPK1 USF1 PLA2G15 ALDH1A1 IL2RA B4GALT5 SRXN1 PLEK TUFT1 SPATA20 OASL COCH CADM1 DKK3 CDK17 CYFIP2 HNRNPU ZMIZ1 SV2B SNX27 ST18 MEAF6 CIT FABP7 MYT1L NUDT11 SLC17A7 CNOT7 LY6H ARPC5 RAB5B BCL2L2 EFHD2 TXNL1 NDUFC2 RAD21 RPRD2 SYT17 SUMO4 LRRC8D HERC1 BSN ARGLU1 KLHL2 RHOB UFC1 ARHGEF3 DAZAP2 CBR1 CREG1 TJP2 HNRNPH2 GNAI1 PTS UBE2B UBE2N NLRP1 ROGDI KIF3A RCN2 GNAO1 R3HDM1 SCN3B CRMP1 CHGA ACTN4 MAPK10 PSMD2 VAMP1 TNS3 CALY THY1 PACSIN2 CCT4 GSTO1 MPP1 PRMT1 TTC1 APBA2 SLC38A1 LRRC47 DDAH1 CDH18 SRGAP3 CBX7 SNPH NDUFS3 TRIM44 EIF3I DCTN2 NGRN GANAB NOMO2 
anaplastic thyroid carcinoma umls_RPL21 RPL24 ASS1 MGP SPINT2 CD9 MT1G MT1H CPVL MT1F ATF3 LRP2 CCNI ASAH1 STX12 TOB1 C4A RPL36AL MAL2 PTGDS EGR1 NDFIP1 EGR2 GABARAPL2 RPL41 ATP6AP2 GADD45A ARRDC3 COMMD6 JTB SDC2 CRYAB ITM2A ITM2B RPL5 BEX5 RPL6 BEX4 RPL3 BEX2 ANAPC16 RPL30 BEX1 RPL34 MGST1 RPL9 RPL7 LIPG RPS18 GJA1 PRDX5 C7 PRDX1 COX3 SEC62 RPS11 SKP1 SRP9 JUN ANXA3 DUSP1 TSC22D3 SSR4 COX6C MRPS6 TG ID1 ID3 ID2 ID4 TFF3 CRELD2 CD24 TOMM7 COX7C BTG1 HINT1 LDHB EPCAM EMB CLIC3 RPS27A HLA-DQA1 FAM46C SACM1L FOS FAM189A2 TM9SF2 KIT FOSB LAMTOR1 EBAG9 CDKN1B NDUFA13 GSTP1 FCGBP HERPUD1 PPP2CB HLA-DMB ACADM CXCR4 METTL7A CCL19 DEPTOR TMEM14B CSGALNACT1 CD164 NPNT RPS6 DIO1 KLHDC2 CYBRD1 POU2AF1 IGL ATP1B1 PNRC1 PNRC2 EEF1A1 PCP4 NUPR1 XIST FAU ISCU PDCD4 FKBP5 FKBP2 PARK7 PEBP1 CLU ATP1A1 TOMM20 HSP90B1 ZFP36L2 TMEM243 CTGF TMEM123 IYD CDH1 IGKC TCEAL2 HMGN3 HMGN1 HMGN2 PDIA3 DSTN IPCEF1 IGLV1-40 SMAD9 HOPX NACA REEP5 MATN2 GNAS ND3 DDX5 CALCA SRP14 SAT1 IGHG4 IGHG2 TPO RGS1 UBB UBD TXNDC5 GPX3 HSPA5 CAV2 TXNL1 KCNJ16 EDF1 NDUFC2 SORD NDUFC1 RPS3A BMP2 NPC2 TMBIM4 CPE EEF1G SNURF SERINC1 NDUFB9 NDUFB2 CYR61 SARAF CYTIP DSP PPP1R14C NDUFA5 NDUFA4 CIRBP SOD1 TSHR KLF6 EIF3L ALDH1A1 TXNIP ALDH9A1 LTF PFDN5 FOLR1 TPT1 TRIB1 MTCH1 EIF4A2 FHL1 RPL10A ATRAID ADD3 CLN5 RPS4X HHEX CTNNAL1 RPL7A LUM ACTN1 DKK1 TM4SF1 COL1A2 COL1A1 SFRP2 MARCKS LAP3 KARS IFI27 SLPI VIM HSPA1A PSMC1 RPL28 RPL22L1 MXRA5 RPL29 RAN CALM1 IFITM2 IFITM3 IFITM1 RALA RPLP0P6 SERPINE1 GLRX RPS4Y1 ACTB DPYSL2 GNG5 SNRPD2 IFI16 SPOCK1 SERPINF1 PSMD2 S100A16 CYP1B1 B2M S100A10 MEST S100A11 HLA-DRB5 MIF HLA-C HLA-A HLA-B RPS26 GJB2 PSME2 SNAI2 TAGLN2 HLA-DRB1 LXN MS4A7 CFD SPARC DCUN1D5 TXN PTTG1IP ENO1 HIF1A IFI30 RBPJ C3 MT2A GNG11 LGALS3 RPS17 GNG10 LGALS1 MICAL2 ARL6IP5 RPL36 RPL39 COX2 TNFSF10 SFN SERPINH1 COX1 CD14 IER3 RPS13 ANXA2 TPI1 ANXA5 TUBB HBA1 FN1 LYZ NME1 MMP12 RNF149 COL3A1 PXDN PABPC3 PABPC1 GARS TAX1BP3 SGK1 ARF4 CLIC4 ARPC1B ADM AEBP1 OAZ1 MRPL36 LDHA CTSL CTSK COL10A1 TIMP1 TIMP2 FCER1G SNX6 CLIC1 CTSC ADIPOQ CAP1 DYNLL1 PLIN1 PGAM1 GSTO1 BGN TUBB4B RNASE1 LIMA1 PSMA6 PSMA7 FABP4 COL4A1 PSMA4 FABP5 COL4A2 MAP1B CKS2 C1QC SRPX C1QB C1QA CD63 CSTA RPLP0 GDI2 TGFB1I1 F13A1 AMIGO2 GBE1 SLC20A1 FSTL1 TUBA1A AIF1 TMSB4X TUBA1C TUBA1B NAMPT MRC1 GPNMB OPHN1 RAC1 TSPO CD59 CCL18 CD163 S100A2 TFPI2 ATP1B3 TYROBP RPSA CXCL10 PPIA RAB31 COL5A2 COL5A1 TGFBI S100A6 CDK2AP1 S100A4 S100A9 RAI14 S100A8 PCNA YAP1 FAM129A PLOD2 IFI6 CXCL14 LOXL1 BZW1 NDRG1 KRT6A TUBB6 LAMP2 BASP1 TUBB3 KIF5B TPM1 CFL1 RPS2 CAPN2 SPP1 KPNA2 SLC38A2 CD93 PRNP IGFBP3 ISG15 SDCBP CKAP4 FRMD6 ARPC3 LOX COL6A3 ARPC2 ND2 FTL NOP10 BCAT1 BIRC2 FBN1 LPL ACTG1 CHRDL1 PLAU PLAT LTBP1 CORO1C UQCRH CNN3 EFEMP1 RGS4 NME1-NME2 RGS2 PMAIP1 TMSB10 EDIL3 IL13RA2 GPX1 SRGN HSP90AA1 MMP1 LAMB3 MMP3 HSPA8 MSN ITGA2 MEPE LAMB1 MMP9 NFKBIA VCAN ACTA2 IL6 RCN1 NDUFS5 RBMS1 HLA-DRA CXCL8 YWHAG RTN4 NNMT SHC1 BCL2A1 TNFAIP6 LAMC1 LY96 UAP1 FCGR3B LASP1 PSAP RPL36A YWHAQ PGK1 RRM2 H2AFZ ALOX5AP PCOLCE PLAUR DCN GREM1 RAB13 SLIRP MNDA KCTD12 PTX3 UBA52 SLC25A5 GAPDH CEBPB ITGB1 COLEC12 EIF4A1 FHL2 YBX1 DDX21 THBS1 YBX3 RND3 THBS2 CCL8 CHSY1 VSIG4 CCL2 
lgll - large granular lymphocytic leukemia_RPL22 RPL24 HIST1H4C CD7 KARS VIM UQCRC1 RPL28 SIK1 RPL29 RAN RPL11 SATB1 RPLP0P6 RPL13 CCNH RPL12 RPS4Y1 PNP SNRPD2 RPL15 RPL14 SPOCK2 RPL17 RPL19 S100A10 RPL18 S100A12 GABARAPL1 RPL41 GADD45A PPBP TALDO1 MIF EIF1 RPS26 TAGLN2 RPS20 HLA-DRB4 ATF4 RPS24 RPL5 RPL31 PHB2 RPL3 RPL4 ANP32B RPL32 PCBP1 ENO1 RPL8 RPS16 RPS15 RPS18 RPS17 LGALS2 FTH1 JUNB RPS12 IER3 RPS14 RPS13 CENPU JUN TPI1 NCOA4 TUBB RHOH ZWINT VEGFA SLC7A5 MZT2A ID1 BHLHE40 CD27 PABPC1 ALDOA GPI COX7C BTG1 GYPC TOP2A HINT1 LDHB LDHA FCER1A RPS15A RPS27A CCT4 NPM1 IL32 GSTO1 FOS LAPTM5 TUBB4B PSMA6 STK17B FOSB PLP2 CLDND1 TKT ZNF331 RPLP0 GDI2 CDKN1A RPLP1 CAPG TUBA1C RNF138 TUBA1B CXCR4 METTL9 UBE2C RPS9 RPS6 NOSIP HNRNPAB RPSA TUBA4A PPIA UBE2S TGFBI CLC TRAC PPIF ERP29 PF4 PCNA DGKA SRSF2 TYMS FBL PTTG1 RPS5 COTL1 RPS2 KPNA2 SLC38A2 CISH HBG2 GTF3A EEF2 SMAD7 EIF2S2 RGCC LSM7 MAL SELL GNAS KLRB1 NOP10 IL7R IRS2 SLC2A3 CREM CORO1A EEF1B2 IL18RAP RGS1 UBC UBB NDEL1 GPX1 HSPA8 RPL13A RPS3A VCAN EEF1G MCM6 SHMT2 HEBP2 RPL36A SARAF PDE4B MCL1 RRM2 H2AFZ ALOX5AP RPL23A SORL1 PKM NELL2 VAPA EIF3L IMPDH2 PIK3IP1 DDIT4 IL2RB EIF3H LTB VDAC2 SLC25A6 SLC25A5 EIF3E GAPDH TPT1 NXT1 EIF4A1 HSP90AB1 YBX3 RPL10A HSPD1 RPS4X LEPROTL1 TRIM28 RPL7A CNBP RPL23 RUNX3 PSMB9 CHFR CD2 MYL6 HNRNPK LAP3 WDR82 VOPP1 RPL26 HSPA1A RPL27 CALM2 PFN1 CALM1 TMEM87A IFITM2 IFITM3 ATP6V0D1 POMP IFITM1 AQP9 C3AR1 UQCR10 ARPC5L MYL12B ACTB PDCD10 SCAF8 GNG5 STOM SF3B1 B2M GBP2 ZNF148 PRKCH RABGAP1L NAA50 HLA-DRB5 TMEM50A KIR2DS2 HLA-C PRKCB HLA-A HLA-B HLA-G HLA-E HLA-F RPS27 PTP4A2 MYL12A RPS29 RPS28 PSME1 ITM2A RPS23 PRR13 HLA-DRB3 RPS25 HLA-DRB1 ITSN2 PRF1 RPL9 IFI30 VPS26A IFIT3 RASSF1 MT2A KLRK1 LGALS3 TBK1 LGALS1 SCP2 RPL37 ARL6IP5 RPL36 FAM53B GLUL RPL39 RPL38 CD14 PRKACB GOLGA7 SRP9 LYN RHOA DUSP6 ANXA1 ANXA2 CCL20 ANXA5 H3F3B IL10RA TSC22D3 HBA1 NBPF10 EMP3 PRPF40A RAP2A COX6C LYZ RHOB PTPRE IL1B PTPRC PTMA ID2 ARHGEF3 TOMM7 SGK1 HBB LITAF CD3G CTSW KIR2DL2 OAZ1 BMI1 CD3D RAP1B CTSL SEC61B EPS15 FCER1G CLIC3 CD53 CAP1 SERPINB2 BRD2 IFNGR2 STAT3 FAM46A RFTN1 KIR3DL1 KIR3DL2 KIR3DL3 SERPINB9 HNRNPH1 HCLS1 PELI1 CD63 PHF1 NOTCH2NL SLC20A1 PRSS23 TUBA1A CST7 HERPUD1 PTGS2 XPO1 CST3 TMSB4X HLA-DMB PSMB3 NAMPT RNF139 AP3S1 HLA-DPA1 HLA-DMA JAK1 CD74 KLRC3 CD160 RARRES3 PPP1R16B ATP1B3 TYROBP PNRC1 PNRC2 MORF4L1 EEF1A1 CNOT7 TMX4 S100A6 CAPZA1 ISCU KLRD1 S100A4 SREK1 PPIB S100A9 PTPN4 S100A8 RAF1 FCN1 ROCK1 ODC1 CD81 ZFAND6 GGA1 BASP1 LAMP1 TBX21 FLNA CFL1 CAPN2 SPP1 RPS3 HMGN3 KIR2DL5A HMGN4 HMGN2 KCMF1 PDIA3 ATP6V0C TRAPPC8 RAP1GAP2 NKG7 ARID5B CYBA MAFB HOPX ISG20 MYD88 GNB1 ARPC2 NCL ERH FTL BIRC2 DDX5 UQCRB SAT1 STK10 RASGRP1 BTBD1 APMAP EFHD2 KLRC1 CD99 ACTR3 ACTR2 HSPA5 CMTM6 MSN PPP2R5C TAPBP TGFBR3 SON NFKBIA ELF1 IL6 NPC2 EEF1D IFNG HLA-DRA SERINC1 EAPP TMBIM6 CD247 MS4A1 CXCL8 YWHAB CELF2 BCL2A1 TNFAIP3 CXCL2 HMGB1 DBI CXCL1 ADAR CXCL3 PDLIM1 FCGR3A CASP8 FCGR3B DPP8 LASP1 PSAP MKNK2 YWHAQ NAE1 RBM39 GZMB ZBTB38 NDUFA1 CIRBP YWHAZ HAUS2 KLF2 FGR DNAJA1 MYO1F UFM1 GOLPH3 ABHD17A TXNIP MNDA KRAS MATR3 PTMAP5 UBA52 NACAP1 B4GALT5 ITGB2 MTCH1 CEBPB PLEK CX3CR1 DDX24 ZNF292 SYNE1 DDX21 KIAA1551 U2AF1 ITGAL OASL SYNE2 ADD3 SEPT7 MAT2B CCL5 CCL4 CCL3 CCL2 CSK FYN TRIM22 SPG11 HNRNPA1 
serous carcinoma_RPL24 RPL23 RFX3 BBIP1 ACSL5 WDR77 DYNC1LI2 ST5 SPATA18 MARCKS IFT88 SLPI ORAI3 SPARCL1 RPL28 NEIL2 PFN2 AHCYL1 STAU1 IFITM3 STX18 RPL13 RPL12 AQP3 MYB IFI16 MXI1 RPL14 RPL17 RPL19 FDFT1 EGR1 INSR JUND JAG1 GABARAPL1 RPL41 GADD45A LRRC75A-AS1 PARP16 AR MYO5C SERPING1 FBXL3 RPS20 RPS23 RPS25 RPL5 SLC22A5 FANK1 GABARAP RPL31 RPL3 RPL4 RPL32 CTBP1 RPL34 TXN WFDC2 PTTG1IP RPL9 HIF1A ZBTB4 C3 EPM2AIP1 ALCAM EPB41L2 PDK4 KIF21A RPL36 HOXC4 RPL38 SCN1A PROM1 RPS11 ARGLU1 IER3 CCDC113 BLCAP USP9X H3F3B CCDC114 KLHL2 NME5 TPPP3 CCNG1 ID4 LIMS3 SERPINA3 GRAMD1C CETN2 LITAF HSPB11 RHPN2 TNFAIP8L1 GPRASP2 PCMTD1 SERPINB1 HSBP1 F3 TUBB4B PER2 HNRNPA2B1 NUCB2 TACC1 ERRFI1 TUBA1A SH3RF2 PCM1 OPHN1 AGR3 SPIN1 AGR2 ZSWIM6 CD74 RPS8 AMY1A SRD5A2 RPS6 CACHD1 CRIM1 HIPK1 AGT RPSA EEF1A1 ERP27 WBP1L XIST SRSF5 SRSF6 LRP11 GDA PROS1 UCP2 DLST CLU CELSR2 FOXO3 HSP90B1 ZFP36L2 TCTEX1D1 HMGN3 HMGN2 CCDC17 CADPS2 PDIA4 PNISR MAP2K3 ADPRHL2 WFS1 IGFBP4 RABL2A EEF2 PAN3 GCLC DLG5 REEP5 MAFK PGR ND6 PFKFB3 CRISP2 FTO CRISP3 DDX5 IRS1 C5AR1 ARHGAP18 SAT1 FBXO21 MUM1 CNN3 SALL1 PODXL NDP USP53 FAM81B EMX2 HSP90AA1 RPL13A RPS3A ELF3 TMBIM4 BCL6 EFHC1 RBM24 NFE2L1 CHI3L1 CPM LUC7L3 DNAH5 ST6GALNAC2 YWHAE TTC25 VPS4A LRRK2 SLC40A1 HK2 AFF1 ERBB4 ZBBX BOC MKNK2 SARAF LONRF2 OVGP1 SMIM14 SPAG8 LIMCH1 TCF7L2 DDX17 RPL23A CIRBP SORL1 SOD2 LOC727751 SCGB2A1 TXNIP ANAPC4 KCTD12 DYNLT1 LEPROT RSPH1 TPT1 TMEM41B PPM1K LENG8 MSMO1 CRYZ RPS4X WDR6 MDH1B KCNJ2 RPL7A SS18L1 LUM DEK HSPE1 TM4SF1 COL1A2 COL1A1 SCD MTHFD2 IFI27 VOPP1 MT1G MT1H RPL27 RIN2 MXRA5 RALA CRABP2 DCAF6 RACGAP1 STK38L E2F3 S100A16 MAL2 SEPHS2 B2M MEST COX8A PRKCI HLA-C HLA-A HLA-B COX7A2L VANGL2 PARP12 CSNK2B NET1 SDC1 RPS21 CFB CUTA SPARC SPON1 RPL30 ANP32B CDCA4 ARL6IP1 NCAPG2 ZNF490 TWIST1 SMC4 RPL8 MT2A RPS18 RASSF3 PTDSS1 C7 PRDX1 FTH1 RCC2 COX3 RPL39 COX2 COX1 CTSB SRP9 DUSP6 PTGES3 NCOA4 TUBB FN1 CDC7 CP SUMF1 ZWINT COX6C LYZ MRPS6 PTMA COL3A1 PABPC3 ARF4 KIF11 SDC4 NMD3 BMI1 IER3IP1 SKA2 KLK7 LDHB LDHA RAP1B HLTF TIMP2 CEP55 CLIC1 RAB6A CAP1 UBE2E2 PSMA6 PSMA4 XPOT CCNE1 CKS2 EPPK1 ARF6 MAPRE1 AKR1B1 SLC20A1 CENPA CRIP1 COX5B TMSB4X TUBA1C TUBA1B PSMB4 GPNMB NUSAP1 TMEM14A CCT5 GINS1 RPS7 PPIA TGFBI S100A6 CDK2AP1 S100A4 OTUD1 MAD2L1 S100A8 PCNA AURKA ASAP2 BZW2 NDRG1 PPP1CC LAPTM4B BASP1 IGKC CFL1 RPS3 HIST1H2AC IGFBP2 IDH1 SLC38A2 SLC38A1 LRRC47 ZCRB1 STIL NONO INHBC MAFB SDCBP LSM4 COL6A3 BIRC5 SMS ADNP ND2 FTL ND4 BCAT1 UBP1 HTRA1 UQCRH CNN2 IGHG2 UBD PIM1 MUC16 TMSB10 EGFL6 ACTR3 RFC4 VBP1 NCBP2 DTX3L CBX3 ETV5 ARL4C NPC2 EEF1D RCN1 NDUFS5 FAM84B MCM4 CDR2L RTN3 YWHAG NNMT NDUFB9 NDUFB5 SHMT2 CKS1B LMNB1 LY96 HMGB2 ADAR ZMPSTE24 IRF2BPL PSAP MFSD1 MCL1 HIST1H1C MARCKSL1 DSP RRM2 RPL35A DCK YWHAZ LEMD3 ALDH1A3 EIF3H PTMAP5 UBA52 SEC22B SLC25A5 B4GALT5 EIF4A3 CDCA7L SEC11A NUP107 YBX1 THBS2 CHCHD3 CCL8 SUMO1 CHSY1 CSK HNRNPA3 SMNDC1 
lung transplant rejection_MX1 RPL23 MYL6 MARCO SCGB1A1 RBP4 IFI27 CD9 VIM HSPA1A ACOT2 GLA CALM2 PFN1 RAN CES1 ATP6V0D1 POMP GLRX AQP3 RPS4Y1 STX12 ACTB RPL36AL UGP2 ZNF706 CAPNS1 S100A10 FDFT1 S100A11 EGR2 HLA-DRB5 STAC ATP6AP1 TALDO1 VASP BACE1 VAT1 CYP27A1 RPS26 VAMP8 PSME2 TAGLN2 HLA-DRB1 IL1RN SPI1 TXN MGST3 IFI30 MT2A LGALS3 PRDX1 PDGFD FTH1 TSPAN3 LTA4H DECR1 RHOA ANXA1 ANXA2 DUSP1 PTGES3 ANXA5 TUBB FN1 IL1B SLC7A7 HLA-DQB1 ALDOA COX7C SERPINA1 PTPRO ARPC1B RPS27L LITAF OAZ1 CTSS LDHB SNX2 SH3BGRL SH3BGRL3 CTSH FCER1G CTSD PARP4 DYNLL1 BCAP31 GSTO1 AKR1C2 GAA AKR1C1 CREG1 LAPTM5 AKR1C3 HCK LIMA1 PSMA6 HADHB FABP4 FABP5 PPARG PNPLA6 PLIN2 C1QB C1QA CSTB CD63 GRN CSTA CTNNB1 AMIGO2 HEXB CAPG CRIP1 CST3 TMSB4X TUBA1B MRC1 GPNMB TSPO MDH1 HLA-DMA OLR1 GSN CD74 APLP2 ATP1B3 TRPV2 TYROBP ATP1B1 PPIA RAB31 NUPR1 GPD1 TGFBI LY6E ZYX S100A6 CAPZA1 PPIF ABCG1 S100A4 PTPN6 RGS19 GALNT12 CD81 PAPSS1 COX6A1 LMNA PYCARD TUBB6 LAMP2 CFL1 DENND5A HMGN1 HMGN2 ATP6V0C INHBA CYBB CYBA ISG15 PGD SDCBP RGCC ARPC2 GNB2 ERH NOP10 NCF2 IRS2 UQCRB LGALS3BP PLAU SRP14 COX7A2 CORO1C UQCRH NME1-NME2 UBB PI3 EFHD2 ATP6V1F TMSB10 HSP90AA1 HSPA8 TXNRD1 LCP1 CPE MAN2B1 TMBIM6 FBP1 ACO1 CXCL8 RTN4 YWHAE BCL2A1 DBI APIP TREM1 HSPB1 PDLIM1 CA2 LASP1 PSAP IRAK1 PGK1 LPXN YWHAH TCF7L2 H2AFZ NDUFA4 ALOX5AP NDUFA1 PLAUR SOD1 PLA2G16 PKM FGR DNAJA1 MLPH VAPA APOC1 APOC2 EVL PFDN5 NACAP1 SLC25A5 CD101 CEBPB SEC11A HSP90AB1 FHL1 YBX1 ARRB2 HSD17B11 OASL SOBP ALDH2 ARHGDIB VSIG4 RPL21 RPL24 PPA1 RUNX3 PSMB9 EML4 CD2 WDR82 KARS SERBP1 YME1L1 RPL26 RPL27 CPVL RPL29 CYFIP1 IFITM2 IFITM3 SATB1 IFITM1 RPLP0P6 RPL13 RPL12 IL2RG PDCD10 MXI1 RPL15 STOM SPOCK2 GBP1 RPL19 B2M GBP2 RPL18 S100A12 RPL41 XBP1 XRCC5 KLF10 PPBP RAB27A HLA-C PRKCB HLA-A HLA-B HLA-G EIF1 HLA-E HLA-F RPS27 PARP12 RPS29 RPL27A PRKAR1A LGMN RPS21 PSME1 CD302 ITM2A RPS23 TMEM9B HLA-DRB3 RPS25 ATF4 RPS24 RPL31 PHB2 RPL3 RPL30 RPL32 RPL35 RPL34 PCBP1 PRF1 RPL9 HIF1A SAMSN1 PLA2G7 RPL7 RPS16 RASSF2 RPS17 GNG10 PLAC8 RPS19 DHX15 AP1S2 RPL36 APOE RPL39 TNFSF10 CD14 GOLGA7 RPS12 RPS11 TNS3 IER3 RPS14 SFTPB CCR2 SRP9 SFTPC WARS SEC16A H3F3B IL10RA ANXA6 HBA1 NBPF10 TLR2 PTPRC DPYD PABPC1 ITK SGK1 CRLF3 DAZAP2 BTG1 STRAP HBB CD3E CD3D TOR1AIP1 SEC61B SSR1 SSR2 TIMP1 CCR7 RPS15A CCR5 RPS27A DYNC1I2 CLIC1 CD53 IL32 STAT1 TMEM176A GCH1 PGAM1 RFTN1 RNASE6 UBE2E1 TM9SF2 CANX HCLS1 HLA-DPB1 CD48 DCP2 CDKN1B RPLP0 GDI2 F13A1 RPLP1 TUBA1A CST7 HERPUD1 XPO1 PSMB8 SERP1 HLA-DMB CXCR4 ZNF207 MGAT1 CCL18 JAK1 LAIR2 LAIR1 CD163 LAG3 RPS8 RPS6 RARRES3 RPS7 DEFA3 TAP1 HUWE1 RPSA CXCL10 EEF1A1 CXCL13 TMX1 XIST TRAC PMP22 SRSF5 PF4 CD69 S100A9 S100A8 FCN1 UBXN2B ODC1 SLA HP UCP2 FBL GGA1 PCNP RPS5 RPS2 RPS3 IDH1 PDIA3 YARS IGF2R CISH ARHGEF18 NKG7 LY86 ARPC5 EEF2 MAFB PDIA6 HOPX CAPRIN1 DDOST CD8A SELL KLRB1 EIF4G2 IL7R CSF1R DDX5 CBFB COPB1 CORO1A CSF2RB STK10 EEF1B2 RGS2 EIF3CL RPL13A RPS3A IRF1 VCAN FCGR2A ARL4C RPL37A EEF1G IRF9 CD247 FCGR2C NFE2L2 CXCL9 SLC25A3 CELF2 TNFAIP8 RPF1 FCGR3A PLTP RPL36A SARAF LBR RBM39 GZMB GZMA RPL35A RPL23A SORL1 YWHAZ TM6SF1 MCOLN1 KLF2 CHIT1 LCK NAGK IL2RB TXNIP LTB MATR3 SFTPA2 UBA52 SLC25A6 EIF3E FOLR1 TPT1 ITGB2 CX3CR1 RPL10A HSD17B12 NR3C1 ADD3 SEPT9 RPS4X MAT2B CCL5 CCL2 ARL5A TRIM22 RPL7A CHGA EGF UNC13B KRT5 HOMER2 KRT4 KRT8 KRT7 CIDEA ISL1 DKK2 SPINT2 SPINT1 MYL3 MYL9 CDO1 HSPA1B TMEM87A EPAS1 PON1 PLEKHB1 CALML3 AQP5 CLDN3 ARNTL BAIAP2L1 SPDEF MUC1 PRSS8 MAL2 SH3BGR STARD10 TNNC2 GJB1 BACE2 BCAM MYLPF PPP1R1B TCN2 CYP2S1 FASN TNNT3 SIM2 ATP6V1B1 HSPA4L BEX4 CFD ACSM1 WFDC2 PPL MYLK ADH7 HSPH1 LIPF SOX2 BPIFA1 CMYA5 NKX3-1 PROM1 ATP6V1C2 SPA17 APOBEC2 FGFBP1 BBS2 GSTM1 DUSP2 CHKA CCL20 GP2 NME5 MLF1 LRRC23 TG TPPP3 KRT19 KRT18 MYOT PAX8 GIPC2 KRT15 ID4 TFF2 SFI1 ABHD1 PCSK2 SLC44A3 IGSF5 OTUD7B TMPRSS2 KRT23 EPCAM CSRP3 CCKAR RHPN2 CLIC3 ATP6V0E2 PGAM2 FMO3 FOSB COL4A5 RAMP1 CYP2E1 LLGL2 SLC22A23 TJP3 FOXA2 FOXA1 PTH RYR1 CTF1 PIGR GDPD2 DERL3 ASGR1 PYGM FCGBP DMBT1 AGR3 AGR2 PGLYRP1 NPNT CKM AOC1 DIO1 EEF1A2 SCNN1B SCG5 SCG2 RNF186 CD177 CELSR1 SCNN1A UCP1 RELN IYD SLN CDH1 TEKT1 MPZ RAB25 MYH14 CADPS2 SLC15A2 EPHX1 EPHX2 DALRD3 REEP6 MLXIPL ALDH3A1 CDH16 CRISP3 CALCA LTBP4 FGF1 AGER ACTG2 PORCN CNN1 TPO CHAD MBP RAG1 TGM3 CMTM8 GPX2 INMT ACTA1 MYH4 ACOX2 SCGB3A1 ESRP1 TNMD ITGA8 SCGB3A2 IRF6 MNS1 THRSP KCNK1 BNIPL MYH8 RAP1GAP DUSP14 DNAJB2 DNAJB1 PDLIM3 ERICH3 DNAJB4 WNT4 DSP MUC5B CYP4B1 FOXJ1 CLDN7 ALDH1A1 TST RSPH9 DNAJA4 CLDN8 RGS11 SFTPA1 LTF RSPH1 MSLN ATP2A1 ARHGDIG TTN ACTC1 SLC4A5 GBP7 IL1R2 MYO7A COL1A2 SFRP2 SLPI SERPINE1 C3AR1 PSMB10 CYP1B1 RPL17 GBP3 MEST MSR1 ABCA1 TNNC1 TNNT1 FERMT3 LST1 MS4A7 NCAPG2 IFIT2 CFP SMC2 IFIT3 HMOX1 TSPAN4 SOX7 HOXC8 CCR1 RIPK3 TFEC LILRB4 TLR1 MMP12 COL3A1 THEMIS2 IL18BP MEFV EBI3 FPR2 ADM FPR1 SOCS3 CLEC7A TK1 CD38 CTSC IL33 HELLS ARG1 SYK ADAM12 F7 CKS2 C1QC SELPLG WAS FSTL1 MKI67 CENPA AIF1 STAB1 XDH ZBP1 CD72 CD300A TFPI2 VCAM1 CXCL12 COL5A2 COL5A1 BUB1B APLNR KLRD1 NCF1 MAD2L1 CD84 FBLN2 CNDP2 PTTG1 SPP1 SLC15A3 CCNA2 CDH11 BIRC5 LCN2 CD274 NCF4 LTBP2 WISP2 CCNB2 IGHG1 C1QTNF6 SIRPA MMP8 SRGN MMP3 PILRA NPC1 RPGRIP1 FCGR2B IL6 IRF8 MCM5 CDK1 PECAM1 MCM6 IRF7 DOCK2 MYH7 GPSM3 CXCL2 SLC40A1 NID2 DBP P2RY6 CPXM1 CD300LF CYTIP RRM2 SHCBP1 RAD51 COL8A1 MNDA PTX3 MYO1G PLEK ITGAM THBS2 SAMHD1 ADAMTS5 CCL8 CCL7 ZIC1 ITGAX CCL3 UPP1 TNNI1 
multiple sclerosis_MX1 RPL24 MX2 DEK PPA1 PSMB9 CCT6A HNRNPK HIST1H4C LAP3 XRN1 PSMC5 UQCRC2 HSPA1A CPVL RAN CDK17 RPL11 RPLP0P6 RPL12 GLRX UBE2L6 PSMB10 ACTB HERC5 RPL36AL FRAT2 SNRPD3 IFI16 GBP1 RPL17 SHOC2 GBP3 GBP2 GBP5 ZNF266 ZRANB2 GABARAPL2 ARRDC3 COX7A2L RPS26 VAMP8 PRKAR1A PSME2 PPT1 PSME1 HLA-DRB4 HLA-DRB3 RPS25 ATP6V1B2 RPS24 HLA-DRB1 RPL6 RPL3 RPL4 ARL6IP1 RPL34 PRF1 IFIT5 RPL9 IFIT2 IFIT1 RPL8 IFIT3 KLRK1 MRPL3 PLAC8 LGALS2 TBK1 RPS19 SCP2 PRDX1 DHX15 LTA4H TNFSF10 RHOA ANXA1 ANXA2 PTGES3 H3F3B NMI NBPF14 LYZ SLC7A7 UFC1 TMED10 TRAM1 C2CD5 FPR2 TRMT112 LDHB LDHA RAP1B SSR2 CLIC1 PAG1 RAB6A HLA-DQA1 CD53 NPM1 DYNLL1 STAT1 FAM46C GCH1 STAT4 SACM1L ARCN1 PSMA6 HADHB TM9SF2 PSMA4 HNRNPA2B1 ZNF217 LAMTOR4 CDKN1B RPLP0 NDUFA12 GDI2 RPLP2 AMIGO2 CAB39 PTGER4 HERPUD1 GNAI3 TMSB4X UBL5 TUBA1C IMPA1 SRP54 HLA-DPA1 HLA-DMA CD164 GCA RPS9 RPS6 SHISA5 TYROBP RPSA PNRC2 DPM1 PPP1CB MORF4L1 CLEC4A TGFBI FAU S100A4 ERP29 SNRPG CD69 PPIB FCN1 RAB1A ZCCHC8 SLA SRSF2 PARK7 GIMAP6 BZW1 PPP1CC TMEM123 LAPTM4A IGKC RPS5 RPS2 DENND5A HMGN3 CDC123 HMGN4 HMGN1 DENND2D SLC38A2 SLC38A1 NKG7 ISG15 PDIA6 STK24 ARPC3 NACA NCL OSTC GNB4 ERH KLRB1 RSRP1 CHMP5 RSL24D1 IL7R MYOM2 CORO1A COX7A2 IL18RAP IGHG2 FNTA NARS TXNDC5 ACTR3 HSP90AA1 DTX3L HSPA8 CMTM6 CBX1 RPS3A OAS1 TGFBR3 CLK1 IRF1 LCP1 MFAP1 NDUFS6 EEF1G HLA-DRA SPOPL TERF2IP YWHAG DDX3X SLC25A3 TNFAIP8 NDUFB5 AMD1 VPS4B TNFAIP6 LY96 ADAR HEBP2 FCGR3A YWHAQ UQCRFS1 PGK1 CASP1 GZMA NDUFA1 RPL23A DCK SOD1 DNAJA1 NELL2 NAGK KLF6 EIF3L DAD1 IL2RB EIF3H LTB MNDA DYNLT1 EIF3D PIK3AP1 EIF3E GAPDH MORF4 EIF4A3 LUZP6 MRFAP1L1 EIF4A2 SEC11A YBX1 DDX21 NR3C1 EFR3A MAT2B ZNF600 HNRNPA3 TRIM22 EIF2A SMNDC1 HNRNPA1 RPL22 RPL21 ACSL1 NINJ1 VIM RPL27 IFITM2 IFITM3 CCNI AQP9 DCAF6 TOB1 GNG5 PREX1 CHST15 RPL19 S100A11 IL17RA EGR1 EGR2 PPBP TALDO1 HLA-C HLA-B HLA-G HLA-E VASP RPS29 BIN2 TDP2 GRB2 ITM2B CDC42SE1 GABARAP SPARC ICAM3 PCBP1 PTTG1IP DEDD2 GNG11 RPS17 GNG10 RASSF3 PRKAR2B FTH1 HIST1H3H FAM53C GLUL RPL39 COX1 CD14 RPS12 RPS11 IER3 RPS13 CTSA CCR1 ANXA3 DUSP1 SIGLEC10 HBA1 AMPD2 LILRB2 LILRB3 RHOG TLR2 APBB1IP ID2 PABPC3 PABPC1 LIMS1 ALDOA TOMM7 SGK1 SERPINA1 BTG2 PTPRO HBB ARPC1B ADM FPR1 IQGAP1 CTSS SEC14L1 TIMP2 CCR3 CAP1 FOS LAPTM5 ELOVL7 LRG1 PGRMC1 RNASE2 HCK PLP2 HCLS1 MSRB1 SELPLG CSTA F13A1 NOTCH2NL PYGL TUBA1A PTGS1 PTGS2 RNF135 CXCR2 NAMPT CXCR1 CXCR4 XPO6 RAC2 CD55 RPS8 DEFA3 MOB3A PNRC1 TUBA4A DOK3 RAB31 CLC CDK2AP1 SRSF5 NCF1 PF4 FKBP5 PTPN6 S100A9 S100A8 ANKRD36B RGS18 RAB1B CSF3R ODC1 UCP2 TUBB1 FAM129A ZFP36 BASP1 LAMP1 CFL1 COTL1 HIST1H2AC OSBPL8 EEF2 HIST2H2BE PGF MYD88 MAL SELL TCF7 GNAS ND2 FTL ND4 ND6 VCL ARHGAP9 NCF2 C5AR1 ATP6 SLC2A3 SAT1 CSF2RB MAP3K7CL UBC RGS2 UBB PIM3 MLKL TMSB10 CBX4 MMP9 TNFRSF1B FCGR2A BCL6 CXCL8 BCL2A1 MAST3 SLC40A1 IRF2BPL PDLIM1 CA2 PSAP MKNK2 PDE4C LBR ANXA11 SORL1 KLF2 FGR MYO1F CAT CTDSP2 UBA52 LTF CHURC1 NACAP1 SMAP2 TRIB1 CEBPB RNF11 TSEN34 CANT1 CEBPD HIST1H2BK DYSF KIAA1551 PTEN PIK3CD RPL10A HLX CCL5 CDIPT CSK KCNJ2 NCK2 PIH1D1 RPL23 SYTL1 DDX39A DDX39B WDR82 SKAP1 HSPA1B SF3B5 STAU1 SMA4 RNF4 SCAF8 MXI1 CAPNS1 SPOCK2 PRKCH GABARAPL3 JUND TSPYL2 HLA-DRB5 KLF10 EIF1 ATF4 PHB2 ANAPC16 HIF1A WDR47 RPL7 ZC3H12A BLOC1S2 POM121C RPL37 JUNB SRP9 JUN IL10RA SLC7A5 BHLHE40 ITK ELOF1 BTG1 LITAF MED15 SH3BGRL3 TIMP1 SERPINB2 GTF2H3 AES RNF125 FOSB PTPRCAP LAMTOR5 ZNF331 CTDP1 RPLP1 PSMB6 TUBA1B RPS7 ILF2 SKI MORF4L2 KAT6A SNRPB PPP1R15B SRRT PPP1R15A AUP1 TNF NRAS ABLIM1 FLNA RPS3 HMGN2 LRRC47 WASH3P NFKB1 MAFF LSM7 ARPC2 BIRC2 RNF166 BRSK1 IRS2 UQCRB CUL2 UQCRH BAG3 BTBD1 TOM1 XCL1 SON DNAJC2 ARL4C XCL2 SERINC1 CD247 MLLT6 DUSP10 VPS52 RPL36A COX4I1 EIF4H NOP58 NDUFA9 GZMB CCDC59 MID1IP1 RPL35A CIRBP EIF3M EVL SLC25A6 ITGB2 MTCH1 LSP1 UHRF2 ITGAL SUMO2 CCL4 CCL3 TRIM28 NPIPA1 ATP6V1E1 PLEKHA2 IMP4 CNBP RUNX3 SRRM1 JMJD6 SUB1 CALM2 PFN1 DCP1A CALM1 CCNK IFITM1 IL21R IL2RG RGPD8 CDKN2AIP LMF2 UXT CSNK1D COX8A TMEM50A GADD45A CAMLG PUM1 COMMD6 HLA-F TAGLN2 RNPS1 RPS21 NOL11 RPS20 NPFFR1 TCERG1 ANP32B ZBTB2 GOLGA4 RPS15 LGALS1 EPC1 CCDC115 NCOA4 NBPF10 KRT10 COX6C IL1B PABPC4 CSRNP1 COX7C DAZAP2 DAZAP1 CTSW CD3E HINT1 LOC285074 SEC61G CCR7 SNX9 ATP6V1G1 CCT2 IL32 MRPS24 STK17A NDUFAB1 WAC HNRNPH3 CD63 ZDHHC7 RSRC2 TGFB1 CPSF7 CWC15 EEF1A1 ISCU ABCG1 CHMP4B MRFAP1 FBL NDRG1 POTEKP TBX21 S1PR1 HBG2 ARID5A SUPT5H PAN3 NR4A2 LSM14A PRPF8 HGS CD8A SRP19 DDX5 ACTG1 SRP14 ZMAT2 RGS1 PMAIP1 CD99 SUN2 HSPA6 HSPA5 MSN SETD1B IRF2BP2 NFKBIZ TGFBR2 NFKBIA JMY EEF1D IFNG MYH9 NDUFS3 RBM23 IDI1 DDX47 CHD1 LASP1 UBE2Q2 SARAF PDE4B CYTIP RBM38 GOLGA6L5P YWHAZ ZAP70 ABHD17A SLIRP CRY1 VDAC2 TAF7 MATR3 PFDN5 KDM3A DCTN3 USP11 RB1CC1 OASL RBM3 ARHGDIB SPATA24 PCED1B LEPROTL1 CHCHD2 CYTH1 ALYREF ATP1B3 HUWE1 HSPE1 GOLGA8G RPL26 RPL28 SBDS SRSF7 SIK1 VIPR2 RPL10 RPL13 CCNH CIB1 AQP3 RPS4Y1 IFNL2 SNRPD2 SNX27 RPL15 B2M CCNL1 RPL41 INTS4 LRRC75A-AS1 RPS27 RGCC RPL27A GPR183 ITPA EZR ND3 EIF4G2 RPL31 RPL30 RPL32 GATA3 HSPH1 RPS18 RPL36 COX3 RPL38 RPS14 TIPARP EIF5A SMURF1 RPL13A MSL2 PTMA HIST2H2AA4 TNFAIP3 CD3D DNAJB1 SH3BGRL RPS15A DDIT4 TXNIP PELI1 PTMAP5 FOLR1 TPT1 HSP90AB1 RPL7A CDK18 SOX10 MTUS1 SCD FEZ1 CD9 CYFIP1 PLEKHB1 SLAIN1 C4A DPYSL2 PIP4K2A NKX2-2 CPNE2 SPOCK1 SERPINF1 PTGDS ABCA2 FIS1 PHC2 HLA-A AIF1L FA2H PTP4A2 BIN1 CRYAB VAMP3 GLTP GPM6B TTYH2 ENO1 TMEM98 MYLK LPAR1 C3 RPS16 RASSF2 PRDX6 PCBP4 APOE GOLGA7 APOD SOX8 ANXA5 RHOB ANLN CLDN11 TF TPPP3 ID1 RHOU RAPGEF5 DDR1 SLC44A1 KLK6 AATK PEA15 ADIPOR2 CSRP1 PLLP CTSH PHGDH DYNC1I2 ELOVL1 GPR37 CBR1 SORT1 RNASE1 TUBB4A TJP2 GATM COL4A5 PLP1 CLDND1 MAPRE2 PHLPP1 CDKN1C DNER CARNS1 ENPP2 MAP4K4 GSN CD74 APLP1 SLC31A2 MOG SEMA4D HIPK2 ERMN AGT PSAT1 SYPL1 CNTN2 PMP22 PLXNB1 INPP1 CD81 PLOD3 CPOX PAPSS1 NDRG2 CNDP1 LAMP2 CAPN3 SPP1 JAM3 TBCB GFAP TMEM230 QDPR MAG MAP7D1 ZNF536 CERS2 CSF1R USP54 CNP LGALS3BP FAM107B HTRA1 FGF1 MBP IGFBP7 EDIL3 EFHD1 SH3GL3 CMTM5 LANCL1 HSPA2 DHCR24 SEPT4 DBNDD2 NPC2 ACO2 TMBIM6 HSPB8 MOBP ERBB3 BOK PPP1R14A MARCKSL1 S100B PLA2G16 DAAM2 CERCAM ASPA SCARB2 CX3CR1 LDB3 PIK3C2B THBS2 TTR GRM3 SEPT8 FBXO7 CHGA RBFOX1 WSB2 ACSL3 HOMER1 HPCAL1 CCK DKK3 ETNPPL NSMF SPARCL1 EIF1B STXBP1 CYFIP2 ADCY1 SATB1 MYCBP2 FOXG1 CISD1 RNF6 ABAT PHYHIP PDXP GNG3 SV2B SV2A PI4KAP2 GPR158 SNCB NDFIP1 TSPYL4 TSPYL1 EGR3 PRKCB NUAK1 PRKCZ PIK3R1 HPRT1 SCN2A GPM6A BEX5 BEX2 BEX1 TFRC STMN3 ENO2 MT2A KIAA1107 SYNPR TSPAN7 STMN2 PRKACB ZNF365 BLCAP GABBR2 GABRA1 GABBR1 KCNB1 TSC22D1 KLHL2 SNAP91 RAP2A TUBB2B VSNL1 ARHGEF3 RAPGEF4 GABRB2 GABRB1 ARF3 CLTC THY1 PPP3CA PPP3CB UCHL1 CHL1 MAP2 GPRASP1 GPRASP2 PACSIN1 ARNT2 CAP2 ATP6V1G2 MEF2C ELMOD1 GAD1 TTC3 MAP1A FKBP1B PDP1 MAP1B KCNQ5 CDK5R1 BSCL2 DIRAS2 ATL1 SNX10 JPH3 JPH4 CAMK2N1 PNMA2 ENC1 CHN1 FAM3C NEFL AP3S1 SLC17A7 NEFM MDH1 CCT8 ZBTB18 CA11 FBXW7 RUNDC3A PCDH8 ZBTB16 ATP1B1 EEF1A2 OLFM1 SLC9A6 SCG5 NPTXR NAPB FKBP3 SLC1A2 SLC1A3 PEBP1 ATP1A1 TOMM20 CXCL14 NPAS4 COX6A1 KIAA0513 KIF5C TUBB3 TCEAL2 NPTX1 MYH10 PAK3 NSF SYT4 SYT1 RAP1GAP2 KCNAB2 IPCEF1 RALYL RCAN2 REEP5 TCF4 FGF13 AMPH GRIA2 CPLX1 CLSTN1 AK5 CABP1 CAMSAP2 RIMS3 RGS4 CAMTA1 ATCAY PCSK1N MOAP1 DNM1L SH3GL2 RPH3A AP2M1 SYBU CBX6 PEG3 NAP1L3 MT3 NAP1L2 DNM1 SEPT3 NAP1L5 PJA2 SNPH NDUFS5 SERPINI1 CYCS SNURF SHANK3 SNAP25 RTN4 RTN1 NDUFB8 YWHAB CNRIP1 NRXN1 CELF4 UBR3 ELAVL2 ELAVL4 WASF1 SCN3B CAMK1D H2AFZ NDUFA5 DYNLT3 NDUFA4 ATP2B1 GABRG2 GAP43 SYT13 GFOD1 TRIM37 VDAC3 INA LDB2 THRB NCKAP1 CAMK2B DDX24 DDN NRGN NGRN PSD3 UBQLN2 PCDH7 NRCAM CRYM MAPK6 STARD9 ADHFE1 ARMC9 UPF3A MARCO CLDND2 CHST13 SAMD3 PTGDR APOL4 MSR1 APOBEC3F APOBEC3G KIR2DS1 STAC PLA2G4F SH2D1B RAB27B IGF1 CCDC88C BANK1 ZNF702P PADI4 LGMN ITM2C SPON2 DIS3L CD79A TCL1A PDGFD HMOX1 MYBL1 RALGPS2 FCRL2 USP9Y PAX5 MTSS1 CD200R1 CEACAM1 CEACAM8 CYP11B2 NCR1 GLCCI1 CD24 FCER2 MZB1 ADRB2 KIR2DL2 AACS SEC14L2 CTSF ZNF587 CAMP CDKL5 KIR3DL1 ZFY FABP4 RNU4-2 HDC CXCR6 CST7 CST1 STBD1 CXCR3 METTL7A EOMES ZNF320 TLE1 KLRC3 EIF1AY KLRC4 CD160 HSD3B2 MATK CXCL10 OLFM4 TP53I3 ZNF439 KLRD1 UTS2 DSC1 FKBP6 DGKD HP IL12RB2 S1PR5 KRT6B F2R HGF CDC42EP4 ERG LCN2 CRISP3 RNU2-1 CTTNBP2 LPL KLHL13 FASLG RHOBTB3 IGHG4 IGHG1 NEK2 KLRC1 ZNF763 MMP8 USP28 VCAN ACTA2 IL3RA MS4A1 LOC389834 DDX3Y UTY PRKG1 HIST1H2AM RRM2 CR2 RALGAPA1 TIAM1 ALDH1A1 BPI FOLR2 SIGIRR KIR3DS1 FLT3 SYNE1 THBS1 DIP2A ABCD2 KLRG1 IL1R1 GAGE8 ACOT2 TRIM16 CDK14 IDO1 CES1 SERPINE1 DLL1 HERC6 STS LSM10 ST3GAL1 TAF9B ZNF267 ABCA1 FZD6 ST14 PLA2G4C XRCC4 MTHFS ANK3 RNF144B OCLN ALDH7A1 PLSCR1 GJB2 CYP2S1 SASS6 FARSB PLA1A CFB MS4A7 CFH MGST1 ICAM1 NLN FAM110B RASSF4 RAVER2 EPB41L3 FFAR2 TNS3 GSTM5 LYN GSTM3 GSTM2 ZNF483 GSTM1 ANXA4 JUP LILRB1 PDCD1LG2 IL18 IL1A MMP14 KITLG FSHR HNRNPCL1 TPH2 CETN3 SDC4 SLC7A11 SH3PXD2B CTSK CCR4 MTX2 TMEM176A NR1H3 ELOVL4 AKR1C1 NOC3L MRPL46 CYP8B1 TXLNB F2RL1 PLIN2 HBEGF OAT FMN1 CAPG SLC8A1 ASGR2 SIPA1L2 ZNF326 CCL18 SEMA4A GK WNT5A VRK2 THNSL2 PUS7 RBX1 THNSL1 CXCL11 LIN28B NUPR1 CD300E PPIF ANKRD22 SNRPF STEAP3 DSC2 LRP12 CTNND1 CD80 GPR63 CXCL16 PAPSS2 PDPN HIST1H2AB SMAD1 CYB561A3 ALDH3A2 MXD1 H1F0 DMXL2 HPSE RLN2 CREB5 FBN2 CD274 PLAU CLEC5A TNFRSF9 ABCC3 CYP4A11 MACC1 KCNJ15 SLC4A10 ETV5 CYB5A CEP170P1 TNIP3 TMEM218 PIR NFKBIE DRICH1 LRRK2 CXCL2 PLD1 FBXO45 CXCL5 HK2 HIST1H1T SIRPB1 PLTP DRAM1 PSTPIP2 FCHO2 IRAK3 DENND3 FUNDC2 DNAJB4 ACP2 MYO10 CABLES1 ZNF804A PLAUR TM6SF1 ATOX1 SOD2 APOC1 RAB13 ANG MET SMPDL3A SEMA3A SEMA3C HSD17B14 USP18 FCAR TNFSF13B DDO SPRED1 CCL8 ALDH2 KYNU VSIG4 CCL2 WSB1 DICER1 LNPEP MYL6 ATP6V0D1 UQCR10 ASAH1 S100A10 S100A12 ATP6AP2 MIF RPS28 CDC42SE2 LST1 GNS IFI30 LGALS3 PRDX5 SMCO4 COX2 IER5 CTSB CCR2 DUSP6 WARS SSR4 EMP3 PDZK1IP1 GLUD1 ATM TLR8 EXOC1 RPN1 HBD CSDE1 IQGAP2 OAZ1 EMB FCER1G PF4V1 MBNL1 IFNGR1 PGAM1 RNASE6 RPA1 SNX18 HEXB CRIP1 AIF1 COX5B CST3 PSMB4 RAB8A TSPO APLP2 USP3 PPP1CA PPIA CAPZA2 CD93 NONO ARHGEF18 BNIP3L CYBB CYBA MAFB EIF2S3 SDCBP DDOST MOB1B ARPC4 CORO1C GLIPR2 GPX1 ITGA4 RPL37A PECAM1 IRF9 DBI MFSD1 KCTD12 SLC25A5 RNF13 ETFA YBX3 SAMHD1 POLR2J CD2 SCO2 ANP32E RPL29 C3AR1 PNN MYL12B NXF1 SF3B1 RPL18 MYL12A ITM2A FBXL5 APOBEC3C RPL5 GMFG CTR9 CDK5RAP3 BTF3 TSC22D3 HLA-DQB1 CALR RASAL3 LIMD2 FCER1A RPS27A MRPS21 HNRNPH1 TAOK3 TKT GNAI2 HLA-DMB TBC1D10C ZYX ZFP36L2 CCND3 SASH3 GTF3A HOPX ZNF91 NT5C3A UBA2 CARD16 KMT2E UBP1 ETS1 ARHGAP15 EEF1B2 HNRNPDL EFHD2 SRGN POLR3GL PILRB ELF1 DNAJC1 IRF2 RBMS1 IRF8 PSMG2 GPSM3 TMEM189-UBE2V1 MCL1 EIF3A CDC42 PKM KPNB1 MYO1G HSD17B11 ADD3 SEPT7 AQP1 FDFT1 SERPINA3 TEF SERPINE2 MAL2 GJB6 CCDC92 PDE2A KCNQ2 PLCB1 GDI1 SCAMP5 XIST CNTN3 LY6H GDA ATP1A2 WIF1 SLIT1 PRNP DGKZ PPP1R9B PDZD4 SACS PRRT2 MKL2 KHDRBS3 HPCA PLD3 SCN3A CAMK2A GRM5 ERC2 
leukemia, adult t cell_LUM SMARCA1 IFRD1 FBXO3 FBXO2 MRPS18A FRS2 ZFYVE26 HSPE1 TM4SF1 MT1A MT1H HSPA1B RNF2 SAMD8 FGL1 CCNH MTMR9 ITIH2 SLAIN1 SDAD1 ASAH1 PNN CD2AP ABRA CHORDC1 PSMD6 CYP1B1 CHST15 HES4 HES5 SNCB GABARAPL1 COMMD3 GPN1 FOSL2 VNN2 TBL2 WNK4 RAD18 LCORL VEZT MS4A7 CDS1 MS4A5 CDCA3 TFRC CSTF3 ICAM5 TMEM98 HIF1A MRPL13 IPO11 IKZF5 WDR44 HSPH1 GOLGA4 MT2A GJA1 TSPAN7 PPAT HMOX1 HESX1 CGA PROM1 PCDHA9 APOB CTSB NCOA2 CCDC113 RDX H3F3A TCP1 SIRT2 MTSS1 KIF6 ANLN P4HA1 MMP17 TMEM33 BHLHE40 PIGA CFHR4 TAX1BP3 HRK HIST2H2AA3 TRAM2 USPL1 AHCTF1 ACY3 VLDLR THY1 PGS1 ATIC SOCS2 MIS18BP1 NEU1 TFE3 EMD RIPK1 SLC17A1 AKR1C3 VASH1 WTIP MZT1 CKS2 ZNF217 PLIN2 MAPRE2 ZNF354A FH ZNF330 CTNNB1 PYGL RARS HERPUD1 PTGS2 CST5 XPO1 WRN NKRF HYAL2 GCNT3 MYLIP TFAP2C RUNDC3A AGTPBP1 GK TFPI2 DOLPP1 RNF40 RAB30 YIF1A MTNR1B PSAT1 SYPL1 PPIG LRP11 MAD2L1 ARL8B IVNS1ABP FKBP6 TFAP2A ZWILCH ZFAND5 TUSC3 SLC1A4 ARMCX1 NDRG1 TBRG1 BASP1 RBBP6 GTPBP10 GPC3 RELT STX3 HIST1H2AA TRAPPC3 SEMA6D SWAP70 PCYT2 IGFBP5 IGFBP4 BNIP3L LRRC41 TIRAP CTPS2 TNFRSF10B CDYL FTSJ3 SDCBP MINPP1 EFNA1 DCTD DUSP21 MXD1 LHX1 CHMP2B ERF PIN4 CSF1R NOTCH3 SLC2A3 FBXO22 RASGRP4 CACNA1H PODXL RGS2 FAM162A NDEL1 SACS HADH MARK3 JAGN1 HSP90AA1 ABCC8 HSPA6 HSPA8 TXNRD1 PYCR2 TTC19 EPN2 AHSA1 SAFB PJA2 RASA1 RPGRIP1 CDK6 GNAO1 CDK1 KCNK3 YWHAG ZC3H4 TAT UBA5 LAMC1 TARS UAP1 ELAVL1 HK2 PTBP2 DNAJB1 PLRG1 LRP5L ORC1 DNAJB9 MAN1A1 ACP1 FAHD1 FGB DSP POU1F1 NDUFA8 TIMM8A HIST1H2AJ MID1IP1 CTDSPL TPD52L1 KCTD9 DNAJA1 DNAJA4 DDIT4 VPS45 SPRY1 SNRNP48 TAF5 TRIB3 ADPGK ALAS1 HSP90AB1 RNF17 DCTN4 HSPD1 THBD MAT2A GNA13 FBXO5 PGM3 PGM5 ATP7A SCARB1 TRIM24 CCNJL SND1 FOXH1 RFX3 RPL13AP17 LNPEP SCAMP2 EID2 CABYR NECAP2 TEP1 NINJ2 TRIM14 CEP83 NEIL2 EPHA1 STX1A PLCD3 LEF1 MYCBP2 PDHB FNBP1L LMF2 RBM15B CHST12 DCANP1 PSMD3 GBP1 ZNF821 ARVCF HES6 GBP5 PRKCH EGR1 NTNG1 EXOC6B COMMD4 BAZ1A PRKCA IL17RD FA2H GJB1 SQLE CCNY VAMP5 ITM2A ANAPC13 GLTP BAP1 OXTR TEX264 IKZF3 SAMSN1 SLC6A3 UBE2J1 RXFP4 LARP1 DSTYK PLAC8 RNF214 KIF21A CD14 CDR2 CCR10 ANKIB1 DUSP6 EDN3 DUSP1 GABRA6 MYOF TSC22D3 NMI RHOH FAM102A GMIP MMP14 FSHR RAPGEF2 RAPGEF5 URI1 SDC3 MAOA OTUD7B TMEM160 BMI1 CD3E MTDH RFK SSR2 CTSG SPRYD3 IL32 TMEM176A FOS NOL4L BDH2 ESYT1 SMOC1 AIDA CD48 APBA1 CD47 CMPK1 FABP1 TIMM9 SELPLG ING5 ENPP1 FBXW5 AGK ATAD3A TAP1 LAX1 HS3ST2 MELK TMX1 TUBGCP6 RPP25 HJURP FGD1 PAPSS2 NT5E TMEM245 RAB40B DACH2 CCND2 ZNF83 CDH2 MYH15 MAP3K7 SMAD3 SLC38A1 GTF3A LSM1 FANCC MAFB FRMD6 RGCC SMO MAL SELL BIRC6 ST6GALNAC6 IFNAR2 CHMP6 DDX6 DYRK2 ETS1 CALD1 NDN G3BP1 AP2M1 TCP11 CTCFL ACTR2 CBX4 SMARCE1 COMMD10 MICAL3 UTF1 PPP5C LCP1 RASA2 FAM27E3 CBLN4 TNFRSF25 L3MBTL2 AARS2 BCL2A1 IRF2BPL RDH13 NRIP1 ACP6 CCIN BCAS3 TBX2 SOD3 HAUS1 WEE1 TIAM2 ZAP70 KLF6 CAT VDAC1 TRIB2 EIF3E ITGB3BP CAMK2D SRF ATP2A3 NRGN SYNE2 SAMHD1 ADD3 POLR2D ARL5A 
acne_KRT5 SFMBT1 RPL21 RPL23 CKMT1A ACSL6 DKK1 CCT6B SCD HIST1H4C MGP CCP110 SUB1 VIM PON2 NOLC1 PRKAA1 CHEK1 PSMD6 PEG10 S100A10 XRCC4 PLA2G4A AMMECR1 PHKA2 PDZK1 DHFR FERMT2 F13B CRYAB SIM1 PTGFR SPARC GLDC MRPL19 MGST3 TWIST1 PRKDC SMC4 SMC2 PRDX4 PRDX6 LGALS1 PRDX2 PDK4 MYBL2 GABRA3 SEC13 ANXA2 KCNB1 PTGES3 ANXA5 TSC22D3 KRT14 TCP1 EMP3 SAMD4A CDC6 ZWINT CENPE GLUD1 GLUD2 MMP15 SLC7A7 FRG1 CENPI PXDN GAS1 CALU CDKN3 SLBP DTYMK COX7B MAOA CETN3 ACAT1 AREG HSPB11 RAD51AP1 COIL LDHB NNT CSRP2 SH3PXD2A MAP2 RRS1 TCP11L1 NEUROD1 DLGAP5 TPD52 SPRYD7 UBE2E1 GTF2H3 CIT DHRS2 GAL NUDT21 FABP5 CCNE2 COL4A5 NCAPD2 COL4A6 CKS2 NCAPD3 TRIP13 NUPL2 OAT SERPINB13 CDKN1C LRRC14 PTGER2 GCNT1 MRPS31 CENPA UNG LMAN1 PSMB4 ENPP1 AIFM1 AGA CCT8 GINS1 DEFA6 ZBTB16 VRK1 LIFR GTF2F2 CDC25C MORF4L2 BOP1 UBE2S BUB1B SRSF3 PPIH SNRPG FKBP5 ROR1 MAD2L1 CD86 KDM1A PAGE1 GEMIN2 ODC1 DGKB PROS1 SRSF2 AURKA TCEAL1 CLU AMOT KRT6A NT5E ABLIM3 CDH3 PTTG2 TCEAL4 NPHP1 PTTG1 SLIT3 KPNA2 IGFBP2 FANCI LSM1 NUP155 EIF2S3 LSM3 NDC80 CCNA2 MDFIC LOX RLN1 RSRP1 FBN1 PMCH AMY2B UQCRB FAM13A IPO5 UQCRH CCNB2 CCNB1 RGS2 NEK2 PAPOLA OIP5 EDIL3 PTPN18 PAICS MMP7 API5 NCBP2 RFC3 CAV1 NUP133 URB1 BMP7 TGFBR3 SEPT4 GRHPR DDX19A MFAP5 MEIS1 ACOX3 COL7A1 MCM4 DSG1 PDE3A CDK1 ACO2 SFT2D2 ARL4A MYH6 SNAP25 GPSM2 KHDRBS3 ABCB7 LMNB1 LY96 ELAVL4 RAD21 CA2 ORC4 AOX1 UQCRFS1 DRD1 EIF4H RRM2 H2AFZ UNC5C NDUFA5 RRM1 SPAG5 KLF9 CRH SMPDL3A INA EIF3E SNTB2 NOP56 LAMA3 HIST1H2BL YBX1 DDX21 RPS6KA5 OXCT1 FIP1L1 CNR1 SNRPB2 PIWIL1 ENTPD3 ACTN4 SCAF11 CADM1 ACTN1 SLC12A2 PSMB9 MTUS1 ASS1 NINJ1 SCGB1A1 SLPI TRIM14 TNFSF9 TRIM16 MYL9 MXRA5 SKAP2 TMEM87A PRSS2 IFITM3 WBP2 IFITM1 TAGLN CRABP2 AQP3 TFPI UBE2L6 ASAH1 FAM169A AQP4 PSMB10 NCLN IFI16 FLRT2 SPOCK2 STAT6 GBP1 TBL1X CYP1B1 EXPH5 GBP2 PRSS3 HOXA5 EGR1 GABARAPL1 PRKCD PLK2 NR2F2 HLA-C PRKCB PTK6 HOXB5 PPT1 PRKD2 GNE GRB7 CFB CFI BCL10 CTR9 WFDC2 GATA3 IFIT2 IFI30 ICAM1 MYLK IFIT3 INPP5D SOX4 SCGB1D2 EPB41L1 RALGPS1 TSPAN6 HIVEP1 PIP5K1C SOX9 TNFSF10 JUNB LGALS8 IER3 LYN FUCA1 DUSP6 EDN3 DUSP4 ANXA3 KLK10 OSMR ZHX2 VEGFA CEACAM1 KITLG ID1 DPYD BHLHE40 FXYD3 CEACAM6 CEACAM5 FXYD2 TLR3 GYPA BTG2 FOXC1 PTPRR SECTM1 TRIM2 FPR1 C8A LITAF MED13 CTSL TIMP3 CTSH CTSD SERPINB4 SVIL SERPINB3 CDKN2A AKR1C1 AKR1C3 LDOC1 DDB2 SLCO3A1 FMOD UBE2V2 IVL TJP3 FOXA1 PHLPP1 CDKN1A CLINT1 TUBA1A ROBO1 GLI3 TMSB4X ANXA9 OLR1 CCL17 UBE2H TLE4 ZBTB18 IL4R GDF15 WNT5A RARRES3 VCAM1 ATP1B1 MSH3 TMEM259 TRAFD1 TGFBI S100A7 PLXNB2 S100A9 S100A8 AGRN INPP1 SUPT6H NDRG4 UBE2D1 SLC1A3 JAKMIP1 RELB ZFP36L2 PAPSS2 CTGF RELN CDH5 ZFP36 KIF5C SLIT2 SASH1 HIST1H2AC SMAD3 IGFBP6 IGFBP4 RBPMS IGFBP3 TNFRSF10B NFKB1 HIST2H2BE MDM4 LCN2 PGR MDM2 NOTCH3 LRRFIP1 DYRK2 WWC1 PLAU FGF2 SAT1 ALDH3B2 UBD PI3 GPX2 BDNF ITGA2 ARAP1 OAS1 TNFRSF1A TAPBP IRF1 ACTA2 ELF3 IL6 DAB2 TRIM58 XCL2 IRF6 PLCH2 FBP1 NFE2L2 PNLIPRP2 CXCL8 BMPR2 TNFAIP8 TNFAIP3 CXCL2 CXCL1 CXCL3 CXCL6 HK2 GHR MDK FUT8 NRIP1 CASP4 ERBB2 CAPZB P2RY2 CNGA3 BLNK CASP1 BCAS1 WNT2 PDLIM5 FGA FGB MARCKSL1 LIMCH1 TCF7L2 RPRD2 BPGM SOD2 PLA2G16 CHIT1 PPM1D VPS41 GLRB PIK3IP1 ALDH1A3 PLA2G10 CLDN8 TRIM38 MATR3 C1R TRIM31 ITGB6 WIPF2 FHL2 LAMA4 SRI PIK3C2B RND3 ACTC1 INS RPS6KA2 UBQLN2 PCDH7 EPHB2 TRIM22 
myelodysplastic syndrome_RPL22 RPL21 RPL24 EBF1 DEK DDX39A HIST1H4C CD9 RPL26 RPL28 CALM2 RPL29 LEF1 CYFIP2 RPLP0P6 MYCBP2 GLRX BACH2 CRHBP DPYSL2 VPREB3 MYB RACGAP1 VPREB1 RPL15 RPL14 RPL17 CHST15 E2F8 RPL41 EDEM1 ARRDC3 KLF10 MIF PRG2 RPS26 MYL12A STAG2 MYO5C LGMN PSME1 RPS23 EZH2 RPS25 RPL5 CDC42SE2 RPL6 PHB2 TCERG1 ANP32B MAGED1 SCHIP1 ARL6IP1 SMC4 RPL9 HIF1A ELK3 MYLK RPL8 RPS16 RPS15 CD79B RPS17 STMN1 PRDX1 DHX15 FTH1 HMOX1 RCC2 COX3 RPS12 IER3 RPS14 CENPU TUBB TSC22D3 PAX5 HBA1 DNTT ZWINT JOSD1 PTMA ID2 CRELD2 CD24 TOP2B BTG1 KIF11 TOP2A KIF15 AREG RAD51AP1 HINT1 SPTA1 LDHB LDHA SOCS2 CTSL SSR2 PAG1 DLGAP5 CCT4 CD53 CCT2 MEF2C MME MPP1 LAPTM5 RNASE2 TUBB4B PSMA6 PSMA4 HNRNPA2B1 HNRNPH1 IGLL1 MAPRE1 FEN1 RPLP0 GDI2 NUCKS1 RCSD1 TMEM263 TMSB4X TUBA1C AKAP12 TUBA1B CXCR4 NUSAP1 PAIP2 CD164 PPIL3 UBE2C RPS8 KLHDC2 PCDH9 DEFA3 POU2AF1 VRK1 ATP1B3 VCAM1 SNRPA EEF1A1 MELK CXCL12 PPIA SYPL1 BUB1B XIST TGFBI SRSF3 CLC SRSF6 PPIB SNRPB MAD2L1 PCNA ODC1 CD81 SRSF2 UBE2D2 PARK7 MPO TYMS FBL FOXO1 TMEM243 PPP1CC TMEM123 TCTEX1D2 PTTG1 USP1 RPS2 HMGN2 KPNA2 SLC38A2 STIL SMAD1 HPS4 TBCA PDIA6 NR4A3 MAFF ISG20 NR4A2 NACA MDM4 TCF4 FTL DDX5 FAM13B SRP14 EEF1B2 RGS1 RGS2 UBB BTBD3 EIF3CL TMSB10 RAG1 CMTM8 TIPARP HSPA5 CBX3 NAP1L3 RPS3A NDUFS6 EEF1G IRF8 HLA-DRA MCM7 MS4A3 SMIM3 NDUFB8 DDX47 CKS1B HMMR HMGB1 NREP HMGB2 CA1 NRIP1 YWHAQ PDE4B BLNK LBR NAE1 EIF4H RRM2 H2AFZ RRM1 NDUFA4 TP53INP1 DCK PRC1 EIF3L ALDH1A1 DDIT4 LTB EIF3F SSBP2 PTMAP5 LTF RBMX NACAP1 SLC25A6 PIK3AP1 SLC25A5 GAPDH CDCA7L UHRF1 YBX1 YBX3 NR3C1 SEPT9 RPS4X ARHGDIB BUB3 HNRNPA3 RPL7A EIF2A HNRNPA1 COL24A1 SYTL1 PPA1 LAP3 SPINT2 MT1G MT1H GLA MT1F PRSS2 CYFIP1 IFITM2 PRSS1 IFITM3 RPL11 IFITM1 DCAF6 ASAH1 RPS4Y1 TOB1 PNP HOXA9 B2M CCNL1 FDFT1 NFE2 EGR1 HLA-DRB5 ATP6AP2 COMMD3 PPBP TALDO1 HLA-C RAB27B ERLIN1 HLA-A HLA-B LATS2 EIF5 VAMP8 PPT1 RPS21 RPS20 ITM2A ITM2C RPS24 HLA-DRB1 LST1 CFD SPARC ZBTB8A SPON1 RPL30 BEX1 RPL34 PDGFC ICAM3 MRPL18 PTTG1IP ENO1 F11R MGST1 MT2A PRDX6 MRPL3 RPS18 PLAC8 PTDSS1 LGALS1 RPS19 ARL6IP5 RPL36 LTA4H PROM1 RPS13 CTSA BTF3 GSTM3 ANXA1 ANXA2 DUSP2 NCOA7 PTGES3 NCOA4 NMI AZU1 LYZ TLR2 KRT18 PABPC3 PABPC1 ARHGEF6 HIST2H2AA4 HBB ARPC1B HBD RPS27L LITAF ECHS1 OAZ1 BMI1 EPCAM SNX3 EMB FCER1A CAP1 SERPINB1 FAM46A MRPS21 FOS CREG1 UBE2E3 AKR1C3 PRSS3P2 PTH2R HADHB FABP5 KIT APEX1 HCLS1 VMP1 OAT CD63 GRN HEXB NOTCH2NL PYGL TUBA1A AIF1 PRAM1 PSMB5 IMPA1 NAMPT PLAGL1 HLA-DPA1 RAC2 LMO2 SPINK2 ANKRD28 GCA APLP2 TYROBP ATP1B1 GNPDA1 COPS2 MAPKAPK3 FAU S100A4 MYADM RAB1A RGS18 ZCCHC8 FAM129A MRFAP1 AHR IFI6 TOMM20 GGA1 PYCARD LAPTM4B LAMP2 LAMP1 TCEAL4 HMGN3 HIST1H2AC OSBPL9 HBG2 DSTN GTF3A M6PR EEF2 WASH3P TMEM230 HIST2H2BE HOPX H1F0 ARPC2 EBPL ND2 RSRP1 ND4 GLYR1 NCF2 NCF4 TRIAP1 CORO1A WASH2P CSF2RB NME1-NME2 PIM1 PMAIP1 CYTL1 IGFBP7 CD99 GPX1 ACTR3 IRF2BP2 NFKBIZ NAP1L1 NFKBIA DNAJC1 ITGAE NPC2 NDUFS5 FAM96A CXCL8 RTN4 DDX3Y NDUFB5 DBI RPF2 PDLIM1 RPL36A MFSD1 CPXM1 MAN1A1 MCL1 SORL1 DLK1 SOD1 KLF6 GOLPH3 CAT RAB13 TBC1D8 HIST1H2BG EIF3H SLIRP MNDA PFDN5 FOLR1 TRIB1 ITGB2 SEC11A EIF4A1 HDAC1 FLT3 HIST1H2BK HSD17B11 TNFSF13B GNA15 LYL1 ALDH2 MYL6 VIM UQCRC2 HSPA1A RPL13 RPL36AL RABAC1 SHOC2 SF3B1 RPL18 ELANE NAA50 XBP1 GADD45B COX7A2L PIK3R1 QARS HLA-DRB4 EZR RPL31 RPL3 RPL4 RPL7 GNG11 PRDX5 HIST1H3H COX2 H3F3B SLC7A5 BHLHE40 ADA GPI RPN2 MAP1LC3B RAP1B C1QBP SCAND1 RANBP2 SERPINB2 RILPL2 STK17B FYTTD1 ZNF331 CSTA TSPO RPS6 PPP1R16B ILF2 PPP1CA TUBA4A TMEM135 RELL1 S100A8 ANKRD36B TUBB1 BZW1 RPS5 RPS3 SMAD7 EIF2S3 PAN3 OXA1L NT5C3A SELL OSTC BIRC2 RSL24D1 EIF4G2 PFKFB3 SLC2A3 PPIP5K2 MOAP1 SRGN GPX4 HSPA8 RPL13A PJA2 ETF1 DDX46 CA2 NDUFA5 CIRBP PLAUR KLF4 IMPDH2 VDAC3 TAF7 EIF3G MATR3 UBA52 EIF3D EIF3E LUZP6 HSP90AB1 RPL10A CXXC5 ADD3 SUMO2 GNA13 CHCHD2 DUT MX1 CDC20 DDX39B WDR82 IFI27 ANP32E UQCRC1 RPL27 RAN RPL12 HNRNPR GNG5 IFI16 MYC SEPHS2 RPL19 STAM HLA-F RPS29 VAMP7 JTB NET1 NOL11 GABARAP CUTA RPL32 IFIT2 TCL1A RPL39 COX1 RPS11 LYN SEC13 GNL3 NBPF14 IL1B MRPL32 RAP2B ADI1 CCNG1 HLA-DQB1 GARS DAZAP1 GAR1 CTSG HLA-DQA1 CCT3 GCH1 PGAM1 MRPS24 RPA2 CKS2 CDKN1B NDUFA12 PTGER4 CD5L RNF135 PSMB8 PSMB4 ENOPH1 HLA-DMA TMEM14C ANKRD27 GINS1 ACYP1 RPSA PNRC2 PPP1CB SDHA COPS5 CXCL10 MORF4L2 SRSF5 SNRPG ARL8B NHP2 GTF2B BASP1 DROSHA MYH10 FANCL LRRC47 MAFB SDCBP MINPP1 GGCT IARS ERH ND3 BLVRB ATP6V1A GMNN IGHG2 UROD POLR3GL CBX1 EDF1 CLK2 DNAJC8 TMBIM4 PSMG2 PSMG1 MCM3 YWHAG CNRIP1 PSMD14 MTIF2 SLC40A1 ADAR PSAP NDUFA8 NAGK APOC1 DAD1 PTX3 ALDH9A1 NOP56 TPT1 MRFAP1L1 PRPS2 CFAP20 PLEK CHCHD7 CCL4 CCL3 POLR2G CDIPT PSMB9 RPL22L1 SATB1 CCNI RPL10 ACTB UXT ZMIZ1 S100A12 ZNF266 BCL11A CAMLG EIF1 GPR183 HLA-DRB3 ATF4 GMFG IFI30 SKP1 DUSP6 CSNK1A1 DUSP1 PXDN UFC1 SGK1 MZB1 ANKHD1-EIF4EBP3 FOSB SLC20A1 BTAF1 HLA-DMB AP3S1 RPS9 FAM161B SRSF7 S100A9 ZFP36L2 RASD1 HARS PNISR PGF LRRFIP1 ZMAT2 ANKRD10 LCP1 EEF1D OGT SLC25A3 CELF2 CHD1 IRF2BPL SARAF DDX17 H2AFY YWHAZ EIF3K VDAC2 MAT2A TRIM22 HNRNPA0 HSPE1 AFG3L2 PSMC6 MTHFD2 HMBS SUB1 HIST1H4E MYL12B PDCD10 SNRPD3 MEST HES6 TMED9 COMMD8 TAGLN2 LXN TFRC TXN IFIT3 PRDX4 BLOC1S5 BLOC1S2 PRKAR2B DECR1 SRP9 TPI1 STRADB ANXA5 SSR4 COX6C NME1 PRPF19 NMU SLBP CETN2 SH3BGRL HLTF RFK PF4V1 MDH2 NOC3L COX6B1 XPOT NDUFAB1 PLIN2 AGL RBX1 MORF4L1 XK DKC1 POLE2 S100A6 CDK2AP1 PF4 CPOX BZW2 TUBB6 CDH1 COTL1 HIST1H2AE RBBP7 HMGN1 LSM7 UBA2 NOP10 DDX1 SAT1 COX7A2 UQCRH HIGD1A UBC NARS HSP90AA1 VBP1 DNAJC6 DNAJC9 MCM2 NDUFB9 HK1 PSTPIP2 CTNNBL1 RAB10 TST HIST1H2BF HIST1H2BD NUP107 FHL2 SRI ATRAID CNBP HNRNPC GADD45A RPS7 HNRNPAB CD69 LAPTM4A SLC38A1 ACTG1 HNRNPDL KHDRBS1 HAUS4 ATXN10 RBM3 HNRNPK KARS UBE2L6 SNRPD2 PIP4K2A STOM GBP2 RPS27 IER5 AGO3 TOMM7 PTPRO RPS15A SNX6 CLIC1 YTHDF1 PIGP MRPS33 CCNDBP1 METTL7A ANKMY2 ZNF558 ERP29 DAP3 ZFP36 BANF1 CCNB1IP1 GNB1 BIRC6 XAF1 ND6 CORO1C FNTA CLK3 YWHAE COX4I1 CLEC11A EIF4A2 PGM1 EID1 KLF13 GABARAPL2 GABARAPL1 TMEM50A ITM2B BEX4 GAB2 GSTO1 KTN1 NUCB2 F13A1 RNF138 CSGALNACT2 DPM1 DENND5A MOB1B GNAS ADNP SERINC1 EAPP TMBIM6 YWHAB ABCB7 PGK1 BPGM CCDC47 UHRF2 CHSY1 LETMD1 HLA-E H2AFY2 RGL1 ANAPC13 GJA1 PDK4 PRKACB ANXA4 CS TRMT112 ATIC CAMP NPM1 THOC3 USO1 ZNF330 MRPS35 PRIM1 SNX10 PRSS21 GNAI3 ASH2L CD163 EPDR1 SHQ1 SNRNP25 GOT2 GEM SMS TXNDC5 AP2M1 RFC4 HMGA1 AHSA1 TNFAIP8 NDUFB2 ME2 KCTD12 HSPD1 POLR2H ARL5B MAPK6 
hepatocellular carcinoma_GAMT ECH1 ACSL1 TM4SF1 ASS1 CDAN1 SCD CYP2C9 MT1A CYP2C8 XPNPEP3 PPP1R3C RBP4 CYP1A2 MT1G HNRNPD CCNI VIPR1 ADH1C SERPINE1 ADH1B ADH1A GHITM LRP3 ITIH2 GABPB2 SULT2A1 CYP2D6 AKT1 AP2S1 HABP2 EGR1 JUND GADD45B SERPINF2 MIF GADD45G FERMT2 HAMP ATF5 GLDC ANP32B SLC22A1 PTTG1IP ENO1 LIPC ENO3 ADH4 PRDX4 PRDX3 MT2A C5 C6 RPS19 PDK4 A2M APOF CD14 DECR1 CTSB JUN TPI1 DUSP1 MST1 HBA1 LILRB3 IL18 HBA2 A1CF MRPS6 GLUD1 TF ALDH6A1 BHMT BHLHE40 DMC1 ID2 RDH5 PABPC4 ALDOC ALDOB KLKB1 AVPI1 CSRNP1 SERPINA3 SERPINA1 HBB ACAT1 ADM MRPL37 ECHS1 C8B SERPINA5 C8G GJC1 LDHA SOCS2 PHGDH CCR6 PCK1 VKORC1 MGMT AHSG FAM46A FOS BGN FMO3 F9 FOSB ANGPTL3 PLIN2 CYP2E1 APCS ERRFI1 CSTB CDKN1A AKR1B1 ASGR1 AFP PEPD ASGR2 TMSB4X NPW SERTAD1 DMBT1 GC G6PC BCHE PHLDA1 PHYH GDF15 GPT2 INIP MSH3 PSAT1 GSTA2 LY6E CLEC4G IGFALS SAA4 CD81 PDCD7 PPP1R15A NDRG2 NDRG1 GGA1 RXRA ZFP36 HSD17B2 PMPCA LDLR ZGPAT SLC38A2 GOT2 MAP2K1 IGFBP4 IDH2 IGFBP3 SHBG FCN3 ACTG1 SAT2 ETS2 DAPP1 VTN AKR7A3 ZMAT3 MPC1 RGS2 COBLL1 ACAA2 HADH ACAA1 CYP4A11 APOA2 PRODH2 EPN1 NFKBIA NPC2 ALPP CPS1 RN7SK ECHDC2 ALPL FBP1 NNMT NDUFB8 TAT ETFDH CXCL2 DUSP19 CYP3A4 CYP3A7 CYR61 ORC6 GHR CA2 SLCO1B3 COX4I1 RDH16 HGFAC LOC729603 H2AFZ GLRX5 DCXR DCN PLA2G16 KLF6 MAT1A APOC3 DDIT4 APOC2 ANG ALDH9A1 TRIB3 GAPDH AGXT TRIB1 CEBPA CRP ACADVL CEBPD C1S THBS1 PLG RND3 FTCD DDT CLEC1B ALDH2 BNIP3 MBL2 PGM1 TM4SF4 COL1A2 MYL6 COL1A1 MGP IFI27 PSMC2 SLPI VIM MT1H SPARCL1 RPL27 CALM2 MT1F CES1 IFITM3 PON1 WBP2 AQP9 PON2 C4BPA GLRX MYL12B PSMB10 ACTB CREB3L3 STOM RPL17 RPL19 B2M S100A10 SDS GSTK1 RPL41 XBP1 TMED9 HLA-DRB5 SLC11A2 HLA-A HLA-B PDZK1 COX7A2L HLA-E HLA-F RPS27 AIMP2 CYP27A1 MYL12A RPS29 FASN PSME2 VAMP5 RPS25 CFB RPL6 RPL31 SPARC RPL4 RPL30 TFRC PPP1R11 MGST2 TXN HPR PCBP1 GNS RPL9 RPL8 ZNHIT1 LGALS4 RPS18 RPS17 SOX18 PRDX1 APOH APOE RPL39 RPS10 RPL38 RPS12 RPS11 ARGLU1 TNS3 RPS14 RPS13 DUSP3 GSTM2 ANXA2 GSTM1 NCOA7 CCL20 SSR4 TMCO1 MRPL24 COX6C CFHR5 TAX1BP1 CLPTM1L AKR1B10 HRG TOMM7 COX7C DAZAP2 TRAM1 MAOA SERPINA7 OAZ1 SDSL HINT1 SNX3 CSRP2 TIMP1 RPS15A RPS27A HSD11B1 CGNL1 CAP2 ATP6V0E1 IL32 ATP6V0E2 MDH2 ARG1 IFNGR1 STAT2 AKR1C2 AKR1C4 AKR1C3 CYP8B1 PGRMC1 F5 BAAT PSMA6 COL4A1 SAA2 SAA1 LAMTOR2 TACC1 TKT MSRB1 AHCY ORM1 SERPINC1 RPLP0 RPLP2 CAB39 RPLP1 HEXB COX5B CST3 HLA-DMB RPL18A PSMB3 PSMB1 HLA-DPA1 CTNNA1 MDH1 HLA-DMA CCL16 CD74 RPS8 F12 SPINK1 AGT RPSA CXCL10 EEF1A1 PLOD1 CAPZA2 UQCRQ SQSTM1 ODC1 HP PDCD6 HSD17B4 CNDP2 HSP90B1 RASD1 CCND1 LAMP1 GPC3 RPS2 SPP1 RPS3 EMC7 IDH1 HGD ASPSCR1 EEF2 TBCA TMEM230 ALDH3A1 LCN2 FTL NOP10 COPA COX17 RNF181 INSIG1 SRP14 COX7A2 CNN3 UBB UBD IGFBP7 HSPA9 MMP7 GPX2 HMGCS1 GGH PLA2G2A CYB5A GALK1 CLCN7 ACTA2 LCP1 TMBIM4 APOA1 EEF1G MYH9 HLA-DRA SLC25A3 NDUFB7 NDUFB5 ACMSD NDUFB3 NDUFB2 LY96 HSPB1 KNG1 LASP1 AOX1 LBP SERF2 YWHAH SMIM14 VWF NDUFA4 RPL35A NDUFA2 TP53INP1 NDUFA1 SOD1 ATOX1 SOD2 DNAJA1 PALLD ALDH1A1 CDC37 P4HB UBA52 PFDN5 EIF3E CEBPB EIF4A2 HSP90AB1 HMGCR RABEPK SEPT9 CRYZ TTR EFR3A MAT2A UPP2 CHCHD2 IMP3 RPL24 SERPIND1 KRT8 DKK1 HSPE1 CDC20 CCT6A PSMC6 HNRNPK DDX39A HIST1H4C PSMC5 PSMC3 CCDC86 UQCRC1 RPL28 PFN1 FGL1 CARHSP1 UBE2L3 FLRT3 GNG5 CLP1 CAPNS1 PSMD2 SEPHS2 ALG5 TALDO1 IGF2 TPX2 EIF6 VNN2 CSNK2B TAGLN2 PSME1 VGLL3 GABARAP CFI ARL6IP1 RPL7 HPX HSPH1 RPS15 GJA1 MICAL2 PRDX2 DHX15 FTH1 RPL37 TSPAN6 SFN RHOA SEC13 DUSP4 PTGES3 H3F3B TUBB FN1 NUTF2 ZWINT LYZ NME1 ENAH PTMA CFHR1 KRT19 PRPF19 ID1 KRT18 ID3 TAX1BP3 ALDOA PAFAH1B3 SGK1 SLBP ARF1 MAOB STRAP CLTA RPS27L UGCG EPCAM C1QBP CTSH EGLN1 NPM1 CCT2 DYNLL1 BCAP31 STAT1 PRMT5 PRMT1 TUBB4B TJP2 PSMA7 BRMS1 PSMA3 PLIN3 FEN1 CD63 PRSS23 TUBA1A PSMB5 TUBA1C TUBA1B RAC1 ZNF444 GINS1 UBE2C NOSIP ATP1B3 HNRNPAB YIF1A PPP1CA RAB32 UBE2S BAMBI TP53I3 SRSF3 S100A6 CDK2AP1 SNRPG DHCR7 SNRNP25 SNRPB MAD2L1 RAB1B NDUFB11 ZFAND5 SRSF2 PEBP1 AUP1 CLU TYMS LAPTM4A TUBB6 TUBB3 CFL1 HMGN3 HMGN2 KCMF1 KPNA2 GOT1 CYBA SLC9A3R1 DYNLRB1 UBA1 LRRC59 VCP DDX5 CPB2 CCNB1 UBC NPPB TMEM109 EIF3CL TXNDC9 TMSB10 MKKS HSP90AA1 HSPA5 HSPA8 TXNL1 AMBP EDF1 DHCR24 MEIS3 ITGAE H3F3AP6 ALB CDK4 NDUFS5 NDUFS3 CYCS DCTPP1 MCM7 CXCL8 ENY2 RTN4 YWHAB DDX47 PSMD14 NDUFB4 HMGB1 CXCL1 DPP3 PTBP1 PDLIM1 PSAP NUP43 MKNK2 RPS26P25 IRAK1 YWHAQ SARAF DNAJB9 FGB MARCKSL1 TIMM8B RRM2 ADRM1 ATXN10 TST NOP56 MTCH1 EIF4A1 HDAC1 HIST1H2BK USP11 SRI U2AF1 HSPD1 SRM COCH SUMO2 POLR2E CDIPT HNRNPA1 ATP6V1E1 RPL22 MCTS1 PPA1 MTUS1 MTHFD2 UQCRC2 TMEM126B ANP32E HNRNPC PFN2 RPL29 RPL11 RPLP0P6 RPL13 RPL12 UQCR10 CISD1 ASAH1 EXOSC8 PDCD10 UGP2 SNRPD2 RPL15 RPL14 IARS2 SF3B1 FDFT1 GABARAPL2 RMDN1 COMMD8 ARFGAP3 COPZ1 GNPAT PPT1 RPS21 RPS20 ATF4 RPS24 RPL5 RPL3 RPL32 ECI2 EPRS HIF1A MRPL13 EPS8 ADH5 SCP2 LTA4H SKP2 BTF3 GSTM3 ANXA1 PDHA1 TSC22D1 AKR1A1 PRPF40A MRPL22 DERA SLC7A7 VSNL1 CCNG1 GARS ACTR10 COX7B CETN2 CETN3 RPN2 MRPL35 ACAT2 MRPL42 SNX5 FXR1 HLTF DYNC1I2 MRPS28 MLH1 MBNL3 PARP2 ACOT13 RPA3 NR1H4 MRPL48 GTF2H5 COX6B1 ARCN1 PSMA5 PSMA1 APEX1 NUCB2 DLD UBE2V2 CD46 FABP1 OAT CSTA PIGP FAM45A PSMB7 UBL5 PSMB6 RSRC2 NUSAP1 RPS9 TPM4 RPS6 RPS7 SARS GOLM1 PNRC2 COPS4 TMEM135 MORF4L2 HAT1 NUPR1 GSTA4 XIST FAU ADAM9 ERP29 DAP3 CARS FKBP3 PROS1 PARK7 TOMM20 COX6A1 EMC2 SC5D FDPS YARS BNIP3L DDX50 EIF2S2 CCNB1IP1 OXA1L IFT20 ZNF91 NACA IARS RSL24D1 UQCRB COPB1 EIF4EBP1 ARL1 SAT1 NTS EFEMP1 EEF1B2 EBP NME1-NME2 ESD ABHD10 NARS TRIM69 RFC4 CMTM6 ASNS RPL13A NDUFC1 NIPSNAP1 PJA2 HAX1 CDK7 ZNF638 NDUFS4 MCM6 PSMG2 IDI1 EIF4B SAR1B GLO1 MTIF2 TARS SCFD1 RPL36A LBR ACP1 PAAF1 IGBP1 NDUFA7 FGG GGPS1 RPL23A EHBP1 EIF3L IMPDH2 EIF3H S100P VDAC2 DYNLT1 EIF3D NUP37 ITGB3BP BET1 ABCD3 CEBPG YBX1 TTK RPL10A MSMO1 ATRAID PGM3 POLR2G MAPK6 RPL7A ZNF165 IFRD1 EBF1 CCK EML4 MYL2 HIST1H4J RPL22L1 RNF2 PRCC BACH2 TOB1 NUAK2 HERC3 VPREB3 MXI1 CPNE1 HES4 CCNL1 APOL1 BATF3 ARRDC3 PLK2 FOSL2 EHD4 BANK1 HLA-DRB4 EZR PTP4A1 PALM2-AKAP2 XPC SAMSN1 SOX4 FAM53C GLUL JUNB IER5 RALGPS2 FCRL2 JUP STRBP EMP1 SIRT2 JOSD1 RHOB VEGFA TPPP3 KCNS3 CLCF1 TFF3 SDE2 RHOU HIST2H2AA4 BTG2 PTPRK HOXC11 HLCS CTSL STAP1 NFIL3 HLA-DQA1 DYNLL2 PER1 HBEGF GCHFR VMP1 ZNF331 CDKN1C KCNA4 NUDT11 NAMPT FAM3C CKB CD55 CNTN6 TPM3 CRYBB2 PCDH9 ZBTB10 OSM FAM118A ATP1B1 ERMN RAB30 ARHGAP24 XK PCP4 UTS2 SCG5 SBDS OTUD1 SLC25A36 SLC27A2 AURKA ZBTB21 SLC1A6 ARMCX1 CXCL16 BASP1 CFL2 DCLRE1A MICB SWAP70 NR4A2 RGCC KLRB1 MYF6 PFKFB3 DOCK4 C5AR1 KLHL15 SLC2A3 CSF2RB NR4A1 IGHG4 IGHG3 NDEL1 PMAIP1 GPX3 DAO ELF2 JMY IFNG MS4A1 CNTNAP2 IGHV4-31 SLC3A2 TREM1 CHD2 HEBP2 SYNGR1 NRIP1 NRIP3 CD300LB PDE4B SCN3A PHACTR1 GRASP BCAS2 HIST1H1D HIST1H2AM CCDC59 HIST1H2AL PRC1 PLAUR KLF4 CDC42 DBF4 HIST1H2BG MTFP1 CDCA7L NXT1 KIR3DS1 SYNE3 TRA2B ZNF844 HEXIM2 SLC35A5 GOLPH3L CRNKL1 NIF3L1 MYL4 HIST1H4H HSPA1A MYL9 SLC35B4 ITIH4 TP53RK AP5Z1 KEAP1 RAX IL2RG AKAP4 ABAT APCDD1 UBASH3A SLAMF6 LY6G6F ACTL6A ZNF260 SIAH2 RAB39B BBS10 RNF144B FOSL1 TCN2 LALBA ATP6V1B2 CFH POP5 TSHZ3 ICAM1 SLA2 EPM2AIP1 FIGNL1 PPP1R10 CCR1 DUSP6 RMI1 NME3 TTC9C CARD6 PHOX2B ACR IL1B CRLF1 KBTBD6 KBTBD7 ARHGEF5 TLR8 PIGM TLR7 TLR5 TLR4 ZNF232 DET1 FPR2 PEAR1 KIAA0040 MRPL33 FAM171A1 ERI1 MYO6 NEU1 SH3BGRL2 ANKRD1 FADD VENTX UTP14C CAMP P2RY12 MLH3 RIT2 CCNE2 CTTN RPA4 HYLS1 ADAM1A PTRH2 PFAS PTAFR ATL1 TMEM140 PLAGL2 UBTD2 ANKRD55 MLYCD PRAME TMEM14A PPIL1 S100A3 CPSF2 RARRES3 DEFA6 BTN1A1 ITGA10 ZC3HC1 KLRD1 ZNF559 RGS18 GIMAP5 AHR GIMAP6 JAKMIP1 FBLN5 TEFM CCND3 FAM177A1 HAS1 CIR1 NLRP2 HIST1H2AC ZNF420 CISH CD93 CTPS1 NFKB1 EIF2S1 RCAN2 CCNA1 GEMIN5 CREB5 ND6 AMY2B CABP5 FASLG MAP3K7CL CYP11A1 ZKSCAN4 SACS CHAMP1 GPX7 COQ6 IRF1 TMEM216 DSG1 ATG4C NID1 EHHADH FUT1 NLRC4 SNAPC2 SNAPC1 HSDL1 KRT72 PLA2G12A TKTL1 TAF13 CCDC58 TRAPPC6B LRIF1 LTF TRIM35 MRFAP1L1 HEMGN CANT1 WDR3 HIST1H2BJ FHL2 SLC4A3 CLCN3 SH3YL1 TMA16 EVA1C PCED1B WDR92 POLR2H BEND2 DCAF12 ZNF200 WSB1 MAP3K1 SUPT16H GIN1 LIG4 KLHL24 MSH2 ZC3H11A ASF1A HNRNPF DSC1 ATF1 CCNT2 TAF1A S1PR1 LEO1 TTC37 EGR2 TRMT1L FZD6 ZNF141 MINPP1 RPS26 STK26 WDR5B RBAK ZNF253 ZBTB6 ETS1 PLA2G7 TPR FPGT ZNF404 PLS1 CEP192 PSPH CCR2 BBS2 PEX1 DEPDC7 RBL2 CAMK4 ITGA6 SYNC LOC389834 MRPL39 FHIT AGPAT5 YAE1D1 NAA25 ZNF227 CLIC2 DACT1 ICOS GABPA PRMT6 MAP4K3 NOG ZFR SGPP1 NELL2 HNRNPH1 LEF1-AS1 ZNF217 WDR89 SENP7 TRAT1 ABCD2 STARD3 EGF ZNF282 HPCAL1 HNRNPL TNFSF4 ORAI1 CDA IGHV3-23 RPS4Y1 ASNA1 RALY SNCA NFE2 KIR2DS1 PRKCD KIR2DS2 ATP6AP1 PLK3 KIR2DS4 VPS37B TREML1 EHD3 SERPING1 FERMT3 MEPCE TTYH3 ENO2 ZC3H12A PRKAR2B MLST8 IER3 DUSP5 DUSP2 USP9Y MCRS1 ANXA6 GP6 GP9 SLC7A5 SIGLEC1 MGLL GPI HIST2H2AA3 ADIPOR1 KIR2DL2 AREG MED15 CSRP1 SH3BGRL3 AP1M1 PF4V1 DMTN ZNF581 DGAT1 STAT3 NR1H2 KIR3DL1 KIR3DL2 ELOVL7 KIR3DL3 F3 AES PLEKHO1 BSCL2 CTDP1 TGFB1I1 F13A1 PHF1 PTGS1 UBL7 FCGRT NINL FBXW5 LAG3 EIF1AY NRBP1 OLFM4 ZYX NCF1 PF4 CSF3R ITGA2B GPS1 TUBB1 TNF PLOD2 ABLIM3 GRB14 FLNA GRAP2 YKT6 KIR2DL5A SLC15A3 TMEM120A MAFF ARPC4 PEF1 GPR108 MAD1L1 PIN1 MAX CD151 IRS2 IGHG2 TXNDC5 PIM3 MAF1 AP2M1 EIF2AK1 MARCH2 TRIM58 MCM5 SLC25A1 GMPR DNAJB1 RABGGTA TNFRSF17 WASF3 PPP1R14A RNF24 ASCC2 TPD52L2 CTDSPL PKM P2RX7 P2RX4 MGAT4B P2RX1 DRG2 MYO1G TSSC4 DYSF ITGB3 ARRB2 NRGN CCL4 CCL3 HMG20B BAK1 IGF2BP3 ITGB7 CNNM3 CTNNAL1 VPS39 SLC35A4 ACTN1 EREG MARCO NINJ1 CORO7 SLC35B2 NUAK1 POR NOL12 ITM2C BAP1 IFI35 TXNDC11 PRF1 LPAR4 GNG11 CCDC92 HIST1H3H FFAR2 TSPAN4 SCN1B CTSA WARS MRPS2 RHOG PDZK1IP1 CEACAM8 MPND MZB1 RAB5C SDC4 CTSW GNGT2 RRAS CLIC3 CTSD MAP4K2 MAP4K1 DBNL FAM46C MPP1 GAA AP2B1 HCK FKBP1B PNPLA6 SIPA1 SELPLG HDC LILRA3 CST7 GNAI2 SERTAD3 PDGFRB MATK ZFC3H1 IGL AP5B1 GFI1B PPIF CDK2AP2 UBE2M TYMP ASAP2 RELB IGKC NLRP3 HIST1H2AE HIST1H2AG RELT SASH3 MPST HIST2H2BE HGS SELP GNB2 MAP7D1 GNAZ LTBP1 RGS1 UAP1L1 RGS9 NAT8B CMTM5 NFKBIZ SEPT5 IL6 MEIS1 MS4A3 NFKBIE PRTFDC1 SMIM3 DDX3Y ILK TNFAIP3 ALOX12 AGPAT1 CXCL3 HK3 CXCL5 GRK6 BCL7B RBM38 USF1 ZAP70 HIST1H2BF ACIN1 HIST1H2BI PTX3 HIST1H2BH HIST1H2BC B4GALT5 HIST1H2BD OASL CLN3 RPS6KA1 VSIG4 SPINT2 ARMC6 RBP1 AGTR1 CDK12 SKAP1 LCAT NTHL1 PRSS8 S100A16 CHST9 NDFIP2 CYP4F2 NR2F1 ERLIN1 GNE CHST4 HLA-DRB1 CFD C7 TDO2 C9 PROM1 SLC19A3 ANXA4 BBOX1 RAB3IL1 FXYD1 ADI1 FXYD2 GRAMD1C PTH1R IQGAP2 CSAD AGMAT LRG1 IGLL1 IVD SRPX KDM8 PIGR QPRT GSTP1 OLFML3 HEY2 METTL7A TSPO CCL19 SRSF11 EVC2 CD164 F10 SRD5A2 TUBA4A CXCL12 KIAA0408 S100A9 S100A8 IL1RAP CXCL14 DEFB1 PIPOX RAB25 IGFBP2 IGFBP1 CYP4F12 REEP6 LHX2 AGXT2 SPIRE1 PECR DPT TACSTD2 NDN SLC38A4 MAP2K7 IL13RA2 EIF5A INMT PCCA MFAP4 DSG2 SHMT2 SHMT1 RAP1GAP LIMCH1 CYP51A1 MYO10 RAB13 PIK3AP1 SLC12A2 CIDEB GCAT AZGP1 ZG16 PRKRA PEX11G MXRA5 ITIH3 IFITM1 PTGDS IGF1 PRG4 RPS28 PPP1R1A CD302 GCDH RGL1 CETP ACSM3 CD1D GSPT2 DNALI1 TRPM8 KLHL2 RAB33B CLDN11 TFF2 CD24 CLIC6 CLYBL ACACB TMED1 GCGR UBE2E2 ECM1 STAB2 ACADS IL4R PDGFRA LMO4 LIFR FAH TMEM256 PPIB ZFP36L1 RELN C1RL CAPN1 ENKD1 KIF22 PRNP DNAJC12 KMO SMAD6 NAT2 CDH10 CDHR2 BLVRB FCN2 LGALS3BP GLYAT FAM162A FES FAM96B THRSP CHI3L1 PZP MAST4 CCL3L3 DBH DTX1 PROZ AGPAT2 CXCL6 CA9 PCOLCE ANXA10 CAT SPRY2 RND2 HMGCL CBS ALDH1B1 MX1 ACSL4 FNDC5 NINJ2 EPHA1 KDELR2 BAIAP2L1 CDC23 CREB3L2 PEG10 APBB3 GBP2 KLF13 PARP14 ACE2 SQLE PARP12 FAT1 TSHZ2 GOLGA3 GSDMD AP3B1 COL3A1 KAT2A CFHR4 ARPC1A REG3A TOP2A CROT THY1 SH3PXD2A LARS MLEC CD34 NQO1 PROX1 DHRS2 PTH2R FABP4 RYBP EBNA1BP2 COL4A2 NCAPD2 RAMP1 FSTL1 GPNMB FADS1 VCAM1 NRBP2 EEF1A2 ZNFX1 BOP1 COL5A2 COL5A1 SLCO2A1 TGFBI FBLN2 IFI6 CELSR3 EFNB2 CDH5 CSE1L SLC16A9 EPHX1 PGC ACLY H1F0 RHEB ARPC3 MED20 MLXIPL NOTCH3 BRSK2 ATP6V1A CEMIP CALCRL RASGRP3 RGS5 MPC2 THEM6 ACTR2 SUN1 TXNRD1 CDC5L MMP9 PPP2R5A VCAN ARL2BP COL7A1 PECAM1 MNS1 TRIM55 ABCB1 DNAJB6 RDH10 DLK1 ASPM KLF9 SNTB1 COL8A1 SLIRP SRXN1 THBS2 LUM CMA1 GSTZ1 ZC2HC1C CTH CYP1A1 EPHA2 ZNF155 GLS2 FRMPD4 CBLC STATH CRHBP NXF3 MYC LONP2 NGFR GABARAPL3 TNFSF14 ANK3 RPE65 CYP2A6 HPD GPM6A LST1 MS4A5 PPL CFP IFIT1 ADH6 PLAC8 KCNN2 MYBPC2 LYVE1 GMIP TENM1 GABRB3 SERPINA4 MEFV MTTP SDC3 C8A TNFRSF11B XKRY PACSIN3 PLIN1 MME GPR1 CNPY3 TNNI3K GNMT BDH2 ANGPTL7 CCL14 CD5L TCF21 PTGS2 GYS2 CXCR2 SNRPN F11 CD160 TFPI2 NPY1R B3GAT1 BATF CXCL13 GPD1 CLEC4M KIAA0087 PBLD SCUBE3 CLEC3B NTF3 SLC16A4 KCNH1 GHSR GCKR HBG2 NKG7 KCNAB1 POU3F2 PROC LPA CDH19 DDX6 FAM13A CYP2C19 IL18RAP IGHG1 KLRC1 RAG1 TRDN KCNJ16 PTPN13 APOA4 BMP5 DDX19B FCGR2B MMRN1 DOCK2 MYH7 ZNF750 ADRA1A NPHS2 ALDH1A3 SYNE1 MAN1C1 CDC37L1 CCL2 ASRGL1 GRIN2D RRAGD BAX KIF20A NCAPG AKIP1 CHEK1 SV2B RACGAP1 E2F8 MAGEA4 FZD2 PLK4 ABT1 TUBG1 RPL39L RNF144A PRR16 MEP1A EZH2 PTGFR CDCA3 ZBED8 GATA1 STMN2 SERPINH1 MYBL2 CCL25 ACD ACE SSSCA1 ICK EXOC5 CENPM CENPN TMEM106C EXOC3 CDKN3 KIF11 ELN KIF14 STIP1 DUOX2 SULT1C2 FAM124B CHL1 STK39 SMYD3 COL10A1 PBK CEP55 TM4SF20 CDKN2C HELLS TMOD3 FABP5 ADAM15 CCNE1 TACC3 APBA3 RAMP2 PLCB1 PYGB PYGM NUDT1 ING1 KRI1 ROBO1 ESM1 JPH3 GCNT3 COL11A1 CCL18 GINS2 PLXNC1 PRAF2 KLHL23 EMCN MELK FAP BUB1B ZNF74 COL5A3 KIF4A PPIH LRP12 DCLRE1B ZWILCH IHH HJURP ATP1A3 CLGN COMP LAPTM4B PAK1 PES1 FGF21 TPM1 EMC9 MGAM RAB4B INHBA TRAF2 KIF23 NUP155 FANCF FANCG NDC80 MXD1 GDNF BIRC5 NABP2 MNAT1 FBN1 MYF5 MATN3 MAP3K13 CUL9 GMNN LPL NTM TRHDE FOXM1 ARHGAP4 SCGN CNN1 CCNB2 BTBD2 AMDHD2 MUC13 NELFE NEK2 SRGAP2 PCSK1N CBX8 SLC52A2 TAPBP FAM189B RCN2 SP1 FER OGN CDK5 CPE MCM4 CDK1 SERPINI1 BLMH MCM2 GPSM2 USP39 HMMR AGPAT4 MDK SHARPIN ECT2 POU1F1 TIE1 TWSG1 ACKR1 DTL HIST1H2BO LAMA3 LTC4S CDC45 SEPT8 ITGAX SPDL1 RBM34 
cerebral palsy_ECH1 ACSL1 ACTN2 ASS1 MYL2 MYL3 UQCRC2 UQCRC1 MT1H SPARCL1 PREB SUCLG1 MT1F EPAS1 IFITM3 UQCR10 GHITM UQCR11 TMEM70 AQP1 BSG GNG5 B2M S100A10 COX8A HLA-DRB5 TNNC1 HLA-C IGF2 EIF1 RPS27 TNNT1 PPP1R1A CRYAB OGDH HLA-DRB1 GABARAP PHB2 RPL32 ECI2 PTTG1IP MRPL12 RPL8 RPS15 MT2A FTH1 PDK4 GLUL A2M CYB5R1 PDK2 TSC22D3 SIRT2 RHOB CS ALDH6A1 MGLL PTPRO ACAT1 ADM ECHS1 LDHB CSRP3 DGCR6L CD36 LMCD1 IL32 MDH2 GSTO1 COX6B1 FABP3 HADHB FABP4 COL4A1 FABP5 COL4A2 HADHA TCAP COX5A NDUFA13 NDUFA10 PYGM COX5B TUBA1B CKB MLYCD MDH1 MYOZ2 CD74 CKM TPM3 ZBTB16 HUWE1 SDHA PMP22 PPIF NDUFB11 DLST COX6A2 NRAP UCP3 EMC3 MFN2 CFL1 RPS5 NDUFV2 NDUFV1 SH2B2 GOT2 CD93 GOT1 IDH2 OXA1L CASQ2 PFKFB3 LPL COX7A1 COX7A2 MYL6B UQCRH RGS5 NME1-NME2 UBC MPC1 UBB CHMP1B GYG1 TMSB10 CYC1 ACAA2 GPX3 HMGCS2 HSPA8 CAV1 RAD23A COQ9 HAX1 ACTA1 NDUFS8 NDUFS4 HLA-DRA NDUFS3 NDUFS2 CYCS ITGB1BP2 ACO2 NDUFS1 MYH6 MYH7 SLC25A4 NNMT SLC25A3 HSPB6 NDUFB5 ETFDH DBI PDLIM1 MKNK2 RPL36A UQCRFS1 COX4I1 NDUFA9 TIMM8B NDUFA8 SPAG7 NDUFA4 DCXR IMMT TST EIF3K TXNIP VDAC3 SLC25A11 VDAC2 VDAC1 UBA52 GAPDH AURKAIP1 ACADVL CEBPD FHL1 USP13 ETFA ATP2A2 ETFB ATRAID CKMT2 ALDH2 SLC25A20 POLR2J CHCHD2 CRYM TNNI1 GAMT RBFOX1 RPL22 ACTN3 FBXO3 RPL24 CNBP RPL23 HOMER1 DEK COL1A2 MYL5 PSMC6 HNRNPK MYL1 RRAGD PPP1R3C FEZ2 PSMC2 VIM HSPA1A PSMC1 RPL28 RPL27 PFN2 CALM2 CALM1 ITIH4 CCNI CCDC69 RPLP0P6 RPL12 PPP1R3A DCAF6 TOB1 MYL12B PCMT1 PSMD7 RPL36AL RNF115 UGP2 PSMD6 RPL17 FDFT1 SH3BGR NAA50 RPL41 ST13 TNNC2 RPL3L PTP4A2 PTP4A3 RPS26 MYL12A RPS29 MYLPF QARS TNNT3 PRKAR1A BIN1 RPS21 RPS20 RPS23 RPS25 ATF4 PTP4A1 RPS24 RPL5 RPL6 CFD RPL31 RPL3 RPL4 RPL34 PCBP1 RPL9 ARPP19 RPL7 GOLGA4 RPS17 LGALS1 RPS19 PRDX1 RPL37 ARL6IP5 AP1S2 TSPAN3 RPL39 RPS12 APOD RPS13 APOBEC2 SRP9 MYBPC2 GSTM2 ANXA2 GSTM1 DUSP1 PTGES3 H3F3B HBA1 FN1 NBPF10 MLF1 MYBPC1 COX6C RHOQ COL3A1 MYOT KCNS3 BHLHE40 BHLHE41 PABPC4 PAM SYNC ALDOA TOMM7 SGK1 CUTC CLIC5 HBB CSDE1 RPS27L BMI1 PPP3CA MED13 TRMT112 FXR1 PPP3CB LDHA ZNF106 RPS15A RPS27A CAP2 MBNL1 TMOD1 SVIL SF3A3 MEF2C AKR1C2 AKR1C1 WWP1 FOS KTN1 UBE2E3 FAM189A2 UBE2E1 AES HNRNPA2B1 PSMA3 NEDD4 USO1 OAT CD63 RYR1 SYNM RPLP0 FHOD1 RPLP2 GBE1 CAB39 RPLP1 OLA1 FSTL1 XPO1 PPP1R2 PSMB5 STBD1 PSMB1 TIAF1 ANXA7 FILIP1L MYOZ3 MYOZ1 GSN PHYH RPS8 AGL RPS6 TPM2 RPS7 KLHDC2 ATP1B1 RPSA PPP1CB EEF1A2 MORF4L1 EEF1A1 MORF4L2 GPD1 CAPZA2 FAU S100A6 CDK2AP1 SRSF5 S100A4 FKBP3 FAM129A PARK7 PEBP1 CXCL14 ARMCX1 NDRG2 ZBTB20 PCNP ABLIM1 FRZB LAPTM4A KIF5B CAPN3 TPM1 RPS3 HMGN3 KPNA3 USP47 SLC38A2 IGFBP6 IGFBP5 NEK7 PHKB EEF2 RCAN2 ZNF91 NACA REEP5 COL6A3 ARPC2 NCL MAP7D1 CASQ1 ERH MICU2 BIRC2 FBN1 CACNB1 OSBPL1A MYOM1 DDX5 COX17 UQCRB AK1 DDX1 SRP14 IPO7 EEF1B2 BTBD1 NARS CACNA1S ANKRD10 CD99 TRDN HSP90AA1 VBP1 AKTIP RPL13A HSPA2 NAP1L1 NEB NDUFC1 MYH1 MFAP5 MYH2 EEF1D BCL6 SERINC1 FBP2 RTN4 EIF4B RTN2 HSPB7 HSPB8 HSPB3 HMGB1 NDUFB1 APIP HK1 HSPB1 FYCO1 PDLIM3 DPP8 CA3 DNAJB4 SARAF PGK1 EIF4H PDLIM5 LINC00312 PDLIM7 RBM39 LIMCH1 DDX17 ADSL RWDD1 PPP2R3A KIAA0232 CIRBP KLHL41 CDC42 DCN PKM PFKM VAPA PALLD EIF3L SLIRP TAF7 EIF3G MATR3 ALDH9A1 PFDN5 EIF3E TPT1 TRIB1 RNF11 EIF4A2 NXN HSP90AB1 C1S FHL2 YBX3 ATP2A1 LDB3 TNKS2 DDN TTN RND3 ACTC1 SYNE2 NGRN PLN RPS4X SEPT7 CAND2 SUMO2 TNNI2 CACNG1 ITGAV NPIPA1 MAPK6 PGM1 IMP3 HIST1H4C MTHFD2 SERBP1 PSMC3 RPL26 EIF1B RPL13 PDHB CISD1 GLRX PSMD3 MXI1 TSPYL1 HLA-A NR1D2 PKIA ITM2B GDE1 ENO3 HOXC6 GSTM3 ANXA6 AMPD1 NUTF2 MRPL24 UBE2G1 FXYD1 RNF146 KAT2B ID1 PDZRN3 COX7C COX7B MRPS15 MAOA NEDD8 OAZ1 OAZ2 MRPL34 MLEC TMED2 TEAD1 ATP6V1G1 MRPS28 PGAM2 PRMT1 TUBB4B PDP1 PSMA4 GATM TMEM159 NFIC CDKN1B ZNF330 NUCKS1 PRKAG1 PRSS23 TMSB4X SAMM50 PSMB6 ACADM IMPA2 CD59 TMEM14B ZBTB18 SLC16A1 PDAP1 SDHD ACYP2 SDHC TUBA4A COPS5 UQCRQ XIST ISCU FKBP5 UBE2D1 PPP1CC HOXA10 SLN HSF2 USP2 RPS2 GRB10 PITX2 KCMF1 MAFB EIF2S3 TMEM230 DEXI CAPRIN1 QDPR H1F0 EIF4G1 IRS1 RORA HSPA9 MKL2 TPRKB RAD23B DNAJC7 NDUFS6 DDX3X NDUFB4 DUSP13 PSAP CAPZB MCL1 H2AFZ NDUFA5 NDUFA1 SOD1 KLF9 SUCLA2 NACAP1 SLC25A12 MORF4 CEBPB PRPS1 YBX1 U2AF1 CHCHD3 SGCB PHKG1 ARL5A UNC13B NIPSNAP3B IFRD1 RPL21 PPA1 DES MYL6 MGP KARS PRKRA RPL29 OPTN ATF3 IFITM1 RPS4Y1 ACTB SNRPD2 HERC1 CAPNS1 SERPINF1 FIS1 JUND KLF10 ANK1 COX7A2L ITM2A SET SPARC RPL30 TFRC RPL35 MGST3 RPS16 PRDX4 LARP1 CYB5R3 RPS18 BTF3 BLCAP ANXA1 TSC22D1 ENAH CCNG1 ACTR10 MRPL33 TRIM8 ANKRD2 NFIL3 ZDHHC11 PPP2CA ESYT1 HBEGF RYR3 CSTB TUBA1A CST3 METTL7A DEPTOR TUFM EIF1AY PNRC1 RBX1 DOK5 SNRPG SRSF6 ODC1 ATP1A2 BZW2 CLEC3B LAPTM4B FLNC PCNT ZNF423 HMGN2 TBCA SDCBP PRPF8 FTL MYF6 TSG101 MYOM2 ACTG1 OSBPL11 BAG3 NMRK2 HADH DARS HSPA5 MMP2 TXNL1 SEPT2 RPS3A DBNDD2 NFE2L1 IDI1 SAR1B NPR3 FAM114A1 CYR61 NT5C2 HEBP2 YWHAQ HSDL2 DLK1 EIF3J POLR1D SMPDL3A ACKR3 DYNLT1 SMARCD3 ALAS1 RPL10A PALMD BNIP3 CTNNAL1 RPL7A HNRNPA1 SCAF11 PDHX ZC3H11A ASB8 ANK3 LYPLA1 JUN TPI1 GYPC PSMA7 HERPUD1 ZFAND3 FOXO3 BANF1 IARS EIF3CL NDUFC2 EEF1G TNPO1 NRIP1 HIST1H1C OXR1 NDUFA6 FHL3 SIX1 LUM COL1A1 MXRA5 SNRPD3 DPYSL3 MYC MEST RPL18 PSME1 PKIG SCHIP1 C3 RPL36 ANXA5 RRAD SDC4 DYNLL1 CREG1 GPNMB JAK1 PINK1 GTF3A RCAN1 BAG6 IGFBP7 HSPB2 PRKAB2 VTI1B NDUFAF1 PRDX3 PHF10 HBS1L MN1 ALDH5A1 RNF34 DUSP26 GNAS UBA1 RSL24D1 AHSA1 GMPR PSTPIP2 NDUFA7 NDUFA3 ZBTB38 HSD17B12 PLA2G4C ANK2 MRPL3 UBAP2 CMPK1 GYS1 RAC1 PPIA MAP3K7CL NDN CAV3 SPTB PPM1B IMPDH2 P4HB MTCH1 MYLK3 SGCA DIP2C WSB2 ATP6V1E1 IMP4 IFRD2 MT1G IFITM2 RPL11 RPL10 ARAF PSMD8 GADD45A JTB PSME2 MRPL15 ENO1 HMOX1 CD14 RPS11 RPS14 DUSP3 TUBB TPPP3 GPI BTG2 BTG1 ARF1 ADIPOR2 MAP1LC3B CTSL TIMP1 STAT3 NDUFAB1 RAMP1 LAMTOR5 TUBA1C PSMB3 NAMPT OPHN1 RPS9 CXCL10 WBP1L ZFAND5 UBE2D3 UCP2 HCFC1R1 SLC38A1 IGFBP3 DYNLRB1 FAM13A HIGD1A TMEM100 BAG1 PLA2G2A NDUFS7 RPL37A NDUFB2 PDE4B SOD2 DRG1 EIF3I EIF4A1 HSD17B10 SGCG ZIC1 CCL2 SNTA1 RBFOX2 ATF1 PTGDS IGF1 PDGFC RHOA ZEB1 ADI1 SNX3 KIF1B NPM1 TTC3 MYBPH DLD NOTCH2NL PCM1 USP6 PNRC2 COPS4 RBBP7 PNISR DDAH1 SACS PJA2 NFKBIA MYH4 ZNF638 LUC7L3 DUSP10 
idiopathic pulmonary fibrosis_IFRD1 IL1R2 ACSL1 CCK CTH AGTR1 SPARCL1 FGL1 C3AR1 C4BPA TFPI KDR CHST15 CCNL1 S100A12 NFE2 EGR1 EGR3 GADD45B TNNC1 CBFA2T3 NUAK1 VNN2 PIK3R1 GPR183 PRR16 RGL4 CRYAB VGLL3 GPM6B ICAM3 RXFP1 SAMSN1 RASSF2 SOX17 FFAR2 JUNB IER3 CCR2 AASS JUN SIGLEC12 RHOH SIGLEC10 LYVE1 TLR2 TLR1 SULT1B1 HAL PTPRB PIGA TLR4 IL18R1 CSRNP1 SERPINA3 MAOA FPR2 ADM FPR1 HIF3A TNFRSF11B PTPRG ACAT2 TIMP4 NFIL3 P2RY12 ARG1 OLAH FOS RNASE2 F8 FOSB SAA2 HCLS1 PELI1 ERRFI1 SRPX ZNF331 ORM1 F13A1 TCF21 RCSD1 PTGS2 CXCR2 NAMPT CXCR4 SOSTDC1 FADS1 AGTPBP1 CD163 AOC3 GCA DEFA3 LIFR ITGA10 MORF4L2 OLFM4 CLEC4A XIST RNF182 CD69 FKBP5 S100A9 S100A8 CD177 RGS18 CSF3R GALNT15 NEXN PAPSS2 RASD1 PEBP4 SLIT2 NLRP3 S1PR1 MAP3K8 MGAM TNFRSF10C PGC MAFF NR4A2 MXD1 SELL CDH13 KLRB1 ND6 PFKFB3 CRISP3 GRIA1 WWC2 INSIG1 SLC2A3 FAM107A CHRDL1 AGER WISP2 IL18RAP RGS2 PI3 USP53 GPX3 MMP8 BDNF GKN2 HSPA2 NFKBIZ INMT BMX TGFBR3 IL6 MMRN1 SCGB3A2 CMTM2 CXCL8 TNFAIP3 LMNB1 CXCL3 CYR61 FCGR3B CA4 IRAK3 CA3 AOX1 P2RY1 PHACTR3 PDE4B PHACTR1 CYTIP WASF3 LINC00312 SDR16C5 PPP1R14A CR1 CCBE1 SOD2 CLDN5 HIST1H2BG DDIT3 PTX3 GCOM1 FLT3 KIAA1551 THBS1 IL1RL1 HLX EDNRB CBS ADAMTS1 BNIP3 CCL2 KRT5 MX1 SERPIND1 SYTL1 RFX2 COL1A1 SFRP2 SPATA18 MGP SCGB1A1 PIH1D3 NBL1 MXRA5 EPHA3 IGHV3-23 AQP3 CLDN3 RPS4Y1 CLDN1 BSG PTGFRN CCDC78 PTGDS CHST9 CFAP53 COG7 TMEM190 PPBP MOV10 PPP1R1B CYP2S1 HLA-DRB4 FANK1 SPI1 ZBED8 PLA2G7 IFIT1 DNALI1 IFIT3 BPIFA1 SOX18 KIF21A SFN PROM1 SPA17 CCDC113 CCL24 ACE USP9Y KRT14 NME5 MMP10 MMP12 CFHR1 COL3A1 TPPP3 KRT17 BHLHE41 KRT15 CD24 CENPT CLIC6 DDR1 THY1 MEOX1 CTSK COL10A1 IGHA2 CEP55 BBS5 CTSD IL33 SERPINB4 SERPINB5 PRMT6 SERPINB3 NR1H3 ZDHHC11 FABP4 MORN3 PNPLA6 TRIP13 ENG RAMP2 RYR1 TMEM54 CRIP1 ROBO2 DMBT1 CCL18 CYP2F1 SCARA3 S100A2 EIF1AY PPP1R16A IGL CXCL12 CXCL13 LY6E APLNR CNTN3 DYDC2 SCG5 CCDC153 STEAP3 DSC3 UGT1A10 SLC27A2 KDM1B VTCN1 UCP2 FBLN2 IFI6 CXCL14 KRT6A COMP CDH3 CCND1 TEKT1 IGKC SPP1 IGFBP2 EPHX1 IGFBP4 EPHX2 RABL2A ISG15 TMEM231 ADRA2A CCNA1 ALDH3A1 LCN2 XAF1 DPT ROGDI NTM LGALS3BP KLHL13 NTS RGS5 IGHG2 C1QTNF2 BTBD2 ZMAT3 UBD CLCA2 MUC16 FAM81B IL13RA2 EGFL6 MMP7 GALNT6 MMP1 MACC1 MUC5AC SORD OAS1 TNFRSF21 MFAP2 OAS2 ADORA2B OGN TNIP3 SCGB3A1 CCDC74A PEX6 IRF6 SCN4B MNS1 SERPINI2 FBP1 CHI3L1 ST6GALNAC1 STOML3 DDX3Y IGHV4-31 ALOX15 EFCAB12 TREM2 CXCL6 CXCL5 PLD3 MDK ZBBX CPXM1 MUC5B FGG CLDN7 CHIT1 TSPAN15 GREM1 APOC1 ALDH1A3 SCGB2A1 CCDC170 EVL RSPH1 MSLN SLC4A4 USP18 OASL PSD3 PTPRZ1 WDR92 MSMB SYTL2 PSG1 ISL2 SYTL5 EREG PSMB9 RUNX2 PSG9 SST KIF20A CES1 PRKAA2 ZNF273 SYNPO2 RAD54B CCDC102B KNSTRN HERC3 FLRT3 IFI16 GBP2 GTSE1 PLK4 PAQR5 FOXF2 TSLP PLK2 TPX2 SSX2IP LXN CDCA3 CDCA8 PLA2G5 SMC4 IFIT2 PCDH18 C5 CEP70 PRKAR2B PDK4 PDK1 RALGPS2 SOX6 NBPF3 AJAP1 CENPE ANLN CENPF RAD51B KBTBD6 KBTBD7 CAMK4 RHOU CDKN3 RASL12 KIF11 HILPDA TOP2A KIF15 SECTM1 KIF14 IQGAP2 MAP2 PBK TNFAIP8L1 TMOD1 MME AKR1C2 AKR1C1 RPA3 AKR1C3 TJP2 FKBP1A SPC24 NFIB KIT COL4A5 F2RL2 TACC3 SPC25 PTGER2 PTN PYGL MKI67 CENPA TP53TG1 HLA-DMB SNCAIP SPTLC3 IMPA2 HEY1 NUF2 METTL7A NUSAP1 JAK2 UBE2C PLXNC1 FAM118A VCAM1 CDC25C RAB38 FANCD2 KIF4A ABCG1 IL6ST ABCG2 MAD2L1 MASP1 RGS17 AURKA PRUNE2 HJURP CLU CLEC3B PDPN HSD17B1 PTTG1 TRPC6 BORA HGF CKAP2 KIF23 SMAD6 HOPX NDC80 FGF18 KIF18A CCNA2 DIAPH3 PROCR TBXAS1 BIRC5 MATN2 CARD16 KIF2C AMPH CREB5 MATN3 IL7R KCNE4 FAM13A ARHGAP19 LIN7A TTF2 RASGRP3 HNMT FOXM1 CCNB2 CCNB1 RGS1 NDP NEK2 OIP5 CYTL1 SLC38A4 MYOCD CADPS BMP4 ACTA2 MEIS2 IL7 PIR CDK1 SHANK2 SHOX2 DLX2 COL14A1 BNC1 CKS1B HMMR SLC40A1 HMGB2 SCN3A FAM83D LIMCH1 UNC5C EYA4 SPAG5 SCLT1 MND1 PCOLCE PRC1 KLHL41 SELENBP1 ASPM PSRC1 MAB21L1 TXNIP ACKR3 GALM ITGB3BP KDM3A NCKAP5 C1R ARHGAP11A LDB2 THRB TTK ACTC1 TSPAN12 CRYZ PLN ADAMTS5 ZNF608 KYNU VAT1L BUB1 EPHA5 CADM1 ZNF281 AFAP1 ARMC9 MALL KIAA1217 SPINT2 RBP1 TNFSF4 TNFSF9 CDO1 ASB1 CBLB STATH FNBP1L SFRP1 CRACR2A LRP8 TOB1 NTN4 FLRT2 HOXA3 SYNDIG1 CYP1B1 HES1 SAMD3 FZD8 PLA2G4A IL17RD BACE2 RPL27A HECW2 CFD SLC22A4 OXTR CFI GATA6 PDGFA F11R ICAM1 EPB41L3 A2M CGA FUCA1 FOXD1 CCL20 FN1 LIF TMEM171 DIEXF SLC7A5 APBB1IP IL1B CRLF1 KRT19 ARHGEF3 REN TENM3 CITED2 PTPRR PRL STC2 GRIK2 MEDAG FAM171A1 UGCG EMB ANKRD1 ANKRD6 CD36 HSD11B1 PF4V1 SERPINB2 GPR37 FAM46C GCH1 ADAM12 PCDHB14 SERPINB9 ZFY MN1 RNF128 GPAM FMOD RAMP1 CCL13 MEGF6 CSTA IL24 AMIGO2 SLC20A1 FSTL3 HERPUD1 ESM1 SERTAD4 DNER OLR1 CD55 CSGALNACT1 BCHE GDF10 CHRNA1 CELSR1 NALCN NKD2 CTGF FGD4 RELN CCND2 SH3BP4 GPC4 BAALC SH3BP5 NPTX1 KCND2 IGFBP5 SYT1 IGFBP3 INHBA KRT34 DNAJC15 MAF H1F0 LOX STK26 CDH11 MFGE8 CEMIP IRS2 FAM13B DOCK8 TACSTD2 PLAT FGF1 TGM2 PODXL NDN PLXNA2 VDR SRGN HSPA5 KSR1 NAP1L3 SHROOM2 KISS1 MFAP5 ARL4C BMP2 ITGB1BP1 CPE TRIM58 DSG2 KCNK1 SHC3 PTPN22 HTR2A NREP ADAMTS12 AFF3 DPP4 CALB2 DNAJB9 DACT1 DSP PPP1R14C TAF13 KIAA1549L SORL1 KLF5 PTHLH SNTB1 FAM167A MYO1D IGDCC4 LAMA1 NR3C2 HDAC9 THBD CCL7 EPHB1 KCNJ2 LRRN4 IL1R1 AZGP1 MT1H SIK1 CDA HSPA1B MT1F ATF3 ENPEP VIPR1 SERPINE1 MYC SPOCK1 SERPINF2 KLF10 SLC16A10 FOSL2 ARC CFP MT2A ZC3H12A DUSP5 DUSP1 TSC22D3 EMP1 ITPKC ID1 BHLHE40 SGK1 CAB39L SLC7A11 ADIPOR2 SOCS3 SEC14L1 SOCS2 TIMP3 IFNGR1 ARG2 FAM46B GNMT F3 PER1 TACC2 ANGPTL1 GRP AKAP12 ZBTB16 PSAT1 ITPRIP PPP1R15A ZFP36 FAM177A1 SPTSSA NPTX2 SLC38A2 SELE NR4A3 ISG20 CDC42EP2 FCN3 CD274 CREM ETS2 NR4A1 PMAIP1 TIPARP GFPT2 MMP9 NFKBIA BCL6 TOP1 SMIM3 NNMT TNFAIP6 PIK3R3 CXCL2 DENND3 GRASP MCL1 DCXR PDE4D LSS KLF4 KLF2 KLF9 KLF6 DDIT4 S100P SMAP2 CEBPD PLA2G1B LAMA2 RND3 FCAR RPGR RND1 CHSY1 RPS6KA2 COL1A2 MARCO ZSCAN26 PRSS2 PRSS1 IL2RG CLDN2 ITLN1 CRACR2B TNFSF15 ZNF260 GJB2 SPATC1L LGALS2 HOXC6 LTA4H KCNN4 GABBR2 HBA1 TLR7 RAB7B CTSZ C8B FCER1A CTSE CCR5 SLC18A2 HLA-DQA1 ARNT2 IL32 FMO1 FAM189A2 FMO3 GCHFR ROBO1 ADAMTSL4 ENC1 CCL19 HLA-DMA MSH2 CXCL10 CXCL11 ERP27 ADTRP HPGDS FRZB SCUBE2 GRB14 CPLX1 RASGRP1 GLIPR2 ZNF404 GGH ITGA2 TMEM255A CBLN4 MS4A2 MS4A1 RTN1 CXCL9 HTR2B ARHGEF10L LOC153684 ACP5 GZMA COL8A2 RGS13 CD101 ITGB6 CX3CR1 CCL5 TNNI2 CACNA2D3 ADH1B STX11 EGR2 ABCA6 BANK1 GPM6A HHIP EPB41L5 TSPAN7 ANXA3 NR5A2 BTG2 ODAM THSD7A SPINK1 CSF3 SLC1A1 CCDC141 TNFRSF10D CPB2 RTKN2 CORO1A TRHDE SVEP1 HMGCS1 IDI1 TNFRSF17 CYP51A1 HIST1H2BC PRELP MSMO1 CRABP2 AQP5 MUC4 VANGL2 FAT2 HSPA4L CFH TWIST1 SLC6A1 C6 CCDC114 KRT13 CP MMP13 VSNL1 TFF3 COL18A1 TMPRSS4 LGALS7B ANO1 AGBL2 HDC AKAP14 ROPN1L AGR2 FBXO15 DOK5 GSTA1 CCDC146 SLN TCTEX1D2 CCDC17 FRMD6 COL17A1 CATSPERD COL7A1 EFHC1 DSG3 TSGA10 BMPR1B ZNF750 TTC25 DNAH9 HRH1 ERICH3 BDKRB2 EYA2 SPAG6 NELL2 RSPH9 LTF FHL2 SIX1 THBS2 ZNF165 SLPI MT1G PEG10 HPR MGST1 DUSP2 SIGLEC5 NEDD9 AREG PHGDH CXCR1 HP CLGN SYBU PLA2G2A PIP DNAJB1 SPRY4 CD2 IDO1 SLAMF7 PRG4 PKIA GJA5 TNFSF10 DEPDC7 TMEM176A GPNMB EOMES SHISA3 FAP ZNF436 ZNF302 ARMCX2 FSCN1 HTRA1 LTBP2 BRINP3 ZNF521 ITGA4 SGIP1 TMEM213 PRTFDC1 ZNF177 TYRP1 ITGAL CCL8 KRT7 ACSL4 MAPK10 PSG5 TEK DLL1 SERPINF1 STOM SNCA ARRDC3 NR2F1 PPFIBP2 NOX4 SNAI2 SPON2 TMEM98 LPAR1 CYB5R2 GNG11 INSC PDGFD IL12A ACAD11 GSTM5 IL11 KLHL5 WDR35 PTPRE PXDN ACVRL1 GRAMD1C PEAR1 CHL1 HTATIP2 PCMTD1 NQO1 CDKN2A ELMOD1 NOG NOV RGN MGARP GNAI1 PTGS1 EEA1 OLFML3 CHN1 DMD FILIP1L TGFB2 OSR2 MITF ARHGAP24 RAB31 DOK6 ROR2 SCG2 CHRM2 NRK FBLN1 HSD17B2 SLC16A4 MAP3K5 SEMA6D MANBA F2R FBXO32 RCAN2 RGCC FGF13 DGKI OSBPL1A DOCK4 AK5 RORA WISP1 ACTG2 RHOBTB3 FGF7 SALL1 ITGA1 ANGPT1 MMP3 LAMB1 TNFRSF1B CPS1 BOC CASP4 MLPH DAAM2 ALDH1A1 SEMA3A NRGN RPS6KA6 SCRN1 EPHB2 CDON AHNAK2 MX2 CYFIP2 EPB41 SATB1 SERPINE2 SLAIN1 ABAT CRHBP HERC6 HERC5 MYB CHST11 ABI3BP UBASH3A NTNG1 BCL11B ST6GAL1 SH2D1A BCL11A ST8SIA4 EAF2 RAB27B ANK2 BIN2 ITM2A SCN2A FERMT3 GLDC IKZF1 IKZF2 CD1E GATA3 C3 PLAC9 VAV3 PTPRC BST1 ADA SYNC ITK MZB1 ELN TGFA CD3G CD3D METTL21A CD53 MEF2C TPK1 KIR3DL1 ALDH5A1 RNF125 FABP3 STK17B CCNE2 KCNQ5 ANKRD44 SCRG1 JPH1 PNMA2 PLCL1 NPNT TLE1 OSR1 SLC1A4 NTF3 SLC16A9 SLIT3 PITX2 ZNF423 SASH3 IGFBP1 FRMD5 CD8A CDC42EP3 GRIA3 NCF2 PMCH RORB ARHGAP15 ZNF385D IGFBP7 PLS1 RAG1 RAG2 PLCH1 BMP6 PECAM1 SERPINI1 RBM24 HSPB7 CELF2 NCAM1 TNFAIP8 CHD7 ITPR3 SLC3A2 NLRC3 GHR ATP2B4 ANXA10 TM6SF1 LCK GAP43 NOVA1 ALDH1A2 EPHB6 COLEC12 ATP2A3 LRMP ARHGDIB ZIC2 LMO7 SBDS NAIP HIST1H2AC ANKRD12 HMOX1 NCOA3 PTPN12 STRAP PTPRM HIST1H1C MCCC1 MGAT4A PELI2 VMP1 TMEM41B HMGCR RBP4 MTA1 DPYSL3 HSPG2 VAMP2 FDXR MYO18A TPSAB1 GAS6 AEBP1 RNF150 SH3BGRL3 ICOS IGHA1 SF3A2 ZNF580 BGN LDOC1 XAB2 CLIP2 NUCB1 TMEM51 CENPB AOC1 FBXO17 CLC ZYX DEFB1 PYCARD FLNA PHLDA3 SLC15A3 WASH3P IGLV1-40 CDC42EP5 CDC42EP1 GLYR1 CD151 WASH2P IGHG1 SLC25A1 EMILIN1 GZMB FOXJ1 PKM ZBTB48 LSP1 LENG8 ACTN4 FBXL8 CD1A LGALS9 RENBP VEGFB IGHD CTSW CX3CL1 CD3E SH3PXD2A PCK1 GAA NPDC1 IGHM RYR3 C1QB C1QA GNAI2 TBC1D10C HSD3B7 SPINK5 MAGED4B PCP4 COL5A1 TPSB2 LOXL1 HCFC1R1 SYT8 GEM COL6A2 CHRDL2 TGM1 PCSK1N SEPT1 CARM1 CABIN1 HSPB6 LSR ZP3 SPATA20 POMZP3 ARHGDIA AQP9 PON2 ACSM3 SCN1A CCL23 RAPGEF4 SHE LILRA3 GSTT2 PIM1 LRRK2 MFSD1 SFTPA2 HHEX MYL9 GBP1 FXYD1 SLC29A1 STAG3L1 CCL11 DPYS TPM4 TFPI2 CORO2B CNOT3 MFAP4 ITGA7 DNAJA4 NOL12 ITM2C TSHZ2 CD27 CTSF CRIP2 CST5 CST2 CD81 ZFP36L2 MYH11 NKG7 CNN1 MARK2 ACOX2 AKT1S1 ZMYND10 PLEC HS3ST3A1 AGPAT1 FGA PDLIM7 
prostate cancer_LUM WSB1 RPL22 ACTN4 RPL21 ACTN1 DKK3 ASS1 COL1A1 HNRNPK SCD MTHFD2 WDR82 KARS RPL26 MT1H MXRA8 RPL27 MYL9 CALM2 MXRA5 AHCYL1 APP CYFIP1 IFITM2 STAU1 IFITM3 RPL11 WBP2 CCNI LRP1 RPL13 RPL12 RPS4Y1 CREB3L1 DPYSL2 BSG MXI1 SPOCK1 RPL15 RPL19 RPL18 FDFT1 JAG1 GABARAPL2 PHC2 TMED9 ATP6AP2 FZD7 IGF2 COX7A2L EIF1 RPS27 BACE2 RPS26 MYL12A RPS29 JTB PRKAR1A FAT1 SDC2 ITM2B RPS25 ATF4 LXN RPL5 CFD GABARAP SPARC RPL3 ANP32B BEX1 TFRC RPL35 GATA6 ENO1 EPRS RPL9 HIF1A RPL7 MYLK EPS8 CYB5R3 GNG10 GJA1 RPL39 A2M SERPINH1 SEC31A RPS12 TNS3 SKP1 CDR2 CTSB RHOA WARS ANXA1 CHKB TSC22D1 ANXA5 ANXA6 GNG12 ZEB1 PTMA UGDH P4HA1 P4HA2 KRT18 PABPC3 PAM PABPC1 ALDOA AARS AVPI1 TOMM7 TOP2B ARF4 TRAM1 RPN2 SDC4 ARPC1B LITAF VLDLR THY1 OAZ1 GLG1 LDHA SNX3 QSOX1 TIMP1 PHGDH RPS27A NQO1 NPM1 DYNLL1 RFTN1 AP2B1 F3 HADHB CLIP3 DDB1 COL4A1 XPOT MAP1B CANX FMOD RLIM TKT FKBP10 TGFB1I1 CTNNB1 AMIGO2 GBE1 FAM45A PTN ZDHHC7 FSTL1 TUBA1A HERPUD1 SERP1 OLFML3 CAMK2N1 OS9 FAM3C AP3S1 COL11A1 FADS2 IL4R HUWE1 VCAM1 RPSA YIF1A MORF4L1 EEF1A1 RAB32 COL5A2 COL5A1 GSTA4 COL5A3 S100A6 CAPZA1 ISCU PMP22 CDK2AP1 ADAM9 AMOTL2 IL6ST PPIC MPHOSPH6 RAI14 SLC25A36 RAB1A CD81 FBLN1 NDRG1 PPP1CC TMEM123 PCNP LAPTM4A BASP1 TPM1 RPS5 RPS2 MYH10 JAM3 IGFBP2 PDIA4 IDH1 PDIA3 SLC38A1 IGFBP6 BNIP3L HGF ARID5B LSM1 EEF2 TBCA SDCBP PDIA6 CKAP4 DDOST COL6A1 COL6A3 DDAH1 COL6A2 MATN2 ERH GCLM EIF4G2 VCL CEMIP DDX5 CLSTN1 COPB1 EIF4EBP1 LGALS3BP ACTG1 LTBP3 HTRA1 SEL1L3 VTN RHOBTB3 CNN3 EFEMP1 EEF1B2 NDN NARS IGFBP7 PLS3 GPX1 ACTR3 REXO2 HSPA5 MMP2 GPX4 TXNRD1 ASNS SEPT2 LAMB1 MEIS1 RCN1 MFAP4 EEF1G ALPL MYH9 NDUFS2 NFE2L2 COPE RTN3 RTN4 SLC25A3 YWHAE COL14A1 HSPB6 FAM114A1 LAMC1 DBI NID2 CYR61 HEBP2 PDLIM1 RPL36A PGK1 ISOC1 DDX17 PCOLCE SOD1 MYO1C GREM1 VAPA EIF3M CTDSP2 DDIT4 TXNIP EIF3H EIF3F SMPDL3A ACKR3 MATR3 PTMAP5 SLC25A6 EIF3E MTCH1 EIF4A2 NXN C1R CEBPD C1S NCKAP1 FHL2 YBX3 RPL10A MSMO1 RND3 RPS4X CHCHD3 SEPT7 EFR3A ADAMTS1 ALDH2 SEC61A1 IGF2BP2 BNIP3 RPL7A NOMO2 PPA1 HSPE1 TM4SF1 COL1A2 PSMC5 PSG5 VOPP1 PSMC3 VIM RPL28 GLA RAN EPAS1 TAGLN SERPINE1 PON2 MYL12B ACTB PSMD8 GNG5 SNRPD2 CAPNS1 PSMD1 AP2S1 PSMD2 B2M MEST SF3B2 PTGDS S100A11 COX8A RPL41 TALDO1 HLA-C PBX3 HLA-B HLA-G COPZ2 EXT1 RPL27A PSME2 RPS20 RPS23 CUTA RPL31 SPON2 OXTR RPL4 RPL30 RPL32 ARL6IP1 TRIOBP RPS15 MT2A GNG11 RPS18 PTDSS1 LGALS1 RPS19 RPS11 RPS13 DUSP1 TUBB SSR4 EMP3 NME1 ID1 SGK1 HIST2H2AA4 ADM DDA1 CTSK SEC61B TIMP3 SNX6 CLIC1 CTSC CCT3 CAP1 VKORC1 GSTO1 TUBB4B ARCN1 PSMA6 CKS2 CD44 CD63 CCL11 NDUFA13 AKR1B1 RPLP1 NOTCH2NL TCF21 PRSS23 PTGS1 CST3 PSMB5 TUBA1C TUBA1B CHN1 CD59 CCT5 UBE2C RPS9 TFPI2 WNT5A TPM2 PPIA PLOD1 UBE2S NUPR1 UQCRQ TGFBI FAU SQSTM1 LRP10 FKBP2 SRSF2 TNC TYMS LOXL1 COX6A1 CTGF NT5E CCND3 TUBB6 TUBB3 PTTG1 CFL1 ASCC3 RPS3 EMC7 NDUFV2 HMGN2 KPNA2 EPHX1 IGFBP3 FST DNAJC15 CREB3 CAPRIN1 IFT20 NACA REEP5 ARPC2 NCL DRAP1 FTL NOP10 MFGE8 DDX1 PLAU PLAT SAT1 UQCRH ACTG2 CCNB1 UBC TMSB10 AP2M1 CD99 GPX3 MMP1 MMP3 HSPA8 CMTM6 CAV1 RPL13A HSPA2 TGFBR2 VCAN ITGAE NPC2 RPL37A CYCS GLO1 TNFAIP6 HMGB1 HSPB1 CXCL6 DRAM1 PSAP MFSD1 LIMCH1 RRM2 H2AFZ NDUFA1 RPL23A ANXA11 PRC1 DCN ATOX1 PKM ALDH1A1 MGAT4B SLIRP UBA52 GAPDH AURKAIP1 PFKP TPT1 HDAC1 HIST1H2BK HSP90AB1 SEMA3C DDX21 ETFA HSD17B12 ADAMTS5 CCL2 POLR2J KRT5 DEK MYL6 ST5 AZGP1 TMEM79 CD9 SPARCL1 PFN2 NBL1 PFN1 CALM1 MT1F ATF3 SYNPO2 ANTXR2 APCDD1 STX12 TOB1 RPL36AL NIPAL3 SERPINF1 STOM PIP4K2C S100A10 EGR1 GABARAPL1 HLA-DRB5 GADD45A HLA-A VANGL2 PTP4A2 EHD2 FERMT2 VAMP8 SDC1 CRYAB ITM2C TSPYL5 MGST3 PCBP1 PDGFA TMEM98 ZBTB4 C3 GUCD1 LGALS3 PRDX1 FTH1 PDK4 SOX9 SFN JUNB PROM1 IER3 BLCAP ANXA2 GSTM1 NCOA4 H3F3B TSC22D3 KRT14 KRT13 EMP2 RHOB VEGFA MRPL32 KRT19 NME7 KRT17 MMP19 KRT15 UBAP1 PAFAH1B1 FXYD6 RHOU PTPRS BTG2 PAK1IP1 CSDE1 IQGAP1 ACAT2 LDHB RAP1B MAGT1 CSRP2 CSRP1 SH3BGRL2 TIMP2 NFIL3 SLC18A2 MME ARG2 PGAM1 MRPS23 UBE4A FOS SORBS1 NFIA PER2 NFIB FOSB PER1 SMOC1 PLP2 NCAPD3 MAPRE1 VMP1 ERRFI1 OAT SYNM CSTA PIGR GSTP1 CIPC HOXD10 PTGS2 TMSB4X CUX2 PSMB4 ASH2L PNMA1 RAB8A NEFH TMEM14C TGFB3 TPM4 SRD5A2 AOC1 EPDR1 SHISA5 ATP1B1 PPP1CB PCP4 WBP1L ERP29 MYADM FKBP5 CD177 YAP1 ODC1 FAM129A PARK7 CLU TOMM20 ARMCX1 FOXO3 ZBTB20 ZFP36 SCUBE2 TCEAL4 CDH1 PEBP4 SC5D FLNA FLNC CHP1 MYH11 EPHX2 DSTN MAFF H1F0 DLG5 CDC42EP3 RLN1 GNAZ IRS2 INSIG1 FAM13B CHRDL1 GSTT2 SRP14 CORO1C CNN2 EBP CALD1 RGS2 UBD EFHD1 TIPARP PPP1R12A CBX7 CBX6 ITGA5 HMGCS1 PLA2G2A INMT RPS3A NFKBIA ACTA2 MEIS2 CPE NDUFS5 ZNF516 ZG16B SNURF SERINC1 SERINC3 NFE2L1 IDI1 B4GALT1 GMPR PPP6R3 DYNLT3 NDUFA4 SOD2 WEE1 KLF6 KCTD10 PALLD RAB13 LTF PFDN5 LUZP6 CEBPB LENG8 NGRN SGCE EVA1C POLR2G PGM5 CHCHD2 HNRNPA0 MSMB CDK19 ENTPD5 RPL24 MYL2 COL9A2 TBPL1 GAGE8 RPL22L1 RPL29 SMA4 DCAF6 DHX32 MAL2 MANF RPS28 QARS PRR16 RPS21 SIM2 MON1B RPS24 RPL6 HPN RPL34 ACSM1 ZNF490 TWIST1 RPS16 PRDX4 ALCAM RPL36 COX3 TRPM8 COX2 RPL38 COX1 TRPM4 CDK5RAP3 SEC16A TUBB2A GNL3 MYBPC1 TFF3 GARS CRELD2 ERGIC1 SERPINA3 HIST2H2AA3 PTPRO PTPRM KLK3 ECHS1 PPP3CA EPCAM SEC61G SSR2 TMED3 ATP6V0E2 FABP5 SNX15 NUCB2 AIDA ORM1 ZNF692 RPLP0 IMPA1 OPHN1 AGR2 GDF15 RPS8 RPS6 FAM118A GOLM1 SPINK1 FOLH1 PPIB HSD17B4 BZW2 TMEM241 HIST1H2AE HIST1H2AC WASH3P SELE HIST2H2BE AMACR SMS ND2 ND4 FGF13 ND3 ND6 ATP6 WASH2P CT45A3 IGHG2 NME1-NME2 TXNDC5 EIF4EBP3 EIF3CL TRIM65 OGT YWHAG UAP1 RPS6KC1 PDLIM5 HIST1H1C RPL35A MLPH LOC727751 APOC1 IMPDH2 ALDH1A3 P4HB HIST1H2BG RGS10 NACAP1 HIST1H2BD SYNE4 POLB GUSB ATP6V1E1 ASRGL1 DES SCGB1A1 MT1G VPS28 HSPA1B EHF MYCBP2 GLRX AQP3 CLDN3 CDC26 SPOCK3 CYP1B1 LRBA IGF1 TDP2 SNAI2 SET MAGED1 FAM135A HSPH1 C7 PTGES3 COX6C ID3 ID2 ID4 TFF1 TRMT112 SOCS2 AUH CTSH BCAP31 NPDC1 HEXB NUCKS1 ROBO1 CKB PNRC1 MORF4L2 CXCL13 OLFM4 AMOTL1 GSTA1 CHMP4B S100A4 DEGS1 MRFAP1 NDRG2 BZW1 TCEAL3 CFL2 TCEAL2 FLNB PGC RCAN2 FRMD6 CDC42EP5 GMNN COX7A1 HIGD1A CNN1 UBB FAM162A GYG1 TGM4 HSP90AA1 SHROOM1 SORD GULP1 PJA2 BMPR1B CBLN2 YWHAB ILK AMD1 HSPB8 LMOD1 ALAD AOX1 UQCRFS1 COX4I1 NELL2 ALDH9A1 FOLR1 ACPP CAMK2D ACADVL ALAS1 FHL1 ACTC1 EDNRB SUMO2 SCRN1 UBQLN2 CDIPT PGM1 SLC12A2 ACSL5 MGP RPLP0P6 C4A CREB3L4 KIAA1324 RPL14 RPL17 EGR2 EGR3 ST6GAL1 ARRDC3 KLF10 MIF COL2A1 PPP1R1B NET1 LGMN PPT1 GNE PLA1A HLA-DRB1 PHB2 SLC22A3 TXN PLA2G7 RPL8 DHX15 HOXC6 TNFSF10 APOD LYPLA1 JUN ANXA3 EMP1 HBA1 NBPF14 LYZ COL3A1 ADI1 CCNG1 CD24 KLK2 IQGAP2 MYO6 STK39 ATP6V1G1 IFNGR2 MCCC2 FAM189A2 DHRS2 TM9SF2 HNRNPH1 ZNF217 GCNT1 HLA-DMB ENC1 NPY GPNMB HLA-DPA1 SRSF11 CSGALNACT1 CD164 RPS7 PROS1 HSP90B1 RASD1 LAMP2 PDIA5 ACLY NR4A2 GGCT OSTC MICU2 CRISP3 GGT1 MMP7 CBX4 ETV1 CYB5A HLA-DRA MIPEP NNMT ZMPSTE24 GHR SYNGR2 YWHAQ MARCKSL1 DSP DCXR KCTD3 KLF4 GOLPH3 CLDN8 TRIB1 COLEC12 EIF4A1 CANT1 HSPD1 CHSY1 ITGAV ZNF165 WSB2 ETNPPL CDC20 PHF5A PSMC6 MIS18A DDX39A HIST1H4C GLOD4 ANP32E KIF20A COL9A3 ACOT7 NEIL2 ASF1B ATF1 NCAPG NCAPH EXOSC8 KNSTRN CHEK1 RACGAP1 RAD54L NUP85 TIPIN E2F7 E2F8 GTSE1 PLK4 FZD1 PLK1 XRCC3 TUBG1 DHFR TYMSOS FAM111B TPX2 SASS6 TAGLN2 HLA-DRB3 EZH2 MDC1 CDCA3 CDCA4 CDCA5 NCAPG2 FUT11 CDCA8 ENO2 SMC4 IFIT1 SMC2 SMC3 TMPO BRIP1 FIGNL1 IER5 MYBL2 CENPU TCF19 NDC1 CDC7 CDC6 ZWINT WDR34 VAV3 CENPE ANLN RAD51C CENPF CENPH PDIK1L NMU CENPK CENPL CENPM PABPC4 G2E3 CDKN3 NUP62CL DAZAP1 KIF11 CETN3 TOP2A KIF15 KIF14 BRCA1 BRCA2 NEDD8 TIMM10 SLC7A11 SKA2 DSN1 RAD51AP1 TK1 PBK SNX8 CEP55 DLGAP5 ATAD2 HELLS TMOD3 RPA3 THOC3 MZT1 SPC24 NEDD1 CCNE2 RFWD3 NCAPD2 TRIP13 TACC3 SLC29A1 SPC25 FEN1 PTH NUDT1 MKI67 CENPA SNX10 RECQL4 RSRC1 NUF2 DLAT HRAS NUSAP1 HMGB3P1 GINS1 ACYP1 UQCC3 ALYREF CDC25A VRK1 ILF2 CDC25B CDC25C CNOT6 MELK BAMBI UBE2T MAPKAPK5 YEATS4 POLE2 BUB1B KIF4A GAPDHS ABCG2 MAD2L1 PCNA DGKH ZWILCH PAGE1 AURKA HJURP CPOX AURKB BCL2L12 USP1 KNTC1 HMGN1 FANCI KIF22 BORA STIL KIF23 NUP155 CKAP5 FANCG NDC80 KIF18A CCNA2 DIAPH3 BIRC5 TROAP KIF2C RNF166 PFKFB3 FTO FOXM1 ZMAT2 NEK2 BRIX1 PMAIP1 OIP5 SACS MGME1 RFC4 RFC5 API5 RFC2 RFC3 GGH PA2G4 CBX1 BCL9 BMP2 ESPL1 MCM4 MCM5 CDK1 FAM96A MNS1 MTFR2 MCM7 ARL4A MCM2 MCM3 GPSM2 CKS1B HMGB3 HMMR MCM10 SLC3A2 LY96 HMGB2 ORC6 RAD21 ORC1 HIST1H1E ECT2 FAM83D DDX18 PPP1R14C RRM1 H2AFX SPAG5 MND1 DDX11 SSRP1 DCK HAUS6 SHCBP1 HAUS1 HAUS3 RANGAP1 ASPM GALC PSRC1 DBF4 MAB21L3 NUP35 VDAC3 DTL CRK SNRPA1 MTFP1 CDCA7L CFAP20 ARHGAP11A SRXN1 ERCC6L MCM8 UHRF1 TTK CDC45 EXO1 HAUS8 BNIP2 FBXO5 DLEU1 SPDL1 BUB1 PEX19 GOLPH3L MALL RRAGA SOAT1 ORAI3 MTMR6 ABAT FLRT3 ARFIP1 CCDC78 MUC6 TSPYL4 MOV10 AR PIK3R1 IL1RN ECI2 PTTG1IP ADH5 NKX3-1 KCNN2 USP9Y TMCO1 TACR2 ZHX1 PDZK1IP1 GLUD1 RNF149 TAX1BP3 ARHGEF3 PIGH BTG1 TMPRSS2 KLK4 RPS27L KRT20 MRPL36 LDHD MLEC EMB CTBS ATP6V1G2 GCH1 UBE2E3 ELOVL7 RAMP1 CST1 CTNNA2 ANXA9 NINL ANKRD13A BIK DIO1 APLP2 PRUNE2 PBLD FAM177A1 KRTAP3-3 REPS2 SYT4 CYB561A3 B3GALT4 ADRA2A ARMCX3 KIFC2 PGR CD274 ARHGAP18 TM7SF2 SESN1 PMEPA1 PLGRKT TGM3 HMGCS2 DTX3L ASMTL WIPI1 NRG3 TTC19 SEPT6 BMX DAB1 LCP1 RRM2B SAR1B FYCO1 WASF1 CNGA1 SYT17 TP53INP1 ATP2B1 RSPH1 ZNF177 RNF13 CCDC28A SPATA20 DDO MX1 IL1R2 GCA SYTL1 CD2 NINJ1 PSMC1 NCF1 S100A9 S100A8 RAB1B IFITM1 AQP9 NPRL3 NUAK2 ALOX5 STAT6 SASH3 NFE2 MGAM ATP6V0C MAP2K3 NKG7 VASP ISG20 MXD1 VNN2 CD8A CSNK2B GNB2 PSME1 HLA-DRB4 BLVRB PPP1R18 NCF2 NCF4 ICAM3 PRF1 DEDD2 RASSF2 PI3 GLUL CD14 STRADB MSN AMPD2 RHOG TNFRSF1A CS MARCH2 FCGR2A EEF1D MANSC1 MAN2B1 TMBIM6 GYPC HBB FPR1 TREM1 SEC14L1 FCGR3B LASP1 MKNK2 HBQ1 UBXN6 ASCC2 ALOX5AP FGR SPSB3 HCLS1 MNDA S100P SMAP2 MSRB1 ITGB2 DYSF YBX1 WAS GNAI2 LYL1 CXCR2 PSMB3 CXCR1 XPO6 CCL5 RAC2 RPL23 HPCAL1 PSMB9 HSPA1A HNRNPC CPVL C3AR1 TRBC2 PIP4K2A GBP1 CHST15 SF3B1 SNCA BAZ1A VAMP7 CDC42SE2 MS4A7 PPP3R1 PLAC8 SMCO4 AP1S2 LTA4H SRP9 DUSP6 BTF3 APBB1IP ITK CRLF3 ADIPOR1 RPS15A PF4V1 MBNL1 IFNGR1 ADAM10 LAMTOR4 CDKN1B PSMB8 TSPO RIOK3 AHSP PAIP2 RAB2B ZBTB18 MAP3K1 DEFA3 PF4 ARL8B ANKRD36B CSF3R OSBPL8 SLC38A2 TRAPPC8 NEK7 ARPC5 MAFB FOXN2 MAL BIRC2 FAM107B ACTR2 MARCH8 TMBIM4 BCL6 TRIM58 FECH NDUFB5 LRRK2 FCGR3A LBR MCL1 NOP58 BPGM KPNB1 RAB10 KCTD12 PIK3AP1 RNF11 SEC11A ALAS2 CX3CR1 KIAA1551 HSD17B11 TNFSF13B DCAF12 TRIM22 DUT LAP3 MTPN NOD2 FRAT2 SNRPD3 TMEM50A SIAH2 PPBP STAG2 FBXL3 FBXL5 IFI30 ICAM2 IFIT3 RPS17 ARL6IP5 FFAR2 NMI SIGLEC10 NBPF10 PTPRC C2CD5 HBD CTSS MAP1LC3B SH3BGRL DYNC1I2 PAG1 NQO2 ATP6V0E1 FAM46C MPP1 CREG1 NDUFAB1 CD48 CD46 CSTB GDI2 CRIP1 CD55 SLC31A2 RARRES3 RPL7L1 TRAC FCN1 RGS18 ZFAND5 DENND5A CD93 HBG2 CYBB TMEM230 MKRN1 SELL UBA3 RSRP1 IL7R RASGRP1 SRGN HSPA6 NFKBIZ NAP1L1 ELF1 CHI3L1 TERF2IP MS4A1 TNFAIP8 SARAF CASP1 GLRX5 YWHAZ RPIA CAT LTB TAF7 CHURC1 SLC4A1 SAMHD1 ADD3 MAT2B LEPROTL1 GNA13 ACSL3 EID1 TES RGPD8 GBP3 ST13 RAB27A RAB27B ARFGAP3 PDGFC TNS1 RPS14 COX7C TMED2 NUDT4 CYBRD1 NEXN TCEAL1 OSBPL9 CAST PRNP TACSTD2 OGN DPP4 RDH11 CIRBP SORL1 EIF3L EIF3G EIF3D EDNRA HNRNPA1 CHGA UNC13B SPINT2 STXBP1 FOXG1 ASCL1 ZNF706 PEG10 MAGEA3 MAGEA6 ACTL6A RAB3IP NUAK1 HOXB2 GLTP POP5 GNS MGST1 BLOC1S5 SOX4 MRPL3 RCC2 GP2 TUBB2B CEACAM6 CEACAM5 GPI HILPDA RPN1 MAOA CDKN2C CCT2 NDUFA12 GRP TMEM263 CAMKK2 XPO1 CXCR4 AGR3 ENOPH1 YIPF6 DNAJB11 SNRPG SNRNP25 SRSF9 PEBP1 PLOD2 LAPTM4B RBBP7 NPTX2 RBBP8 HMGN3 MAP3K5 IGF2R ARPC3 SRPRB GNAS COX7A2 IRF2BP2 CPS1 CDK4 ESRP1 PIP SHMT2 DNAJB1 TOPBP1 PRPH XAGE1B DNAJA1 NUP107 DDT MIEN1 ZIC2 NPIPA1 MDH1B CES1 S100A16 GADD45B VGLL3 RASSF3 BLOC1S1 PIP5K1C DUSP5 MPPED2 AEBP1 KRT23 PGRMC1 COX6B1 DHRS7 S100A2 WFS1 NR4A3 CPLX3 PODXL R3HDM2 IRF2BPL DNAJB6 SELENBP1 PPM1K EFS ENTPD6 CDO1 CRACR2B ARFIP2 CPNE4 ZNF266 LRRC75A-AS1 AIMP2 PARP12 UCK2 RGL2 KCNN4 GNL2 CENPN STK36 RHPN2 RAB11A F5 APEX1 PTRH2 RNF43 CPSF7 TARBP1 GRHL2 SRSF5 SRSF6 AUP1 LCLAT1 TAF1D EIF2B4 NONO ERG IARS CACNA1D ANKRD10 ANKZF1 TRIT1 PILRB IRF9 DNAH5 RPF2 SERF2 NOP56 SGSH WDR6 POLR2H RBM6 PPP1R3C SFRP1 ASAH1 CPNE1 COMMD8 MOXD1 PDGFD RPL37 CTSA ANXA4 FN1 MMP14 PXDN GAS1 COL18A1 TNFRSF11B TMEM176A AKR1C2 AKR1C1 AKR1C3 COL4A2 SRPX GRN AKAP12 FILIP1L GSN PDGFRB FBLN5 LAMP1 IGFBP5 IGFBP4 RBPMS CDH11 FBN2 EFEMP2 BAG2 SVEP1 LAMB2 CUEDC2 CNTNAP1 NID1 PLD3 EMILIN1 PTGIS GLB1 LEPROT THBS1 THBS2 MAN1C1 PSG4 DKK1 ATP6V0D1 POMP SERPINE2 CISD1 SSFA2 UCHL3 PALM2-AKAP2 PRDX6 CYB5R1 TNFRSF12A RHOC GAS6 ARPC1A UCHL1 SH3BGRL3 PRMT1 FKBP1A SLC20A1 PSMB7 UBL5 NANS RBX1 TUBA4A CNOT7 PAPSS2 CCND1 CDH2 SLIT2 COTL1 KRT34 CYBA TBCB PGD LOX UBA1 CYC1 IL13RA2 SMURF2 HMGA1 SHC1 EIF4H STUB1 DYNLT1 SLC25A5 SRM POLR2L CHGB RBFOX1 EPHA7 ENTPD3 SYTL2 ISL2 NUP93 EID3 RBP4 RBP1 AGTR1 TRIM16 CD200 TFPI FAM169A NTN4 ELANE NTNG1 ST8SIA1 STAC FOXF2 TSLP PRKCB PPP1R1A PKIB PKIA FBXL2 IGSF1 GPM6A BEX5 GPM6B NPFFR2 SPON1 CFH PDE1C MLC1 GATA5 PPL PLAC9 C6 PCDHA1 PRKAR2B ARSJ FAM19A1 PRIMA1 GSTM5 GSTM3 KCNB1 MST1 LSAMP NME5 CFHR1 GIPC2 ARHGEF9 RASL12 HMGCLL1 SERPINA5 MAP2 TIMP4 HSD11B1 ATRNL1 ELMOD1 ANKRD45 FABP7 PPARG RAB9B RYR2 HOXD13 HOXD11 IMPA2 THSD7A PLCL1 CKM F10 UQCC2 LRP1B XK CNTN3 HHIPL2 CCDC151 NRK FBLN2 ATP1A2 CLGN CLEC3B OSBPL6 SYT1 NAT2 CDH10 ZNF536 SLC27A6 DPT FAM107A JADE3 TRHDE TMEM100 GLIS3 BRINP3 CPAMD8 SYBU EGFL6 EMX2 MYOCD BDNF CADPS BMP5 ACTA1 HOOK1 PDE3B DOCK3 KCNK3 HS3ST3A1 HAPLN1 HSPB3 CA3 CCDC85A WNT2 NTRK3 NTRK1 ZNF804A RSPH9 IGDCC4 KCTD14 PTX3 SPAG1 ASPA SEMA3E COCH SGCG SGCD WDR92 EPHB1 KCNJ3 HOMER2 PLEKHA7 DKK2 IFI27 SATB1 FNBP1L CLDN1 SPDEF MUC1 HOXA9 MIA XRCC2 MYO5B MYO5C NOX4 HOXB3 FREM1 ZFPM2 MRAP2 CFI HHIP PCDH17 NKX3-2 DUSP4 IGFN1 PLXDC1 KCNS3 FXYD3 HOXD4 HOXD8 MEOX1 COL10A1 HLA-DQA1 TPD52 NR1H3 FMO1 BGN GTF2H3 LIMA1 FABP3 ANGPTL7 SAA2 FOXA1 CST2 SNCAIP LMO2 CA12 GUCY1A2 DIO2 WT1 FAP ERP27 APLNR PKP2 ABCG1 RGS17 CXCL14 FRY COMP CDH3 WIF1 RAB25 JAM2 SASH1 INHBA ADRA2C FBXO32 MAP7D2 CDH19 RAB3B LPL NTM HIGD1B HOXB13 RIMS2 ZNF385D ZNF521 SGIP1 DHCR24 MFAP5 IRF8 TMEM255A DLX1 ABCB4 CNTNAP2 ABCB1 HTR2B BLNK CPXM1 LGI1 EYA1 IRX4 TBC1D4 ACKR1 LEF1-AS1 RAB17 HIST1H2BC CRMP1 HLX PCDH7 KCNJ2 
systemic lupus erythematosus_UNC13D RPL21 GLYCTK RPL24 MED9 PISD WDR77 GSTZ1 HIST1H4C RHEBL1 WDR82 CD7 ARMC7 CD6 RBP1 RPL28 SIK2 PGAP2 MYCBP2 SMA4 DPCD MTA1 SV2B FAM120B HOXA3 SPOCK2 HES4 ZNF148 PHC1 ZNF143 HLA-DRB5 COG7 ST6GAL1 STARD10 GADD45G KLF17 RNF144B MC1R SLC6A8 BIN3 SFXN4 GNE APOBEC3C HLA-DRB1 LXN POP7 ZNF250 STMN3 TXNDC11 IFIT5 NR2E3 C2 KCNMB1 LGALS9 ACAD11 HIST1H3D HIST1H3E PSENEN EDN1 MYBPC3 CCL20 TSC22D4 PALB2 SYN1 CENPL RDH5 CLDN19 ITK SKA1 GUCY2F TENM3 MRPS14 HBB SECTM1 HIST2H2AB RTF1 ADRB2 AEBP2 MED12 MED15 MRPL41 UIMC1 PHGDH MAP4K1 UBE4B GTF2H3 NMNAT3 MRPL52 PTRH1 HLA-DPB1 TMEM39B ARF6 MTMR11 CSTA NDUFA12 AP2A2 BEGAIN CST7 COX5B PTGS2 GNAI3 PIN1P1 NANS MNT KIAA1147 RABGEF1 XPO7 ANKRD54 RRP12 GC ENOPH1 MYOZ3 MYLIP EOMES TLE4 AGK PDE6G PPP1R16B KLHL22 ZNF76 VRK2 SAP30 TARBP2 DOK3 COL5A1 SNRNP25 ZNF556 RNF186 TPSB2 NAPA UBE2D4 SH3BP4 SH2B1 SLC16A4 RPP14 TTC37 USP45 NKG7 TTC21A TDRD7 MED28 LSM6 FANCE CCNB1IP1 IFT20 MED26 NAT9 RADIL CD8A KLRB1 TCF3 RNU2-1 AK1 LIN7B IPO7 RIMS2 FNTB COBLL1 ABCC9 OLIG2 SORD BCL9 SARS2 CRYGA RMND1 NF1 ZG16B TRMT61A CD247 LTB4R ST6GALNAC2 GMPR CKS1B CHD6 DUSP16 IRAK2 RDH13 PLEKHG4 NOP58 GZMB MIIP DAPK3 GZMA RPL23A NOS1AP RPS6KB1 IL2RB POLR1E CDIP1 GNB1L RANGRF OTUB1 RERE SLC4A7 SCRN1 HECTD4 WDR92 CCL5 SPDYE2 TRIM27 TRIM28 ZNF169 ACVR1 NIPSNAP3A IL1R1 YOD1 ZFYVE26 MAPK13 CLNS1A IFI27 FDX1 SUB1 CYP20A1 TFAM POLR3K LEF1 CHIC2 KDELR2 PNKP TESK2 NOLC1 NAIF1 TMEM74 ADCY3 CBLB TMEM70 PRPSAP2 PDCD11 MTHFD1L FLRT2 ST3GAL5 SDS SNUPN PHC3 ALG9 STAC PHKA1 KIAA0391 FERMT2 ZZZ3 ZNF138 CFB TFRC ZBTB2 PDGFC HSPH1 GRPEL2 GOLGA1 MCMBP GLUL TIMM17A A2M CCDC112 RDX SSR3 KLHL2 ITFG1 FUBP3 KLHL9 ARHGEF9 EXOC2 ERGIC1 RAB7B TMED10 TGFA PTPRJ ATXN3 SH3PXD2A VPS8 SMYD2 CD38 JARID2 UTP14C MAP4K2 BRD3 MRPS25 MGMT NR1H3 PCDHB14 ARCN1 FABP2 SEC23IP PSMA2 AGPS TPST1 ZNF219 PPARG ZNF217 ZNF330 SLC43A2 PELI3 LPCAT2 AP4E1 RAB22A IFIH1 AIFM3 SMPD1 NUSAP1 CCT5 JAK2 YIPF6 RSBN1 KLHL24 HIC2 CNOT6 STIM2 UBXN10 ELMO2 GPHB5 ANKS3 ODC1 SLC1A3 ASAP3 NUP160 TMEM241 EIF4ENIF1 TMEM248 MAP3K8 DENND2D ARID5B MR1 CYBB EIF2S1 GGCT MED20 MKRN2 STT3B STT3A SPIRE1 EIF4G3 AK2 KLHL12 SLC41A2 IPO8 IL18RAP FUK HACL1 ACAA1 MARK3 MOAP1 DNM1L PPP1R12A VBP1 CBX4 EIF2AK2 LAMB2 DHCR24 NUP133 TGFBR1 QKI TNFRSF21 ZNF516 MCM6 ATG4A USP38 CXCL9 DDX41 PLD1 SAV1 PPWD1 PHTF1 FCHO2 ORC2 FUNDC1 DVL3 CPXM2 CIITA LONRF1 FNIP1 PDLIM7 PAAF1 OXR1 TSTD2 UNC5C ZBTB38 KIAA0232 SELENBP1 KCTD9 RP2 RSPH3 VIPAS39 RBM45 NXT1 NUP107 LDB2 UHRF2 DDX21 SH3YL1 HHEX ZNF609 FIP1L1 VPS35 NIFK ZNF165 MYL5 PLCD1 CDA MAML3 STX18 IFITM1 LRP6 HECW1 TRMT2B CYB5D1 SLC5A3 DCAF5 DPYSL4 MTA3 ATP6V1E2 ST3GAL2 SMCP YES1 PLK4 PRPF38B EHD2 INPP4B STAG1 CNKSR2 POR TBL2 XKR3 VAMP4 BEX4 PRF1 ICAM2 TRPM1 TNFSF10 PROM1 APOBEC1 FFAR1 NCOA7 PHF10 TESC TACR1 NME6 SLC7A5 CRLF1 TUBB2B P4HA2 TECR CENPN SDE2 ALDOB ZNF234 PTPRU HILPDA FPR2 SLC7A11 NKIRAS1 MECOM RNF150 CCR7 DLGAP4 HLA-DQA2 EGLN3 MPP5 FAM46C ITCH RNASE1 MRPL54 RYBP STAC3 HYLS1 ZNF697 FOXA2 ERRFI1 HIP1 SIPA1L3 SH3RF2 AKAP13 ADAM28 NAMPT ADAMTSL5 HDX PTPN1 CSGALNACT2 ZBP1 QPCTL ANKRD27 SEC24C FBXW9 RARRES3 EEF1A2 OTC PDE7B DSC1 RPL23AP32 GALNT15 NIP7 CCDC149 RGS17 CWC25 RELB AMOT KHSRP KIF5C PPFIA2 FLNB JAM2 MSX1 SPP1 NPTX2 RBBP8 ACSS1 PPFIA4 SMAD3 CASK DNAJC14 DNAJC15 KMO LHX2 RFXAP CDH12 SRPRB PDCL CASQ2 MYOM1 RAB3A COX17 NELFA SLC2A1 TACSTD2 RHOBTB3 MED31 MED30 NEK1 TNFRSF9 RAB4A SRGAP1 SLC37A1 FUS NAV1 EIF2AK3 PPP2R5B RBKS DNAJC3 IL6 FER MMRN1 PEX7 NDUFS2 DSG3 NFKBID CATSPER1 TRIM51 NRXN2 ETFDH DUSP14 IRF2BPL CASP5 GGACT ACP1 KIAA0319 WNT3 SCLT1 ANXA10 TBC1D4 HAND2 LTB ANG RAB17 SLC25A10 SIGIRR HLF ZBTB43 GRM2 TRA2A BAHD1 WDR75 SCRIB PRKAB2 NUP93 ZNF839 SERBP1 ANP32E HNRNPF RTCA CIAPIN1 MPPE1 L1TD1 ITIH4 AHCYL2 STAU2 LRP1 NOD1 AKAP8 IWS1 PPOX RNF4 SAP130 PSMD5 HERC2 HENMT1 PTGFRN PIP4K2C CPNE3 EXOSC2 ZNF260 ERLIN1 FLI1 MOV10 ABTB1 SNHG11 TSHZ1 INTS5 INTS8 DHX29 ANAPC13 LTV1 UXS1 BAZ2B TAPBPL FARS2 CHTF18 KAT7 SEC62 BBS2 GSTM2 ZNF362 CCDC115 NDC1 TAF6L KLHL6 ADI1 CENPJ DPYD TLR7 TLR5 CEP44 PAFAH1B3 ZNF232 CLIC5 INTS10 MAOA SUV39H1 ACAT1 IDE IQGAP2 IER3IP1 ACACB LRRC3 MRPL34 PPP3CC DPH2 GSE1 LARS CTSF ARNT2 ADIPOQ MRPS27 CSNK2A2 MRPS26 STAT4 SACM1L CHD1L DOHH HEXDC RANBP9 LZTFL1 MAPRE2 GFM1 PYGB MRPS31 PEPD TMEM143 ACADM AGA NINL HS3ST1 PPP1R16A KLHDC2 CYBRD1 ARHGAP33 BOP1 DKC1 UBLCP1 ISCU RPP21 STAM2 PLXND1 AURKA KLHL35 LOXL3 EMC2 KPNA3 SASH1 KPNA2 DDX56 PAM16 RAP1GAP2 GGCX KIFC2 MFGE8 BRSK1 CUL9 DOCK5 SLC41A3 RHOBTB2 SESN1 EFEMP2 MAN2A2 ABHD10 AMDHD2 THEM6 ZKSCAN3 HADH GALNT1 WIPI1 SLC52A2 IDI1 MIPEP USP39 RPAP1 RNPC3 MTR VPS52 PHACTR4 ACP5 BOK ACP2 RNGTT NSMCE2 TP53INP1 LMTK2 HAUS7 KCTD6 CAT SUGT1 KCTD12 KRAS RP9 GALM TAF4 NXT2 CEBPG RB1CC1 LRMP CLN5 POLB SAP30L BPNT1 SCARB1 MOGS CELA1 EID3 MTHFD2 OTULIN PARS2 FAR1 RIN1 RNF2 CCNF CDKN2AIP C4A MYB SNRPD3 ZSCAN16 RAB11FIP5 AFAP1L1 GTF2A1L TGDS MYO5A ABCA9 NUAK1 RPL39L SFXN1 DXO ATF5 CDS1 HDAC11 CRIPAK TSHZ2 MGST2 MTFR1L IPO11 MYBL1 HOXC9 PDK3 ATG5 AASS BBS1 LIF MLF2 SUPT3H ZBTB9 CEACAM1 COPG1 PIGK NUP62CL CRLF3 RASL12 FOXC2 GABRB1 GRIK5 MEOX1 ZMYM4 MED11 RHPN1 SLC18A2 PACSIN1 LIN54 SPTBN2 NPM3 WNT7A MPP6 GCFC2 PRPF39 NMNAT1 LLGL1 MGARP PHF6 ALMS1 AOAH CRIP2 ENPP2 SCAPER HEATR6 NEFH DEFA5 IPMK FAM118B FBXO15 ARID3A VRK1 MOK TYROBP MYT1 CRLS1 PUS7 ADAM2 MPHOSPH9 FCN1 CXCL16 FRZB GTPBP10 TCEAL2 HAS3 NXPH1 SLC16A3 PAK3 ARHGEF12 SYT6 ZC3H10 ESRRA SEMA6A NEK6 PDCD6IP ACSF2 RNF168 ARHGAP10 ZNF418 MAP3K11 CLASRP MAP3K12 ZNF410 CSF1R PFKFB4 FBXO25 JADE3 KRT40 TPR NDP RNF175 CTCFL TRDN CMTM6 KCNJ16 PJA1 VCAN BMP2 IRF4 TNIP3 FAM84B TOP1 USP37 NPR2 ABCB8 CCL3L3 PIK3R4 FAM206A LAMC3 MLLT3 AFF4 LOC153684 MTM1 HK2 FUT7 CCDC85B WASF2 SRCIN1 ARNT P2RX7 MGAT4B ALS2 LNX1 ACKR3 STUB1 USP12 UGT2B28 PRR5L TCHP SART3 SGCB CCL8 SIX4 SPDL1 KCNJ2 WSB2 GIN1 NGDN CDC20 CCT6B MTAP HSPA1B WBP4 SERPINE2 AQP3 CNST CSPP1 PSMD1 NRBF2 MVB12A CHST15 VPS9D1 ABCA1 AFAP1L2 TIGD7 EAF1 NR0B1 TUBG2 VPS37A HSPBAP1 CLPX HCFC2 AIMP2 BTK TRMT12 ATF6 SCN2A RRP8 NPFFR2 TSHZ3 POP4 C5 TCL1B NFU1 CEP78 FCRL2 KCNB2 RMI2 TUBB2A VAV3 DUS2 AGO2 ZNF239 KLKB1 ADA CC2D1B USPL1 MRPS17 FOXC1 ARF3 ZNF593 MTTP HIST2H2AC PCSK5 STYXL1 RNF157 IDS CTSL TNFAIP8L1 OTOF ZNF341 MRPS28 PARP3 MRPL48 WDR12 TOMM34 SCAF4 SPSB2 ZADH2 PELI1 CDK5R1 ROBO3 FEN1 GBE1 SIPA1L1 FCGRT IMPA1 PNMA1 RRP15 IKBKE JAK1 CD164 SDHD MORF4L2 TFCP2 TMX3 IAPP AAGAB UBXN2B PAPSS1 ZNF7 SLK KIAA0513 ABLIM2 PAK1 CCND1 RUVBL2 SRBD1 KISS1R CAPN2 DDX58 WFS1 USP46 CCDC136 RITA1 HELZ RNASEH1 ZNF91 MAP7D3 CHMP2B PIN4 TAB2 DNAL4 GXYLT1 CABP2 GATAD1 CHAF1B ZKSCAN4 TTC14 HSPA7 OLIG3 RABEP1 MFAP1 THRAP3 IRF8 DNASE2 POMT2 CHD2 MFSD5 MFSD1 RDH16 DNAJB9 NADK TRIM46 HSDL1 CXADR EED PRC1 TSN SNTB1 KATNBL1 HKDC1 RBM42 TAF7 TAF2 BET1 SRXN1 DCTN4 YBX3 CXXC5 ENDOV LYL1 PGLS SLC25A22 MAPK6 IFT57 RPL22 CACNA2D3 VIM RPL26 HSPA1A RPL27 CALM2 RPL29 RPL11 AHNAK RPL10 CERK RPL13 RPL12 RPL15 RPL17 RPL19 RPL18 GSTK1 RPL41 PPBP RPS26 RPS29 RPL27A QARS PPT1 RPS21 RPS23 TMEM9B RPL5 LST1 CDC42SE1 RPL6 CFD RPL31 PHB2 RPL3 RPL4 RPL32 RPL35 RPL9 IFI30 RPL7 RPL8 RPS16 SULT1A2 SULT1A1 RPS18 RPS17 RPS19 HMOX1 AP1S2 RPL39 LTA4H IER5 RPS12 RPS11 RPS14 RPS13 CDK5RAP3 IL10RA AMPD2 NBPF10 COX6C RHOC PTPRC THEMIS2 HLA-DQB1 PABPC1 TOMM7 ARPC1B RAP1B CLEC7A FCER1A RPS15A VENTX PCMTD2 DYNLL1 PGAM1 RFTN1 GAA RLIM TKT CDKN1C RPLP0 AKR1B1 CRIP1 TMSB4X TUBA1B HLA-DPA1 RAC2 RPS8 RPS6 RPS7 SARS DEFA3 RPSA EEF1A1 PPIA RAB32 TGFBI CLC CDK2AP1 SLX1A PF4 S100A9 S100A8 PARK7 FBL RPS5 COTL1 PMPCB RPS2 CHP1 RPS3 HMGN3 MANBA LY86 ARPC5 EEF2 DUSP22 NACA SELL GNAS RSRP1 VCL DDX5 ACTG1 SRP14 CORO1A EEF1B2 FNTA HSPA6 HSPA8 RPL13A NAP1L1 RPS3A TNFRSF1B LCP1 RPL37A EEF1G ZNF638 HLA-DRA PECAM1 LUC7L3 EIF4B RTN1 SLC25A3 DDX46 HK1 FCGR3A FCGR3B RPL36A SARAF COX4I1 PGK1 CYTIP H2AFZ SOD1 EIF3L EIF3M EIF3K EIF3H S100P EIF3F UBA52 EIF3D SLC25A6 SLC25A5 EIF3E TPT1 CEBPB EIF4A2 CX3CR1 RPL10A SEPT9 RPS4X POLR2B RPL7A MX1 MX2 PSMB9 HNRNPK DDX39B SCO2 UQCRC1 CYFIP1 POMP DPYSL2 GNG5 CAPNS1 AP2S1 GBP1 CYP1B1 S100A10 GBP2 S100A12 S100A11 KLF10 EHD4 VAMP8 PLSCR1 SERPING1 PSME2 PSME1 PRR13 ATF4 GABARAP RNH1 RPL34 ENO1 PLA2G7 CFP PLAC8 PRDX1 RPL37 SMCO4 RPL36 FUCA1 DUSP1 ANXA5 MYOF H3F3B FN1 EMP3 SIGLEC1 HIST2H2AA4 SERPINA1 ARF1 RPN2 ADM RPS27L LITAF OAZ1 LDHA SH3BGRL3 TIMP1 SERPINB2 BRD2 STAT1 IFNGR1 IFNGR2 STAT3 GSTO1 FOS LAPTM5 RNASE6 RNASE2 PSMA6 HADHB PSMA4 PLEKHO1 PSMA3 PSMA1 PLP2 PLIN3 MSRB1 GRN RPLP2 MTMR14 RPLP1 HEXB TUBA1A ASGR2 PSMB8 PSMB3 GPNMB METTL7A TSPO HLA-DMA TOR1B CD163 RPS9 USP4 TAP1 PNRC1 RBX1 CXCL10 LY6E S100A6 S100A4 NCF1 PTPN6 UCP2 FOXO3 ZFP36 LAMP1 CFL1 SLC38A2 MAFB ADAP2 PGD MYD88 ARPC3 XAF1 ERH FTL NOP10 UQCRB NCF4 CUL1 CORO1C IGHG2 CLEC5A TMSB10 GPX1 FCGR2B NPC2 FCGR2C ENY2 CELF2 LY96 TREM1 PSTPIP2 HMBOX1 PSAP CIRBP TPD52L2 HAUS2 KLF2 TXNIP P4HB LEPROT SPG21 CEBPD DYSF U2AF1 GM2A CCL7 CCL3 CCL2 NPIPA1 TRIM22 HNRNPA1 SP110 ACSL1 SRRM2 MARCO LAP3 MT1H PFN1 CALM1 CES1 IFITM2 IFITM3 ATP6V0D1 AQP9 GLRX UBE2L6 PSMB10 HERC5 RPL36AL IFI16 COX8A TNFSF13 TALDO1 HLA-A HLA-G HLA-E VASP HLA-F PARP12 CSNK2B TAGLN2 RPS25 ATP6V1B2 IFI35 TXN PTTG1IP IFIT2 IFIT1 RCBTB2 IFIT3 MT2A LGALS3 LGALS1 ANPEP FTH1 CD14 TNS3 CTSB CTSA CCR1 WARS TSC22D3 NMI TFEC HBA1 LILRB1 LILRB2 LILRB3 RHOB TLR2 PTMA PABPC3 ALDOA DAZAP2 NEDD8 SEC61B FCER1G CD36 CTSD CLIC1 ATP6V1G1 TMEM176A GCH1 FAM46A CREG1 UBE2E1 HCK CD63 FAM45A NPL WAS CAPG AIF1 CST3 SPTLC2 OS9 CXCR4 STAB1 RAB8A RAC1 METTL9 LAIR1 GCA SLC31A2 APLP2 ATP1B3 PPIB TYMP IFI6 CNDP2 HIRA TMEM123 CCND3 PDIA3 IGF2R ATP6V0C CYBA ISG15 TBCA SDCBP PDIA6 ISG20 H1F0 UBA1 BLVRA LRRFIP1 LGALS3BP SLC2A3 COX7A2 CD99 DARS SRGN MSN SETD1B OAS1 MMP9 TAPBP IRF1 NFKBIA OAS2 NDUFS5 RBMS1 IRF9 IRF7 MAN2B1 CXCL8 TNFAIP3 CXCL2 CXCL1 HMGB2 ADAR SYNGR2 MKNK2 PDE4C UQCRFS1 H2AFY ALOX5AP FNDC3B SOD2 FGR GOLPH3 FMNL1 DDIT4 DYNLT1 RBM47 TNKS2 USP18 OASL KRT1 LRRC37A SFRP2 MYL4 OPTN SCT EPB41 EPB42 NPRL3 BACH2 RPS4Y1 AQP1 DCANP1 MXI1 PIP4K2A RILP JAZF1 SNCA SLC16A10 ZNF17 RPS27 KEL RPS24 IL23R GATA1 GSPT1 TNS1 GOLGA4 GUCD1 SPIB MICAL2 TSPAN5 TRPM7 SOX8 STRADB USP9Y PDZK1IP1 ALS2CR12 PIGC KBTBD6 TAL1 ATM GYPB GYPA GYPC HBD ADIPOR1 SPTA1 HBQ1 CTSE HBZ UBXN6 TMOD1 DMTN MBNL3 ATAD5 ELOVL4 NFIA ALDH5A1 SYNM CXCR6 KCNA5 ROBO1 GUK1 CUX2 RIOK3 TBC1D22B AHSP CSGALNACT1 RUNDC3A EIF1AY ZBTB16 THNSL1 DPM2 CLEC4C PHOSPHO1 FKBP8 OSBP2 CAPN5 MICALCL HBG2 NSG1 CAPRIN2 BCL2L1 BLVRB TGM2 CNN3 PDZD4 RUNX1-IT1 BAG1 MARCH8 MCC TRIM58 HAGH CARM1 CNTNAP3 CNTNAP2 LOC389834 TTC25 PZP DNAJB2 SHARPIN DSP RBM38 ASCC2 GLRX5 KLF1 KRT77 SORL1 DAAM2 ACKR1 SPRY4 RNF10 HEMGN ALAS2 FLT3 YBX1 SLC4A1 KANSL1 SYNE2 ZNRF3 IGF2BP2 FBXO7 NRCAM DCAF12 KLRG1 PTPRN2 HIST1H4A LEP GAGE8 HIST1H4E IDO1 GAGE1 PGAP1 STATH HERC6 ZSCAN18 GBP5 ELANE NTNG2 BATF2 PLA2G4C PRG4 FAM111B TNNT1 PLSCR4 TCN2 IL1RN BCL10 HPR LPAR4 TWIST1 HIST1H3A TREX1 HESX1 JUNB HIST1H3C PNPT1 JUN CCL23 GSTM1 ANXA3 JUP PCIF1 GABRA4 SPHK1 CSRNP1 TPH2 GABRB2 CTSZ RAD51AP1 SOCS2 TRIM6 PBK CEP55 CAMP CCR3 SERPINB6 PARP9 STK17B FOSB SPC25 C1QC C1QB OLR1 LAIR2 HMGB3P1 HSD3B7 CXCL11 OLFM3 LIN28B OLFM4 XIST ANKRD22 UTS2 CLEC4F DSC2 FRK CD177 HP ZBTB24 PLOD2 CLGN CYSLTR1 SMAD1 TTC32 CACNB4 CCNA1 FGF13 CHMP5 CRISP3 SH3GL3 PSPH ITGA1 MMP8 MMP1 CAV1 ETV7 MEIS2 TMEM255A TNFAIP6 ELAVL2 P2RY2 HIST1H1D HIST1H2AM TIMM8A HIST1H2AL KLF4 RSPH9 HIST1H2BG TRIB1 HIST1H2BN POMZP3 FCGR1A IQUB DHX58 PGM5 HEXIM2 ACTN4 ZNF282 CRADD PLEKHA4 CD2 SCD NINJ1 SCO1 TARS2 STXBP2 CCNH SLC5A1 UQCR11 SEPHS1 SNRPD1 E2F1 STK38L NDFIP1 INSR PRKCI FZD3 COG6 ST14 SIAH2 UCHL3 EXT2 MRPL10 PNOC PADI4 ITPA FBXL3 INTS7 NOX1 ANP32A FUT11 MRPL1 CD1D EPM2AIP1 ALKBH3 PELO GRPEL1 PIP5K1C UBL4A MAGOHB PRPF19 KCNS2 COPG2 EEF1E1 RANBP10 VGLL1 FICD DHX8 WDR27 ZNF350 KLK1 SEL1L EBI3 ZNF45 GJC2 GNGT2 SULT1C2 CSRP1 FAM192A NFIL3 MLH1 KTN1 GATC GTF2H4 NLE1 TUBB4A DDB2 SGSM3 HSPA14 MCEE AKAP11 ENC1 PBDC1 SH3GLB1 BRPF3 SEMA4F UNC5CL ANKRD24 OCRL TICAM2 BYSL COPS4 PHIP PLXNB1 KANK1 BTF3L4 CELSR3 CLEC3B CCND2 TCEAL3 PURA ASTE1 S1PR1 TXNL4B ABCF3 MAP3K5 STOX1 HBG1 TMEM132A TBCD HPS6 PIAS1 DEXI NAT6 MOB1B LSM8 EBPL GPR108 CALCOCO1 TTF2 STK11 B3GALT1 IBSP PLXNA1 RPH3A TIPARP HSPA5 GPX7 ITGA2 NPC1 NFKBIB CDK7 SFPQ ARMC10 ALPL PSMD13 BCL2A1 ABCB6 RPF1 HEBP2 ISOC1 ZNF746 DRD5 KDM6A MBIP KRT72 SPAG7 VPS33B POLQ NDUFA3 BOLA1 SPATA2L U2SURP POLR1A QTRT1 LTA PFDN6 PKD1 HDAC4 LDB1 CBL SIN3A BNIP3 POLR2J HNRNPA3 SLC25A23 HSPA1L GPKOW ZNF281 PEX13 ATG14 UBAC2 RRAGD GLA CGGBP1 PANK2 PLEKHB1 SLC23A1 ADCY2 CDC23 CRACR2B DHX33 ZNF707 CREB3L2 E2F2 IL17RA CUBN SETMAR PRG1 CYP27A1 PRKD3 LDHAL6A CREBRF BAZ2A NLK NAGPA FAM122B LIPF EDRF1 RUSC1 KAT8 ATG7 IER3 ZER1 IL15 RENBP WDR36 UGDH PIGF TADA2B CTRL PRPH2 ARHGEF3 RABGAP1 C2CD5 ZCCHC10 PTPRK CD99L2 SHB MED19 AACS HAVCR2 ZNF346 NDE1 OLAH LDOC1 THOC5 KIAA1958 PIGS FHOD1 TMEM140 ZDHHC2 ZNF689 FBXW5 KLHDC4 AMY1A TARBP1 RAB30 COPS3 SLC1A4 ZBTB21 SAYSD1 CDH9 EFNB3 KIAA0753 KIF5B SLIT2 TRAPPC12 STX2 KCND1 GOT2 MAL MAP7D1 ZNF415 RAD9A RNF166 ATP6V1D RAB3B TGM1 EEF2K MMP25 KIF3B PLXNA3 CEP350 CMTM8 TSFM PEG3 NIPSNAP1 PIK3CA UBQLNL ABCB4 TTC27 GSK3B AARS2 TGFBRAP1 STK3 APH1B SLCO1B1 CPT1B CDK11A DDX17 FEM1C SLC25A17 ASXL1 KCTD10 P2RX4 POLR1C MAB21L3 TAF5 ZNF175 SPATA20 ITGAM PPM1F SGSH WDR91 RNF113A RBM33 ARL14 PLEKHA7 MED13L GDAP2 SOAT1 NSMF SLC23A3 ADARB2 STX11 MTA2 NTHL1 GMDS HES6 GTSE1 ZNF18 TSPYL1 DAXX ZNF383 MTERF3 VPS37D COPZ1 LATS2 GRWD1 MCPH1 CDS2 GPM6A TARSL2 TRIO MIER1 PNO1 CDR2 ZNF484 GP6 HIST3H2A PIGG GNRH1 KLK2 KIF14 SMYD3 MTX2 METTL1 MZT1 RILPL2 KIF26B RFWD3 TSR2 TRIP13 PLIN2 GOPC RNF122 AHCY FAM57A CIPC NUP188 NUDT5 KIF13B TBC1D10A APPL2 CD70 GPT2 ATAD3A CDKAL1 BTBD9 MRTO4 TUBGCP4 AJUBA ZNF431 FBLN2 SLC1A5 NTPCR CWC27 ASB13 THG1L DNAJC27 RBFA BZW2 RXRA NLRP2 ZNF543 AZI2 RPP40 SLC30A3 CTPS1 LSM3 DLG1 MDFIC FSCN1 GLYR1 FBXO28 IPO9 C1QTNF2 EME1 MUC16 LRRC4C TRIM68 SYBU REXO1 KCNJ10 MMP3 TGFBR3 BMP4 POLA2 MIR223 RCN1 HOOK1 PLCH2 ACO1 PRTFDC1 ELAVL1 RRP7A ERICH3 ACP6 EMILIN2 ZNF502 ATRIP ZNF180 ATOX1 EHBP1 MAB21L1 SEC22B B4GALT5 RBM27 LAMA5 PRPS1 RPL10L NR3C2 HSD17B10 KCTD20 PGM3 MMAA AAMP HNRNPA0 HEXIM1 RC3H2 PRKAB1 PUS7L CCP110 LINC00636 CHST7 GABARAPL1 PARP15 ADCK1 LGMN FBXL6 ITM2C MOXD1 SPON1 RWDD2B HACE1 SIGLEC14 ATMIN MAGEE1 BCDIN3D ZNF34 AGO4 UBAP1 EXOC3 CUTC CSRNP2 RASAL1 CLYBL MIS18BP1 NEU1 BBS4 CBR3 NQO2 TMOD4 MPP1 DKKL1 MRPL49 IVD CYP2E1 RNF123 LRRC15 WASL MTG1 ZNF329 DEDD SEMA4A BRF2 DHDDS MADD PINK1 TUBGCP5 PRDM7 NT5E PIPOX STX6 RBBP7 PIAS4 TTC38 SMAD4 EPHX1 B3GALT4 ADRA2B PREPL CCDC22 MICU1 MYOM2 DYRK4 CALCOCO2 TTF1 FN3K COA5 ITGA4 LANCL2 CDK9 DBNDD2 ACTA2 DPPA4 ITGA9 CABIN1 ABCB1 CCDC24 CLCNKA RPAP2 SGPL1 TNFRSF17 HAUS5 CABLES2 MYO1F SNRNP40 SYT11 RAB13 TBC1D7 RTP5 RBM26 MEA1 TUFT1 ZBTB49 TCHH FAM208A PPM1E POLD4 PHKG2 POLD1 SMNDC1 ENTPD5 SERPINE1 NXF3 DHX35 CYP2D6 ZNF823 ANKS1A VPS18 EGR1 ABT1 HRNR ELL2 EHD3 MRVI1 SPRR1B RGL1 ANAPC16 MEAF6 TIMM17B PCDHA9 SPA17 MYOG ANXA6 NME5 SUMF1 NCR3 CFHR1 CLCF1 CFHR4 GAS2 IL18R1 TMPRSS4 KIR2DL1 CHRAC1 MAP1LC3C RRS1 LRRCC1 ELOVL1 ATAD2 ZNF343 SORBS3 HBEGF HTT WT1-AS CAMKK1 ROPN1L NFYA ANKMY2 KLRC4 SEMA4C UQCC2 GSS RALGAPB LRCH3 RAB31 POLE2 DHCR7 MAD2L2 SLC25A36 MPI FAXC PROCA1 NPHP3 S1PR5 TRAF3 LOXHD1 CACNB3 CDC42EP4 MKRN3 MATN1 GEMIN8 RNF165 PHPT1 CCDC121 PYROXD2 PHF21B TMEM109 PLGRKT SSX3 AXIN2 DPPA2 PEX6 ITGA7 PSMG3 CBLN3 SLC25A4 YWHAB HMGB3 LMNB1 NCALD RAI1 CA6 PHACTR2 WNT2 LINC00908 KCTD11 EIF3J PLA2G10 CLDN8 LNX2 AGXT BECN1 ZMYND8 SEMA3A FHL1 SYNE4 CAND2 PDSS2 CADM1 MAPK8IP3 TRIP6 DCP1B SLC35B2 NOD2 PREX1 ARL14EP TMEM86B NTNG1 PMM2 DDIT4L VPS37C GORASP1 GMFB MRPL15 SESTD1 GSKIP GMCL1 MLST8 RALGPS1 ACAD10 TP53BP1 ACAD9 ITFG2 CENPF TRAM2 KIF15 IGHMBP2 TNFRSF11B OAZ2 CTSS PCSK4 MRPL40 ATG101 PNPO RIPK2 CLIC3 CCT4 SUSD1 SAAL1 NOC3L XAB2 IVL PIGT MRPS35 ATL3 NUDT2 NUBP1 KRI1 RSF1 MRPL55 TMEM14A CD72 LMO4 UBE2B CHERP CGRRF1 DISP1 ITGA10 UQCRQ PAPSS2 RAB40B SLX4 TAF1C ZNF83 ZNF426 KPNA1 DCLRE1A ACBD6 HPS5 RCAN2 ARMCX2 DLG5 PITPNM1 ZNF512B CCL4L1 IPO4 NAT14 NR4A1 API5 RAD23B MT3 SP1 DNAJC1 ACOX3 PCCA ZNF639 ZNF513 ALK KIAA0556 PPP1R14B NDUFA7 THAP6 APOC1 ITGB3BP SNAP47 DDX20 SIN3B PCED1A IDH3A DUS4L CNBP HSPE1 CCT6A CD5 RPL22L1 TMEM87A SGMS1 HNRNPU IL2RG TOB1 MAGOH NXF1 ACTB CHORDC1 VTI1B RPL14 RABAC1 CCNL1 JUND EIF1 SRPK1 RPS28 PRKCQ RPS20 EZR PCBP1 RPS15 PRDX6 PPP4C ARL6IP5 ZBED5 RHOA BTF3 AKIRIN2 DUSP2 PTGES3 H3F3A MRPL24 MRPL30 HCST SGK1 BTG2 BTG1 CLTA IQGAP1 CAP1 NPM1 CACYBP AES RSL1D1 HNRNPA2B1 HNRNPH1 SLC20A1 HNRNPAB ATP1B1 TUBA4A FOXP1 FAU PDCD4 SRSF5 SCG5 SNRPG SRSF6 SRSF7 SNRPE PPP1R15A DGKA SRSF2 ZFP36L1 TOMM20 BZW1 COX6A1 ZFP36L2 LAPTM4A FOXN2 LSM5 RNF167 IL7R DDX6 MAX ETS1 SAT1 RGS1 UBC RGS2 PTPN18 HSP90AA1 MARCH7 ARL4C SP3 EEF1D SYF2 DDX3X SLC3A2 HMGB1 EMG1 DNAJB1 PDLIM4 SERF2 YWHAH RBM39 NDUFA6 NDUFA4 RPL35A NDUFA2 NDUFA1 DNAJA1 KLF6 PFDN2 EVL MATR3 CLEC2D PFDN5 HSPD1 RBM3 ARHGDIB TRA2B CHCHD2 POLR2K RPL23 PPP2R1A ACSL5 NUP210 MYL6 RBCK1 CMAS GHITM PNP B2M GBP3 RNF111 PRKCH GABARAPL2 BCL11B PARP14 EIF5 PRKAR1A ITM2B FERMT3 GLTP PPP1R18 ANP32B ARL6IP1 CTBP1 NGLY1 SMC4 PRDX5 RASSF5 PCBP2 CDK5RAP1 KCNN4 RPL38 NFATC1 NME2 RNF149 CLPTM1L CALR RAPGEF6 CLTC CTSW THY1 SOCS3 MLEC CTLA4 ICOS MBNL1 CCT2 HCLS1 CD44 NRP1 TNFRSF13B NDUFA13 CTNNB1 GSTP1 CXCR5 MKI67 CLINT1 PSMB5 CXCR3 JAK3 RAB8B PAIP2 SEMA4D SDHB TMEM131 TRPC4AP BATF CNOT1 CAPZA1 CHMP4B PDCD1 LRP10 YPEL3 CD84 SLA GIMAP6 PPP1CC ABLIM1 PTTG1 RNF19A FLNA NDUFV3 NONO IGFBP4 NEK7 BNIP3L NSG2 NFKB1 MOB1A HOPX PRPF8 MKRN1 TCF7 AKNA COPA VCP CBFB CNP CNN2 OSBP PIM2 MAN2A1 ARFGEF1 PPP2R5A RPGRIP1 DNAJC8 TRIM59 TMBIM6 TNFRSF25 DOCK2 FECH DTX1 PTPN22 LPXN EIF4H CASP1 BPGM PKM LCK RGS10 SMPDL3A GAPDH ITGB2 KDM3B ITGAL SAMHD1 RMND5A HECTD1 RPS6KA1 FYN ARL5A TRIM21 PPA1 KARS PSMC5 RNF220 RAN RPLP0P6 MYC KLF13 HLA-C HLA-B JTB CTR9 KLRK1 RCC2 NSUN5 CHKB TUBB FAM102A MRPS6 UFC1 CD27 GARS AARS CD3D TRMT112 HINT1 ATIC LDHB C1QBP CCT3 TUBB4B MRPL53 NDUFAB1 APEX1 TUBA1C PSMB4 OPHN1 LDLRAP1 CCT7 TBC1D10C CPSF7 HUWE1 CDC25B SPNS1 NHP2 GIMAP5 NDUFV2 LRRC47 GTF3A RGCC NCL IARS CHMP7 ND4 DNMT1 ND3 CLSTN1 CSF2RB NME1-NME2 PIM1 EIF3CL DTX3L EDF1 TGFBR2 AHSA1 NDUFS6 PSMG2 VPS51 NELL2 IMPDH2 EIF3G PTMAP5 NACAP1 HSP90AB1 PIK3CD TNFSF13B MAT2B LRRC8D CDIPT MTPN RGPD8 GNG2 STOM GABARAPL3 GADD45B GADD45A ARRDC3 CAMLG DNTTIP2 NR1D2 PRRC2C PTP4A2 PIK3R1 GPR183 ITM2A CUTA RPL30 HIF1A GNG11 PRKAR2B SCP2 HIST1H3H COX1 LYN ANXA2 NCOA4 LYZ IL1B SLC7A7 CEACAM8 CCNG1 ARF4 COX7C CSDE1 AREG UGCG SH3BGRL SNX3 EMB RPS27A RNF125 ZNF331 CSTB PTGER2 F13A1 PTGER4 RNF139 AP3S1 SRSF11 USP3 PNRC2 PPP1CB MORF4L1 CD69 PPP1R15B RGS18 CRTC3 GTF2B TUBB1 MRFAP1 ARID4B HSP90B1 NDRG1 AP3M2 BASP1 TAF1D FAM177A1 SH3BP5 HMGN2 HIST1H2AC ARID5A PAN3 MAFF NR4A2 ARPC2 ND2 RAB5A BIRC2 ND6 EIF4G2 PFKFB3 KMT2E NARF NCF2 KLHL15 FAM107B SPPL2A CREM RASGRP1 PIM3 ACTR3 IRF2BP2 NFKBIZ RABGGTB CLK1 JMY TMBIM4 CYCS RTN4 TNFAIP8 CXCL3 CHD1 CXCL5 PDE4B LBR RRM2 WTAP YWHAZ HAUS3 VDAC3 SNRPA1 LTF SMAP2 EIF4A3 USP16 PLEK HIST1H2BK HSD17B11 ADD3 SUMO2 KYNU GNA13 TRIM25 CCL4 ARL5B NCK2 CD320 ENTPD1 DUT MCTS1 CIDEB WDR73 TTC39B EREG KATNAL1 CDK12 BCOR SLC35B4 VIPR2 MTMR9 ASCL2 KIAA1328 RAD54L S100A14 SLAMF7 EGR2 COMMD1 TERF2 NPLOC4 H2AFY2 CFTR CDCA5 GFI1 CSTF3 CDCA8 LGALS4 GOLGA5 ZC3H12A INPP5E PDGFD FAM53B LIPT1 RAP2A TMCO3 MTF1 GLCCI1 WDR26 ZNF592 PTPRM TIMM10 YAE1D1 MEF2C ZNF461 COX6B1 APCS SELPLG DSCC1 ADAM23 PRSS23 CTNNA1 F12 KLRD1 CCDC146 INPP1 UBE2D2 FRY MFN2 USP47 OSBPL5 RNF170 TDRD6 PXN CABP4 ARHGAP19 GSTT2 ARL1 NEK3 SVEP1 KLRC2 EIF2B2 IL13RA1 APAF1 TXNRD1 LRWD1 URB2 URB1 CDK5 SP8 SOS2 CD244 HP1BP3 NLGN1 ITPR2 GMPS ELAVL4 ITPR1 PDLIM1 TRPC1 TAF12 FBXL13 KRT73 WEE1 ZNF614 CLOCK CANT1 KIR3DS1 AMBRA1 CYGB SGCE COLGALT2 SYTL5 SMARCA5 ZW10 NEIL2 NBL1 EPHA1 PANK3 STX17 TFPT ATXN7L2 SAP30BP TIGD5 PLK3 COG4 SH2D1B ZFPM1 PDE12 CLPP PWP1 MRPL19 THUMPD3 LYPD3 COMMD9 ZNHIT6 DZIP1L NKX3-1 RIPK4 MRPL28 SIRT1 KIF6 ITPKC SLC7A9 CFHR5 EXOC5 PHF19 SNX4 ORMDL3 TMED1 CLIP4 SNX19 MRPL50 TTC5 RTN4IP1 GBA MRPS36 TMEM263 RNF138 HRAS SLX4IP APTX CNOT7 TMX1 HDDC3 IDUA CDH8 BCL2L12 FAM184A HSF2 SAP18 RAB29 RPRM JAM3 EIF2B3 ARHGEF19 TMEM237 IFNAR1 PDE9A SIRPG PHB TM7SF2 RIMS3 SLC38A7 SH3GL1 FAM81B ACTR8 KCNIP3 NAP1L3 IRAK4 GRHPR HOOK2 SP4 MYH6 BNIPL NUFIP2 BICD2 RPF2 RAD21 CA4 ME2 SNAP29 FOXJ1 DNAJA2 PFDN1 TCEANC2 SNRNP48 SNTB2 POC1B TLK1 CRYM EPHB4 VPS28 CCNI UQCR10 MYL12B UXT SNRPD2 TRBC2 STAT6 ST3GAL1 XBP1 NDUFAF3 POP5 ICAM3 LY9 GATA3 GNG10 PRKACB GOLGA7 CCR2 SRP9 ANXA1 RHOH MZT2A ITPKB ID2 LIMS1 CETN3 CD3E SSR2 PACSIN2 IL32 BCAP31 IL11RA ZDHHC11 RANBP6 ESYT1 HADHA CD48 TRAF3IP3 GDI1 NOTCH2NL ANKRD55 TMEM14B TUFM ZBTB18 CRBN NOSIP ERP29 IVNS1ABP DAP3 DGKD ATP1A1 BPTF ARHGEF18 OXA1L RSL24D1 LTBP3 BAG3 SUN2 CBX7 GPX4 AKTIP NDUFC1 CLK2 HAX1 RBL2 SNURF PTBP1 TMEM204 NUP43 H1FX DCXR CTDSP2 MRFAP1L1 HDAC1 USP10 LEPROTL1 GATAD2A RUNX3 NISCH DDX39A TMEM126B EIF1B MT1F SATB1 ARPC5L ADCY7 SF3B1 FDFT1 MIF BAZ1A PITPNB GMFG GCC2 TPI1 BHLHE40 GPI SLBP COX7B RAP1A SNX6 SUZ12 PSMA5 SETD5 HERPUD1 XPO1 SMCHD1 FAS CARS UBE2D3 CIB1 PCNP TBX21 HMGN1 YARS CISH TBCB STK24 FAM13A UBB APMAP TXNL1 PPP2R5C PDE3B MCM3 VPS4B PITPNC1 PPP6C YWHAQ NAE1 TAF10 VAPA PFKP MTCH1 USP15 EIF4A1 ACADVL ADPGK SEPT7 CSK SPG11 RUFY2 CDC16 SPG7 EXOSC8 ATP6AP1 PRKCB BIN1 RNPS1 RGL2 HLA-DRB4 CD79B TCL1A PLCG2 RALGPS2 BLCAP GABBR1 OFD1 NBPF14 LAT2 CCNG2 CD24 FCER2 SNX2 CCR6 MBD4 CD53 CARS2 HLA-DMB SERTAD2 IL4R UBE2I CD74 PTCD3 IST1 POU2AF1 SYPL1 SRSF3 RGS19 HLA-DOB KCMF1 SWAP70 TRAF5 BIRC3 ARHGAP17 SEL1L3 OSBPL10 UQCRH SON LASP1 BLNK TBC1D9 QRSL1 AIM2 EIF3I CSNK1G2 ATP2A3 COCH SCAF11 SRRM1 VOPP1 CCNC TMED9 EDEM1 PKIG HLA-DRB3 SET PALM2-AKAP2 PRDX4 BLOC1S5 SDF2L1 SSR4 PRPF40A MZB1 MTDH SEC61G SSR1 IGHA2 IGHA1 HLA-DQA1 COX5A NUCKS1 ENSA IGKC TRAPPC8 IGLV1-40 CD8B IGHG1 PMAIP1 ELF1 OGT UBA7 MAN1A1 TNFRSF14 CR2 KPNB1 ZAP70 ABHD17A MNDA AURKAIP1 USP11 KIAA1551 XRN2 PON1 CISD2 RPS4Y2 SCAF8 ZMIZ1 PKNOX1 ZNF384 ZNF10 WDR60 CWF19L2 EZH1 MS4A5 CFI ZNF251 GDE1 ZBTB6 MTBP GRIN2B HIST1H3F KCNB1 HBA2 DCBLD1 P4HA1 UMPS COL18A1 IQGAP3 CROT DUOX1 GPRASP2 ZNF224 HELLS TIMMDC1 MCF2 ANKHD1-EIF4EBP3 SERPINB8 FAM213B F5 B3GNT8 PELI2 FMOD TIMELESS C1QA PRICKLE1 CTNNA2 GINS2 TGFB3 GSR SLC9A8 TTC30A SUPT6H GALNT11 MAP3K9 CD93 INHBB SMAD7 EIF2S2 CKAP5 DUSP23 TIMM10B MNAT1 COPB2 CUL3 METTL2A FGF2 ETS2 CDC14B PDZD3 G3BP2 ZNF641 ZFHX3 GALNT4 KCNJ13 FAM219A ARL4D GPSM3 RPAP3 PTBP2 DNPEP ZNF627 KCNH5 DAPK1 TBX19 FAM131A MYO1A TYRO3 ERCC6 ERCC6L ZBTB40 POLR2D POLD3 ZFP2 HUS1 POLR3B HMBS RUFY3 FAM76B DCP1A ZNF276 PPP1R3A KIAA1324 NUP85 TOP3B PBX3 GOLGB1 CHST3 MRPL17 PTDSS2 MRPL9 PRKAR2A CRIPT TTLL5 TMCO6 JDP2 CD3G PF4V1 EIF5AL1 CLUH GAD2 VASH1 PER3 CCNE1 PLCB2 SLC29A2 AMIGO1 DLAT ZBTB17 FBXW2 MAPKAPK5 DLST STRN3 TAF1B KPNA5 KPNA6 MAP3K6 TGIF2 SREBF2 GEMIN6 CDH18 HOMEZ INO80C LZIC LTBP4 BTLA MLKL ZNF524 SLC2A4RG SUN1 ITGA5 ACTR6 ELAC2 PTPN11 CDK6 DOCK3 TRMT61B GTF3C3 NDUFB7 UBA6 MFSD3 RNF24 ADRM1 COL8A1 VPS45 DAAM1 SLC25A13 TRIB3 NRDE2 FAM50B PPP1R13B SYCP3 PKD2 FOXRED1 PHKG1 UBQLN4 
barrett's esophagus_KRT1 KRT5 KRT4 AHNAK2 YOD1 DKK1 EREG RRAGD PPP1R3C TMEM79 SLPI CDA SPRR3 CRABP2 AQP3 CAPNS2 S100A16 S100A12 S100A11 PRKCH ELL2 AIF1L VAT1 RAET1E SULT2B1 EHD3 GJB2 GJB6 FAT2 SPRR1A CRYAB SPRR1B HSPA4L MOXD1 IL1RN GLTP BEX4 FLG LPAR3 LYPD3 PPL IKZF2 ADH7 TP53AIP1 SOX2 GJA1 GRPEL2 SFN ATP6V1C2 TP63 DUSP5 FGFBP1 ANXA1 BBOX1 EMP1 KRT14 KRT13 IL18 KLK10 PLXDC2 KLK13 IL1A SLC7A5 NMU PAX9 KRT16 KRT15 VSNL1 HILPDA CAB39L VLDLR DUOX1 SPRR2A CLIC3 CGNL1 SERPINB4 SERPINB5 SERPINB2 SERPINB3 ELOVL4 MPP7 RANBP9 LGALS7B CLIP4 ETNK2 NUCB2 IVL TRIP10 SERPINB12 ECM1 SERPINB13 CSTB PGLYRP3 CSTA CRCT1 PTN PYGL GYS2 CXCR2 NAMPT GPNMB SPINK5 TFAP2C PHLDA1 S100A2 WNT5A SPINK7 DIO2 GRHL3 GRHL1 RAB38 SCNN1B LY6D DSC2 PKP1 S100A9 DSC3 S100A8 ZNF431 FAM129B PRDM1 SLC1A3 IL1RAP SCEL KRT6A ABLIM3 ZNF426 SASH1 KRT6C KRT6B TMPRSS11A NABP1 PGD HOPX ARHGAP10 FRMD6 MXD1 MAL BLVRA CRISP3 CTTNBP2 DOCK9 TACSTD2 RORA DAPP1 CNN3 TGM1 PDZD2 ALDH3B2 PI3 CLCA2 PIM1 PMAIP1 PLS3 TGM3 PTPN13 UPK1A DSG1 DSG3 ATP13A4 BNIPL ZNF750 BNC1 NPR3 HSPB8 LRRK2 TRPS1 ALOX12 DUSP14 DNAJB1 FAM83A DSP CYP4B1 KRT78 TIAM1 TPD52L1 KLF8 NAGK PPP2R2C MAB21L3 ACPP RND3 BARX2 GNA15 TRIM29 PTPRZ1 GM2A PALMD BNIP3 ARL14 SLC12A2 TM4SF4 SYTL2 KRT8 KRT7 ACSL5 AZGP1 TLN2 TMEM63A AHCYL2 CCDC68 ADH1C MST1R IL2RG ITLN1 MUC1 CREB3L1 MUC2 FLRT3 KIAA1324 PLCE1 APOL1 MUC6 FZD5 PRKCA PDZK1 CMBL IL17RB CYP2S1 MEP1B HOXB5 NOSTRIN MEP1A MRAP2 CFTR HOXB6 CFB DAZ3 SLC6A20 ADH6 EPS8 ADH4 LGALS4 LIPF PLAC8 ANPEP SI RASSF6 REG4 PIP5K1B TSPAN3 PROM1 CENPV CHKA LYZ SULT1B1 SLC7A7 TFF3 TFF2 TFF1 ANKS4B IGHD SGK2 ALDOB RHOU CCL28 GUCY2C CLIC6 REG3A SERPINA1 PTPRR ACY1 HNF4G TMPRSS3 PTPRK IQGAP2 PTPRJ KRT20 PTPRH SULT1C2 EPCAM RHPN2 CTSE TM4SF20 IGHA1 FAM46C AKR1C3 F5 RNASE1 LIMA1 FABP2 PLCB4 RNF128 PPARG FMOD FABP1 PTGER2 PIGR GCNT1 MIA2 FCGBP SMPD3 ADAM28 SULT1E1 DMBT1 GCNT3 AGR3 GCNT4 AGR2 RARRES3 GOLM1 SEMA4G SPINK1 ARHGAP26 TMPRSS15 SLC9A4 OLFM4 PKP2 OTC ABCG2 IGKV3-20 GDA DGKD SLC1A1 ASAP2 ATP2C2 PBLD SLC9A1 SLC9A2 NT5E HSD17B2 IGKC BCL2L15 REPS2 CADPS2 HGD PGC PDIA5 CDHR2 NMUR2 CDH17 BIRC3 VIL1 MAP3K13 SLC26A3 DOCK5 KCNE3 SLC41A2 SEL1L3 HID1 CYP2C19 GOLIM4 IGHG4 RGS2 IGHG1 MUC13 CLCA1 PLS1 SLC37A1 GALNT6 ABCC3 HMGCS2 GALNT4 MMP1 PLCH1 GKN2 CDC42BPA CPS1 IRF8 FBP1 KCNK5 ITPR3 SLC40A1 LAMC2 CYP3A4 DPP4 CA2 FUT8 BCAS1 TCF7L2 MUC5B DAPK1 ANXA13 ANXA10 SELENBP1 MLPH TSPAN15 MYO1A ALDH1A1 PLA2G10 HKDC1 KCTD14 ANG MET GALM UGT2B7 PIWIL4 TRIM31 ATP2A3 SLC4A4 NR3C2 HSD17B11 USH1C IGF2BP2 EPS8L3 ATP7B KCNJ3 MSMB CES1 PRKAA2 SYT14P1 PARD6G S100A14 BCL11A PADI3 ATP6V0A4 IL12A EVPL SPTBN2 CYP2E1 ALDH3A1 ATP12A GPX3 LUM IFI27 SLC5A1 ANTXR2 STS ST6GAL1 HNF1B FAT1 CCSER1 ITM2C CES3 HHIP MICAL2 PDK4 LYN ANXA4 SERPINA3 ARPC1B CTSS HOXC10 TIMP1 TMEM176A AP2B1 ENC1 NPNT TNIK VTCN1 CLU IFI6 NEK6 CERS2 MMP7 PLA2G2A VCAN PRTFDC1 PIK3R3 CXCL2 FUT9 CA1 CA8 MAN1A1 FNDC3B PLA2G16 GALC SEMA3C JMJD7 EPHA2 TRIM13 USP6NL AHNAK NOD2 HERC6 MICALL1 CHAC1 WDR47 EPB41L3 ZNHIT6 TSPAN6 GLUL ZNF365 UBE2G1 VAV3 PDZK1IP1 KAT2B DPYD BHLHE40 CCNG2 TECR RNF141 SGK1 WDR26 CITED2 KLK6 ADM KRT23 KLK8 KLK7 CLEC7A CSRP2 FCER1A TIMP2 SPRR2C HLA-DQA1 CBR3 TMOD3 ITCH CLIP1 RIT1 NDUFA4L2 PLP2 PELI1 CLDND1 GCHFR CRIP2 ARNTL2 SERTAD2 ANXA9 LMO2 SEMA4D RAB31 ULBP2 YAP1 GALNT14 TUBB6 PITX1 PAK6 MAFB MAF MAFF RGCC TM7SF2 RASGRP1 NMRK1 IL36RN HSPA2 MARCH5 ARL4C ESPL1 RBMS1 PIR PLEKHF1 BICD2 HSPB1 MFSD5 PHACTR4 BPGM ALDH1A3 SOWAHC TUFT1 MALT1 EFS PPP1R13L EPS8L1 EPS8L2 UPP1 NCK1 ENTPD5 IL1R2 ENTPD6 EML4 COL1A2 SST LACTB2 ZG16 APP TAGLN GLRX CLDN3 SSFA2 DPYSL2 GMDS SEPHS2 MIA TNFSF13 FA2H GJB1 ACE2 BACE2 MYO5C TDP2 CD302 LXN GATA6 SULT1A2 SULT1A1 LGALS1 ALCAM SMCO4 ASL SOX9 A2M PRKACB TRPM4 TNS3 CDR2 FUCA1 TESC JOSD1 RHOB ITFG1 ENAH RHOC MMP15 COL3A1 SLC7A9 KRT18 GIPC2 PXMP2 BHLHE41 ID2 AKR1B10 TNFRSF11A RPS27L NEDD9 FAM171A1 RRAS MLEC PCK1 NQO1 FAM46A F3 ANO1 FKBP1B COL4A2 ETNK1 F2RL1 PYGB HEXB PTGER4 SLC20A1 PRSS23 FCGRT NANS SOSTDC1 FILIP1L ANKMY2 SLC16A1 PHYH AOC1 POU2AF1 CDC25B XK SLC27A2 ODC1 PLOD3 PAPSS2 BCL2L14 SH3BP4 TPM1 COTL1 CHP2 PDIA4 IGFBP4 CYBA ISG15 NAT1 DNAJC15 ADRA2A ARMCX3 NAT2 DNAJC10 COL6A3 DDAH1 MATN2 FAM13A LGALS3BP ACTG2 RGS5 AKR7A3 IGHG2 KIF3B MPC2 BTBD3 GGT1 SYBU GPX2 GFPT1 TXNRD1 MUC5AC LAMB1 DAP BMP2 RCN1 DSG2 ITGA6 SLC3A1 FUT4 MDK CASP7 ECT2 YWHAH MARCKSL1 ATP2B1 DCN GLB1 MGAT4B ACKR4 LTF DDC MSLN LAMA3 C1S MVP FHL2 TSPAN12 RPS6KA1 GUSB RPL22 DES MALL CD9 HSPA1A SPARCL1 TRIM16 MYL9 RPL29 HSPA1B RPLP0P6 RPL13 RPL12 UQCR10 CALML3 CARHSP1 RPS4Y1 AQP1 PSMD8 MXI1 CAPNS1 RPL15 RPL17 RPL18 COX8A ATP6AP1 TALDO1 MIF RPS29 QARS SMTN RPS25 CFD RPL31 PHB2 RNH1 RPL4 RPL30 RPL35 MGST2 TXN PCBP1 RPL9 MYLK MT2A PRDX6 KCNMB1 PRDX1 RPL37 RPL36 LTA4H RPS11 SKP1 BTF3 RIPK4 FN1 RHOD GIPC1 MZT2A MGLL ALDOA GPI TOMM7 COX7C MAOB CLTB ADIPOR1 TRMT112 SNX3 CSRP1 TMED3 RPS15A RPS27A DYNLL1 PGAM1 UBE2E1 DHRS1 RAB11A COX6B1 HADHB RLIM ARF6 OAT SYNM GRN TGFB1I1 NDUFA13 RPLP2 TUBA1A CST3 TMEM147 IMPA2 CKB TSPO GSN AOC3 RPS8 RPS9 RPS6 TPM2 RBX1 PCP4 TP53I3 GSTA4 UQCRQ PKP3 FAU LRP10 NHP2 NDUFB11 ZFAND5 FAM129A PEBP1 ABLIM1 LAPTM4A RAB25 FLNA RPS5 RPS2 MYH11 KCMF1 EPHX1 DSTN ALDH3A2 NACA ARPC2 DYNLRB1 GNAS BLVRB LPP COX7A1 EEF1B2 CNN1 NME1-NME2 UBC FAM162A GYG1 ATP6V1F SH3GL1 CD99 RPL13A ACTA2 ACTA1 NFE2L2 SLC25A3 ILK NDUFB4 LMOD1 DBI HEBP2 MKNK2 RPL36A MFSD1 PGK1 WASF2 TIMM8B TPBG DCXR CIRBP PALLD EIF3L DAAM2 EIF3K TXNIP P4HB VDAC2 ALDH9A1 UBA52 PFDN5 SLC25A6 GAPDH EIF4A2 DCTN3 FHL1 RPL10A ATRAID HSD17B10 NT5DC2 POLR2I RPL7A PGM1 ACTN4 MX1 MX2 TM4SF1 ASS1 VOPP1 CALM2 PFN1 IFITM2 IFITM3 POMP KDELR2 IFITM1 ACTB B2M XBP1 TMED9 HLA-DRB5 HLA-C HLA-A HLA-B HLA-G HLA-F JTB PSME2 TAGLN2 HYOU1 RPS20 PRR13 HLA-DRB1 RPL6 RPL34 BCL10 PTTG1IP HIF1A IFI30 BLOC1S5 LGALS3 IER3 RPS13 CTSA ANXA2 DUSP1 TSC22D1 ANXA5 KRT10 IL1B KRT19 ID1 KRT17 FXYD3 CEACAM6 CEACAM5 PABPC3 CD24 ARF4 RPN2 LITAF DUOX2 LDHA SEC61B CTSH CLIC1 CAP1 AKR1C2 AKR1C1 FOS SERPINB6 TM9SF2 COL4A1 FABP5 HNRNPA2B1 FOSB CD63 CDKN1A FSTL1 HERPUD1 TMSB4X TUBA1C TUBA1B CD55 CD74 ATP1B3 HNRNPAB IGL ATP1B1 TUBA4A MORF4L2 PPIA TGFBI S100A7 S100A6 PPIB CARS PARK7 ATP1A1 CNDP2 EFNB2 LAPTM4B CDH3 CDH1 CFL1 FLNB PDIA3 SDCBP MYD88 NCL LCN2 UBA1 FTL EIF4G2 LRRC59 REG1A DDX5 ACTG1 PLAT SAT1 UBD NARS TMSB10 ACTR3 HSP90AA1 LAMB3 HSPA5 MMP2 MMP3 CMTM6 MSN NDUFC2 OAS1 NFKBIA TNFRSF21 HLA-DRA PECAM1 IRF6 CYCS IRF7 DEFB4A CXCL8 NNMT HMGB1 CXCL1 ADAR PDLIM1 LASP1 EIF4H RPL23A KLF2 CLDN7 GREM1 ACKR1 DDIT4 S100P PTMAP5 NACAP1 RBM47 TPT1 TRIB1 CEBPB OASL SEPT9 SEC61A1 
teratospermia umls_RPL22 PIH1D2 ZPBP CCT6B HIST3H3 MYL6 CABYR WDR82 KARS PSMC5 RPL26 RPL27 CALM2 SPANXA1 ROPN1 SPRR3 IFITM3 RPL11 POMP CLPB RPL13 RPL12 CISD1 AKAP4 RGPD5 RNF114 ACTB RPL17 B2M RAB11FIP5 SMCP GABARAPL2 RPL41 MIF BAZ1A RPS27 RPS29 RPS28 CSNK2B NDUFAF3 RPS20 SPRR1A RPS23 SPRR1B ITM2B RPS25 RPS24 HSPA4L RPL5 RPL6 GABARAP FLG RPL31 RPL3 MS4A5 RPL4 RPL30 RPL32 RPL35 RPL34 PTTG1IP RPL9 RPL7 RPL8 RPS16 CYB5R2 MT2A RPS18 RPS17 GNG10 CCDC92 DHX15 FTH1 RPL37 TSPAN6 COX3 RPL39 LTA4H COX2 RPL38 COX1 RPS12 RPS11 RPS13 CDR2 SPA17 SRP9 GSTM3 PDHA2 CCDC110 ANXA2 ATMIN PHF10 HBA1 NBPF10 MLF1 COX6C GKAP1 CEACAM6 KRT15 PABPC3 PABPC1 CD24 CDKN3 TOMM7 GGNBP2 USPL1 COX7C CETN3 HBB ADM OAZ3 HINT1 LDHA RPS27A ANKRD7 BRD2 DYNLL1 MRPS21 TUBB4B FAM104A PSMA6 ETNK2 SEMG1 SEMG2 CSTA RPLP0 NDUFA13 CRCT1 ROPN1B MALSU1 SH3RF2 TMSB4X GSG1 RSRC2 MTX1 NEFH ANKMY2 PAIP2 PRM1 SPINK5 SPINK2 PRM2 RPS6 RPS7 NOSIP HUWE1 COPS5 MORF4L1 EEF1A1 COPRS OLFM4 GOLGA8G ISCU KLHDC9 CRAT S100A9 S100A8 RNF38 SRRT CD81 MRFAP1 PROCA1 PARK7 CIB1 TUBA3C FBL PPP1CC LAPTM4A EMC2 PTTG1 RBBP7 CHP1 RPS3 KPNA2 ODF2 EEF2 SDCBP CCNA1 MXD1 REEP6 NACA KIF2B ARPC2 DYNLRB1 LCN2 FTL ND4 ND3 CHMP5 PIN1 CRISP3 UQCRB ATP6 TSACC SRP14 FBXO25 PLAT SAT1 COX7A2 UQCRH UBC RGS2 UBB NARS FAM81B IL13RA2 TCP11 SRGN HSP90AA1 GPX4 RNASE11 HSPA8 RPL13A RPS3A RPL37A SYF2 NDUFS6 PIP CCDC74A EEF1G CMTM2 PSMG1 DDX3X NDUFB3 SPATA3 HMGB4 SPATA4 DBI HK1 CXCL6 PELP1 PLCZ1 RPL36A YWHAQ PRPH DSP H2AFZ NDUFA4 NDUFA3 RPL23A DRG1 EIF3H SLIRP S100P VDAC2 KCTD13 DYNLT1 UBA52 TNP1 EIF3E TPT1 HEMGN MEA1 SPATA20 RPL10A GK2 RPS4X SPATA22 IQUB POC1B CDIPT NPIPA1 SPANXC RPL7A MSMB PLEKHA5 ISL1 MEX3B HSPA1A PFN2 TLN1 RNF7 AQP3 SNX27 MUC4 NUMBL TSPYL4 TMEM190 CMBL NANOG CSTF3 NRARP GSPT1 GUCD1 SYNCRIP HOXC6 IER3 GAB2 IL1A PRPF19 ELL CSDE1 SEC14L1 SEC61B PCMTD1 UBXN6 FAM46C GPR1 GP1BB GTF2H3 DYNLL2 TM9SF2 MAPRE1 ZNF695 ZNF330 ZDHHC23 UNG MIEF1 TUBA1B OPHN1 GCNT3 AP3S1 RAB8A REV3L GOLGA6L2 KLHL20 DHDDS FAM161B MSH3 INPP1 UBXN2A SRSF2 NDRG2 TMEM241 NDRG1 TUBB6 WIF1 RBBP6 LAMP1 USP1 ACSS1 SLC30A3 CKAP5 FAM90A1 PGF RHEB LHX2 MAL TCF7 EIF4G1 ND6 PECR MYL6B AMMECR1L IPO9 BAG5 FGF9 SH3GL3 CBLN1 UNC45A SMURF1 ZZEF1 PEX5 TMBIM4 NT5C1B SPACA3 TRIM59 DNASE2 DOCK3 SFT2D2 TSGA10 SHANK3 HS3ST3A1 HMGB1 DNAJB2 BCL7A PDE4C DDI1 SERF2 COX4I1 RPS6KC1 EIF4E METTL17 FAM71C GLIDR MCL1 RWDD4 TSTD2 PRC1 DAD1 LEF1-AS1 CDIP1 NACAP1 SLC25A5 SPG21 NXT1 SEC11A UHRF1 CAND2 MAT2A TDG FBXO7 STK32C MRPS18B UBAC1 EML2 EML4 PSMC1 OPTN NPRL2 DCAF6 GABPB2 CYB5D1 CARHSP1 LMF2 PARD6A HERC5 PSMD6 HABP4 S100A10 MEST EXOSC3 BSN COX8C RAB3IP TYSND1 WDR54 PTOV1 CLPX TBL2 GORASP2 ATF5 SUGP2 TMEM183A CUTA HDAC11 NGLY1 GMFG MUS81 ENO1 DCUN1D1 ANAPC11 MRPL12 CCDC91 PTDSS2 KIAA0930 PIP5K1C SIL1 ATP6V1C1 SKP1 MRPL28 LRRC23 WDR34 ITPKA GARS ATPAF1 AVPI1 ELOF1 ACAT1 AKAP17A PTH1R TMEM31 OAZ1 PCSK4 MAP1LC3A DDA1 STK38 DGCR6L SCAP TMED3 CTSF SPRR2C CAMP GSTO1 SLC39A13 HNRNPH1 MORN3 FOSB TSSK6 WAC HLA-DPB1 CARS2 BSCL2 ASGR1 CRIP2 GNAI2 FCGBP NUBP2 WRN PNMA1 SMPD2 SRP54 UBTD2 TUFM CPSF2 STX8 VRK3 ATP1B3 DPM1 LRFN4 RAB35 CDK2AP1 SRSF5 MAD2L2 OSBP2 RAB1A ODC1 SRSF1 NRM PEBP1 SLC1A5 ATP1A3 HDLBP GPC2 TRAPPC2L PIAS4 EIF2B4 MAP2K2 PCYT2 CCDC136 KMO AZIN2 LSM14A HGS MKRN1 UBE2R2 EIF4G3 RSPH14 CRISP2 CUL1 MED30 MPC2 NDEL1 ABCC3 USP22 CYP4A11 NAP1L4 SEPT5 CUL4B NDUFS8 NDUFS7 HOOK1 AKT1S1 ZMYND10 ARL4A MAST4 TSSK1B MSTO1 AGPAT2 DPP3 KLC3 FAM83F SARAF WASF1 OXR1 TAF10 KATNA1 ZFP91 CLDN6 SAG VDAC3 SLC25A10 TNP2 MTCH1 RTP5 ZBTB44 U2AF1 PPM1G LYL1 ARHGDIB RIMBP3C EPHA5 HSPA1L ECH1 ATG10 CIDEA CDC20 IFT88 XPNPEP3 TEP1 PIH1D3 COL9A3 CES1 SF3B5 CLDND2 HNRNPU RGPD4 CSNK1D FAM120B AP2S1 EXOSC2 N4BP2 FIS1 KLF11 JUND HLA-DRB5 ZRANB1 XRCC2 FZD9 VPS37B SNF8 OVOL2 VAMP8 WDR60 RPS21 MMS19 ZNF136 AIRE GCC1 ALKBH3 GOLGA2 NKX3-1 FAM53C GSG1L TP53BP1 RPS14 SDF2L1 LYPLA1 SPHK2 GP2 IL18 RAD51B KBTBD6 TPPP3 TUBB2B DMC1 ARHGEF4 RABGAP1 CSRNP1 REG3A SUV39H2 CITED4 MRPL37 SLC7A11 CSAD METTL21A GJC2 TRMT112 STK36 GNPNAT1 QSOX1 UBXN8 RSU1 EMD KIF1C TEAD2 VKORC1 OLAH ELMOD3 PICK1 ITCH SERPINB6 ZNF33A FAM200A NMNAT1 XIAP MSRB3 ANKRD44 TCEA2 TSSK2 CRB2 ZNF331 SMG1 FKBP14 SIPA1L3 MRPL57 MRC2 CKB ZNF207 SEC24C GINS1 PRRX2 ZFC3H1 INIP TUBA4B TUBA4A MRTO4 ITGA10 TMEM139 GPD2 PKP3 HHIPL2 TUBGCP4 CHRNA5 CEP19 UBE2D2 ASB12 AHR HSD17B7 ARHGAP35 RAB40C SLN TUBB3 ZNF428 MORC2 ZNF786 ATP6V0C NASP FBXO34 CREB3 RCAN1 ZNF91 CREB1 FRMD8 SYNJ1 TADA3 CDC42EP5 ZNF417 TMEM19 MFGE8 ZNF652 TXN2 TRIM74 LRRFIP1 RNF181 ISG20L2 TTF2 RDM1 ZMAT3 CHMP1A ODF1 TXNDC2 MAGEB10 FUS MKL1 SMARCE1 NDUFC2 SORD OLIG3 CLK3 GNL3L CLCN7 EEF1D ALPP TRIM58 MYH9 CARM1 ZG16B PSMD13 NFAT5 B4GALT2 LMBR1L MLLT1 DUSP19 NT5C2 PDLIM1 SCIN PSTPIP1 LASP1 LLPH PDLIM5 RBM14 NDUFA9 CEP135 SGTA FOXJ1 SHCBP1 HAUS2 IRGQ MYO1E CLDN5 DBF4 RAB13 FAM98B B4GALT7 BLZF1 MCM8 HIST1H2BK SEMA3E CXXC1 FCAR RBM4 DDT GANAB MAPK3 DIP2B CCL1 HNRNPA3 HNRNPA0 
cancer of the stomach_STARD3 CHGA MX1 IL1R2 SST IL23A IFI27 MT1G TLN2 AHNAK ADH1C PDXDC1 PDHB MST1R RNF5 PSMB10 PNP RPL36AL PRSS8 ARFIP2 GNAT1 NCSTN COX8A JUND XBP1 PRKCD MANF PTK6 PUM2 ATP4B MYLPF PRKAR1A LGMN TAGLN2 EZR ATF4 RPS24 CFD RPL3 RPL4 RPL34 XPC MGST1 LGALS4 LIPF MT2A CD79A LGALS3 C7 ANPEP RASSF7 GLUL LGALS9 RPS14 FUCA1 CHKB ITPK1 SSR4 AKR1A1 RHOD JOSD1 LYZ GP9 KRT19 ID1 ITPKA ID3 FXYD3 PABPC4 TFF2 TFF1 TAX1BP3 ADA REG3A COX7C ARF3 ZNF592 NEDD8 OAZ1 KRT20 PTPRH UGCG SULT1C2 RRAS SEC61B QSOX1 MYOC CTSE RPS27A IGHA1 NQO1 CD53 CAP1 PARP4 CBR1 PGAM1 AKR1C1 AKR1C3 TTC1 RNASE1 FKBP1B FOSB PLCB2 HBEGF FABP1 IGHM CSTA RPLP0 F13A1 HDC CRIP1 COX5B FCGBP HERPUD1 CST3 TMSB4X GUK1 STAB1 MPRIP CKB TSPO MDH1 GAST GSN RPS6 DEFA5 SEMA4D POU2AF1 SPINK1 MAPKAPK2 GSTA1 S100A7 DGKD CTNND1 ODC1 DGKA SCNN1A CASC3 CLU SLC9A1 NDRG1 COX6A1 ABLIM1 HSD17B2 CAPN2 NDUFV2 LDLR IGFBP2 MAP2K2 PDIA2 PGC ADRA2B PDIA5 MED24 ISG20 MAL ALDH3A1 CDH15 BLVRB REG1A PFKFB4 UPK2 COX7A2 CYP2C18 ACTG2 PIM2 GPX3 GPX2 HMGCS2 MUC5AC DNM2 CYB5A RER1 HLA-DRA IRF9 ACO2 SNURF FBP1 DEFB4A UBA7 ITPR3 CLCNKA GTF3C1 CA2 LASP1 GRK6 ERBB2 COX4I1 EIF4H H1FX CA9 GIF DDX17 CIRBP YWHAZ KLF4 SELENBP1 GALE IMPDH1 ALDH1A1 TST TXNIP ANG S100P VDAC2 DYNLT1 LTF FOLR1 RNF10 BECN1 EIF4A2 ACADVL USP11 FHL1 FHL2 ATP2A3 LTC4S ALDH2 AAMP RPL7A MSMB LUM RPL24 RPL23 ACTN1 KRT7 HSPE1 COL1A2 ASS1 CCT6A COL1A1 HNRNPK DDX39B MGP SPINT2 CD9 SLPI MT1H RPL28 MYL9 NBL1 CALM2 PFN1 IDO1 HSPA1B IFITM3 RPL11 KDELR2 CCNI IFITM1 TAGLN RPL13 RPL12 PON2 PRCP ACTB BSG CAPNS1 STOM CPNE1 AP2S1 RPL17 RPL19 B2M S100A10 PRSS3 RPL18 S100A11 RPL41 ATP6AP1 XRCC6 HLA-C HLA-A EIF1 RPS27 PTP4A2 CYP27A1 HSPG2 RPS29 RPL27A CSNK2B SERPING1 HYOU1 RNPS1 RPS21 PSME1 RPL31 SPARC ANP32B RPL32 RPL35 TXN WFDC2 PCBP1 ENO1 RPL9 IFI30 RPL7 C2 RPL8 C3 RPS16 RPS17 LGALS2 LGALS1 RPS19 PRDX1 FTH1 APOE TSPAN3 RPL39 RPS10 TNFSF10 A2M SERPINH1 RPL38 JUNB ARSE RPS11 APOD IER3 CTSA ANXA2 ANXA4 TUBB HBA1 FN1 COX6C MMP11 PDZK1IP1 SLC7A5 MMP12 PTMA COL3A1 KRT18 KRT17 CEACAM6 TFF3 PABPC1 ALDOA CD24 COL18A1 SERPINA3 DDR1 HIST2H2AA3 SERPINA1 RPN1 MRPS12 RPN2 SDC4 ARPC1B PEA15 ECHS1 STIP1 EPCAM CTSK C1QBP TIMP3 SSR2 CTSH RPS15A CTSD CLIC1 CCT4 CCT3 NPM1 IL32 BCAP31 SRP9P1 PARP1 DHRS2 RNASE2 DDB1 COL4A1 GATM HNRNPA2B1 COL4A2 SAA2 HLA-DPB1 CD46 TKT MAPRE1 LAD1 CD63 GRN PYGB RPLP2 CTNNB1 RPLP1 GSTP1 TUBA1A GNAI2 CST2 RPL18A CST1 PSMB3 PSMB4 CXCR4 GPNMB PSMB2 CCT5 CD74 GDF15 UBE2C S100A2 APLP2 RPS7 TAP1 ATP1B3 ATP1B1 AGT EEF1A1 MORF4L2 PPIA RAB31 TGFBI LY6E ZYX S100A4 SQSTM1 SNRPE FKBP4 PPIB SNRPB TPSB2 CD81 PARK7 SLC1A5 IFI6 FBL KRT6A LAMP1 GPC1 IGKC FLNA CFL1 CSE1L RPS5 GPC3 RPS2 SPP1 RPS3 HMGN1 PDIA3 NONO IGFBP4 CYBA ISG15 EEF2 PDIA6 EFNA1 NACA COL6A3 ARPC2 NCL LCN2 FSCN1 SMS FTL FGFR4 MFGE8 CD151 ACTG1 PLAU HTRA1 UQCRH GATAD1 IGHG4 EEF1B2 CNN2 PI3 EIF3CL TMSB10 ACAA2 GPX1 MMP7 SRGN HSP90AA1 MMP1 HSPA5 GPX4 PLA2G2A MMP3 MSN RPL13A SEPT2 APOA2 PTPN12 SORD RPS3A HMGA1 MMP9 ACTA2 NPC2 EEF1D RPL37A EEF1G MYH9 PSMD11 CXCL8 YWHAB GLO1 CXCL2 HMGB1 CXCL1 HSPB1 RAD21 MDK FCGR3B PSAP IRAK1 YWHAQ PGK1 PTCRA H2AFX RPL35A LSR SOD1 PKM LAGE3 LTBR APOC1 IMPDH2 CTDSP2 RAB13 EIF3F SLC25A6 EIF3E GAPDH TPT1 ITGB1 EIF4A1 C1R MSLN HSP90AB1 C1S YBX1 ATP2A2 HSPD1 HSD17B10 ARHGDIB TRIM28 NOMO2 HNRNPA1 
huntington's disease_CHGB WSB2 HOMER3 GPR37L1 HPCAL1 CCK HNRNPM MAPK12 IFT88 FEZ1 TEF SPARCL1 CALM2 CDK16 AHCYL1 APP STXBP1 ITIH3 CERK TMEM70 PARD6A BSG SPOCK2 NTSR2 PRKCG PRKCD PLK3 RMDN3 NR1D2 ANK1 SLC6A9 JTB KCNMA1 GRB2 SPRR1B ITM2B GPM6B CRHR1 PPP1R17 DOC2B SCHIP1 ARL6IP1 STMN3 SLC6A1 ENO2 ADH7 INPP5A STMN1 STMN2 FTH1 INPP5K INPP5J SCN1B MYBPC3 GABBR1 GSTM1 DUSP1 IL16 GABRA6 ANXA6 VSNL1 ID2 COPG1 ALDOC STK40 ARHGEF7 ARF5 COX7C BTG1 PTPRR THY1 PPP3CA NKIRAS1 ST8SIA5 JARID2 PACSIN1 SPTBN2 NEUROD1 MPP3 PSD MEF2D ATP6V0E2 GAD1 ADAM11 EN2 TUBB4A DAB2IP CLIP1 KIT PLP1 KCNA1 ATL2 SLC20A1 PTMS CCNDBP1 CKB SPTAN1 GABRD FADS1 RUNDC3A ACYP1 ATP1B3 CORO2B TUBA4A GDF10 SKI PCP4 FKBP8 YPEL3 HR SLC1A6 FOXO4 PPP1CC ABLIM1 PURA MYH14 CFL1 NPTX1 SPOP NSF PCYT2 PSPN PRNP NSG1 HOPX QDPR H1F0 ARPC4 PITPNM1 LHX1 EIF4G3 NAB1 CACNA1A NAB2 DOCK9 FAM107B AK4 UBP1 CACNA1G UBC UBB BTBD3 SEMA7A RGS8 CBLN1 ETV1 SEPT5 DNM1 EPN2 SEPT4 BMP1 SERPINI1 ACO2 THRSP KCNK1 BCAR1 SNAP25 RTN4 DDX3Y NDUFB8 PTPN22 NREP DBI MOBP ITPR1 CALB1 DVL1 YWHAH GRID2 ATP2B2 TIAM1 PKM CLDN5 ACKR1 GLRB SNRK CTRB1 KCTD12 STUB1 CAMK2B ATP2A3 ATP2A2 CXXC5 SEPT7 ABHD16A ZIC1 NOMO1 WSB1 ATP6V1E1 RPL21 RPL24 PLEKHA5 PISD SMARCA2 EID1 NISCH RRAGA MARCKS VOPP1 RUFY3 UQCRC2 RPL28 RPL22L1 SUCLG1 PFN2 CALM1 VPS28 MTPN KDELR1 WBP2 SATB1 RPL10 RPL13 MYCBP2 PDHB AQP4 STX12 GNG3 DHX36 PABPN1 PSMD1 RABAC1 RPL19 B2M CCNL2 PTGDS NDFIP1 CREBBP JUND ZRANB2 ABCA1 GABARAPL1 RPL41 ALG2 COX7A2L EIF1 RPS26 RPS28 PRKAR1B RPL27A SNHG11 PRKAR1A PKIA VAMP2 RPS23 ITM2C PTP4A1 RPS24 RPL5 RPL6 BEX4 GABARAP MACF1 RPL3 BEX1 SCOC CTBP1 RPL34 PCBP1 HIF1A RPL7 RPL8 PRDX6 RPS17 PCBP2 PRDX1 RPL37 ARL6IP5 RPL36 APOE RPS10 PRKACB RPS11 ATP6V1C1 APOD ARGLU1 CSNK1A1 RDX PDHA1 H3F3A ANXA5 H3F3B AKR1A1 TUBB2A ZWINT COX6C RHOB SLC7A5 MAPT PAFAH1B1 RNF141 ERGIC3 ALDOA SGK1 ARF1 PTPRN CSDE1 BMI1 OAZ2 CTSS MAP1LC3A HINT1 UCHL1 SNX3 SLC22A17 SEC61G TIMP3 RPS15A RPS27A SPTBN1 CTSD CCT4 ATP6V1G1 NPM1 NFYB ZFR RANBP1 SYP TTC3 HSBP1 PGRMC1 PSMA6 FKBP1A DDB1 HNRNPH1 PSMA2 PSMA3 C1QC C1QA CD63 RPLP0 GDI1 RPLP1 NDUFA11 GSTP1 TUBA1A COX5B GNAI2 PPP2CB CST3 TMSB4X UBL5 TUBA1B ENPP2 RAC1 NFYA CCT7 SRSF11 REV3L PAIP2 CD164 PHYH RPS6 ACYP2 TYROBP SDHC RBX1 EEF1A2 MORF4L1 EEF1A1 MORF4L2 PPIA PSAT1 TMX1 XIST SRSF5 SCG5 SQSTM1 SNRPE LY6H UBE2N CNTN1 NFIX UBE2D3 ZFAND6 SRSF2 COMT COX6A1 RELN LAPTM4A BASP1 RAB24 RBBP4 RPS5 NCDN RPS2 RPS3 HMGN1 IGFBP2 TRAPPC2L SREBF1 PDIA3 USP48 ATP6V0C SYT1 BNIP3L DSTN DYRK1A EEF2 NSG2 WRNIP1 GFAP TBCA PREPL GNB1 REEP5 ARPC2 NCL GNB2 UBA2 RSRP1 RAB5A ATP6V1D VCP DDX5 ROGDI FAM13B COX7A2 IGF1R FBXO21 ESD NDN FLOT1 TMSB10 PCSK1N ATP6V1H ZKSCAN1 AP2M1 CD99 VBP1 CBX4 PEG3 USP22 HSPA8 CADPS MT3 MARCH7 MARCH6 SP3 ARL2BP DNAJC7 CPE OGT SERINC1 GTF2A1 SLC25A4 RTN1 NDUFB9 GSK3A RASGRF1 NCAM1 NDUFB5 RAP1GDS1 CELF4 HK1 KLC1 PLD3 TRO RAD21 CALB2 PSAP SARAF DDX17 NDUFA7 H2AFZ IDH3G SGTA RPL23A CIRBP SOD1 CDC42 DNAJA1 ATXN10 EIF3M RBM42 ANAPC5 SSBP2 RAB18 EIF3C RNF10 SNAP47 RNF11 HSP90AB1 RNF14 THRA EHMT2 DCTN1 LENG8 SLC4A3 RPL10A HSPD1 PKD2 TTR SEC61A2 RPS4X ARHGDIA RBM3 POLR2A SUMO1 PUF60 SUMO3 WDR92 UBQLN2 FYN AAMP RPL7A POLR2M AHNAK2 CADM1 SYTL2 ACSL6 SOX11 OSTM1 TRIM16 MYL9 RAMP3 LRP2 TAGLN SERPINE1 FOXG1 AQP5 APCDD1 SSFA2 HERC3 LSM12 FLRT2 PPARGC1A ST8SIA2 NR2F1 NUAK1 AIF1L AR BTC GJB3 VAMP7 TNNT2 CHST1 SSPN SPRR1A CRYAB ITM2A PDE1B TWIST2 PDGFB PPL MGST1 ENO3 SOX2 ALCAM TSPAN7 SOX6 LYN CENPV EDN1 CDSN OTUD6B TMEM171 EMP2 PAX6 CP VAV3 MAGOHB CLDN12 PTPRF TLR1 KRT19 TUBB2B ARTN ID1 ID3 ID4 CRELD1 PDZRN3 TENM3 VLDLR MAP2 RHPN2 LMCD1 CD34 NQO1 CAP2 IL33 FAM189A2 SORBS2 ANO1 PLCB4 COL4A1 KIF26B COL4A2 RNF128 COL4A5 F2RL1 PPARG COL4A6 SLC22A23 GBE1 NPL PTGS1 HSPA13 PTGS2 AKAP12 ADAMTSL3 CARNS1 PHLDA1 SCARA3 HIPK2 OLFM1 CXCL12 GSTA4 OTUD1 DHCR7 PKP1 ABCG2 CSF1 RGS16 TCEAL1 TNC PVR AHR HSD17B7 ZBTB20 EFNB2 ARHGAP44 PDPN CCND2 CDH2 KIF5C HAS2 GPC1 BMPER TBX20 COTL1 PAK3 PDE8B SLC38A1 F2R KCNAB1 MR1 INHBB POU3F3 SLC9A3R1 NAT2 GDNF LHX2 HPSE TCF7 CDC42EP3 TCF4 DPT RTKN2 WISP1 PORCN SALL1 EBP PODXL PLXNA2 PMAIP1 ACAA2 TIPARP VDR GGH ITGA3 RASA1 BMP4 MEIS2 FAM189B PDE3B FAM84B ITGA7 SHOX2 IDI1 KHDRBS3 HSPB6 CCDC25 TNFAIP6 MEGF10 CHD7 PLTP OTX1 CCDC181 LONRF3 WNT4 PRKG2 CXADR UNC5B MAGI3 SOD3 EHBP1 TSPAN15 FAM167A GREM1 SYT11 MNDA ACKR4 RSPH1 FLT1 SMARCD3 FLT4 FHL1 DYSF SIX1 TCHH THBS1 PPM1E HDAC9 TSPAN12 CLCN3 FOXRED2 RPS6KA6 SCRN1 SCN5A PCDH7 PLEKHA2 ARL15 SLC12A2 EBF3 EREG MTUS1 COL1A2 COL1A1 MGP RBP1 CTH AGTR2 PLCD1 CDA SERPINE2 BAIAP2L1 HOXA9 STAT6 S100A16 HOXA2 CYP1B1 MEST TSLP GADD45A PPBP GADD45G CNKSR3 SNAI1 SIM2 MOXD1 VARS MTCL1 MGST2 IFIT1 RBPJ HELZ2 GJA1 RASSF5 ARSJ SOX9 SCARF2 HOXC8 STAT5A CDR2 DUSP6 RIPK3 VEGFC FN1 AMPD3 OSMR PAWR COL3A1 P4HA2 PAX9 DDR2 FOXC2 FOXC1 GYPC CTSZ ADM AEBP1 MEDAG SOCS3 LDHB EMB CTSH TMEM176A FAM46A BGN RNF125 PDP1 B3GNT9 NOV SMOC2 ERRFI1 CDKN1C GCNT1 FMN1 NUDT4 SERTAD4 ENPP1 PLAGL1 MRC2 FAM3C BCAP29 MYLIP LMO1 CSGALNACT1 PDGFRA TGFB3 TLE2 PRRX2 PRRX1 FBXO17 TPM2 ARHGAP29 ZBTB12 HIC1 CXCL10 PINK1 COL5A2 KIF16B TGFBI LY6E ROR2 IL6ST STEAP3 MPG CD82 LOXL4 LOXL1 CTGF HOXA11 HOXA10 CAPN6 SLIT2 GPC4 SLIT3 S1PR3 SASH1 PDE8A CARD10 IGFBP6 IGFBP5 IGFBP4 SSH3 NFKB1 CKAP4 MAF RCAN1 RGCC COL6A1 AMACR LOX PROCR CDH11 COL6A3 COL6A2 MATN2 FBN2 CEMIP FAM13C AK5 HTRA1 HOXB13 FGF7 CCNB2 RGS4 BAG3 C1QTNF6 MAN2A1 SLC38A4 IL13RA1 MMP2 CAV1 PYCR1 PARVB MMP9 GULP1 TGFBR3 DAP RCN3 OGN BCL3 NFKBIE FBLIM1 NPR2 BNC1 FAM114A1 TRPS1 CXCL1 PDLIM4 BLNK EMILIN1 DSP PTGIS DCXR HAUS4 DLK1 SELENBP1 DCN PLA2G16 TBX15 LTBR MYO1B KCTD15 ACKR3 PTX3 SEC23A FHL2 LAMA4 PCTP HSD17B11 THBS2 IL1RL1 ACAN THBD RPS6KA1 ADAMTS1 EVA1B CCL7 ARHGDIB CCL5 TRIM25 EPS8L2 PGM3 CCL2 IGF2BP3 RPL22 IMP3 MX1 ACTN1 MX2 PSMB9 RUFY1 HIST1H4C LAP3 WDR82 KARS MYL4 HSPA1A OPTN LEF1 ATP6V0D1 PANK2 CCNI IFITM1 EPB42 TESK2 UBE2L6 RPS4Y1 PNN PSMB10 ACTB HERC5 NUAK2 IFI16 MXI1 CAPNS1 PIP4K2A RPL14 GBP1 RPL18 SNCA S100A11 FIS1 GSTK1 GABARAPL2 HLA-DRB5 ST13 BCL11B SYNRG HLA-A VASP HLA-F RPS27 PARP12 MYL12A RPS29 QARS PLSCR3 PSME2 TAGLN2 PPT1 RPS21 RPS20 PSME1 RPS25 ATP6V1B2 HLA-DRB1 SET ANAPC13 RPL30 ANP32B MEPCE RPL32 PPP1R11 RTCB PITPNB PRF1 GSPT1 IFIT3 RPS16 CYB5R3 RPS15 MT2A LGALS3 PLAC8 MICAL2 GLUL RPL39 RPL38 RPS12 CYB5R1 RPS14 SKP1 RPS13 CDK5RAP3 RHOA CCR1 WARS NCOA1 STRADA TSC22D1 NCOA4 TESC TSC22D3 TMEM43 NBPF14 PABPC3 CD27 PABPC1 ITK CRLF3 DAZAP2 GYPB RPN2 HBD SECTM1 LITAF ADIPOR1 ECHS1 OAZ1 CD3E CD3D LDHA LARS HBQ1 CCR7 HLA-DQA1 NQO2 DMTN MLH1 STAT1 PGAM1 STAT3 ANKHD1-EIF4EBP3 RPA2 LAPTM5 SERPINB9 GID8 HCLS1 UBE2V1 HDGF SETD5 RPLP2 PHF1 WAS XPO1 PSMB3 OS9 CXCR4 RAB8A RAC2 AHSP JAK1 GIT1 RPS9 DEFA3 RPSA TUG1 CDC25B SDHA UBE2Z KAT6A ISCU PF4 SNRPB S100A8 CSF3R CRTC3 ODC1 UCP2 FAM129A PARK7 GIMAP5 ZFAND3 PAPSS1 FOXO3 GGA1 CCND3 ZFP36 IGKC EMC3 HMGN2 HIST1H2AC MAP2K3 CISH NONO HBG2 ARHGEF18 ISG15 SDCBP ISG20 DDOST MYD88 STK24 NACA MAL MKRN1 SELL GNAS KLRB1 BLVRB GLYR1 VCL TSG101 CALCOCO2 MAX LRRFIP1 C5AR1 CNP ACTG1 SRP14 ARHGAP1 SAT1 CSF2RB CNN2 IGHG2 BAG1 GPX1 SUN2 HSPA5 MSN EIF2AK1 MARCH8 PPP2R5A TAPBP MARCH2 RBL2 RPL37A EEF1G TRIM58 MYH9 IRF9 SNURF R3HDM2 B4GALT3 SLC25A3 ILK NDUFB4 TREM1 PDLIM1 FCGR3B LASP1 CA1 TMEM204 SERF2 LPXN RBM38 GLRX5 NDUFA3 SORL1 CAT CTDSP2 POLR1D TXNIP EIF3H S100P VDAC2 UBA52 MTCH1 EIF4A1 LSP1 HIST1H2BK CX3CR1 DDX24 YBX1 SLC4A1 YBX3 OASL SEPT9 MAT2B FBXO7 FBXO9 KCNJ2 TRIM22 KLRG1 NCK2 ACSL1 RPL23 MYL6 VIM CPVL PFN1 IFITM2 RPL11 AQP9 PRCP MYL12B FRAT1 RPL36AL FRAT2 S100A10 S100A12 NFE2 HLA-C HLA-B HLA-G COMMD8 VNN2 TDP2 HLA-DRB4 GMFG ICAM3 PTTG1IP RPL9 IFI30 CFP PPP3R1 PPP4C RPS18 LGALS1 LTA4H CD14 ANXA1 ANXA2 ANXA3 HBA1 NBPF10 LILRB3 LYZ TLR2 PTMA SLC7A7 TLR8 HIST2H2AA4 HBB ARPC1B FPR2 FPR1 KRT23 CLEC7A SH3BGRL3 TIMP1 FCER1G CD36 CLIC1 PACSIN2 CAP1 BCAP31 IFNGR1 IFNGR2 RNASE6 HCK HADHB PSMA4 HNRNPA2B1 PLP2 HLA-DPB1 RLIM TKT GDI2 CAB39 FAM45A PYGL ZDHHC7 CRIP1 CST7 TUBA1C CXCR2 XPO6 OPHN1 TSPO METTL9 CD55 IL4R CD74 GCA RARRES3 RPS7 PPP1CA RAB31 CLEC4A FAU ZYX S100A6 S100A4 NCF1 PTPN6 S100A9 NSMAF SLA PYCARD MGAM PGD ARPC3 ERH CREB5 IL7R NCF2 EEF1B2 RGS2 EFHD2 ACTR2 SRGN HSPA6 CMTM6 KCNJ15 RPL13A TNFRSF1A TNFRSF1B FES LCP1 HLA-DRA CYCS DOCK2 CELF2 BCL2A1 HMGB1 HMGB2 FCGR3A LBR MCL1 RNF24 GZMA SOD2 NAGK EIF3L LTB PTMAP5 PFDN5 GAPDH SEC11A RNF13 ALAS2 USP10 PLEK KIAA1551 ALDH2 CDIPT FNBP1 GATAD2A RUFY2 UQCRC1 RPL29 HSPA1B IFITM3 IL2RG AP2S1 CHST15 ATP6AP1 TALDO1 PRKCB PRR13 CFD CUTA SPARC ENO1 CTSB GSTM2 SEC16A IL10RA EMP3 RHOG AFTPH FAM193B SERPINA1 PTPRO MPP1 COX6B1 ESYT1 SELPLG NOTCH2NL CXCR1 SEMA4D ELMO1 LRP10 RAB1B NDRG1 LAMP1 SASH3 LY86 DIAPH1 CHMP2A FTL NCF4 BAG6 TNIP1 TMBIM6 GPSM3 GMPR ADAR MKNK2 ASCC2 TAF10 ANXA11 KLF2 ASXL2 MYO1F LCK EVL SLC25A6 ITGB2 PIK3CD NRGN LYL1 VPS35 CSK TRIM21 DEK ZC3H11A RPL27 RALB RPLP0P6 ASAH1 ADCY7 FAM120A UGP2 RPL15 RPL17 SF3B1 GBP2 BAZ1A CDC42SE1 RPL31 RPL4 VPS26A PRKAR2B SRP9 KAT2B DPYD IQGAP1 IQGAP2 SSR1 CTBS MBNL1 UBE4A ADAM10 TM9SF2 PELI1 ZNF217 CDKN1B HEXB SNX10 NAMPT SMCHD1 ANXA7 AP3S1 RNF130 RIOK3 PLXNC1 USP3 PNRC2 ABI1 CLC PHIP RAB1A ROCK1 BZW1 LAMP2 HMGN4 OSBPL8 SLC38A2 PNISR TRAPPC8 NEK7 GTF3A ARPC5 PDCD6IP STK26 BIRC2 EIF4G2 MYOM2 FMR1 CORO1C ACTR3 GPX4 TXNL1 SON FCGR2A BCL6 FCGR2C NFE2L2 VPS4B ZMPSTE24 PGK1 GZMB KIAA0232 VAPA EIF3E TPT1 EIF4A2 WIPF1 PTEN LRMP HNRNPA1 IFRD1 CNBP EIF1B GLRX PDCD10 SHOC2 RAB27A PUM2 STAG2 CD302 FBXL5 JMJD1C GCC2 RCBTB2 RASSF2 GNG10 RPS19 DHX15 TNFSF10 GOLGA7 PTGES3 NMI PTPRE PTPRC CEACAM8 CCNG1 TRAM1 RAP1A MAP1LC3B SH3BGRL RAP1B SEC61B CTSC CD53 SUZ12 GCH1 SACM1L CREG1 WAC TCEA1 CD48 CD46 CMPK1 DCP2 ZFC3H1 CAPZA2 CAPZA1 FCN1 ZFAND5 ZFP36L2 TMEM123 PCNP CAPN2 UBA3 COPB1 IL18RAP NARS RPS3A ELF1 PIKFYVE LUC7L3 DDX3X TNFAIP8 YWHAQ MFSD1 CASP1 CYTIP RBM39 ALOX5AP YWHAZ MATR3 DYNLT1 LTF RBM47 USP15 ADD3 CHCHD2 RBFOX1 AP1S1 FBXO2 HOMER1 CACNA2D3 HPCAL4 DCLK1 SST MAPK10 PSMC5 NSMF NGEF VIP STX1A CDK17 ADCY1 CPNE6 PHYHIP SV2B VTI1B EGR1 EGR3 ARC PPP1R1B GDE1 STMN4 ICAM5 ACTR3B ARPP19 NLK HSPH1 PDE2A GSTM5 MLF2 ITPKA BHLHE40 TECR CALR PCSK2 GABRB1 KCNC2 PRL KALRN CAMKV ATP6V1G2 DYNLL1 PRMT8 MEF2C FOS AES AVP NDUFA13 DIRAS2 CRIP2 CAMKK2 PSMB7 SIPA1L1 CAMK2N1 ENC1 NPY CHN1 SLC17A7 ZBTB18 FBXW7 LMO4 ATP1B1 AGT NPTXR GDA RGS14 SLC1A2 RASL11B CLU ATP1A2 ATP1A1 NDRG2 STRN4 PAK1 WFS1 MAP2K1 RAP1GAP2 DGKZ DLG4 MFGE8 PIN1 NRSN1 CPLX1 PMCH LPL FAM107A PLCXD2 CPLX2 NR4A1 RASGRP1 CAMTA2 CBX6 KCNIP2 HMGCS1 LINGO1 DNAJC8 SCN4B R3HDM1 SHANK3 HPCA MAST3 RASGRF2 NCALD BRK1 DUSP14 DBP ALAD WASF1 TPPP GRASP SGTB ATP2B1 FAM131A PDE10A VDAC1 DAAM1 SSBP4 HLF NCKAP1 WIPF3 CAMK2A DDN GRM3 PTK2B MAPK1 ERC2 CACNG3 CRYM AMFR PPP2R1A SCAMP1 CCT6A DYNC1LI2 HNRNPK ZC2HC1A ANP32E ACOT7 RAN PLEKHB2 MTMR7 DHX30 PRPSAP1 TSPYL4 INO80 SFXN1 FAT1 TCERG1 BEX2 EPM2AIP1 PRDX3 EPC2 TSPAN3 SSR3 MAGEE1 SIRT2 KLHL9 FXYD6 SNX2 CTSL GPRASP1 GPRASP2 DYNC1I2 DYNC1I1 CCT2 MDH2 GAA UBE2E1 RAB11A CLIP3 HNRNPUL1 SNX17 HNRNPH2 TACC2 CTNNB1 PSMB4 CAMK2N2 MDH1 CNTN6 APLP2 FBXO11 SNRNP27 SRSF6 NDUFB11 MRFAP1 PEBP1 NALCN ARMCX1 TCEAL3 SPTSSA DENND5A NDUFV2 TRAPPC3 CADPS2 IK SLC30A9 GOT1 TBCB ARMCX2 ATP6V1A UQCRB ARL3 FNTA BCKDHB FUS NDUFC2 NAP1L2 NAP1L5 NDUFS2 QRICH1 SAR1B AMD1 RPL36A COX4I1 DNAJB9 BCAS1 SPAG9 WTAP H2AFY NDUFA1 S100B GAP43 VDAC3 EIF3F TRIM32 PRPS1 CRMP1 CSTF2T OXCT1 ITGB8 HNRNPA0 SND1 ACTN4 TRAP1 PIH1D1 CIDEB RUNX3 CD2 IFI27 PSMC1 TLN1 CALM3 RPL12 NOD1 CPNE1 MIF PBX2 HLA-E BIN2 ATF4 RNH1 ICAM2 SULT1A2 INPP5D SULT1A1 ZRSR2 SSR4 MRPL28 CS ARHGEF2 GARS AATF DHRS1 PTPRCAP HLA-DPA1 CA11 TSC1 HUWE1 DOK2 DMWD TRAC PTPN7 ERP29 RXRA TBX21 FLNA NKG7 CYBA USB1 DYNLRB1 UBA1 MICU1 NOTCH1 CORO1A FLOT2 PIM1 EIF3CL ATP6V1F RAD23A HAX1 NDUFS6 CD247 YWHAB VPS52 CAPZB PTGIR MID1IP1 HAUS2 MLPH SYT13 FMNL1 IL2RB EIF4A3 ARRB2 PIK3C2B POLR2J SP110 SLPI MPPE1 PPP4R1 PTP4A2 PLSCR1 INTS8 IFIT2 BLOC1S5 SERPINB1 GSTO1 PPP2CA MSRB1 F13A1 SLC31A2 CRBN PNRC1 RGS19 MAFB VCAN NPC2 TMBIM4 IRF2 PECAM1 LY96 CASP8 ADPGK AP1AR UBAC1 GRIN2C LEP SCT UQCR11 ZMIZ2 SNCB ABCA2 XBP1 COG6 STARD10 MANF RNF208 PRDX5 PCBP4 PCDHA2 BANP GABRA1 NME3 ITFG1 COL18A1 CLTC TIMM13 EGLN2 SVIL DYNLL2 ITCH PLEKHO1 FABP7 MAPRE2 FAM69B NUDT3 CENPB PSMB6 MPRIP NEFM NEFH DOLPP1 UQCRQ SCG2 FKBP4 FKBP2 NDRG4 STRN3 HSP90B1 LAPTM4B TUBB3 PTTG1 HCFC1R1 NDUFV1 PPFIA4 KCND2 PCID2 CDC42EP4 COX17 RORA ZMAT3 BDNF EDF1 BAIAP2 DBNDD2 PAXBP1 H6PD NDUFB6 KLC2 RAP1GAP DNAJB2 GABRG2 PFKM P4HB TRIM37 TYRO3 OCIAD1 HDAC5 DCTN3 WDR5 USP19 CCDC28B SEC61A1 UBQLN1 CACNG2 POLR2L DDX39B PSMC2 WBP1 SCX SLC35B2 EWSR1 UBE2L3 ASNA1 HERC1 IGF2 PLA2G7 EPC1 SNAPIN AKIRIN2 TPI1 DUSP2 ITPK1 ITPKB RAB5C SDC4 EPS15 C1QB AP2A2 DIO2 ABCG1 NAPA CTNND2 HSD17B4 SEZ6 TXNL4A FSCN1 RNF167 KMT2E LGALS3BP TXNDC5 MAF1 HSP90AA1 CDK5 ZMYND11 TOP1 TNRC6A RTN3 NDUFB7 SLC3A2 CHD4 MDK GRK6 CASP3 HIST1H1C CHUK ADRM1 NDUFA2 ALDH1A1 HDAC6 ATRAID ADD1 ZIC3 WDR6 PGM2 AKAP1 GHITM EIF5 INPP4A FASN MGST3 SCN1A TRMT1 TOMM7 COX7B PCSK6 DLGAP4 GATM NFIC DSCAML1 CSTB JPH3 FBXW2 SLC27A1 BTF3L4 INPPL1 SYT4 SYT2 FGF1 UQCRH HNRNPDL MBP CYC1 HSPA9 DAO GLO1 NDUFB3 NDUFA9 PNKD PFDN2 INA HIST1H2BC MAPK8IP3 JMJD6 NECAP1 PSMC6 ADPRH CYFIP2 LRP1 KLF13 SURF4 ANK3 PTOV1 GORASP2 RGL2 CTBP2 ANP32A NUMA1 PDGFA DPF2 HIVEP2 PRKACA BTF3 FAM32A MRPL27 NCOR1 AEBP2 GLG1 MECP2 EXTL3 SF3A2 TRAK1 RALBP1 YIPF4 UBE2B MYT1 CNOT1 TMEM259 GTF2I SRRT FBL SPP1 MFN1 ACLY UBE2R2 TAB2 PHPT1 MXD4 KMT2A NPEPPS GALNT2 PPP2R5C NAV2 SAFB CLK1 THRAP3 SAR1A USP34 UBR4 AGPAT5 CCDC186 NDUFA5 SSRP1 PPM1A CSNK1G2 ECE1 CXXC1 PPP2R2B SPRED2 UBTF TRIM28 DCAF12 BUB3 ILKAP CDK18 CASP8AP2 NUP93 ZFYVE16 CPEB1 ETHE1 COL9A2 MXRA8 TRIM17 FLYWCH2 NBL1 TRIM13 AMER2 NPRL3 TESK1 LRP6 TSEN54 UXT OGFOD2 MTHFD1L INTS1 MCAM MIA COMMD1 GJB1 ZZZ3 WNK1 RAPH1 SOX18 A2M JUNB DUSP5 DUSP4 CLDN11 MPPED2 AGO2 VWA1 PAM BTG2 KLK6 GRIK5 PTH1R ADRB2 MED12 CSRP2 UBXN8 PHGDH ATXN1 ELOVL1 MPP2 CBR3 MRPS27 RFTN1 MBD2 SCAF1 DOHH ELOVL7 DDB2 MORN2 CCNE2 PER1 APBA3 MALSU1 AP2A1 ZDHHC23 ING2 ADAMTSL4 ZSWIM7 XDH TMEM14C LMO2 FAH OLFM2 EMCN MSH6 UBE2O PPIC MAD2L1 DAP3 KCNG4 GALNT15 NEXN PROCA1 CPOX CARF CLEC3B COMP RASD2 SLN CWC22 RBBP9 FLNB STX3 ZC3H10 IDH1 NR4A2 FRMD6 DDAH2 MED20 DGKQ MKRN3 GNB4 NOTCH3 MAZ IRS2 RIF1 CABP1 TRHDE PPIP5K2 FNTB HYI PMEPA1 THEM6 SRD5A1 MAP2K6 SBF1 KCNJ12 RBM19 SECISBP2L KCNJ16 HSPA2 NEB IRAK1BP1 NOA1 VSTM2L TRIM59 NAF1 KCNK3 CNTNAP1 SLC40A1 AGPAT1 PHTF1 HK2 SPR FCHO1 CCDC85B P2RY1 CEP290 PPP1R14C FOXJ1 TPD52L1 GALC NELL2 RPIA RAD52 PPM1D MAN1B1 NUP35 SPRY3 MVD NAA16 HCN2 SRC SLC4A2 HDAC8 CYGB PRADC1 UNC13A DKK3 DYNC1LI1 PRCC IFT172 PARD6G LSM11 TIPIN PAPPA KLF15 FAM124A MRPL10 HYOU1 H2AFY2 TSPYL5 HPN TTYH2 TSHZ3 TDO2 KCNN2 SOX8 SYNPO CCDC115 NME5 KBTBD4 RARB ABHD1 CYB561D2 MED18 NELFCD MPP4 MBD6 ORMDL1 LDOC1 SEC23IP IL22 TGFB1I1 GLI1 SLC8A3 AGA S100A1 ZBTB16 TMEM135 COL5A1 PLXNB2 RIMBP2 CEP19 DGKB PDIA4 SYT5 KRT32 RALYL DARS2 XAF1 CHMP6 LTBP2 SRGAP2 PRODH PYCR2 BMP6 PEX6 ATG4A SMIM3 SHC3 ADAMTS10 UTY SNAPC1 OVGP1 SPEN KCTD6 KLHL42 SMUG1 MGAT4B POLR1C ALS2 ALDH1A2 CAMK1G NUP107 EHMT1 DDX20 ZBTB40 COCH TPRN GRM4 WDR90 CBS NT5DC3 PCED1B CDC37L1 POLI MAPK4 MAPK8IP1 APBB1 STOM ZRANB1 GRB7 PPP1R18 ZNHIT1 TIMM23 SNAP91 TFF1 ERGIC1 IGSF8 PTPRM MYEF2 MAPRE3 GNAI1 PCLO NEFL GSR PPP1CB CDK2AP1 PKP4 SCG3 CD81 RXRB SH3BP1 LSM4 EFNA3 HTRA2 LIN7C ARHGAP21 KIF3C ITGB1BP1 GNAO1 HAGH TRADD FBXO45 KDM6A PFKL EIF3G CHCHD3 ST5 POMP SPOCK1 PRKCE MAGED1 CRIPT CCNG2 ACHE CLIC4 PRMT1 JKAMP GNAI3 AZIN1 DDX6 COPA PLAT CNN3 NPC1 NDUFC1 RASA4 YWHAG UBA5 GLRX3 U2AF1 NT5DC2 TRA2B ECH1 UQCR10 ABAT STRIP2 LACTB GNG7 MAL2 OMG BCAN CEND1 GNG11 SYNPR PRDX2 TIMM17A NIPA1 NME2 GLUD1 GABRB3 PLLP MEF2A FABP5 COX5A NDUFA12 TRAK2 SDHB NDUFB10 CDH9 HMGN3 NDUFV3 KCNAB2 MAG STK25 KIFC2 KLHL13 ARL1 MPC1 LANCL1 NDUFS5 NDUFS1 HMGB3 HTR2C UQCRFS1 PPP1R14A NDUFA8 DYNLT3 NDUFA4 SNRNP40 SUCLA2 SLC25A5 CROCC IDH3A IDH3B PHF5A RRAGD PSMC4 SUB1 RPL26 HNRNPC ADCY5 CHORDC1 SPOCK3 ATP6AP2 MYO5A SF1 LXN GABRA2 GABRA4 JOSD1 SYN1 RAPGEF2 CAMK4 ZCCHC12 RPN1 TRIM9 CACYBP NEDD4 LAMTOR1 SCRG1 B3GNT2 VMP1 HEXA PPP1R2 RPL18A SPIN1 LCMT1 CCT5 PCDH8 UQCC2 PPP1R16B KAZN PDE7B RGS17 PDCD6 TOMM20 CMIP PPME1 RBBP7 RHEB DMXL2 RAB3A SLC2A1 NTS G3BP2 SH2D5 EIF5A RCN2 SFPQ HP1BP3 LRRK2 PIK3R4 DRD2 PHACTR1 SCN3B SMIM14 PDPK1 LMTK2 KLF9 RAB15 VGF EIF3K PFDN6 PPP1R13B SYNE1 MAT2A CNR1 BNIP3 WDR7 PPP1R3C FNBP1L PLK2 FA2H GJB6 VAMP1 SCN2B NECAB2 KLHL2 NME1 PI4KA MGLL ARF3 CX3CL1 RAB6B ELMOD1 GAD2 CDK5R1 DYNC1H1 AKAP11 JPH4 DZANK1 TMEM132A CACNB3 RCAN2 OSBPL1A GRIA2 GRIA3 CLSTN1 BRINP1 RPH3A KCNJ10 SLCO1C1 MCF2L SLC24A2 RND2 PANK4 SNF8 TRMT112 CBR1 PSMA5 TMEM147 SNRPN RPS8 NSFL1C TMX4 FAM173A PCNA PRPF8 ADNP NDUFS7 NAE1 USP11 SUMO2 GAMT RBFOX2 MRPS18A COMTD1 CD4 TOLLIP CD9 HNRNPD WBP4 TRMT2A ARNTL IL27RA IGF1 MIF4GD CSNK2B DXO GCDH HOXB6 NUDCD3 CHKA SAMD4B GNL1 RHOC FXYD1 UBAP1 FLII AATK AP1M1 SOCS5 PDRG1 DBNL NR1H2 SPCS2 GPAM CCNE1 LLGL1 CD47 BSCL2 GLRA1 PSMB2 YIPF3 USP5 GPR50 PCDHA12 TRPC4AP TUBA8 SNRPC RELA CSF3 SLC39A7 ABCF1 SLC30A3 KRT36 MED27 HGS MED22 ARHGEF25 CHAF1B NPPA BAG2 USP25 REXO1 TXNRD3 ELAC2 SSTR4 EPN1 CUEDC2 MFSD5 BDKRB1 PPP6R3 H2AFX IMMT CRY2 TSSC4 CANT1 LTK PLA2G1B FLT3 U2AF2 ADCY2 GNG5 SNRPD2 ATXN7L3 LATS2 BLOC1S1 CLPTM1L ELP3 PSMA7 NDUFAB1 NBR1 OGFR AIFM1 PTCD2 PPIB URM1 SPECC1 BRI3 COPB2 MPC2 LRRFIP2 ZC3H14 UNC45A EEF1D SLC48A1 GTF3C5 UNC5C POMC SLC25A11 RANGRF PHKG2 ARL5A FNBP4 PDXDC1 ZNF266 PHB2 DCUN1D1 RHOD FAM102A ATIC APBA2 RNF122 LDLRAP1 NOSIP ADTRP TARDBP NOL9 DENND2D GOT2 HELZ ZNF91 DNAJC11 SRPRB ARHGAP15 ARHGAP4 TTC19 MS4A1 MKNK1 PIK3IP1 EIF3D KDM3B LEPROTL1 NPIPA1 AHNAK C3AR1 PSMD8 ALOX5 PSMD2 ATG3 TSPAN5 SMCO4 PLCG2 LILRB2 THEMIS2 RNASE2 GRN CSTA PTAFR AOAH FCGRT MAPKAPK3 CIB1 CYBB PILRA IRF1 NT5C2 NADK CEBPB CRNKL1 ARMC1 MT1F TIFA SMA4 DPYSL2 ST3GAL5 SLAMF7 GBP3 GBP5 KLF11 TOE1 EGR2 KIR2DS1 KIR2DS2 KLF10 GPN1 GPN3 SERPING1 MS4A7 FUT11 IFI35 TXN IFIT5 MRPL15 GSKIP MRPL1 MRPL13 GSPT2 EPS8 ZXDA PRDX4 GOLGA5 PDK4 KIF21A SDF2L1 TRMT10C LYPLA1 ANXA4 EXOC8 SUMF1 RAP2A MZT2A CMSS1 MRPS9 ECSIT CENPK SLU7 RHOU SLBP IER3IP1 GAR1 NFIL3 LYAR NOG MRPS23 UBE2E2 MRPL48 WDR11 FOSB EBAG9 FEN1 GDPD5 PRSS23 IMPA2 TMEM14A EOMES KLRC4 CPSF3 ALYREF OSM VRK1 CDKAL1 OLFM4 HAT1 ANKRD22 NTPCR ASB13 NLRP2 RBBP8 ADPRHL2 NUP155 ADAP2 SMAD7 MRGBP PDIA6 NAT6 CD8A SMS MICU2 ACBD3 RSL24D1 GLIPR2 RGS1 GYG1 ZNF766 NELFB DTX3L TGFBR1 PJA2 RCN1 ARL4A UAP1 TMEM203 PMVK CASP7 FUNDC1 TNFRSF17 ISOC1 DGCR8 RDH14 BCAS2 METTL18 KRT72 TKTL1 RRM2 TCF7L2 ZBTB38 HAUS7 HAUS1 SPATA2L RNF20 AIM2 C1D B4GALT5 MSMO1 SAMHD1 PGM1 KRT1 SS18L1 EGF ADHFE1 YOD1 TNFSF4 CDK10 HIST1H4H GALT STX16 VIPR1 PNP GNG8 UBASH3A PHC1 SIAH2 SH2D1B RAB27B IFFO1 TREML1 BANK1 PADI4 POM121 TTYH3 NCAPG2 TXK LGALSL CD1D LGALS2 HIST1H3H KCNN4 LGALS8 IER3 ACAD8 NSUN5 STRADB RAB3IL1 GP9 PDZK1IP1 IL1B SIGLEC5 PABPC4 HRC FCER2 HIST2H2AA3 PGS1 STAP1 SH3BGRL2 CLIC3 CD33 IGHA1 PF4V1 TMOD1 P2RY12 IL11RA AKR1C3 GP1BA THOC3 MLH3 HDC LILRA3 BTAF1 MCEE ANKRD55 RAB2B CD72 FAM118A TARBP1 ARHGAP27 XK GFI1B ERP27 PPIF ZNF559 RGS18 PPP1R15A DGKA TUBB1 RBM4B TNF LCLAT1 TMEM243 HIST1H2AE GRAP2 TIA1 EPHX2 HIST2H2BE OXA1L MAFG BCL2L1 LCN2 AMY2B MLKL NFKBIZ NFKBIA DAB2 ITGA6 ZNF513 FECH CXCL2 ALOX12 FHIT U2AF1L4 CXCL5 CA2 ACP5 PDE4B IP6K2 DACT1 PLA2G12A IL15RA HIST1H2AJ DDX11 BPGM TM6SF1 BCS1L TBC1D4 P2RX1 HIST1H2BF HIST1H2BI HIST1H2BH CLEC2D TRIB2 HIST1H2BE HIST1H2BD HEMGN SPATA20 RBM5 CLEC1B CCL4 CCL3 DLEU1 GCSH JUP FAM126B CITED2 CLTB CIC CPSF7 DEGS1 USP2 GRIA1 SESN1 OSBP KCNJ9 SENP3 EMG1 RDH11 TNPO2 AKAP8L HSD17B12 SLC4A4 RMND5A MAPK6 JUN GAS6 AARS NFIB CAPN1 NDUFB2 H1FX ADSS ENTPD3 ACTN2 EML2 APLN IDO1 TMEM63A SLAIN1 MICALL1 NKX2-2 TBL1X ST18 XRCC3 ALG3 NR2F6 TNNT1 ADSSL1 PRKD1 FBXL6 RGL1 PELO KAT8 TSPAN4 PROM1 PTGES2 SORCS1 LRRC20 PLXDC1 DAZL RNF149 P4HA1 MAOA SLC7A10 RRAS CEP57 SPRYD4 TCAIM CNPY4 HEXDC TTC4 MAP1B NUCB2 SMG1 TMEM51 NUDT1 ZDHHC4 TLE1 DNAJB14 TJAP1 GOLM1 COPS6 RELL1 GALNT13 PLXND1 PROS1 JAKMIP1 KHSRP DACH1 S1PR1 S1PR5 KCNH1 POU3F1 LSM2 TRPT1 FBXO32 IFT20 TMEM234 LHX8 CDC42EP2 CASQ2 RAB3B GXYLT1 LIN7B ETS1 CORO1B STK10 CCDC120 USP21 BAIAP3 SP4 DLX1 DLX2 CNTNAP2 DLX5 MTM1 SYNGR2 FBXL18 ASPA NUP37 RND3 ITGAM RPGR TCHP EDNRB KTI12 MTUS2 RBP4 RIN2 CDK14 LRP4 CRHBP C4B ABI3BP EXPH5 NUMBL FZD2 ACTL6B RAB39B NR1D1 CDS2 TTBK1 OPLAH FAM19A1 ATP6V0A1 KCNB1 SORCS3 CRLF2 RTN4R IGSF21 NEUROD2 NEUROD6 RNF152 DLGAP2 TIMP2 SNX24 MARF1 STAC2 KIZ TACC1 KCNA5 SMG7 UNK OLFML3 RSPO2 PAIP1 TRPV2 GRIN1 TANC1 ACAP3 SEMA5B NPAS2 TMEM242 ADORA1 NPTX2 RPRM KCNH2 SMAD4 C1QL3 DLG2 PITPNM2 TMEM237 FGFR3 DGKI HOMEZ RTKN ZMAT4 SIRPA MKL1 GPX6 SSTR2 RTN4RL1 CBLN4 CBLN2 NRXN2 FAM83D SYT17 RSPH9 SH3D21 INSM1 CRH RGS10 RBM45 RLBP1 SERPIND1 ETNPPL MEX3B BACH2 TOB2 NHLH2 SPHKAP ARRDC3 KLF16 PCDH17 ASL RGMA CUTC AHCTF1 BBC3 STAT2 ADAT2 SLC39A11 MPP7 PER2 ETNK1 SRSF12 SAP30 NOL8 NPAS4 CDH1 PPFIA2 MANBA FBXO31 RAD9A CACNA1C SLC2A4 KCNIP4 GMPPA CASP2 CCDC59 HAUS3 WEE1 DDIT4 LNX2 TULP4 RND1 CIART ACSL5 PEX12 DHX40 HIST1H4B HNRNPL TRIP6 PARS2 NHLRC1 JAZF1 TSPYL1 EXOC6B PPP1R1A PRKCQ NECAB3 DOC2A TMEM98 TRIOBP PPP1R10 BCDIN3D ITFG2 RHOJ LIMS2 CLIC6 TWF1 PANX1 CHD1L ANO8 F5 SPSB4 FKBP1B ADAM19 TIMM9 IFNA1 ZDHHC22 FSTL1 PEPD MRPL55 SOSTDC1 RPP25L B9D1 SLC27A2 FKBP3 SLC1A1 CCND1 EMC9 MDFIC KCNE2 GPX3 KCNJ13 KCNIP3 LAMB2 MFRP EAPP MSTO1 LBP PDE4A OTX2 VWF NAGA PCOLCE SYT16 RGS11 COL8A2 FOLR1 ARHGDIG VAT1L BPNT1 SF3B6 DNTTIP2 UCHL5 WDR61 PKIG ANAPC11 SCP2 TSNAX CLTA STIP1 KIF1A MRPS21 RAB11B FABP3 ADAM23 GUK1 RAB2A CD70 KIF22 AIP DRAP1 RGS3 DNM1L SERINC3 USP33 TIMM8B NDUFA6 SRRM1 MYL1 MTHFD2 TOB1 KRTCAP2 PSMD5 DPYSL4 LST1 BAZ2A CSRP1 MLX RAB6A NFYC UBE4B NPDC1 PIGS HTT MGEA5 SDHD TMEM131 CNOT2 TYMP GPS1 SLC1A4 COX6A2 ZCRB1 TRAF2 MED24 TMEM115 MDM2 TXN2 NELFA LPP ASNS ACTA1 ATP2A1 HDAC7 IGF2BP2 SMARCA1 ACTN3 PNMA5 KRT8 PDCL2 EPHA4 PDXK RASIP1 MYB PEG10 MYC CHAC1 ARVCF CUBN ST8SIA1 TEX11 RPL39L STAG3 SETX MYLPF CYP2S1 WNK3 EXD1 AIRE DNMT3L BRIP1 ANPEP MICAL1 SERPINH1 LGALS9 ACAD11 AASS CCDC112 MMP11 RAD51C HAL KRT18 CENPM KLK1 SLC7A1 LDHC SYCE1 TTPA SSR2 MCF2 ELOVL4 F3 NMNAT2 SMOC1 PLIN2 SLC29A2 RARG CPN1 M1AP SCML2 NUPR1 MYADM AMOTL2 FKBP6 UBXN2A ATP1A3 AURKC CLGN TEFM TEKT1 PIPOX DDX58 CCDC136 IGFBP3 FST SLC30A2 TMEM231 REEP6 GEMIN5 BCAT2 TSACC AK7 RASGRP2 SOHLH2 PIM2 GGT1 SH3GL3 SLC37A1 TRIM63 DNMT3A DNMT3B SEPT1 AXIN2 IQCG ETV4 SMC1B ARL4C FCGR2B EFHC2 MNS1 CCDC40 LAT TNRC6C AFF1 SPN TRIM46 SKOR1 ZBTB32 KLF7 PLA2G10 NXT2 ACADVL GOSR2 RNF17 HSD17B14 THBS3 SLC4A5 ARRB1 SLC12A4 LRRN4 EVA1A ORAI3 DCP1A PLCD3 SFRP1 FAM169A TGOLN2 PRSS8 PLCE1 HES1 HES6 ST14 FZD7 COMMD3 COG3 VAMP8 BIN3 FBXL3 TFRC NGLY1 COL13A1 WFDC2 ELK3 FAM110A PTPMT1 NYNRIN TRPM7 RENBP WDR35 VEGFB RHOQ MRAS MMP14 KBTBD7 KRT17 G2E3 JDP2 CDKN3 TOP2B ABHD4 PRDM14 CLYBL SEC14L1 SCAND1 EGLN1 LEFTY2 EGLN3 MME SPRYD7 COX6B2 ALDH5A1 NUDT21 EPPK1 TJP3 MTMR12 PYGB NDST2 MGAT2 NUDT18 HSD3B7 KLHL26 RSBN1 GRHL3 POU4F2 HIPK3 DEF6 MPHOSPH8 PTPN3 DGKH GALNT12 CELSR1 RAB23 BCL2L11 DROSHA GRB10 RPP14 TBC1D17 BORA GCLC TPP1 INSIG1 TM7SF2 TGM2 TGM1 UAP1L1 HACL1 APAF1 HMGA2 HUNK MMRN2 IRF6 SOS2 DOCK1 TRH GMPS NID2 IRAK3 METTL17 TCF7L1 MIIP KCTD9 GOLPH3 TBC1D8 MAB21L3 SUGT1 SCARB2 SRXN1 ITGB5 FAM208A EFS CLN5 SPRED1 MAPK8 AP1G2 ITGAV SH3D19 CCS XRN1 CCAR2 ST3GAL4 TNNC1 MRPL14 PRPF18 POC5 SGK2 PTPRT TOR1AIP1 NOC3L GFRA4 SRFBP1 HS3ST1 SNRNP25 SEC24D DNAJC27 USP1 MAP3K5 PLEKHJ1 CAPRIN2 CPLX3 DEAF1 PLS1 MEGF11 HIBCH NPY2R EFR3A GRM8 SRRM2 SPINT2 AQP1 NCLN SV2A CHST11 CPNE2 PIP4K2C RALY PKNOX1 GIGYF1 NEDD4L ADCYAP1R1 CHTF8 DPF1 CDK5RAP1 BRAP UPF1 ACE TET2 MMP17 DOT1L DLGAP3 MAP1S KIN CDK5R2 SH3RF2 ROBO2 SCAMP5 ZSWIM6 ANKRD13B FADS2 KIRREL3 FOXP1 ARHGAP33 TNIK PTPN5 CHRM4 NXPH3 SFSWAP GRIP1 KIF5A RAB40C GPC2 SREBF2 CDH13 POLG2 CACNB1 ISYNA1 SPPL2A SPTB SEPT3 RTN2 CELF1 DTX3 ELAVL3 PPP6R1 NTRK3 CAMK1D OPRK1 TBC1D9 FNDC3B LDB1 USP12 DCTN5 POLB GRM5 TSPAN2 PDK2 GNG13 GABRB2 CAMKK1 AIFM3 DNER CHN2 APPL2 ATP1B2 SLC1A3 SYT7 FGF12 RIMS1 SH3GL2 MYRIP CBLN3 SBK1 SLC25A18 CAMK2G CD200 GNG4 COPZ1 PAM16 PPIL1 PPIL3 AGL CD160 EID2 TMEM256 GRIN3B YEATS4 GAGE8 COL9A3 UPRT GAGE1 CDKN2AIP FBLN5 CPNE3 ARL14EP LSM6 PNOC OSTC EBPL THOP1 ST6GALNAC6 ISCA2 RPL35 IKZF3 CD79A SPIB NME1-NME2 IGHG1 CD19 BTLA JAGN1 SHPRH RAB33B SUMF2 CFAP36 SFT2D2 CD24 CD3G RPAP3 YAE1D1 C1QBP UTP14A HIST1H1D IL32 CD180 DCK DBF4 HNRNPUL2 LRIF1 CKS2 FMOD GAGE12I KIR3DS1 MRPS35 PIGY DDT ACADM HEXIM2 CACNA2D2 SCO2 GABARAPL3 PBX1 FOSL2 EHD3 HOXB2 HLA-DRB3 SAMSN1 ZC3H12A HMOX1 IER5 CCL20 GP6 ZEB2 HLA-DQB1 REL RIPK2 RYBP CDKN1A TMEM140 CLEC4F ITGA2B CXCL16 ATXN1L ABLIM3 MAP3K8 SH2B3 NFKB2 MAFF MOB1B YRDC ND6 CSF1R PFKFB3 NOTCH2 CPAMD8 PIM3 CFLAR ADORA2A WASF3 KLF4 CTDSPL KLF6 TST MYO1G BEND2 ARL5B NINJ1 NAIP STX11 RAB11FIP1 CCNL1 GADD45B EAF1 HSPBAP1 RNF144B CYP27A1 PLA1A IL1RN SPON2 ICAM1 FFAR2 CTSA IL15 LILRB1 IL1A TAX1BP3 TLR5 CSRNP1 CTTN CAPG KLRC3 B3GAT1 CD69 IVNS1ABP ITPRIP ASAP2 NLRP3 NT5M HIST1H2AG SELP MXD1 GNAZ DOCK5 CABP5 SLC2A3 ARHGAP18 MYL6B ETS2 KLRC1 CMTM5 ETV3 IL6 NFKBID CXCL8 TNFAIP3 CXCL3 KDM6B PLAUR GCOM1 TMEM41B GNA15 ATG9A SEMA4A PASK PPP1R15B AKAP2 BAHCC1 E2F2 RAB29 ESRRB NEK9 FZD5 FGF18 KIFC3 FRMD4A ATF5 PDE9A DYRK3 ARHGAP9 TUBGCP3 PLA2G5 SOX1 MSC POLR3GL TFEB CTRL RASA3 ABCB6 LAMC1 IRF2BPL CPT1A IFT140 COBL TBX3 BDH2 KIF26A SPRY4 NUPL2 SLC29A1 TRAF3IP2 PPM1J GLI2 FAM178B EPHB3 GBP7 TEC TEK PI4K2B TES PGAP1 CRABP2 DLL3 NXF3 DPYSL3 COL2A1 FGFBP1 DUSP3 CRLF1 PQLC2 PXDN CYB561 SHB TEAD3 SETD7 TMEM54 EEA1 NUDT11 RNF135 PSMB8 NINL GSN MAP3K3 SH3GLB1 RAB30 RAB34 WT1 PTPN9 PHLDB2 CYSLTR1 TPM1 SLC16A3 KPNA4 PITX2 MAP2K4 FRMD4B LRRC45 REEP3 IRS1 TACSTD2 FGF5 EFEMP1 SALL2 PLS3 ESRP1 CYR61 SKIL PLEKHG2 TRIM41 ERAP1 RECK SEMA3E WIPF2 SEMA3C PCDH1 PHYKPL KRT7 ACSL4 SFRP2 PANK3 CYB5D1 CARHSP1 PARP14 PARP10 MEP1B VGLL3 CCNO CDS1 PITPNA LPAR4 HIST1H3B TNFRSF12A SFI1 CITED1 STC2 PPHLN1 PARP9 FKBP10 PRICKLE1 ARNTL2 SERTAD2 STBD1 MORC4 TGFB2 AMOTL1 PMP22 NRK PSORS1C2 NT5C RADIL FGF13 JADE3 CNN1 CALD1 ZMAT5 USP26 SHROOM2 PARVA BNIPL PMEL GHR LONRF1 RHBDF1 TAF15 CLDN7 CLDN6 ZP3 ACTC1 ZIC2 
idiopathic fibrosing alveolitis_SSB ZNF165 IL1R1 DKK1 PSMB9 PSMC6 LAP3 FEZ2 IDO1 MTPN SF3B6 IFITM1 SERPINE1 PON2 UQCR10 TMEM70 UBE2L6 ANTXR2 PSMB10 FAM120A HERC6 SNRPD3 UGP2 SNRPD2 SNRPD1 PEG10 MTHFD1L S100A13 CYP1B1 RPL17 MEST GBP2 SNCA TMEM50A HLA-G UCHL3 VAMP8 WDR61 TAGLN2 PSME1 VAMP5 PKIG ATP6V1B1 MOXD1 GMFB ARL6IP1 MRPL17 IFI35 ENO1 MRPL13 IFIT1 ICAM1 ANAPC11 RBPJ IFIT3 PRDX4 GCSH PRDX3 ALCAM EPB41L3 PRDX1 ARL6IP4 RPL39 TIMM17A SERPINH1 SEC62 SYNPO DUSP5 SRP9 ANXA1 NMB FUCA2 SSR4 PHF12 VEGFC AMPD3 EMP3 NUTF2 IGFN1 NME1 PLXDC1 NME2 DPYD PHF19 EEF1E1 ARF4 DTYMK CITED2 ARF1 ADM RPS27L ADIPOR1 OAZ1 MRPL33 HSPB11 LDHA CSRP2 CSRP1 RRAS2 CTSL SEC61G HTATIP2 TK1 CD36 IL33 SERPINB2 CCT2 CBR1 IL32 DYNLL1 STAT1 MME PGAM1 RANBP1 MRPS21 KTN1 CNPY2 ZDHHC17 TUBB4B COX6B1 WDR11 PSMA6 GAL PSMA4 PSMA5 NFIB PSMA3 NBR1 JKAMP MAP1B CANX RAB9A NUCB2 CKS2 PLIN2 LAMTOR5 NRP1 CSTB CSTA AKR1B1 GSTP1 TMEM263 XPO1 PSMB7 PSMB8 GUK1 UBL5 HLA-DMB CAMK2N1 PSMB3 PSMB2 AP3S1 ENPP2 MDH1 HLA-DMA PAIP2 CD164 UBE2C LMO4 TFPI2 RARRES3 PRAF2 SDHD ATP1B3 SDHC DPM1 CXCL10 ACAP3 CNOT7 UQCRQ COPS2 XIST CAPZA1 ADAM9 SRSF5 SBDS IL6ST PPIB ARL8B GALNT12 NDUFB11 SRSF1 ZFAND6 ZFP36L1 FAM129A TNC TOMM20 LOXL1 ARMCX1 BZW1 LOXL2 COX6A1 ABLIM3 TUBB6 TAF1D GTPBP10 CFL2 RPS5 HMGN2 KPNA2 HIST1H2AC TRAPPC2L OSBPL8 ARHGEF16 IGFBP3 ARPC5 ISG15 TBCA SDCBP PDIA6 HIST2H2BE LSM3 MAF RCAN1 OSTC GNAS SMS ERH NOP10 CHMP5 BLVRA COX17 UQCRB RNF181 SH3KBP1 DPY30 ARL1 FGF2 COX7A1 SAT1 MCHR2 IPO5 NPEPPS UQCRH CCNB1 MPC2 IL13RA2 PAICS REXO2 HSP90AA1 VBP1 CBX3 ITGA3 TPRKB NDUFC1 TNFRSF21 IL6 RCN1 NDUFS5 ITGA7 MIPEP MCFD2 NAA20 NFAT5 CXCL9 NDUFB5 VPS4B TNFAIP6 LAMC1 CKS1B NDUFB2 LY96 HMGB1 NDUFB1 UAP1 SLC40A1 LAMC2 HMGB2 DPP4 HRH1 FUT8 CAPZB COX4I1 PGK1 NAE1 ACP1 DRD4 BCAS2 NDUFA8 TAF15 WTAP H2AFZ DAPK1 NDUFA1 ATP2B1 CDC42 CAT RAB13 EIF3K TAF9 SUGT1 SMPDL3A SNRPA1 VDAC1 MATR3 DYNLT1 ALDH9A1 HIST1H2BD SCARB2 LAMA4 YBX1 TNFSF13B CRYZ GANAB MAT2B SGCB SUMO1 CCL7 SUMO3 CCL4 BNIP3 POLR2G SNRPB2 CHCHD2 PGM1 ATP6V1E1 ACTN1 DKK3 HNRNPC APP TAGLN SYNPO2 DPYSL3 SPOCK1 XBP1 ST13 FZD7 CSNK1E EIF1 BACE2 QARS FAT1 SERPING1 MRVI1 CRYAB RPL5 GABARAP CUTA SPON2 PHB2 RPL3 PTTG1IP TMEM98 MYLK RPL8 C3 ADH5 SOX4 AP1S2 GLUL SOX9 A2M RPS13 CTSA TSC22D1 MYOF AKR1A1 VEGFB CALU PABPC1 GARS GAS6 AVPI1 LIMS2 SERPINA3 SDC3 TNFRSF11B MAP1LC3B QSOX1 TMED3 CTSH SNX9 CTSD CAP1 BGN FMO3 UBE2E1 CLIP3 TPST1 RAMP1 RAD1 DYNC1H1 TRIP10 SRPX MAGEH1 CD63 CDKN1A HEXB PIGQ CST3 PGRMC2 AKAP12 GPNMB CHN1 DEPTOR FILIP1L GSN TUFM PLXNC1 F10 TPM4 EPDR1 WNT5B SARS YIF1A PINK1 FAP SCG5 ZFAND5 SLC1A5 CLU HDLBP FBLN1 CTGF FRZB BASP1 SH3BP4 FLNA LDLR IGFBP2 SMAD3 YARS SLC38A1 F2R IGFBP5 PRNP ARID5B INHBA EEF2 CDYL EIF2S2 GEM COL6A1 COL6A3 COL6A2 IARS VCL CEMIP LGALS3BP PLAU LTBP1 LTBP2 CORO1B WISP2 CNN2 EFEMP2 NDN FLOT1 AP2M1 TXNRD1 DHCR24 GRHPR VCAN MFAP2 NPC2 EEF1D MFAP4 CDK4 EEF1G ALDH18A1 KCNK1 NNMT SHC1 TNFAIP8 LMOD1 HTR2B NID2 ZMPSTE24 PDLIM1 DPP7 PDLIM4 IRAK1 CPXM2 CASP1 WASF3 IGBP1 PTGIS RNF24 ADSL YWHAZ TBX3 TPD52L1 DCN PLA2G16 GALC PALLD EIF3L DAAM2 ALDH1A1 IMPDH2 TXNIP EIF3G TRIB2 LEPROT SLC25A5 EIF3C ITGB1 SEC11A C1R CEBPD LAMA3 GMPR2 LAMA5 FHL2 ECE1 ATP2A2 THBS2 EFS LRRN4 IFRD1 IL1R2 ACSL1 CKMT1A CCK ISL1 RNF103 PHF5A AZGP1 CTH LEP RBP2 AGTR2 GAGE8 GAGE5 EPHA2 SIK1 ATF3 FGL1 C4BPB TOB1 STX11 FRAT1 MYC MAGEA3 MAGEA6 CCNL1 GBP5 MAGEA4 S100A12 EGR1 EGR3 GADD45B ARRDC3 PLA2G4A GADD45G ELL2 FOSL2 VNN2 GPR183 HLA-DRB4 PLA1A PTP4A1 HHIP TXN LIPG PPP3R1 BPIFA1 ZC3H12A SOX17 RCC1 HIST1H3H FFAR2 JUNB ARSE APOD IER3 SLC19A3 JUN DUSP1 DUSP2 CCL20 LYVE1 LYZ ITPKC IL1B MMP12 HAL BHLHE40 PIGA TLR8 RHOU TLR3 ERGIC1 CSRNP1 CTSZ PRL FPR2 SLC7A11 SOCS3 TIMP4 ANKRD1 NFIL3 ICOS NQO1 ADIPOQ PLIN1 ARG2 AKR1C2 AP2B1 FOS GNMT F3 STK17B RIT1 FOSB PER1 SAA2 PELI1 CD46 ERRFI1 ZNF331 GAGE12I ORM1 SNX10 PTGS2 CXCR2 NAMPT CXCR1 CXCR4 SEMA4A GCA ZBTB16 OSM GCG TMX1 RNF182 CD69 FKBP5 UBE2M PPP1R15B CSF3 ZBTB25 RGS16 HP ZBTB24 SCEL RASD1 ZFP36 GRB14 HAS1 MAP3K8 DSCR8 MGAM SYT4 SELE KMO NR4A3 MAFF NR4A2 MXD1 HPSE ND6 ATP6V1A CPB2 IRS2 SLC2A3 FAM107A AGER NR4A1 CT45A3 RGS1 CHMP1B PI3 PMAIP1 TIPARP MMP1 NFKBIZ MFAP5 MMRN1 TNMD IFNG CMTM2 THRSP CXCL8 TNFAIP3 LMNB1 CXCL2 CXCL1 CXCL3 IRF2BPL FCGR3A CA4 PDE4B MAGEA12 FGA MCL1 FGG XAGE1B KLF4 RAD50 SOD2 KLF6 DDIT4 S100P PTX3 THBS1 RND1 CSTF2T IL1RL1 CKMT2 CBS ADAMTS1 MAT2A ZIC2 CCL3 KRT5 SERPIND1 COL1A2 SFRP2 MGP SCGB1A1 PPP1R3C ZC3H11A CYP1A1 GTF2IRD2 MYL9 NBL1 MXRA5 SLC23A3 PRSS2 AVIL AQP5 CLDN2 LURAP1L GPR158 PTGDS TMEM74B TSLP PPBP WDR54 PNOC NANOG HOXB2 NOL12 FANK1 CFH TSHZ3 CD1A LGALS4 LGALS2 PDE2A KCNN4 CCL22 CCL21 CCDC114 AMPD1 KRT14 FN1 TTC9C RAB33A ZHX2 FXYD1 COL3A1 TPPP3 KRT17 VSNL1 TFF3 CAMK1 CD27 RAB7B MZB1 RASL12 CITED1 TMPRSS4 AEBP1 CTSW THY1 FAM171A1 MEOX1 CTSE ARNT2 SERPINB5 SERPINB3 FMO1 ZDHHC11 LGALS7B PLCB4 TMEM159 PTPRCAP RAMP2 FOXA3 ECM1 CCL14 GRP KCNA3 GLI2 CRIP1 FAM212A ROBO2 ENC1 DMBT1 THSD7B CCL19 EOMES SLX4IP BCHE SCARA3 S100A2 DIO2 TSC2 MAGED4B IGL CXCL13 COL5A1 COL5A3 TGFBI APLNR CLEC4F RPL23AP32 ANKRD36B UGT1A10 COL16A1 ZNF671 PRUNE2 CXCL14 EFNB3 KRT6A TEFM COMP TNN CDH3 IGKC FLNC CAPN2 ZNF662 CDC42EP5 ZNF418 ZNF536 XAF1 RSRP1 ARHGEF10 NTM MUM1 CNN1 IGHG2 C1QTNF2 RUNX1-IT1 IGHG1 CLEC5A CLCA2 MUC16 RGS9 PCSK1N ZNF641 PRRT2 EGFL6 MMP7 MYOCD GPX7 COQ9 BMP4 ACTA2 OGN PEX6 SCN4B COX4I2 HSPB3 ARHGEF10L LOC153684 TNFRSF17 FAM83D DACT1 CAMK1D PPP1R14C DDX17 CLEC11A NFASC GREM1 EVL ZNF177 CX3CR1 
hepatitis c_ACVR1 ACTN4 RPL21 RPL24 RPL23 LARP6 MYL6 HIST1H4C NINJ1 VIM TBPL1 MT1H RPL28 RPL27 MT1F TES RPL11 TAGLN SERPINE1 GLRX RGPD8 UACA CLDN1 MYL12B RGPD5 ACTB NUAK2 RPL36AL UGP2 GNG5 SNRPD2 PSMD2 FDFT1 COX8A JUND FZD5 GADD45B GADD45A PLK2 KLF10 NR2F6 NUAK1 RPS27 RPS26 FERMT2 EIF5 RPS28 TAGLN2 RPS21 RPS20 RPS23 RPS25 RPS24 RPL31 RPL30 RPL32 ARL6IP1 RPL35 PDGFC PALM2-AKAP2 HIF1A RPS16 RPS15 SOX4 MT2A RPS18 RPS17 GJA1 RPS19 BLOC1S2 MICAL2 RPL39 TP53BP2 COX1 JUNB PROM1 TNS3 IER3 RPS13 EDN1 JUN ANXA3 DUSP1 TNFRSF12A FN1 EMP3 IL18 RHOD COX6C NBPF14 RHOB ENAH SLC7A5 KRT18 BHLHE40 TAX1BP3 RHOU SGK1 COX7C TRAM1 MTTP SDC4 CLTB ADM SLC7A1 HSPB11 FAM171A1 MAP1LC3B RAP1B CSRP2 CSRP1 RRAS2 SEC61G RFK LMCD1 RPS15A CTSE AP1M2 IL32 CDKN2B IFNGR2 F3 COX6B1 FABP5 TPST1 EPPK1 MAPRE1 ERRFI1 NDUFA12 RPLP2 RPLP1 PTGER4 ATL3 FSTL3 TUBA1A PPP2CB TMSB4X SIPA1L2 SERTAD2 STBD1 PNMA1 ENC1 FILIP1L JAK1 SPINK1 PNRC2 RAB32 LIN28B COL5A2 BAMBI TGFBI FAU ZYX CHMP4B SNRPF SNRPG MYADM AMOTL2 AJUBA RAI14 PHLDB2 LOXL4 MRFAP1 COX6A1 CTGF ABLIM1 TUBB6 FAM177A1 TPM1 CFL1 FLNB CAPN2 GRB10 CARD10 ARHGEF18 DSTN ARPC5 SMAD7 GNB1 MAP7D1 RAB5A NOP10 BIRC2 ND3 VCL PFKFB3 NCF2 ACTG1 JADE1 SRP14 COX7A2 ETS2 VTN UQCRH CNN3 CNN2 CNN1 UBC NPPB UBD TXNDC5 TMSB10 PLS3 ACTR3 GPX4 HMGCS1 HSPA2 EDF1 NFKBIA TNFRSF21 BMP2 ACOX3 RPL37A NDUFS5 RBMS1 MYH9 NES IDI1 CXCL8 RTN4 NAA20 TNFAIP8 ILK HSPB8 NDUFB4 NDUFB3 TNFAIP3 TNFAIP1 DBI CYR61 PDLIM1 RPL36A YWHAQ DSP NDUFA4 RPL35A RPL23A PTBP3 SMAP1 PALLD S100P DYNLT1 UBA52 TRIB1 NXN WDR1 FURIN TUFT1 LAMA5 FHL2 THBS1 MSMO1 RND3 CXXC5 RND1 GNA13 ITGAV ATP6V1E1 ACSL3 IMP3 CNBP PPA1 DKK1 TM4SF1 CDC20 MTUS1 MARCKS KARS SERBP1 HSPA1A CCDC86 ASF1A CYP1A1 RPL29 RAN HSPA1B ATP6V0D1 KDELR2 RPLP0P6 DCAF6 ITIH2 DPYSL2 FLRT3 BSG PEG10 MYC STOM MAL2 IARS2 SEPHS2 RPL19 XBP1 TALDO1 VAT1 NET1 PPT1 PRR13 ITM2B PTP4A1 RPL5 RPL6 GABARAP PHB2 RPL3 CFI CFH ANP32A TFRC MPHOSPH10 TXNDC12 ENO1 MGST1 RPL8 HSPH1 PRDX4 C5 PRDX6 MRPL3 PTDSS1 GRPEL1 FTH1 GLUL SLC19A3 APOB SKP2 DUSP5 CTSA DUSP6 ANXA1 CHKA CCL20 FUCA2 TUBB DUSP9 A1CF LYZ NME1 GLUD1 TF CFHR1 NME7 ID1 PABPC1 AKR1B10 ALDOA AARS GPI RPN2 TNFRSF11B OAZ1 GLG1 ATIC NEU1 C1QBP MLEC SSR2 RRS1 LYAR NQO1 CCT3 NPM1 PGAM1 FAM46A GSTO1 PARP1 AKR1C1 CNPY2 WDR12 TM9SF2 DDB1 BRMS1 APEX1 CANX LAMTOR1 FOXA3 FEN1 TOMM40 RPLP0 GDI2 AFP ASGR2 PSMB5 TUBA1C TUBA1B PSMB3 TMEM14A ENOPH1 SUPT16H SHISA5 ILF2 ATP1B1 AGT RPSA MORF4L2 PPIA UBE2S PSAT1 POLE3 DNAJB11 GSTA1 ERP29 PPIB SNRPB NHP2 PCNA RAB1B INPP1 ODC1 PARK7 PEBP1 AHR CLU BZW2 BZW1 FBL HSP90B1 NDRG1 RPS5 HMGN3 HMGN2 KPNA2 IDH1 LRRC47 GOT2 NONO GOT1 GTF3A PGD SLC9A3R1 DDOST GGCT ALDH3A2 NT5C3A REEP6 ARPC2 NCL GEMIN5 EIF4G1 ND2 FTL FGFR3 CERS2 ATP6V1A CPB2 AK4 ARHGAP18 SAT1 NTS SCGN EEF1B2 NME1-NME2 RGS2 FAM162A NARS TMEM109 EIF3CL AP2M1 GPX2 HSP90AA1 HSPA5 HSPA8 RPL13A IRF2BP2 NFKBIZ DHCR24 LAMB1 TGFBR2 AHSA1 CDK4 EEF1G NDUFS2 FAM96A MCM2 ABCB1 GLO1 HMGB1 ADAR RPF2 CXCL5 CA2 PSAP MAN1A1 FGA NOP58 FGB MARCKSL1 RRM2 FGG KLF5 SOD1 PKM DNAJA1 PFKM ALDH1A1 DNAJA3 P4HB EIF3I ANG MET RBM47 SLC25A5 EIF3E GAPDH NOP56 ABCE1 TPT1 CEBPA EIF4A2 EIF4A1 HIST1H2BK THRB HSP90AB1 YBX1 DDX21 NOB1 HSPD1 SRM GANAB RPS6KA3 POLR2E CHCHD2 RPL7A RPL22 HSPE1 PSMC6 SCD SUB1 PSMC1 GLA KIF20A PFN1 STAU1 PON2 NCAPG SNRPD3 PSMD3 CAPNS1 PSMD1 RPL15 RPL14 S100A10 SURF4 COL2A1 TPX2 RPS29 QARS JTB TDP2 VAMP3 RPL4 TXN MGST3 PTTG1IP LIPC LGALS3 PRDX1 RCC2 COX2 SKP1 GSTM3 NMB ANXA4 ZWINT GLUD2 PTMA ADI1 ID3 ID2 CCNG1 PABPC3 CD24 CDKN3 SLBP ARPC1A HIST2H2AA4 SERPINA1 ARPC1B TOP2A RPS27L ACAT2 UCHL1 LDHA TMED2 DLGAP5 CCT2 DYNLL1 KTN1 TUBB4B PSMA4 NDUFAB1 PSMA1 CKS2 HDGF TACC3 OAT PSMB4 CKB NUSAP1 CCT8 G6PD RPS7 HNRNPAB SNRPA MELK UQCRQ DHCR7 SNRNP25 SRSF2 AURKA HJURP PPP1CC TUBB3 PTTG1 CSE1L SPP1 HMGN1 HIST1H2AC FDPS EPHX1 EEF2 CTPS1 PDIA5 ACLY EBPL IARS KIAA1191 NARF VCP DDX5 GMNN ATP6 DDX1 EBP CCNB1 MPC2 GPX3 TXNRD1 NDUFC2 NIPSNAP1 GRHPR ALB APOA1 PIR SHC1 SLC40A1 LBR FAM83D HIST1H1C CYP51A1 SPAG5 ABHD17A ANAPC4 VDAC3 HIST1H2BF VDAC1 PTMAP5 HIST1H2BE HIST1H2BD SRXN1 HDAC1 RPL10A TTR ADD1 SEC61A1 MAPK6 GPKOW DEK DYNC1LI1 HNRNPK RRAGD MTHFD2 RRAGC TRIP6 CTH MTHFD1 TMEM126B UQCRC1 PFN2 EIF1B CPVL OPTN SF3B6 FGL1 CCNH RNF114 PSMD8 RPL17 JAG1 RPL41 ATP6AP1 XRCC6 COMMD3 PUM1 FAM136A EIF1 AIMP2 EIF6 CSNK2B SERPING1 NOL11 ATF4 ATP6V1B2 SET GMFB ANP32B MRPL15 RPL9 RBPJ ALCAM DHX15 NFU1 DPF2 RPL37 APOE RPS12 NSUN5 CS MRPL32 GARS STC2 CLTA MRPL37 TIMM10 PQBP1 SNX3 PHGDH PCK2 CAP1 ATP6V1G1 PARP2 PSMA6 MARS RAB9A HNRNPH3 PLIN2 CD63 ZNF330 MRPS35 HEXB SLC20A1 PSMB6 RSRC2 PPP1R8 RAC1 CCT7 CPSF7 RPS6 YIF1A PPP1CA MORF4L1 EEF1A1 DKC1 ZC3HC1 SBDS CHMP4A ARL8B DAP3 PPP1R15A PROS1 TOMM20 LAPTM4A RPS2 RPS3 RAE1 STX3 NDUFV1 YARS SLC38A2 SLC38A1 INHBE EIF2S3 LSM4 ARPC3 MOB4 ERH BCAT1 RSL24D1 IRS2 EIF4EBP1 HIGD1A UAP1L1 ESD NELFE GYG1 TXNDC9 ATP6V1F MGME1 DTX3L AMBP ASNS RAD23B RPS3A HAX1 DNAJC8 NPC2 RCN1 IRF9 YWHAB PSMD14 SLC3A2 EMG1 H2AFZ CCDC58 ADRM1 MAPK1IP1L YWHAZ NAGK RAB10 KLF6 IMPDH2 EIF3K ESF1 NUP35 TXNIP FAM50A TAF9 EIF3H PFDN2 VDAC2 EIF3D TRIB3 CEBPB HSD17B10 RBM4 RPS4X SCRN1 LEPROTL1 UBQLN1 GET4 UPP1 EIF2A KRT8 ACOT7 MYL9 DAG1 RABAC1 GABARAPL2 TMEM50A ST13 MYL12A RNPS1 PPL RHOA SNAPIN ANXA2 ANXA5 TUBB2A RHOC ANLN PEA15 NEDD8 RRAS SH3BGRL3 TIMP4 DYNC1I2 SNX7 MRPL51 PLIN3 DBN1 GSTP1 PRSS23 OLFML3 ANXA7 MAP4K4 UBE2C TPM4 CDC25B RBX1 RAB34 RAB31 CDK2AP1 CCND1 CDH2 FLNA BANF1 NDUFV2 WFS1 LSM7 GNAS SMS VIL1 MAEA CORO1C BAG3 GPX1 TMBIM6 LAMC1 HSPB1 DNAJB1 LASP1 CAPZB UQCRFS1 TMEM189-UBE2V1 KDM2A DDX17 CDC42 CLDN6 DAD1 EIF3G PFDN5 MTCH1 HSD17B11 POLR2J IFRD1 ZNF281 CCT6A RPL22L1 EPHA2 ATF3 RPL12 PDCD10 SCAF8 CHAC1 NAA50 PHC2 EAF1 TRMT11 EPRS SOX9 RMI1 NCOA7 PTGES3 CLIC4 BTG1 NMD3 SLC7A11 AREG SNX5 NFIL3 GCH1 GTF2H2 NOC3L XPOT AMIGO2 WASL HERPUD1 RAB8B PHLDA1 GDF15 RPS8 COPS3 ZCCHC8 CARS SLC1A5 USP1 RBBP8 TNFRSF10B EIF2S2 CCNB1IP1 MAFF H1F0 CDC42EP1 ND4 AMMECR1L SESN2 BTBD3 HSPA9 TIPARP RFC4 GULP1 LCOR TERF2IP ABCB4 NNMT SHMT2 TARS CXCL1 HMGB2 MCL1 FNDC3B DDIT4 DDIT3 SPRY2 CEBPD CEBPG UHRF1 LRRC8D ARL5B ACTN1 RGPD4 SF3B1 S100A11 NPLOC4 HSPG2 PLSCR3 SRP9 NCOA4 NBPF10 SLC7A7 KRT19 CLTC IQGAP1 CTSH TIMP2 PSMA2 UBE2V1 AIDA AKR1B1 PSMB7 CD59 NPNT UCP2 CIB1 FLNC OSBPL9 PDCD6IP MATN2 NOTCH2 CALD1 UBB CAV2 SLC25A3 DPP3 SARAF ATP2B1 MORF4 HNRNPA3 DDX39A DDX39B LAP3 RBP4 SNRPD1 MANF LRRC75A-AS1 RPL34 HMOX1 RPL36 WARS PRPF19 TOMM7 HINT1 PRMT1 EBNA1BP2 NDUFA13 TMEM147 GC RPS9 GOLM1 LAPTM4B APOA2 STOML2 AMD1 ADSL APOC1 ETFA ATRAID ALDH2 POLR2G POMP UGDH TUBB2B RAB5C TRMT112 SEC61B ATP6V0E1 MRPS24 QPRT SH3KBP1 ITGAE MCM6 YWHAG SLC25A1 RAB13 HMGCR RPL13 FAM168B LONP1 C3 H3F3B CLIC1 DLD SARS CHTOP CLGN SAE1 VCAN NUP37 MRFAP1L1 CBS 
allergic contact dermatitis_NIPSNAP3A LUM GIN1 CRNKL1 DKK1 SFRP2 MGP AGTR1 ZSCAN26 CDO1 ENPEP ATF1 GORAB CRHBP GBP3 E2F8 PTGDS CHST7 STAC ABCA6 ARRDC3 BHMT2 PPBP THAP10 BTC PLSCR4 FBXL2 FAT4 CD302 VGLL3 ZFPM2 HLA-DRB3 SIM1 TMEM183A PTGFR GMFB PDGFC LIPC PCDH18 SMC2 C5 EPB41L3 STMN2 PDGFD SPA17 GSTM5 VEGFC HBA1 IL18 CARD6 CP LYVE1 ANLN ZEB1 TLR1 MMP12 DEPDC7 KITLG KCNS3 KLHL8 CENPK HLA-DQB1 PAM AKR1B10 CDKN3 HOXD8 DDR2 CLIC6 ZNF232 HBB CD3E SHE HOXC10 MAP1LC3C SOCS2 CHL1 KRT27 DPH3 CTSK PBK TIMP2 CLIC2 LRRCC1 SOCS5 DLGAP5 IL33 SERPINB2 ELMOD1 IL37 MME FOS TUBB4A F8 AGPS SMOC2 HYLS1 RGN AIDA SLC29A1 ANGPTL1 GBE1 CCM2L TRAK2 ZDHHC2 ROBO2 IMPA1 AKAP12 ZSCAN31 SLC17A7 TMEM14A RAB8B CD55 BCHE GCA EPDR1 CYBRD1 AGT HS3ST2 EMCN SLFN11 TP53I3 FAP UBLCP1 APLNR CNTN3 SCG5 PPIC FKBP7 GALNT15 TPSB2 NEXN AHR ARMCX1 RAB23 HPGDS COMP CFL2 SRBD1 RGS22 TBC1D19 SH2B3 KRT35 LOX MED21 CDH12 CALCRL IRS1 CPB1 INSIG2 KLHL13 CHRDL1 GSTT2 FGF2 WISP1 TMEM100 FPGT LEPR SACS PCSK1N ZNF521 NAP1L3 MFAP5 OGN MMRN1 CPE ATG4C SERPINI1 MNS1 SERINC1 MS4A2 PRTFDC1 RTN1 COL14A1 LRRK2 HMMR LY96 FHIT DPP4 CYR61 MLANA DNAJB4 TRPC1 CPXM1 WASF1 MAN1A1 MPDZ PRKG2 KRT71 CCBE1 LMTK3 KCTD3 THAP1 SGPP1 NELL2 GLRB MAB21L3 PTX3 SPAG1 LTF ASPA COLEC12 ZNF177 NCKAP5 SEC23A TTK KRT85 PLN SENP7 CKMT2 SGCG SGCB GNA13 POC1B FBXO8 TRIM22 SCYL2 CKMT1A SOX15 CIDEA TMEM79 CYP1A1 ACOT2 EPHA2 RIN1 EHF ZNF395 NOD2 MUC1 S100A14 ELANE PLA2G4F SURF6 CYP4F8 MIF4GD VASP GJB2 RPL27A ADCK5 SPRR1A SPRR1B CFB ZMYND19 TXN PLA2G7 ALKBH4 CYB5R2 LGALS2 ZC3H12A HIST1H3G KRTAP8-1 SOX9 RPL38 RPS11 IER3 FGFBP1 RIPK4 TNFRSF12A CCL20 KLK10 LYZ PDZK1IP1 SLC7A5 PTPRF KRT17 KRT16 CYP11B2 REL HIST2H2AA4 FOXC1 KLK6 RASAL3 SOCS3 QSOX1 EMD CCR7 EGLN3 SERPINB3 OLAH DHRS1 GTF2H3 LRG1 NDUFA4L2 HLA-DPB1 DNASE1L2 TOMM40 SLC43A2 FAM212A FCGBP IMPA2 HRAS ZNF205 CCL18 SLX4IP UQCC3 GPT2 ALYREF DIO3 HS3ST6 FAM161B S100A7 LY6D SRSF6 DHCR7 S100A9 S100A8 CELSR2 GPC1 HAS3 NDUFV3 KRT6C CCDC137 TNFRSF10C PROC NOXA1 MLXIPL CD8A ALDH3A1 LCN2 SLC27A4 MAP3K14 ND6 CLSTN3 FAM107A RASGRP1 PI3 EFHD2 TRIM62 LAMB3 HMGCS1 PLA2G2A NFKBIZ MMP9 POU2F3 LINGO1 RTN4RL1 EEF1D COL7A1 ZG16B LTB4R CELF3 HK2 D2HGDH FAM83C HIST1H1C RUSC1-AS1 TAF15 DAPK2 IRX4 SOD2 APOC1 HIST1H2BI PTMAP5 ZP3 LDB1 PRR4 PIK3CD SEMA3F POMZP3 TNNI2 LRRC8E EPHB4 ACVR1 DKK2 EREG FLG2 MARCO IDO1 HSPA1B PANK1 VIPR1 AQP9 ADH1B TFPI FNBP1L NTN4 FLRT3 MSANTD2 TSPYL4 EGR3 ZNF260 STAM IGF1 PRG4 ABCA9 FBXL4 HSPA4L FLG SPON2 ZBED8 SESTD1 GMCL1 PRIMA1 APOD HACE1 SHPRH FOXD1 SIRT1 PLXDC2 RAB33B GIPC2 FXYD6 TLR5 CD24 RAPGEF4 GRAMD1C CETN3 HBD TRIM6 SH3BGRL2 GPRASP1 ANKRD6 CD34 MAP4K3 EN1 PCDHB14 GAN RNF128 GPAM PELI2 ADAM1A PLP1 RYR3 CRCT1 ASIP FSTL1 GNAI1 PGRMC2 GPNMB APPL2 AMY1A NPY1R OSR1 CORO2B GRHL3 GDF10 CHMP4C PPIL4 DSC1 CCDC146 RBM4B ASAP2 TCEAL8 CHP2 HIST1H2AC FANCL GEM ARHGAP12 MINPP1 ARMCX2 ZNF415 CRISP3 AMY2B PPIP5K2 FAM174A PLS1 EFHD1 EMX2 UPK1A GULP1 WNT16 MEIS2 UST PEX6 TMEM255A CBLN3 ZNF750 LOC389834 PTPN21 MBIP OXR1 KRT77 WEE1 ALDH1A1 CLDN8 LRIF1 SPRY2 RGS13 RB1CC1 PRELP HSD17B11 PKD2 PTPRZ1 ACSL5 RUNX3 PSMB9 CD2 CD5 LAP3 SCO2 BAX MT1H TNFSF8 SKAP1 RAN MT1F SLAMF1 CYFIP2 IL2RG UBE2L6 IL27RA PSMB10 PNP SPOCK2 APOL2 BATF3 PARP12 BIN2 GPR183 PSME2 PRKCQ HLA-DRB4 FERMT3 TSTA3 TNFRSF6B GMFG IFI35 ICAM3 PPAN SAMSN1 CD1D IFI30 ICAM1 CD1B CD1A MT2A PLAC8 RASSF5 JUNB CCL26 SDF2L1 CCR1 WARS CCL22 CCL21 IL10RA RHOH NME1 PRPF19 THEMIS2 COPG1 HCST ITK ARPC1B SECTM1 CD3G THY1 CD3D PANX1 TIMP1 CCR6 SERPINB4 IL32 STAT1 STAT4 HCK PARP9 HCLS1 CD48 PTPRCAP VMP1 SELPLG CCL13 SRA1 SLC20A1 CST7 ASGR2 CXCR4 RAC2 CCL19 CCL17 TBC1D10C S100A3 S100A2 TAP1 VCAM1 CXCL10 ERP27 CLEC4A TRAC CD69 FCN1 TYMP FKBP2 SLA HP TNC ACAP1 RELB KRT6A TUBB6 CDH3 COTL1 SASH3 PDIA4 CISH ISG15 IPCEF1 SELE ISG20 SELP MAL SELL KLRB1 BIRC3 IL7R ARHGAP9 SLC2A3 PLAU CORO1A ARHGAP15 IL18RAP EME1 RGS1 RUNX1-IT1 UBD SRGN IRF1 ARL4C IL6 LCP1 IRF8 XCL2 CHI3L1 NNMT NOP2 PMEL ALOX15 UAP1 NLRC3 CYTIP GZMB ALOX5AP BOLA2 ZAP70 LCK LTB MYO1G NOP56 ITGB2 PRPS1 TCHH RPS6KA1 CCL2 TRAT1 ITGB7 STARD9 YOD1 EML1 ATG14 SOAT1 ZNF273 SGMS1 CLDN1 PRSS8 MUC7 PLA2G4A NR1D2 PDZK1 TPX2 SLC6A9 MYO5C BEX4 BEX2 ATP6V0A4 PDK4 ATP6V1C2 ACAD8 LYPLA1 ANXA3 CDSN KBTBD3 SLC44A3 PEAR1 RAD51AP1 CASP14 HSD11B1 ELOVL4 FMO1 FMO3 ZDHHC11 ASPRV1 TTC8 FABP7 NOV ANKRA2 CCL14 RYR1 ZDHHC23 SCAPER FADS1 HSD3B1 ZBTB16 NRBP2 BUB1B SLC1A6 SCEL SCUBE2 TCEAL4 GRB14 TRAM1L1 KRTAP3-3 ZNF662 TTC32 CKAP2 KRT31 LOR ACSF2 NR4A2 TMEM237 CDH13 GMNN MAP3K7CL ZMAT1 CCNB1 ALDH3B2 SRD5A1 PIBF1 TNFRSF19 HSPA2 SHROOM2 RASA4 JMY HOOK1 PEX7 DLX3 DLX5 ALOX12 KRT33A HSDL2 KRT79 PRC1 KLF4 DLK1 KCTD9 LNX1 MSMO1 CIART PPP1R13L MX1 IMP4 SCD LEP IGHV3-23 TNFSF14 MANF PPP1R1A HYOU1 PTGES ICAM2 C3 CD79A GSG1L CCR2 SSR4 IL19 CD27 CRELD2 MZB1 ZNF593 RPN1 TIMP4 IGHA2 PCK1 CCR5 CCR4 ADIPOQ MAP4K1 FAM46C PLIN1 LAPTM5 PLEKHO1 CYP21A2 SAA2 IGHM NUBP2 PSMB3 CXCR3 RARRES3 NOSIP POU2AF1 MATK BATF CXCL11 SPNS1 UGT1A10 ODC1 IFI6 IGKC TNFRSF10A LPL IGHG2 SIT1 TXNDC5 PIM2 GYG2 GPX1 MMP1 URB2 IRF7 NFKBIE GPSM3 CXCL9 IGHV4-31 TNFRSF17 PPP1R14A GZMA MYO1F EVL ITGAL CCL8 CCL5 UPP1 HOMER2 DEK PEX12 LACTB2 KRTAP4-12 ANP32E ALG10B CDKN2AIP ZSCAN16 ZNF267 FZD6 KRTAP9-4 KRTAP9-3 PAQR3 COMMD8 VPS37A VAMP2 LCORL SCOC WDR47 GSPT2 CEP76 IL15 RMI1 PHF12 OTUD6B RENBP KBTBD6 MITD1 KIF11 AUH PRMT6 PRMT3 GCH1 SLC35G2 XAB2 ETNK1 HSPA13 LMAN1 WRN NUF2 EP300 GINS1 SPINK7 GNPDA2 MAD2L1 KDM1B CWC22 KPNA5 ZNF423 RAP1GAP2 KRT34 NAT1 TDRD6 SMAD7 CCNA2 CDC42EP5 MAP7D2 FSCN1 ARL6 RNF180 BTBD2 BTBD3 USP53 EGFL6 NAP1L2 MFAP2 MFAP4 TNFAIP6 RPAP3 CHD1 KRT33B FCGR3B CASP7 CNGA1 RRM2 CHUK ZNF184 MID1IP1 MAPK1IP1L DCK KRT78 PPM1D C1D DBF4 NUP35 MNDA NXT2 LENG8 TMA16 HHEX SPDL1 MSMB ARMC6 TRIM17 CISD1 MEST TIGD5 GIGYF1 RCOR2 GLDC ACSM3 HDAC10 PRKACG KRT19 PXMP2 HIST2H2AA3 KIR2DL3 BBC3 SEC14L4 IL34 PSD WNT7B GP1BB ACTL8 SERPINB6 GAL FABP4 TMEM159 STAC3 AVP LAMTOR4 TNFRSF13B CUX2 PCDHA10 PCP4 NUPR1 ALDH16A1 IGFALS LINC00482 TOMM22 FLNC TRAPPC5 ARHGEF19 ACLY DLG4 LCN1 RNF167 COX7A1 TM7SF2 CNN1 ZNF646 ACAA2 OSGIN1 FUZ ACTA1 NDUFS8 VSTM2L SCGB3A1 NDUFS6 THRSP B4GALT2 PMVK SNAPC2 DNAJB8 DCXR MVD HIST1H2BH FOLR1 HIST1H2BE ETFB PDE6A SNRNP35 
psoriasis vulgaris_KRT1 ACSL1 AHNAK2 AZGP1 MGP PPP1R3C CD9 VIM RPL26 HSPA1A MT1H SPARCL1 MYL9 CALM2 MXRA5 SIK1 AHNAK CCNI TAGLN RPLP0P6 ADH1B RPS4Y1 SSFA2 UXT DPYSL2 UGP2 SNRPD2 RPL15 RPL14 RPL17 RPL19 S100A10 GABARAPL2 ST13 HLA-A VAT1 RPS27 RPS29 RPL27A GNPAT RPS21 RPS20 CRYAB ITM2A HLA-DRB1 SET RPL5 CFD GABARAP CUTA RPL31 RPL4 ANP32B CFH RPL34 PDGFC MGST3 PTTG1IP GATA3 RPL9 VPS26A RBPJ C3 RPS16 CYB5R3 RPS15 LGALS3 SCGB1D2 LGALS1 FTH1 RPL37 ARL6IP5 RPL36 A2M GOLGA7 APOD ANXA2 TSC22D1 BBOX1 ANXA5 NCOA4 H3F3B TSC22D3 KRT14 HBA1 FN1 TMEM43 GNG12 COX6C RHOB PTMA TPPP3 KRT15 ID4 PAM ACTR10 TOMM7 CCL27 DAZAP2 SDC4 ACAT1 CSDE1 RPS27L ACAT2 AACS HINT1 LDHB CSRP1 CTSK FCER1A RPS27A PACSIN2 HSD11B1 CCT4 ADIPOQ PLIN1 IL37 AKR1C2 AKR1C1 AKR1C3 HADHB FABP4 GATM KIT FABP7 TCEA1 CCL14 SYNM RPLP0 GDI2 F13A1 RPLP1 NOTCH2NL FSTL1 CRIP1 TUBA1A FCGBP CST3 PGRMC2 TUBA1B OLFML3 CAMK2N1 GPNMB MDH1 CD59 JAK1 FADS2 FADS1 GSN SEPT10 RPS8 CTNNBIP1 TPM2 RPS7 KLHDC2 MORF4L1 PPIA PCP4 NUPR1 TGFBI PMP22 PDCD4 S100A4 DEGS1 CD81 PEBP1 FBLN1 TOMM20 CXCL14 FBL SCEL CLEC3B PCNP LAPTM4A TCEAL4 TPM1 CFL1 RPS5 CHP2 RPS3 HMGN3 MYH11 SLC38A2 KRT35 KRT31 SDCBP HOPX ALDH3A2 NACA REEP5 DDAH1 DYNLRB1 MATN2 INSIG1 ACTG1 CHRDL1 SRP14 ACTG2 EFEMP1 EEF1B2 CNN1 APMAP EIF3CL PLS3 CD99 GPX4 LANCL1 CAV2 CAV1 RPL13A HSPA2 DHCR24 CYB5A TGFBR3 MFAP5 ACTA2 CPE PIP EEF1G NDUFS4 DSG1 IRF6 SERINC1 NFE2L1 RTN3 GLO1 FAM114A1 NDUFB1 HEBP2 VPS51 CA6 RPL36A SARAF DSP NDUFA1 RPL23A CIRBP KLF4 SOD1 CAT EIF3L IMPDH2 DAD1 SCGB2A2 TXNIP EIF3H TAF7 MATR3 ALDH9A1 UBA52 PFDN5 SLC25A6 EIF3E MTCH1 EIF4A2 TYRP1 TUFT1 FHL1 RPL10A MSMO1 ACTC1 ATRAID THBS2 SH3YL1 KRT85 NGRN SEPT7 PALMD MX1 CKMT1A PPA1 MAPK13 LAP3 IFI27 SLPI SUB1 RPL29 PFN1 RAN PRSS2 EHF IFITM3 ATP6V0D1 IFITM1 CRABP2 UQCR10 ARPC5L CALML3 SLC5A1 ALOX12B CALML5 AQP3 UBE2L6 CARHSP1 PNP HERC6 PPP4R1 GNG5 IFI16 MICALL1 S100A14 PRSS8 AP2S1 B2M PRSS3 S100A12 S100A11 TMED9 HLA-DRB5 HLA-G UCHL3 SULT2B1 RPS26 EIF6 TDP2 PSME2 TAGLN2 SPRR1A SPRR1B RPS25 TSTA3 IL1RN GLTP RPL35 LYPD3 ENO1 PPL HIF1A IFI30 IFIT1 RPS17 GJA1 ZC3H12A HMOX1 GLUL TNFSF10 SFN CTSB FGFBP1 CSNK1A1 TPI1 CDSN JUP KLK10 KRT10 LYZ NME1 PDZK1IP1 KLK13 SLC7A5 HAL ID1 KRT17 KRT16 GARS AKR1B10 ALDOA CD24 SGK1 COX7B KLK6 KLK5 OAZ1 KLK8 KLK7 CTSL SEC61B CD36 SPRR2C CTSD CTSC HLA-DQA1 ELOVL1 SERPINB4 ATP6V1G1 SERPINB2 DYNLL1 SERPINB3 STAT1 ARG1 PGAM1 SERPINB1 STAT3 GSTO1 LAPTM5 PRSS3P2 RAB11A TUBB4B LGALS7B PSMA6 COL4A1 FABP5 HNRNPA2B1 GID8 CD47 IVL SERPINB13 LAD1 COX5A CSTB GRN CSTA CRCT1 GSTP1 PSMB5 TUBA1C HLA-DMB NAMPT IMPA2 HLA-DPA1 ZNF207 CCL18 CD74 S100A2 TAP1 ATP1B3 HNRNPAB ATP1B1 PPP1CA TUBA4A RAB38 GSTA4 UQCRQ PKP3 FAU S100A7 S100A6 PPIF LY6D PPIB LRP10 MPHOSPH6 TYMP SRSF2 BZW1 PSORS1C2 TMEM123 KRT6A PYCARD ZFP36 TUBB6 CDH3 BASP1 TUBB3 RAB25 PTTG1 SPTSSA KRT6C KPNA2 KRT6B GOT2 IGFBP3 ISG15 CKAP4 GGCT MYD88 COL6A3 HPSE LCN2 UBA1 RAB5A VCP LGALS3BP PLAT SAT1 ATP12A UQCRH HIGD1A TGM1 BAG3 FAM162A ALDH3B2 PI3 CLCA2 IL36RN ATP6V1F TMSB10 TGM3 GPX3 GGH HSPA8 OAS1 HLA-DRA IRF9 CYCS DSG3 IRF7 SHC1 DBI HSPB1 DUSP14 PTBP1 YWHAQ UQCRFS1 PGK1 TIMM8B RRM2 TPBG YWHAZ DCN SOD2 PKM VAPA P4HB S100P LTF ACPP CEBPA EIF4A3 CEBPB EIF4A1 C1R DDX21 OASL GNA15 RPS6KA4 ALDH2 GM2A ARHGDIB KYNU ARL5A MAPK6 TRIM22 IL1R2 CMA1 RFX2 CIDEA PISD NINJ1 SOAT1 ACOT2 ATF3 AQP9 FNBP1L BACH2 PHYHIP CLDN1 MUC1 MEST CCNL1 ELANE MUC7 KLF11 EGR1 GADD45B NR1D1 NR1D2 CYP4F8 PDZK1 BTC FOSL1 FASN SAPCD1 BEX5 GLDC BCL10 DAZ3 NRARP MGST1 PPFIBP1 CD1A C7 ATP6V0A4 PDK4 APOE SOX9 JUNB SOX8 IER3 DUSP5 ANXA1 JUN DUSP1 VEGFA TF BHLHE40 FXYD6 CSRNP1 HIST2H2AA4 BTG2 ADM ADRB2 SERPINA5 SEC14L4 NFIL3 FOS ZDHHC11 GAL TMEM159 FOSB PER1 PELI2 ERRFI1 ATL2 PTGS2 SH3RF1 AGR3 SEPT11 HSD3B1 ZBTB16 KLHL24 TICAM1 OTUD1 CRAT PPP1R15A HPGDS EFNB2 RASD1 TNN WIF1 CCND1 HIST1H2AE ACSS2 HIST1H2AC ZNF420 HIST2H2BE NR4A2 EFNA1 KRT38 ZNF415 PFKFB3 USP54 SLC2A3 NR4A1 IGHG2 RGS1 RGS2 CHAD PMAIP1 PIM3 EGFL6 TIPARP IL7 BMP2 IL6 DAB1 OGN ACOX2 THRSP FBP1 ACO1 ARL4A NFKBIE CHI3L1 KDM5A CBLN2 BCAR3 NFAT5 TNFAIP3 UAP1 CYR61 DUSP10 DNAJB9 SNAPC1 HIST1H1C CNGA1 DDX17 CYP4B1 KRT79 KRT77 WEE1 APOC1 DDIT4 CLDN8 CRY2 HIST1H2BG DDIT3 HIST1H2BF SPRY2 HIST1H2BH HIST1H2BD KRT83 CIART ADAMTS1 MX2 KRT9 CDC20 FLG2 CD2 SFRP2 SCO2 KIF20A SPRR3 PRSS1 NCAPG NOD2 LRP8 PSMB10 STS HOXA9 GBP5 E2F8 NFE2 PPBP RAB27A SLC16A10 DHFR RAET1E FCHSD1 TPX2 GJB2 GJB6 PRKCQ FLG CDCA5 IFIT3 SOX7 ATP6V1C2 LYN IL10RA NMI CARD6 ZWINT LRRC20 CENPE TLR1 CRLF1 MMP12 NMU PHF19 CDKN3 KIF11 TMPRSS4 HBB IDE KIF14 SLC7A11 CD3D RAD51AP1 CASP14 CLEC7A TK1 PBK CCR7 CEP55 DLGAP5 NPM3 CSNK2A2 FMO3 ELOVL7 ASPRV1 FKBP1B SH3RF3 HYLS1 HCLS1 TRIP13 CD48 CDK5R1 SPC25 C1QC SERPINB12 C1QB FEN1 TMEM54 ARNTL2 SMPD3 NUF2 ANXA9 GINS3 CD163 UBE2C WNT5A SPINK7 GRHL3 CXCL10 MELK RAB31 UBE2T POLE2 KIF4A S100A9 MAD2L1 S100A8 GDA NDRG4 NEXN GIMAP6 COMP SCUBE2 RGS20 ZNF662 HBG2 NAT1 ADAP2 NDC80 CCNA2 REEP1 NT5C3A ALDH3A1 SELL KLRB1 IL7R CSF2RB FOXM1 RIMS3 RPTN CCNB1 UBD OIP5 GALNT6 MMP9 EPN3 TNFRSF21 OAS2 IRF8 PYDC1 BLMH SFT2D2 NFE2L3 DEFB4A CXCL9 BCL2A1 CXCL1 ALOX12 FBXO45 FCGR3B P2RY2 ACP5 FAM83C GZMB SPAG5 GZMA KRT78 KCTD4 NELL2 AIM2 LCK KCTD11 INA OTUB2 ABCD3 SRXN1 TTK PLN CCL5 TRIM25 CNNM4 UGT1A8 FBXO17 OSR2 HS3ST6 CORO2B DKK1 AGT IL1F10 AGTR1 ZNF559 RAI14 LRP4 ASAP2 LCE1B HOXA10 DACH1 STXBP6 TRAM1L1 NPTX2 STAC ELL3 NUAK1 SYT8 LOR GNAL TNNT1 PKIB HOXB2 RFESD GSTT2 CAMSAP3 EEF2K HOXC6 HOXC9 EMX2 NAP1L2 LYVE1 ACTA1 CEACAM6 FOXC1 PTPN21 ZNF43 HOXC10 PCK1 CD34 ELMOD1 OLAH COBL F3 DLK1 SVIP GREM2 GAN GREM1 SCGB2A1 LNX1 ACKR4 SCRG1 SPAG1 GDPD2 CUX2 BPY2 MSMB PSMB9 DDX39A TMEM79 IDO1 DCANP1 EZH2 CFB TAPBPL SAMSN1 PLAC8 STMN2 PROM1 CCL22 CCL20 CENPK ITK ICOS FMO1 LRG1 CKS2 PTPRCAP PYGL SNX10 PSMB8 ZSCAN31 GPT2 CXCL13 ERP27 MAPKAPK3 DSC2 UGT1A10 UCP2 HAS3 BIRC5 SLC27A4 BIRC3 SLC27A6 CD274 CORO1A NEK2 KCNJ15 CDK1 ZG16B HMMR LY96 PRC1 HTR3A ASPM UHRF1 CCL8 UPP1 PGM2 HIST1H4J EPHA2 IL2RG SLAMF7 MOXD1 DEFB103B CD1B LGALS2 PTPRC VSNL1 CD27 TOP2A HBD CD3G CTSS KRT27 IL32 GCH1 THOC3 PARP9 SAA2 VMP1 CST7 SPTLC2 CXCR2 CXCR4 SERTAD1 NUSAP1 VCAM1 UBE2S BUB1B TRAC ULBP2 IFI6 HSD17B2 COTL1 SASH3 CTPS1 SELE ISG20 MXD1 CD8A CSF2RA MMP7 NFKBIZ IRF1 JMY HS3ST3A1 LTB4R PMEL FUT3 DPP4 CASP7 BLNK FAM83D CYTIP KRT71 RPS6KB2 TCHH POLB ZIC1 
anemia_RPL21 ACSL1 HNRNPK CD9 VIM RPL28 RPL27 SIK1 RPL11 CCNI RPL13 MYCBP2 RGPD8 BACH2 RPS4Y1 MYL12B RNF4 DPYSL2 VPREB1 RPL15 CHST15 RPL19 B2M RPL18 ELANE EGR1 GABARAPL3 KLF13 EGR3 HLA-DRB5 GADD45B EDEM1 ARRDC3 KLF10 HLA-A EIF1 RPS27 MYL12A QARS GPR183 ITM2B EZH2 RPS25 HLA-DRB1 RPL5 CDC42SE2 RPL6 TCERG1 RPL4 RPL30 RPL32 RPL9 HIF1A IFI30 ELK3 RPL7 RPS16 RASSF2 FTH1 RPL39 COX1 RPS11 IER3 RPS14 ANXA1 DUSP1 TSC22D1 H3F3B TSC22D3 GAB2 DNTT JOSD1 LYZ SLC7A5 IL1B BHLHE40 ID2 PABPC3 PABPC1 ADA CD24 SGK1 CSRNP1 TOP2B BTG2 BTG1 AREG SOCS2 CTSL CTSG PAG1 CD53 SERPINB2 MEF2C GCH1 FOS KTN1 LAPTM5 RNASE2 RANBP9 RNF125 TM9SF2 RYBP HNRNPA2B1 HNRNPH1 RILPL2 STK17B FOSB ZNF331 RPLP2 F13A1 RPLP1 PTGER4 TUBA1A RCSD1 PTGS2 BTAF1 TMSB4X TUBA1C RNF138 TUBA1B CXCR4 HLA-DPA1 RAC1 SRSF11 PAIP2 CSGALNACT2 SPINK2 RPS8 RPS6 PPP1R16B RPS7 DEFA3 ATP1B3 PPP1CB TMEM135 EEF1A1 FAM161B RELL1 MYADM SRSF6 CD69 PCNA DGKD CD81 MRFAP1 ZBTB21 MPO TYMS BZW1 FOXO1 ZFP36L2 TMEM123 LAPTM4A RPS5 DENND5A RPS3 HMGN2 HIST1H2AC SLC38A2 PRNP SMAD7 NR4A3 PAN3 MAFF ISG20 NR4A2 MOB1B ARPC3 SELL GNAS TCF4 BIRC2 EIF4G2 PFKFB3 DDX5 LRRFIP1 INSIG1 FAM13B FAM107B ACTG1 SLC2A3 SRP14 EEF1B2 IGHG2 RGS1 UBC RGS2 BTBD3 EIF3CL PIM3 TMSB10 MOAP1 CD99 TIPARP SRGN CBX3 NAP1L1 RPS3A ETV3 NFKBIA EEF1D IRF8 HLA-DRA SERINC1 MS4A3 KHDRBS1 CXCL8 RTN4 SMIM3 DDX3Y YWHAB TNFAIP3 HMGB2 CHD1 IRF2BPL PSAP NRIP1 MKNK2 YWHAQ SARAF PDE4B BLNK EIF4H MCL1 RRM2 H2AFZ TP53INP1 HAUS4 PLAUR SORL1 YWHAZ KLF4 GOLPH3 EIF3L DDIT4 EIF3F TAF7 LTF EIF3D SLC25A6 PIK3AP1 SLC25A5 EIF3E TPT1 CEBPB FLT3 UHRF1 RB1CC1 YBX3 RPL10A NR3C1 CXXC5 GNA15 RPS4X RBM3 SUMO2 CHSY1 GNA13 CCL4 CCL3 ITGAV RPL7A EIF2A HNRNPA1 ATP6V1E1 MX1 PPA1 HSPE1 UBAC1 PSMB9 HMBS KARS UQCRC1 PSMC1 HIST1H4E RAN PRSS2 IFITM2 IFITM3 IFITM1 RPLP0P6 RPL12 DCAF6 UBE2L6 ACTB PDCD10 RPL36AL MYB SNRPD3 MEST NFE2 ZRANB2 COMMD3 TALDO1 MIF PRG2 RAB27B HLA-B FAM136A COX7A2L RPS26 VAMP8 CSNK2B RPS21 NOL11 ITM2A LST1 CFD CUTA RPL31 ANP32B TFRC ECI2 RPL34 PITPNB MGST2 ICAM3 MRPL18 MGST1 RPL8 PRDX3 MRPL3 RPS18 PLAC8 PTDSS1 RPS19 PRDX1 LTA4H COX2 TPI1 STRADB NCOA7 PTGES3 NMI HBA1 COX6C NME1 NMU CCNG1 GARS ALDOA ARHGEF6 PTPRO HBB HBD RPS27L TIMM10 ECHS1 OAZ1 TRMT112 ATIC LDHB EPCAM SNX3 RAP1B HLTF GAR1 HLA-DQA1 CCT4 CCT3 NPM1 TIMMDC1 DYNLL1 STAT1 PGAM1 MRPS23 MRPS24 RPA2 CREG1 AKR1C3 NOC3L THOC3 COX6B1 PSMA4 FABP5 NDUFAB1 APEX1 CKS2 LAMTOR5 OAT RPLP0 NDUFA12 MRPS35 PRIM1 PSMB8 PSMB5 PSMB3 PSMB4 ASH2L RAC2 CCT8 CCT7 CCL18 TMEM14C LMO2 ANKRD27 GCA VCAM1 RPSA RBX1 MORF4L2 SHQ1 XK PPIA DKC1 POLE2 COPS2 FAU CLC PPIH SNRPG NHP2 ODC1 PARK7 PAPSS1 BZW2 RBBP7 HMGN3 GOT2 HBG2 GTF3A TMEM230 SDCBP GGCT LSM7 H1F0 IARS ND2 ERH FTL ND4 ND3 BLVRB NCF4 DDX1 TRIAP1 CSF2RB ARHGAP15 UQCRH CCNB1 NME1-NME2 UROD NARS CYTL1 AP2M1 ACTR3 PAICS RFC4 HSP90AA1 VBP1 HSPA8 RPL13A AHSA1 ITGAE MFAP1 CDK4 NDUFS6 NDUFS5 DCTPP1 PSMG1 NDUFB9 CNRIP1 PSMD14 NDUFB5 GLO1 CKS1B NDUFB2 HK1 ADAR RPF2 EMG1 PDLIM1 CA1 RPL36A UQCRFS1 NDUFA8 ADSL NDUFA1 DLK1 SOD1 DNAJA1 TST DAD1 TBC1D8 DRG1 DNAJA3 SLIRP ALDH9A1 PFDN5 NUP37 EIF4A2 SEC11A NUP107 PLEK HSP90AB1 FHL2 YBX1 SRI HSPD1 ATRAID HSD17B11 TNFSF13B HSD17B10 COCH LYL1 CHCHD7 TRA2B POLR2G FBXO7 POLR2H EBF1 DEK EREG AFG3L2 DDX39A HIST1H4C HSPA1A CYFIP2 STAU1 GLRX VPREB3 RACGAP1 NAA50 RPL41 LGMN PHB2 RPL3 MAGED1 BEX1 SCHIP1 ARL6IP1 PCBP1 CD79B RPS17 STMN1 DHX15 HMOX1 RCC2 COX3 GLUL A2M SKP1 CTSB CCL20 ANXA5 NCOA4 TUBB PAX5 CRELD2 KIF11 RPN2 TOP2A RAD51AP1 HINT1 SPTA1 LDHA C1QBP SSR2 CCT2 MME TUBB4B PSMA6 IGLL1 MAPRE1 C1QB FEN1 C1QA CSTA GDI2 AKAP12 NUSAP1 KLHDC2 PCDH9 POU2AF1 CXCL12 SYPL1 BUB1B SRSF7 PPIB ANKRD36B SRSF2 PTTG1 KPNA2 SMAD1 MAFB TBCA PDIA6 SAT1 TXNDC5 RAG1 RPL37A EEF1G MCM6 MCM7 SLC25A3 DDX47 HMGB1 SLC40A1 CA2 LBR CAT ALDH1A1 LTB CDCA7L SEPT9 MAT2A HNRNPA3 GUSB LAP3 SPINT2 IFI27 RPL22L1 CYFIP1 SATB1 HOXA9 SNRPD2 IFI16 GBP2 TMED9 PPBP HLA-C HLA-G COMMD8 HLA-E HLA-F LATS2 RPL27A JTB TDP2 PPT1 HLA-DRB3 ITM2C ATF4 RPS24 GMFG PDGFC PTTG1IP ENO1 F11R IFIT1 IFIT3 MT2A GNG11 GNG10 LGALS1 SCP2 ARL6IP5 RPL36 PROM1 RPS13 CDK5RAP3 CTSA DUSP6 GSTM3 ANXA2 DUSP2 ANXA4 KRT18 HIST2H2AA4 ARPC1B BMI1 TRIM6 FCER1A CD34 SNX6 CLIC1 CAP1 BCAP31 MRPS21 UBE2E3 ELOVL7 UBE2E1 KIT PSMA1 HCLS1 MSRB1 NDUFA13 PYGL AIF1 CCNDBP1 PRAM1 NUDT5 MDH1 ANKRD28 RPS9 APLP2 TYROBP PNRC2 LIN28B S100A4 ERP29 PF4 RAB1A RGS18 GTF2B AHR IFI6 TOMM20 PYCARD LAPTM4B TUBB6 LAMP1 TCEAL4 SAP18 BAALC SLC38A1 DSTN ISG15 EEF2 WASH3P HIST2H2BE HOPX CCNB1IP1 NT5C3A ARPC2 EBPL XAF1 RSRP1 CHMP5 GLYR1 ND6 CORO1A PIM1 PMAIP1 GPX1 EDF1 CLK3 CLK1 ELF1 DNAJC1 LCP1 FAM96A MTIF2 DBI MFSD1 MAN1A1 RPL23A KLF6 RAB13 TXNIP HIST1H2BG EIF3H EIF3G UBA52 HIST1H2BD ITGB2 EIF4A1 HDAC1 HIST1H2BK RBM4 ALDH2 TRIM22 RPL22 RPL24 RPL23 UQCRC2 RPL26 SPARCL1 RPL29 ATF3 RPL10 CRHBP PNP UXT RPL14 RPL17 EGR2 WDR54 FOSL2 PIK3R1 PSME1 HLA-DRB4 EZR RPL35 GUCD1 PRDX5 HIST1H3H SSR4 AZU1 GPI MAP1LC3B SCAND1 NFIL3 SERPINB1 HBEGF CST7 AP3S1 TSPO CD164 PPIL3 OSM TARBP1 HNRNPAB TUBA4A SNRPB S100A9 S100A8 UBE2D2 FBL NDRG1 RPS2 OXA1L RGCC MXD1 NACA IRS2 CREM CBX4 GPX4 PJA2 ETF1 MCM2 DDX3X SEH1L DDX46 TREM1 VPS51 CLEC11A CIRBP IMPDH2 VDAC2 GAPDH HSD17B12 SUMO3 CCAR1 PSMC6 CALM2 TIFA UGP2 GNG5 GBP1 SEPHS2 SF3B1 ZNF267 STAM PTP4A2 RPS29 NET1 RPS23 IFIT2 BLOC1S2 SMCO4 IER5 PRKACB SRP9 UPF2 RHOA SEC13 GNL3 ADI1 CCNG2 ARHGEF3 DYNC1I2 SACM1L THOC1 B3GNT2 ZNF217 CDKN1B ZNF330 SMG1 NOTCH2NL CD5L SNX10 HLA-DMA CD163 ACYP1 TAP1 DPM1 COPS5 CXCL10 MELK ARL8B ZCCHC8 SRSF1 TANK CFL1 DROSHA OSBPL9 FANCL SMS ATP6 WASH2P ETS2 BTBD1 ATP6V1F MGME1 CBX1 NFKBIZ IRF1 NPC2 IRF9 SNURF YWHAG YWHAE TNFAIP8 VPS4B ME2 NAGK RAB10 APOC1 NUP35 PTX3 MRFAP1L1 ALAS1 UHRF2 PTEN U2AF1 DCAF12 MAPK6 
melas - mitochondrial myopathy, encephalopathy, lactic acidosis and stroke-like episodes_RPL21 ACTN3 TPM3 RPL24 UBAC1 RPSA DES GPD1 PPP1R3C FEZ2 UQCRQ WBP1L TMEM126B FAU PMP22 MT1H RPL27 SNRNP25 CALM2 PTPN3 CCDC69 RPLP0P6 RPL12 UQCR10 NDRG2 PPP1CC PSMD7 RPS2 RPS3 HMGN3 PCNT FDFT1 COX8A RPL41 GOT2 IGFBP6 TNNC1 TNNC2 GTF3A EIF1 DUSP26 RCAN2 RPS29 RPS28 JTB PKIA CASQ1 RPS21 RPS20 ATF4 TSG101 RPL6 RPL4 RPL32 UQCRB TFRC AK1 RPL35 RPL34 MGST3 COX7A1 ENO3 MYL6B RPL8 RPS15 RPS17 UBC BTBD1 CHMP1B FTH1 RPS12 CYC1 RPS13 APOBEC2 GSTM3 VBP1 RPL13A HBA1 NDUFC2 NDUFC1 RAD23A MLF1 COX6C ACTA1 ITGAE MYOT NDUFS7 EEF1G CCNG1 CYCS SNURF ALDOA MYH6 MYH7 TOMM7 SGK1 IDI1 TMED10 COX7B SLC25A3 MAOA HBB NDUFB4 NDUFB3 CSDE1 NDUFB2 HMGB1 NDUFB1 DBI APIP HK1 MRPL33 HEBP2 DUSP13 PDLIM3 UQCRFS1 RPS15A CCT4 GLRX5 NDUFA4 PGAM2 AKR1C2 AKR1C1 RPL23A COX6B1 PLA2G16 PSMA7 POLR1D EIF3K TXNIP SLIRP SMPDL3A VDAC1 PFDN5 SLC25A12 GAPDH RNF10 RPLP0 FHL1 AKR1B1 FHL2 RND3 COX5B DEPTOR CHCHD2 MAPK6 RPL7A PGM1 RBFOX1 HNRNPK MYL1 MYL2 VIM UQCRC2 RPL26 HSPA1A UQCRC1 ACOT2 PSMC1 SPARCL1 RPL28 RPL29 RPL11 RPL13 TMEM70 TOB1 DPYSL2 PSMD8 UGP2 GNG5 PSMD4 CAPNS1 PSMD1 SERPINF1 PSMD2 S100A10 GBP2 NAA50 JUND TSPYL1 HLA-DRB5 NR1D1 PSME2 PRKCQ CRYAB HLA-DRB1 RPL5 CFD GABARAP RPL3 IPO13 HIF1A C3 PRDX1 RPL37 RPL36 RPL39 IER5 CYB5R1 SRP9 BTF3 GSTM2 GSTM1 TPI1 DUSP1 H3F3B SSR4 ANXA6 MRPL24 SIRT2 MYBPC1 ADI1 BHLHE41 HRC PAM GPI ACAT1 RPS27L OAZ1 HOXC10 ATIC LDHB CSRP3 PACSIN3 ZNF106 MEF2C CLUH GSTO1 FABP3 HADHB HADHA PSMA1 DLD RLIM MSRB1 FH CDKN1B NDUFA13 NDUFA10 RPLP2 RPLP1 PYGM PSMB7 TMSB4X PSMB3 GPNMB METTL7A MLYCD GSN RPS8 AGL CKM S100A1 RPS6 TPM2 ZBTB16 STX8 SARS TUBA4A MORF4L1 MORF4L2 PINK1 S100A6 S100A4 CRAT ODC1 UCP2 UBE2D1 DLST FAM129A PARK7 CXCL14 ARMCX1 FOXO3 BZW2 LAPTM4A TCEAL4 MFN2 CFL1 RPS5 PMPCB FLNC HMGN2 LRRC47 GOT1 EEF2 NACA NCL ERH FTL MYOM1 MYOM2 ARL2 SESN1 BAG6 BAG3 GYG1 EIF3CL IGFBP7 TMSB10 PLS3 GPX3 HSP90AA1 EDF1 NEB NES NFE2L1 APH1A PSAP DNAJB6 RPL36A SERF2 EIF4H NDUFA8 VWF NDUFA3 RPL35A CIRBP KLF2 TPD52L1 CDC34 PFKM VAPA EIF3L EIF3F EIF3G ALDH9A1 SLC25A6 SLC25A5 EIF3B CEBPB EIF4A2 ETFA ETFB TTN HSD17B10 SYNE2 CKMT2 SGCG POLR2B SUMO2 SGCA POLR2I POLR2L ECH1 ACSL1 ACTN2 CNBP MRPS18B PPA1 ASS1 LAP3 IFI27 MXRA8 PREB PFN2 PFN1 IFITM2 IFITM3 ATP6V0D1 IFITM1 MYL12B ACTB RPL36AL SNRPD2 DENR B2M SH3BGR MIF HLA-C HLA-A PTOV1 IGF2 HLA-B HLA-G COX7A2L HLA-E RPS27 RPS26 MYL12A TNNT3 ITM2B RPS25 CUTA ANP32B ECI2 PCBP1 RPS16 MT2A LGALS3 RPS18 LGALS1 RPS19 ARL6IP5 GLUL A2M APOD SKP1 TSC22D1 NCOA4 TUBB UBE2G1 PTMA TPPP3 PABPC4 PABPC1 PDZRN3 ACTR10 RRAD MAOB PTPRO FXR1 HINT1 ANKRD2 CD36 NPM1 SVIL IL32 RFTN1 CREG1 MRPS22 UBE2E1 PPP2CA HNRNPA2B1 NDUFAB1 TACC2 TCAP HDGF DYNC1H1 RYR3 COX5A CSTB CD63 RYR1 OLA1 NUCKS1 GYS1 NUDT4 XPO1 CST3 STBD1 OPHN1 TIAF1 MYOZ2 MYOZ1 TUFM CD74 PHYH NOSIP AKR7A2 EEF1A1 TGFBI ISCU ZFAND5 CD81 PEBP1 ATP1A2 COX6A2 HCFC1R1 USP47 ATP6V0C EPHX1 HBG2 DNAJC15 TBCA H1F0 COL6A3 DDAH1 COL6A2 GNAS CASQ2 UBA1 MICU2 FBN1 ACTG1 SRP14 COX7A2 LTBP2 HIGD1A NME1-NME2 NMRK2 NARS CACNA1S HADH TRDN HSPA9 HSPA8 CAV1 HSPA2 MYH1 MYH2 EEF1D NDUFS8 NDUFS5 NDUFS2 NDUFS1 CUEDC2 RTN3 RTN4 HSPB7 HSPB8 GHR PDLIM1 SYNGR2 CA3 MKNK2 ISOC2 TAF15 PDE4DIP DCXR PPP2R3A TAF10 KLHL41 DCN DDIT4 VDAC3 VDAC2 RBMX NACAP1 ZP3 AURKAIP1 TRIB1 NXN ACADVL YBX3 ATP2A1 HSPD1 ACTC1 RPS4X CAND2 ALDH2 PALMD BNIP3 CDIPT CRYM 
pseudomonas infection_RPL21 RPL24 AHNAK2 TM4SF4 HSPE1 CLNS1A VOPP1 VIM HSPA1A RPL27 HSPA1B APP STAU1 PGAP3 AHNAK RPL12 GNG5 PSMD3 RPL15 SEPHS2 RPL19 S100A10 SF3B2 S100A11 RPL41 ALG5 CAMLG RPS27 SQLE RPS26 RPS28 RPL27A JTB RPS21 RPS20 RPS23 GRB7 SET GABARAP RPL30 ANP32B MAGED1 RPL32 TFRC PTTG1IP RPL7 RPS16 PRDX4 RPS15 MRPL3 RPS18 PTDSS1 RPS19 RPL39 LTA4H RPL38 PRKACB RPS11 RPS13 DUSP6 ANXA2 ANXA5 CDC6 VAV3 CS PTMA KRT18 PABPC3 PABPC1 AKR1B10 AARS TOMM7 COX7C COX7B BTG1 MAOB RPN2 TOP2A KLK6 IQGAP1 PTPRK ECHS1 MRPL33 ACAT2 ATIC MLEC RPS15A CTSC CCT4 CCT3 MLH1 PGAM1 GSTO1 UBE2E3 AKR1C3 COX6B1 PSMA7 NDUFAB1 PLP2 RLIM LLGL2 CD63 GRN RPLP0 PYGB HEXB UBL5 CAMK2N1 PSMB4 NEFL RAC1 AGR2 CCT5 TUFM RPS8 LMO4 GOLM1 ATP1B3 HUWE1 ATP1B1 RPSA EEF1A2 UQCRQ FAU S100A6 ERP29 CD81 SLC1A1 DLST PLOD3 COX6A1 CTGF CDH1 HMGN2 IDH1 ARID5B EEF2 DDAH1 SRPRB LCN2 GNAS IARS FTL LRRFIP1 GMNN DDX1 UQCRH EEF1B2 CCNB2 BAG3 RGS2 UBB MPC2 NELFE EIF3CL CYC1 HSP90AA1 HSPA5 ITGA3 ASNS NDUFC1 RPS3A ETV5 AHSA1 DAP CDK4 ZNF638 ARL4A MCM2 IDI1 SLC25A3 NDUFB6 NDUFB3 SLC3A1 NDUFB2 DBI CA2 IRAK1 RPL36A ACP6 NAE1 RRM2 ADSL NDUFA3 ANXA11 GLB1 EIF3L TST EIF3K EIF3H S100P DYNLT1 PTMAP5 UBA52 SLC25A6 EIF3E MEA1 USP11 RPL10A HSD17B12 HSD17B10 NGRN SEPT9 EFR3A SEC61A1 POLR2G CDIPT RPL7A NOMO2 PGM1 WSB2 RPL22 ACTN4 IMP3 ARL14 CNBP RPL23 SLC12A2 HPCAL1 KRT8 EREG TM4SF1 MYL6 SPINT2 CD9 PSMC3 SUB1 CYP1A1 RPL28 HNRNPC CALM2 PFN1 RAN RPL11 POMP RPLP0P6 RPL13 UQCR10 CSN3 CLDN3 MYL12B ACTB RAB11FIP1 PDCD10 RPL36AL CAPNS1 MYC S100A14 CYP1B1 DENR B2M APOL1 WWTR1 NDFIP1 JAG1 TSPYL1 XBP1 DNTTIP2 HLA-C HLA-A HLA-B HLA-G EIF1 FA2H EIF6 PLSCR1 PSME1 ITM2B RPS25 ATF4 RPL6 RPL3 RPL4 ARL6IP1 RPL34 PITPNB BCL10 PCBP1 ENO1 RPL9 HIF1A ICAM1 RPL8 LGALS4 LGALS3 GNG10 PLAC8 SCP2 FTH1 RPL37 TSPAN3 SOX9 SFN IER3 SKP1 ANXA1 ANXA4 PTGES3 JUP TNFRSF12A CCL20 H3F3B TUBB KRT10 LYZ NME1 ID1 KRT17 FXYD3 AGO2 CRELD2 ALDOA ARF4 SERPINA3 RAB5C RPN1 STRAP TMPRSS4 SDC4 NMD3 TGFA KRT23 NEDD8 STIP1 TRMT112 LDHB EPCAM LDHA MAP1LC3B RAP1B STK39 SEC61G TMED2 RPS27A SPTBN1 NPM1 SERPINB2 CCT2 DYNLL1 BCAP31 ODAM IFNGR2 PRMT1 UBE2E1 F3 RAB11A TUBB4B PPP2CA PSMA6 HNRNPA2B1 HNRNPH1 RNF128 PSMA3 PSMA1 CANX F2RL1 RAB9A HDGF ARF6 CMPK1 CSTB CAB39 GSTP1 FAM45A CLINT1 PTS TUBA1C AKAP12 TUBA1B PSMB3 NAMPT FAM3C ANXA7 AP3S1 CD59 JAK1 HS3ST1 CD164 RPS9 APLP2 ILF2 HNRNPAB DPM1 MORF4L1 EEF1A1 TBL1XR1 CNOT7 PPIA UBE2S CAPZA2 SRSF3 CAPZA1 ADAM9 SQSTM1 PPIB SRSF9 UBE2N ODC1 UBE2D3 SRSF2 PARK7 ASAP2 IL1RAP PCNP RAB21 TUBB3 KIF5B TPM1 RPS5 TBC1D15 BANF1 RPS2 CAPN2 SPP1 RPS3 NDUFV2 SLC38A1 IGFBP3 CYBA TBCA SDCBP PDIA6 MAFF NACA NCL SMS ERH RSL24D1 DDX5 CBFB UQCRB PHB ACTG1 PLAU SRP14 PLAT MAEA IPO7 SAT1 COX7A2 CORO1C NME1-NME2 UBC PMEPA1 UBD TXNDC9 TMSB10 PLS1 ACTR3 TIPARP MMP7 EIF5A VBP1 MMP1 LAMB3 GPX4 CBX3 HSPA8 CMTM6 TXNRD1 SMARCE1 NDUFC2 NAP1L1 TNIP1 TTC19 NFKBIA RASA1 ADORA2B NPC2 EEF1D EEF1G CDK1 CYCS TMBIM6 RTN3 CXCL8 GTF2A2 EIF4B DDX3X NDUFB5 AMD1 NDUFB4 SLC3A2 CXCL2 CXCL1 CXCL3 DUSP14 CXCL6 CXCL5 ERBB2 PGK1 ISOC1 RBM39 CXADR ADRM1 FNDC3B LSR KLF5 YWHAZ PKM GOLPH3 VAPA EIF3M ALDH1A3 VDAC1 NACAP1 GAPDH PFKP MORF4 EIF4A2 ABCD3 EIF4A1 ALAS1 HSP90AB1 LAMA3 NCKAP1 DDX21 HSPD1 HDAC9 SH3YL1 HHEX MAT2B SUMO2 MAT2A HNRNPA3 NCK2 HNRNPA1 
dengue disease_CCNJL KRT1 CACNA2D3 ISL2 SFRP2 SLPI NINJ2 MYL4 MYL9 VIPR1 EPB42 ITLN1 NUAK2 KIAA1324 MXI1 JAZF1 SNCA PBX1 PTP4A3 CYP27A1 SLC6A8 TAGLN2 SDC2 CD302 NECAB2 GUCD1 GNG11 LGALS2 MICAL2 TSPAN5 FAM19A1 TSPAN2 IKBIP STRADB HBA1 AMPD2 PDZK1IP1 KBTBD7 ID3 SGK1 GRAMD1C GYPC HBB HBD KRT23 ADIPOR1 OAZ2 SH3BGRL2 MPZL1 MAP7 HBZ CCR3 UBXN6 HLA-DQA1 PF4V1 TMOD1 DMTN MBNL3 NOG MME MLH3 FKBP1B ALDH5A1 KIT NOV SEMG1 F2RL1 AMIGO1 F13A1 FCGBP IMPA2 HEY1 AOC2 RUNDC3A SPINK2 AOC3 CYBRD1 PINK1 XIST FKBP8 RNF182 UTS2 YPEL3 OSBP2 PROS1 FAM129A IL1RAP FOXO3 NT5E KISS1R MICALCL ARHGEF40 MAP2K3 CD93 HGD HBG2 TNFRSF10C MKRN1 KLRB1 RSRP1 CREB5 GNAZ CABP5 MAP3K7CL BAG1 FAM174A PI3 IL13RA1 RPH3A CBX7 NAP1L3 RPGRIP1 ALPL TRIM58 HAGH CMTM2 CHI3L1 CNTNAP3 EIF4B ST6GALNAC2 RTN1 TTC25 GMPR TREM1 CXCL5 SHARPIN KLC3 CA4 WASF3 CAMK1D HSDL2 ASCC2 SELENBP1 NELL2 KATNBL1 LEF1-AS1 RNF10 SLC4A1 YBX3 NRGN RPGR THBD IGF2BP2 FBXO7 BEND2 DCAF12 KCNJ2 MX1 CDC20 MARCO LAP3 MTHFD2 SCO2 IFI27 PSMC3 KIF20A RIN2 L1TD1 IDO1 MT1F CES1 PGAP1 C3AR1 NCAPG NCAPH RPS4Y1 AKAP2 APOL6 HERC5 CHEK1 RAD54L GBP1 GBP3 HES4 TIPIN E2F7 GBP5 E2F8 EGR1 BATF2 PLK4 EGR2 EGR3 PLA2G4A MANF TUBG1 PARP11 PARP12 TPX2 UCK2 PLSCR1 TNNT1 TCN2 NET1 SERPING1 VAMP5 EZH2 RGL1 GLDC CDCA3 CDCA5 CDCA8 IFI35 IFIT2 IFIT1 C2 IFIT3 PRDX4 MT2A PLAC8 EPB41L3 HESX1 MYBL2 BARD1 SDF2L1 DUSP5 CENPU TCF19 CDT1 PNPT1 WARS USP9Y JUP RMI2 MYOF EMP1 TFEC CDC6 ZWINT NME1 CENPE ANLN CEACAM1 SIGLEC1 ID1 CENPM FXYD6 TLR7 PHF19 GAS6 CDKN3 MZB1 SKA1 KIF11 TOP2A KIF15 KIF14 TIMM10 SDSL RAD51AP1 ERI1 TRIM6 CTSL STAP1 TK1 PBK STAP2 CTLA4 CD38 HAVCR2 CEP55 OTOF DLGAP5 SPRYD4 TMEM176A GCH1 NR1H3 RNASE2 RNASE1 FABP5 CCNE2 FOSB CKS2 TRIP13 KIAA1958 SPC25 C1QC C1QB FEN1 C1QA DSCC1 MKI67 CENPA HIST2H4B IFIH1 NUF2 ENPP2 NUSAP1 DCPS JAK2 ZBP1 GINS3 GINS1 LAG3 UBE2C EIF1AY VRK2 CXCL10 CXCL11 MELK OLFM4 UBE2S AXL BAMBI PSAT1 UBE2T POLE2 BUB1B KIF4A LY6E ANKRD22 MAD2L1 IGKV3-20 PCNA SLC27A2 ZWILCH HP NEXN HJURP MPO IFI6 TYMS DEFB1 AURKB PTTG1 RBBP8 IL12RB2 PDIA4 FANCI FANCL STIL ISG15 MAFB PDIA6 NDC80 KIF18A CCNA2 CCNA1 H1F0 BIRC5 TROAP KIF2C XAF1 FGF13 CD274 GMNN CNP LGALS3BP CREM PKMYT1 FOXM1 MYL6B IGHG4 IGHG2 CCNB1 RGS1 IGHG1 CLEC5A TXNDC5 NEK2 OIP5 PLS3 MMP8 GGH CAV1 DHCR24 OAS1 ETV7 IL6 OAS2 ESPL1 MCM4 CDK1 SLC26A8 TMEM255A MTFR2 IRF7 DNASE2 PSMG1 MCM2 DDX3Y IGHV4-31 CKS1B HMMR MCM10 SLC3A2 LMNB2 RRP7A CASP7 ORC1 P2RY2 UTY TNFRSF17 FAM83D ACP2 IL15RA RRM2 CYP51A1 GZMB POLQ SPAG5 MND1 PRC1 SHCBP1 AIM2 RAD51 KCTD14 DTL BPI PTX3 GALM HIST1H2BD HIST1H2BO PIWIL4 ERCC6L UHRF1 TTK USP18 OASL CDC45 EXO1 CCL8 DHX58 FBXO5 CCL2 BAK1 EPHB2 
testis seminoma_HSPA1L CADM1 HPCAL1 UPF3A MYL6 DDX39A IFT88 SPINT2 PSMC5 RBP1 VIM TBPL1 GAGE8 PSMC1 SPARCL1 OPTN RAN PDXK SERPINE2 TPGS2 RNF6 MTMR6 TOB1 PCMT1 PSMD6 PSMD4 CAPNS1 SERPINF1 PSMD2 SMCP GABARAPL2 ACTL6A PLK2 GIGYF2 EIF5 TBL2 PRKAR1A HPRT1 TSPYL5 HSPA4L GABARAP BAZ2B VPS26A CYB5R3 EPB41L3 PIP5K1B CYB5R1 SRP9 GSTM3 PDHA2 ACR SLC7A5 DAZL CDKN3 ARF4 HIST2H2AA3 ARF1 PEA15 SERPINA5 LDHC SSR2 DYNLL1 STAT4 UBE4A ACOT13 KTN1 HSBP1 TUBB4B AES RNASE1 SERPINB6 PSMA6 HADHB RYBP PSMA4 AGPS HADHA NUCB2 CKS2 SCRG1 CLDND1 BSCL2 SMG7 PSMB7 IMPA1 PPP1R7 PSMB1 CKB AP3S1 MDH1 SEPT10 TLE4 CD164 HIPK1 COPS5 ATXN2L MORF4L2 PINK1 SYPL1 COPS3 UQCRQ GAPDHS UTRN CRAT FKBP6 RAB1A ODC1 GPS2 UBE2D2 PARK7 CASC3 CLU TUBA3C BZW1 PPP1CC CLEC3B LAPTM4A TUBA3D LAMP1 RBBP4 RUVBL2 SAP18 CSE1L USP1 SLC25A46 PMS1 HMGN2 KPNA2 ODF2 PCYT2 TRAPPC8 BNIP3L LSM3 PIAS2 REEP1 TADA3 ARPC2 ERH EIF4G2 CALCOCO2 CUL1 CREM BAG6 TPR MPC2 BAG1 G3BP2 NELFE GYG1 IGFBP7 ODF1 TMSB10 EIF2B2 DR1 HSP90AA1 HMGCS2 PEG3 GPX4 LANCL1 NDUFC1 HAX1 CPE APOA1 FGFR1OP SNURF ARL4A PSMG1 KHDRBS1 GTF2A2 KHDRBS3 NDUFB5 GMPS PPP6C DNAJB1 CCIN CPT1B SPAG6 SPAG5 GGPS1 NDUFA2 CIRBP DNAJA1 VAPA C1D EIF3M DAD1 RAB14 DRG1 TRIM37 ALDH9A1 TNP1 PFKP PRPS2 EIF4A2 TTK PPM1G SUMO2 TLK2 FBXO7 POLR2I INSL3 SMARCA1 ZPBP SMARCA2 SMARCA4 CCT6B RRAGA HIST1H4C KARS SUB1 CALM2 CALM1 TRIM13 EI24 SSNA1 AQP5 AKAP4 AKAP3 MYL12B DHX30 RPL36AL SHOC2 RAB11FIP5 PTGDS XRCC6 TUBG1 AIMP2 CSNK2B STAR NDUFAF3 DXO EZR SUGP2 SPARC MAGED1 ARL6IP1 PDE1A PTTG1IP DNALI1 LGALS1 PCBP2 FTH1 GLUL SOX9 KIFAP3 DECR1 SOX5 SKP1 CDR2 SPA17 TSC22D1 HBA1 KRT10 MLF1 COX6C TECR PABPC4 TAX1BP1 PABPC1 ZCCHC14 COX7C DAZAP2 CITED1 CETN3 HBB STIP1 HINT1 COIL MAP1LC3B SNX3 PITRM1 EPS15 DYNC1I2 ANKRD7 CCT2 BCAP31 PGRMC1 TOMM34 HNRNPA2B1 CANX TRIP12 TSSK2 MAPRE3 NUP188 PPP2CB ACADM CCT7 PRM1 ATG9A SPINK2 PRM2 TUG1 SDHA TMX4 GSTA1 CAPZA1 ISCU OTUD4 INPP1 KDM1A HDLBP KIF5C PTTG1 RAE1 MYH11 UTP18 PRNP BUD31 INHBB TDRD7 NUP155 CCNA1 KIF2A GNAS UBA2 VCL CRISP2 DYRK3 SRP14 COX7A2 MYL6B UBC UBB PIBF1 ATP6V1F SH3GL3 CD99 TIPARP HSPA5 NAP1L4 CBX1 HSPA2 SEPT2 PJA2 ACTA2 ELF2 ARL2BP NDUFS7 HAGH ZMYND10 COPE KDM5B RTN4 DBI HMGB2 YWHAQ UQCRFS1 TBP TKTL1 H2AFZ FAM98A TAF10 DLK1 PLA2G16 PALLD ALDH1A1 ALDH1A2 TAF9 VDAC3 CRY1 DYNLT1 PFDN5 KDM3A MEA1 YBX1 ATP2A2 YBX3 SEPT9 POLB ALDH2 TFAP2C CD74 RPS8 RPL22 RPS9 CACNA2D2 RPL23 RPS7 MSH2 HIC2 EEF1A1 PLOD1 IFI27 CD9 ETHE1 CDK2AP1 RPL28 RPL27 FKBP4 RPL29 PFN1 SNRPB IFITM3 RPL11 IFITM1 RPL10 RPL12 FBL ACTB PDPN CCND2 IGKC FLNA STOM RPS5 RPL14 RPS2 RPL17 RPS3 RPL19 B2M RPL18 GABARAPL1 RPL41 XBP1 NONO MIF HLA-C CYBA ISG15 EEF2 RPS27 GGCT RPS28 RPL27A SERPING1 RPS21 RPS23 FTL RPS24 RPL6 RPL31 PHB2 RPL3 RPL4 RPL30 RPL32 SLC2A3 ENO1 ENO2 IFI30 RPL7 UQCRH RPL8 RPS16 IGHG4 EEF1B2 RPS15 SOX4 RPS18 RPS17 NME1-NME2 TCL1A RPS19 PRDX1 PIM2 EIF4EBP2 RPL37 PIM1 APOE RPS10 EIF3CL RPL38 RPS12 MYBL2 RPS14 RPS13 GPX2 TPI1 JUP CBX3 TUBB RPL13A PTPN12 HMGA1 ETV5 NME2 EEF1D EEF1G ALPL HLA-DRA MCM7 SFI1 ALDOA TOMM7 SLC25A3 ARF3 C2CD5 ARPC1B ADAR POU5F1P3 HSPB1 PTBP1 EMG1 MDK LDHB LASP1 RPL36A MLEC H1FX RPS15A RPS27A MCL1 YWHAH TEAD4 IGHA1 CCT3 RPL23A APOC1 NDUFAB1 EIF3K HLA-DPB1 TCEA1 SMAGP SLC25A6 EIF3B GAPDH IGHM C1QB RPLP0 HIST1H2BK HSP90AB1 RPLP2 RPLP1 GSTP1 RPL10A HSPD1 CENPA UNG PTMS CRIP1 IGLV3-25 RPS4X TMSB4X HLA-DPA1 RAC1 TRIM28 UPP1 EPHB4 HNRNPA1 ST5 PEG10 SF3B2 JUND RPS29 PPP3CC SOCS7 CSNK2A2 PLP1 UBE2S UBE2M AURKC SSX4 FAM153A RPL37A UAP1 DBF4 VDAC2 GK2 MX1 RPL21 HSPE1 MTHFD2 ASAH1 DPYSL2 IFI16 S100A13 HLA-A HLA-F VAMP8 SET RPL5 ANP32B RPL35 RPL34 TXN RPL9 PROM1 FN1 LYZ PTMA COL3A1 TUBB2B STRAP ADIPOR2 C1QBP CTSH TIMP1 CLIC1 CTSC CD53 PARP1 LAPTM5 BGN CNPY2 COL4A1 COL4A2 APEX1 ZNF217 GRN TUBA1A TUBA1B PSMB4 CXCR4 ENC1 GPNMB CCT8 UBE2C RPS6 TYROBP PPIA TRAC SNRPF ERP29 SNRPG PPIB NSMAF TOMM20 LAPTM4B MICB PGD SDCBP DDOST NCL CDC42EP4 ACTG1 SAT1 UBD GPX1 MSN TXNRD1 LCP1 MCM6 FBP1 CXCL9 YWHAB LAMC1 LMNB1 PSAP PGK1 DSP NDUFA1 GIP SOD1 P4HB EIF3D TPT1 EIF4A1 HIST1H2BL RBM3 RNPEP PI4KAP2 USP11 CCT6A MT1A MT1H MT1F SNRPD2 S100A10 GARS TRIM2 SEC61G PGAM1 CSTB PYGB HLA-DMB EEF1A2 HMGN1 CYBB AZIN1 MKRN1 PAICS NAP1L1 MMP9 CYCS CHI3L1 CKS1B CHIT1 U2AF1 
senescence_ATP6V1E1 ECH1 CNBP PPA1 UBAC1 MYL1 RRAGD MYL2 PPP1R3C MYL3 UQCRC2 UQCRC1 SUCLG1 PFN2 CALM2 OPTN RPL10 CCDC69 UQCR10 PDHB ARPC5L GHITM TMEM70 MYL12B UGP2 PSMD6 VTI1B SERPINF1 AAMDC SH3BGR TNNC1 PLA2G4C ANK1 RMDN1 UCHL3 EIF1 AIMP2 MYL12A SLC6A8 MYLPF TNNT1 BIN1 PKIA ATF4 RPL6 HDAC10 TFRC ECI2 MGST3 PCBP1 MRPL15 ENO3 CYB5R1 DECR1 GSTM3 GSTM1 PDHA1 MYBPC1 MYOT BHLHE41 PABPC4 ACTR10 MGLL CUTC MAOB PTPRO ACAT1 AATK TWF2 PPCS MRPL34 LDHB CSRP3 LDHA SNX3 ANKRD2 ZNF106 LMCD1 RPS15A NQO2 MEF2C PGAM2 GSTO1 AKR1C3 ELP5 COX6B1 HADHB PSMA1 RYR3 FH CSTB SYNM RPLP0 NDUFA13 NDUFA10 AKR1B1 PRKAG1 COX5B CST3 PSMB5 PSMB6 TIAF1 MDH1 MYOZ2 METTL9 MYOZ3 MYOZ1 CKM TPM3 HUWE1 SDHA NUPR1 PARK7 PEBP1 SLN MFN2 TPM1 CFL1 FLNC KPNA3 NDUFV2 NDUFV1 GOT2 GOT1 IDH2 DNAJC15 DEXI DUSP26 GNAS IARS CASQ2 UQCRB AK1 COX7A1 UQCRH HIGD1A RGS3 NME1-NME2 UBC BAG3 MPC1 FNTA UBB BAG1 GYG1 CYC1 GPX4 HSPA2 NEB NDUFC1 RPS3A COQ9 MYH2 ACTA1 ITGAE NDUFS7 EEF1G NDUFS4 NDUFS3 NDUFS2 CYCS NDUFS1 MYH6 MYH7 SLC25A4 SLC25A3 HSPB7 PSMD14 NDUFB5 NDUFB4 HEBP2 DUSP13 PDLIM1 UQCRFS1 COX4I1 PDLIM7 NDUFA9 NDUFA8 PDE4DIP MID1IP1 IMMT RPL23A DLK1 TPD52L1 PKM PFKM VAPA EIF3K VDAC2 EIF3E GAPDH TPT1 ACADVL POLDIP2 YBX1 ATP2A2 ATP2A1 PPP2R2A DDN TTN NGRN PLN CKMT2 CHCHD3 ALDH2 CRYM NOMO2 TNNI1 MLXIP GAMT UNC13B RPL22 ACTN3 RPL24 RPL23 HNRNPK MTHFD2 MGP FEZ2 YME1L1 RPL26 HSPA1A MT1H RPL28 GTF2IRD1 RPL27 RPL29 CALM1 IFITM2 IFITM3 RPL11 POMP AHNAK IFITM1 RPLP0P6 RPL13 UQCR11 GLRX DCAF6 RPS4Y1 TOB1 ACTB RPL36AL GNG5 RPL15 RPL17 RPL19 B2M S100A10 GBP2 RPL18 FDFT1 COX8A NAA50 JUND TSPYL1 TSPYL2 RPL41 ST13 TNNC2 KLF10 HLA-C HLA-A HLA-B RPL3L RPS27 PTP4A3 RPS26 RPS29 QARS TNNT3 PRKAR1A CSNK2B RPS21 RPS20 CRYAB RPS23 ITM2B RPS25 RPS24 HLA-DRB1 RPL5 CFD SPARC RPL3 RPL30 ANP32B MAGED1 RPL32 RPL35 RPL34 RPL9 C3 RPS16 CYB5R3 RPS15 MT2A RPS18 RPS17 LGALS1 RPS19 PRDX1 HMOX1 RPL37 RPL36 GLUL TSPAN3 RPL39 RPL38 IER5 RPS12 RPS11 APOD ZBED5 RPS13 APOBEC2 SRP9 RHOA BLCAP MYBPC2 DUSP1 PTGES3 TSC22D1 H3F3B TUBB AMPD1 HBA1 NBPF10 GNL1 UBE2G1 COX6C LYZ FXYD1 ADI1 CCNG1 UFC1 UBAP2 PDZRN3 TOMM7 TMEM161A BTG2 COX7B RRAD HBB RPS27L TRMT112 NFIL3 RPS27A CAP2 IL32 DYNLL1 AKR1C2 AKR1C1 UBE4A UBE2E3 HSBP1 ZDHHC11 PSMA6 FABP4 HNRNPA2B1 HNRNPH1 TACC2 HDGF MSRB1 SETD5 OAT CDKN1B CD63 RYR1 CDKN1A RPLP2 RPLP1 FSTL1 PYGM HERPUD1 XPO1 PSMB7 TMSB4X NAMPT PSMB1 METTL7A DEPTOR CD74 RPS8 AGL RPS9 RPS6 TPM2 ZBTB16 RPS7 KLHDC2 TUBA4A EEF1A2 MORF4L1 EEF1A1 MORF4L2 PPIA UQCRQ FAU S100A6 PMP22 S100A4 SNRNP25 SNRPE S100A9 S100A8 NDUFB11 CD81 UCP2 FAM129A COX6A2 CXCL14 ARMCX1 FOXO3 FBL FOXO1 RAB40B CAPN3 RPS5 RPS2 RPS3 PCNT HMGN2 KCMF1 LRRC47 HBG2 NEK7 DSTN ISG15 EEF2 TBCA PRPF8 NACA DDAH1 CASQ1 FTL MYF6 OSBPL1A PFKFB3 MYOM2 FTO ACTG1 SRP14 SAT1 EEF1B2 SESN1 RGS2 BTBD1 EIF3CL IGFBP7 TMSB10 PLS3 TRDN HSP90AA1 CAV3 RPL13A MYH1 ACTA2 MYH4 RASA4 BCL6 SERINC1 CUEDC2 MYH8 RTN4 YWHAE GMPR GLO1 HSPB8 NDUFB3 NDUFB1 DBI APIP GHR FYCO1 FCGR3B PDLIM3 DPP8 HMBOX1 NUP43 CA3 MKNK2 RPL36A EIF4H RBM39 TIMM8B LIMCH1 DDX17 H2AFZ NDUFA6 NDUFA4 FOXJ3 RPL35A NDUFA1 CIRBP KLHL41 SOD1 DCN EIF3L TXNIP EIF3F DYNLT1 UBA52 PFDN5 TRIB1 MTCH1 CEBPB EIF4A2 NXN FHL1 DYSF CCDC28A SPATA20 YBX3 RPL10A ACTC1 RPS4X SUMO2 SUMO3 TNNI2 TRIM28 POLR2I CDIPT NPIPA1 CHCHD2 KCNJ2 RPL7A IDH3B PGM1 HNRNPA1 CHGB WSB2 CKMT1B PPP2R1A CCK MED6 MAPK8IP2 CCT6A MYL6 SST RRAGA XPNPEP1 FEZ1 PSMC5 SUB1 PSMC1 ACOT7 PFN1 CDO1 VPS29 STX1B CYFIP2 ADCY2 GLS TPRG1L BSG SV2B AP2S1 RABAC1 RAB11FIP3 SNCA NGFR EGR1 BATF3 TALDO1 MYO5B COPZ1 ARFGAP1 ARC CDCP1 INPP4A PRKAR1B GNPAT VAMP2 SPRR1A ATP6V1B2 SET LXN CUTA SCHIP1 CTBP1 ENO1 GNG10 BLOC1S2 PRDX2 TIMM17A ATP6V1C1 GABBR2 TPI1 FAM32A LSAMP AKR1A1 TIMM23 SIRT2 TMEFF1 TUBB2B VSNL1 TECR ALDOA ARF5 GABRB2 ARF1 CLTA NEDD8 ECHS1 THY1 OAZ1 CX3CL1 MAP1LC3A UCHL1 AUH RFK SEC61B RAB6A CCT3 MDH2 PGAM1 GAD1 SYP TTC3 UBALD1 PACS1 PPP2CA TOM1L2 FABP5 NDUFAB1 SDHAF2 VMP1 COX5A PTMS TUBA1A CRIP2 NUDT4 PPP2CB TUBA1C IMPA1 TUBA1B PSMB4 ENSA NPY PSMB2 CKB NEFM HRAS TUFM KLHDC3 SNRPN ATP1B3 RPSA PCP4 SCG5 SCG2 COPS8 SCG3 PPIB RAF1 GDA NDRG4 MASP1 RGS14 NDUFB10 ZFP36L1 MRFAP1 TOMM20 NDRG2 RELN NCDN SYT5 EIF2B4 RAB4B ATP6V0C F2R MAP2K1 BUD31 NSG1 SDCBP PDIA6 NR4A2 MAL GNB2 PIN1 EIF4G2 ND5 ATP6V1A ATP6V1D GRIA1 LPL DOCK9 CORO1A COX7A2 MYL6B NR4A1 NDN MAP2K6 AP2M1 COA5 SVOP HMGCS1 GGH HSPA8 CADPS NDUFC2 SSTR2 DNM1 RABGGTB CYB5A CPE SERINC3 METAP2 BCAR1 NAA20 RTN1 NDUFB9 GSK3A NDUFB8 YWHAB HPCA VPS4A RASGRF1 CNRIP1 NDUFB6 COX4I2 NDUFB2 NRXN3 KLC1 PGK1 YWHAH OPCML SYT17 TAF10 DNAJA1 PFKL GAP43 VGF TST DAD1 SLC25A11 INA EIF3D SLC25A5 AURKAIP1 PFKP ABCD3 THRA PRPS1 PPP2R2B HSPD1 NRGN CHCHD6 CNR1 POLR2G RBFOX2 RPL21 MAPK8IP1 DCLK1 SCD MT1A CD9 VIM SPARCL1 CALM3 APP ITIH3 MYCBP2 RPL12 HNRNPU C4B SV2A APBB1 SPOCK2 NTSR2 PTGDS GSTK1 PRKCE PRKCB PTP4A2 VAMP1 PPT1 PSME1 RPL4 STMN4 GNS MGST1 TRIOBP LPAR1 PPP3R1 GJA1 PCBP4 FTH1 COX3 PLCG1 RPS10 COX2 RPS14 PDK2 CTSB GABBR1 ANXA5 KRT14 TF PTMA PAFAH1B1 ALDOC ARHGEF9 RAPGEF4 RAB7A SGK1 PTPRU TMED10 ARF3 MAOA SDC4 PTPRJ CTSS PPP3CA AANAT CSRP1 PLLP TIMP2 DLGAP1 CTSD TUBB4B APRT GATM NEDD4 PLP1 CD47 NRP1 C1QB GRN GSTP1 PTN RPL18A CAMK2N2 NEFL CD59 SPTAN1 GIT1 G6PC APLP2 PDAP1 HNRNPAB FAH ATP1B1 AGT PPP1CA OLFM1 GPD1 GSTA1 CSPG5 SRSF5 RAB1B NFIX CD82 NAPA CLU ATP1A2 CELSR2 EGFR HSP90B1 GRIP2 RXRA LAMP2 BASP1 STX7 SREBF1 NSF IGFBP1 SYT4 PRNP MPST TNK2 GFAP FOXN3 DGKZ QDPR MAG NAT2 SYNJ2 NCL FGFR1 TCF4 ND1 ND4 MAP3K12 VCP CNP ATP6 SLC2A1 CPLX2 CNN3 RASGRP1 FLOT2 MBP ATP6V1F GPX1 MT3 SEPT4 PJA2 PLEC B4GALT1 AMD1 SLC3A2 MOBP HK1 PSAP MAGI2 PCOLCE ATP2B2 S100B NELL2 NOS1AP CTDSP1 MYO1A DNAJA3 CTRB1 VDAC1 CRP SLC24A2 CAMK2B EHMT2 CLCN3 GRM3 DDT CCL5 MAPK3 CYTH2 MX1 KRT4 PDHX AP1S1 SERPIND1 RFX2 SMARCA2 MED8 NISCH ZG16 GAGE8 DCHS1 EPHA4 RAN CD200 HSPA1B CYFIP1 ATP6V0D1 SATB1 CCNI SERPINE2 FOXG1 UBE2L3 PCMT1 PI4KAP2 GABARAPL1 PRG2 ANK2 CNKSR2 PRKCZ SERPING1 LGMN LALBA PKIG GPM6A RPL31 MACF1 TRIO PITPNA ENO2 ARPP19 ELK1 IFIT1 RPL7 IFIT3 PRDX3 GRIN2A PCBP2 STMN2 PRKACB SKP1 SYN2 MLF2 SYN1 GLUD1 GLUD2 TH CYP11B2 RAPGEF2 CRELD1 TFF1 SERPINA3 GABRB3 HNRNPCL1 COX7C HINT1 EPS15 DLGAP4 RAB6B ATP6V1G1 MEF2A NPM1 ATP6V1G2 PKLR FKBP1A NMNAT2 FABP7 MAP1B MAPRE2 NEUROG3 PLCB1 NUDT3 FSTL3 CAMKK2 ENC1 CHN1 SLC17A7 PRM1 CA11 RUNDC3A UBE2C LMO4 LMO3 SARS GTF2F1 MADD GPRIN2 ISCU DPEP1 ROR2 UBE2M CHRM3 RAB1A CHRNA5 ATP1A1 PAK1 KIF5C TUBB3 SLIT1 SYT1 NKG7 IPCEF1 HOPX CACNB2 GGCT RCAN2 PREPL GNB1 DLG4 REEP5 FSCN1 SMS AMPH GRIA2 RGS4 KIF3C BTBD3 SRGAP3 RGS7 PSPH ACTR2 LANCL1 HLA-DRA SERPINI1 ZMYND10 R3HDM1 CHI3L1 SNAP25 IDI1 EIF4B CNTNAP2 SHC3 DDX3Y NPY4R SH2D2A ABCB8 TGFBRAP1 NRXN1 NCALD NREP ELAVL2 RAP1GAP AGAP1 HSPB1 ITPR1 PLD3 CCIN WASF1 TPPP DRD4 YWHAZ GABRG2 GLRB APOC3 SLC25A6 HLF HSP90AB1 CX3CR1 CRMP1 DCTN1 KRT85 RND1 GRM4 SCRN1 CTAG1A ACOT8 DUT ACSL3 FNBP1 ACTN4 SOX10 HIP1R MT1G COL9A3 TLN1 CDA MT1F TAGLN ASAH1 PHYHIP DPYSL3 PIP4K2A SNCG STOM PIP4K2B ABCA2 MIF PTOV1 ALDH7A1 RPL27A TTLL12 HPRT1 ITM2A HLA-DRB3 GPM6B ANP32A MLC1 BAZ2B LARP1 LIPF PRDX6 FASTK APOE JUNB SCN1B NUDC DUSP6 TSC22D4 GAB2 UBE2G2 PDZK1IP1 GIPC1 ITPKB ID2 TAX1BP1 TAX1BP3 AARS ARF4 DDR1 PCSK1 CLIC4 SDC3 KLK6 TRIM2 PTPRK ADIPOR2 FAM171A1 MAP7 CTSH EMD ARNT2 PSD GPR37 KTN1 KIR3DL2 RNASE1 TJP2 CTTN SEMG2 CANX APBA2 HNRNPH3 RAMP1 CLDND1 MAPRE3 FRYL PHLPP1 CDKN1C GDI1 PYGB HLA-DPA1 ENPP2 CCL19 NEFH GSN APLP1 DEFA3 GRIN1 SYPL1 XIST CDK2AP1 NPTXR AGRN FKBP2 ATP1A3 CASC3 FOXO4 NDRG1 CTGF REM1 TMEM123 TUBA3D LAMP1 ADORA1 NPTX2 PDE8A TBCB PICALM UBA1 FGFR3 CUL9 EIF4EBP1 ARL2 FAM107A CABP1 HTRA1 FGF1 TGM2 POGZ EFHD1 TIPARP SUN2 SRGN MSN SEPT2 OLIG2 BAIAP3 UTF1 TNFRSF1A DNM2 QKI CLK1 NPC2 EEF1D CARM1 R3HDM2 TERF2IP DLX4 USP33 ELAVL4 RAD21 PLTP MCF2L CAPZB MADCAM1 BCAS1 MARCKSL1 DAPK2 DYNLT3 MYO10 TPD52L2 SELENBP1 RANGAP1 PLA2G16 ALDH9A1 HCN2 HIST1H2BN CEBPD USP11 SEMA3B U2AF1 FAM208A BNIP3 FBXO9 COLGALT2 KCNJ4 SSB PLEKHA1 HSPE1 PDYN DYNC1LI2 LEP HNRNPF BAX STX1A CDK17 STXBP1 RALB EGR2 ZRANB2 GABARAPL2 ATP6AP1 EAF1 SNF8 COX7A2L DHFR HDHD2 PTP4A1 GABARAP PHB2 MGST2 SLC6A1 UBE2J2 STMN1 SNRNP70 COX1 TESC NUTF2 NME2 AFTPH GNPTG PIGL MRPS14 STRAP ZMYM3 DYNC1I1 RAB11A RAB11B PSMA7 PSMA4 PSMA2 DLAT SRSF11 PAIP1 PPP1CB COLQ CAPZA2 PPIF MYADM PTPN5 PTPN3 PPID PCNA FKBP3 RASL11B PAPSS1 ATP2C1 COX6A1 PPP1CC NPHP1 RBBP7 TRAPPC3 POU3F1 BNIP3L POU3F3 AZIN1 RGCC RHEB DYNLRB1 RAB5B CACNA1B FLOT1 EIF5B HSPA5 TXNL1 HMGA1 RCN2 NDUFS5 FAM96B YWHAG DDX3X DPP3 OXR1 CDC42 DNAJA2 KLF9 TRAPPC6B RAB10 C1D CHURC1 BECN1 MSMO1 TTR MAPK10 CPEB1 NBL1 TRRAP PSMD4 CAPNS1 RPL14 PSMD2 FIS1 SRPK2 BCAN EIF5 CDS1 RPL8 HSPH1 PDE2A PIP5K1C RALGPS2 ATP6V0A1 GSTM5 GSTM2 MAPT ITPKA AGO2 CALR GAS7 PCSK2 RPN1 PTPRN GRIK5 MTDH GLG1 NEUROD2 BCLAF1 MAP2 CAMKV SPTBN2 HSD11B1 AES MRPL45 MAP1A IVD APEX1 NUCB1 DYNC1H1 FAIM2 CAMKK1 SIPA1L1 MPRIP ZSWIM8 G6PD ABI2 SLC27A1 SLC1A1 SLC1A3 PRUNE2 PRDM2 AP3M2 DDRGK1 CCND2 KCND2 NFKB1 EIF2S1 SYNJ1 ND2 GRIA3 NTM NPEPPS APOA4 GNAO1 CYTB SLC25A1 GSK3B CELF1 B4GALNT1 PDPK1 CDC37 VPS45 ANAPC5 KCTD13 NCKAP1 WIPF3 TNKS2 SLC4A4 ADD1 PTK2B FYN SLC25A23 CADM1 GPR37L1 MAPK8IP3 DKK3 NECAP1 CLNS1A NGEF AHCYL1 PLEKHB2 APCDD1 FAM120A GNG3 PSMD3 ATXN7L3 TSPYL4 PRKCG SURF4 COG6 PLK3 COMMD4 TUBG1 NUDT16L1 AIMP1 RNPS1 ATG2A TMEM9B OGDH STMN3 ICAM5 CIAO1 HNRNPLL SOX2 DPF2 AP3B1 ZWINT CS MMP17 ID3 CCNG2 CYB561 PABPC1 ERGIC3 IGSF8 MRPS12 CLTC TIMM13 KALRN CCT4 ATP6V0E2 MBD3 GAA WDR13 FKBP1B NOV KCNQ2 LLGL1 NPDC1 CTNNB1 CCNDBP1 SIPA1L2 HEY1 SMPD1 RAC1 YIPF3 CACHD1 DOLPP1 SDHB GTF2F2 PCDHA12 SKI COPS6 PTPN9 SBDS SRSF6 FKBP4 SRSF9 YPEL3 GTF2I ZFAND5 CHPF GPS1 CTNND2 HSD17B4 SEZ6 HCFC1R1 SPOP HMGN1 ABCF1 HIST1H2AC WFS1 SLC30A3 NSG2 REEP1 CACNB3 HGS DLG3 H1F0 MFGE8 LRRC59 CPLX1 ARHGEF25 ROGDI HTRA2 ANKRD10 PCSK1N JAGN1 ATP13A2 ASNS EPN1 EPN2 ARL2BP RPL37A DNAJC5 PEX6 KCNK1 TOP1 RTN3 B4GALT2 SAR1A RAP1GDS1 TRADD AGAP3 BRK1 GTF3C1 TRO CALB1 CALB2 SARAF BOK TNPO2 RNGTT NDUFA7 FAM98A SSRP1 GLRX3 ATXN10 CTDSP2 SYT11 TRIM37 STUB1 RNF10 HDAC5 HDAC6 DCTN3 LDB2 RNF14 CXXC1 SLC4A3 SEC61A2 SEC61A1 NT5DC3 AAMP NOMO1 PGM2 POLR2M SLC12A2 PISD EID1 PSMC6 TEF IFI27 RPL22L1 FAM76B RIN2 SCX EWSR1 ADCY9 TPGS2 C4A ZMIZ2 PABPN1 PSMD1 SPOCK1 NDFIP1 TMED9 PLK2 ANK3 IGF2 SNHG11 RNF208 ITM2C MYLK PRDX5 TSPAN7 INPP5K ARL6IP5 SCN1A ARGLU1 SEC16A RHOB ANLN RHOU RAB5C YTHDC1 RPN2 CSDE1 MECP2 TIMP3 SPTBN1 MBNL1 DBNL UBE4B F3 DYNLL2 TUBB4A SPSB1 PSMA3 SLMAP FYTTD1 C1QC C1QA JPH3 FADS1 MGEA5 RALBP1 LMO7 PSAT1 PDCD4 CHMP4B PKP4 SQSTM1 FKBP5 DEGS1 LY6H SNRPB SLC25A36 SRSF2 CMIP PCNP LAPTM4A RBBP4 USP2 EPHX1 SMAD1 LY86 KCNAB2 DYRK1A ARPC3 UBA2 PHPT1 RNF167 EIF4G3 MXD4 BRI3 PLAT ARL1 IGF1R ARHGAP21 ATP6V1H ACTR3 PPP2R5C MARCH7 AHI1 DBNDD2 NFKBIA TNRC6A CELF4 CHD4 NDUFA5 ANXA11 DDIT4 PFDN2 OCIAD1 OTUB1 RERE HSD17B11 SEPT7 RBM3 WDR92 TRA2B UBTF 
papillary carcinoma of the thyroid_CTH AGTR1 MT1H MT1F LRP2 ADH1B RPS4Y1 CPNE3 PBX4 PLSCR4 GJB6 ZFPM2 GPM6A GLDC BEX1 RASSF6 SOX9 PROM1 CCDC110 SHPRH USP9Y CCL21 BBOX1 TMEM171 LYVE1 KBTBD7 MPPED2 ID1 PAX8 ID3 ID4 TFF3 CCL28 TFCP2L1 TNFRSF11B VLDLR HSPB11 RNF150 MAP4K3 ODAM PRMT3 COL23A1 FABP4 KIT SMOC2 PLA2R1 ANGPTL1 RYR2 ASGR1 GNAI1 CUX2 AGR3 SOSTDC1 CSGALNACT1 DIO1 FBXO15 LIFR LRP1B ARHGAP24 PCP4 NUPR1 TMEM139 TTC30A ELMO1 CNTN3 CCDC146 SLC1A1 PRKX PAPSS2 IYD TBX22 HSD17B3 TCEAL2 NLRP2 HGD KCNAB1 IPCEF1 MAFB SMAD9 MATN2 CDH16 DGKI IRS1 DPT GLIS3 TPO ZMAT4 PSPH GPX3 TXNL1 SORD MMRN1 TNFAIP8 CLCNKA ITPR1 DPP6 GHR CA4 AOX1 WASF3 DACT1 EYA2 TBC1D4 ALDH1A1 TBC1D8 CLDN8 LTF HLF FHL1 CLN5 POLI CHGA AHNAK2 SYTL1 EVA1A SYTL5 COL1A2 COL1A1 MYL1 MYL2 TMEM79 ETHE1 NGEF PRSS2 CRABP2 CLDN1 FLRT3 ALOX5 ST3GAL5 SPOCK1 SPOCK2 CYP1B1 GBP3 S100A11 HLA-DRB5 TNNC2 PTP4A3 CFB HLA-DRB1 HPN CFI PDGFA TMEM98 EPS8 C3 STMN2 SFN IER5 IER3 DUSP5 DUSP6 MYBPC2 DUSP4 RMI2 TESC SPHK1 FN1 EMP3 TMEM173 MYBPC1 CRLF1 COL3A1 PXDN BHLHE40 CENPK HLA-DQB1 GABRB2 SERPINA1 ADM AEBP1 ATIC CSRP3 COL10A1 SH3BGRL3 TIMP1 HLA-DQA1 RNASE6 SNX22 DDB2 PLP2 PELI1 CKS2 MTMR11 CCL13 F13A1 PRSS23 PTGS2 PHEX HEY2 MRC1 MRC2 CHN1 CARNS1 HLA-DPA1 AGR2 BID CCL18 HLA-DMA OLR1 CD163 PLXNC1 S100A2 CKM S100A1 TUBA4A LY6E S100A6 ADTRP S100A4 S100A9 FAXC TUSC3 PROS1 TNC CXCL14 CXCL16 HPGDS PYCARD CDH3 SLN CDH2 FLNA ADORA1 SPP1 IGFBP2 IGFBP6 MAFF FRMD5 GGCT ARMCX3 CDC42EP5 CDC42EP3 LCN2 BCAT1 SLC27A6 CSF1R PFKFB3 NCF2 NCF4 AK1 TACSTD2 CORO1A WISP2 CORO1C CLEC5A EFHD2 TMSB10 ITGA2 MFAP2 NPC2 SCGB3A1 HLA-DRA LRRK2 LY96 TREM1 TREM2 PLTP MDK XIRP2 ACP5 TRIM47 EMILIN1 CYP4B1 TPD52L1 CHIT1 NELL2 RAB15 APOC1 MNDA PLAG1 UHRF1 PSD3 CCL8 ADAMTS1 TNNI2 CCL2 FYN UPP1 KCNJ2 TRIM22 TNNI1 ENTPD1 PLEKHA4 TM4SF1 MALL MARCO SFRP2 PC SLPI MXRA5 NOD1 LRP4 PHYHIP PNP RAB27A VASN MYLPF TNNT1 IGSF1 ICAM5 ICAM1 CD1A LGALS3 LGALS1 APOE KCNN4 CD14 SFTPB GABBR2 NMB TNFRSF12A KLK10 PDZK1IP1 KRT19 NMU P4HA2 KRT17 CEACAM6 SYNC PDZRN4 TENM1 PCSK2 ZCCHC12 CITED1 TMPRSS4 SDC4 CTSS KLK7 FCER1A CTSH FCER1G CTSC SUSD1 TMEM176A HCK EPPK1 RAMP1 NPDC1 C1QC ECM1 C1QB C1QA PTH RYR1 CSTA FHOD1 AMIGO2 CAMK2N1 NPW CD55 GDF15 B3GAT1 TYROBP COL5A2 COL5A1 FAP TGFBI APLNR SCG5 PRDM1 TYMS LOXL1 SCEL COMP RASD1 BASP1 CCND1 CAPN3 KISS1R RXRG INHBA INHBB SELE SDK1 SELP COL6A3 C5AR1 LPL SLC2A3 ARHGAP19 PLAU HIGD1B TMEM100 ZMAT3 PCSK1N TIPARP MMP7 ABCC3 LAMB3 PLA2G2A MMP9 TGFBR1 MYH1 MYH2 VCAN ACTA1 IL6 THRSP MYH6 CHI3L1 CXCL8 GCM2 NNMT BCL2A1 TNFAIP6 CXCL2 DPP4 PDLIM4 LONRF2 ALOX5AP PLAUR KLHL41 TIAM1 GREM1 GALE ACKR1 ALDH1A3 COL8A2 SPRY1 NXN KRT80 MVP RND3 THBS2 GNA15 VSIG4 NRCAM ARL14 DEK MYL6 MT1G SPARCL1 TRIM16 COL9A3 ATF3 IFITM2 EPAS1 IFITM3 MTMR4 IFITM1 CRABP1 ASAH1 TOB1 ACTB NUAK2 PPARGC1A PTGDS EGR1 COX8A EGR2 GABARAPL3 JUND AFAP1L2 GADD45B GADD45A KLF10 MANF AIF1L ARC BCAM GPR183 FAT1 LGMN SDC2 CD302 CRYAB ITM2A ATF4 CFD ZBTB2 PALM2-AKAP2 LIPG MT2A GJA1 C7 PRDX1 INPP5J JUNB SEC62 APOD UPF2 GSTM2 JUN GSTM1 DUSP1 EMP1 COX6C SUMF2 PTMA TG NME7 MMP19 FXYD6 CALR CD24 TOMM7 SGK1 BTG2 COX7B CITED2 HBB ADIPOR2 MAGT1 CSRP1 SPTBN1 CGNL1 IL33 MBD6 ATP6V0E2 MEF2C ZNF580 SACM1L FOS CREG1 FAM189A2 HSBP1 NFIA SORBS2 F3 FOSB NUCB2 FMOD ERRFI1 OAT MAGEH1 CCL14 FCGBP HERPUD1 AKAP12 ENPP1 DEPTOR ANKRD13A LMO2 YIPF1 BIK SLC16A2 DIO2 SLCO2A1 WBP1L MYADM AMOTL2 CD69 CD81 SRSF2 PEBP1 HSP90B1 NDRG1 ZFP36L2 CTGF CDH5 ZFP36 HMGN2 PDIA4 SLC38A2 WFS1 DSTN SDCBP PDIA6 RCAN1 REEP5 TCF4 USP54 EFEMP1 CNN2 UBC RGS2 UBB IGFBP7 HSPA5 CAV1 BMP2 UST RTN3 ST6GALNAC2 FBXO46 RAP1GAP DUSP14 CYR61 LBR LONRF3 LIMCH1 DCXR NDUFA1 SOD3 KLF4 TSHR SELENBP1 DCN RAB10 KLF6 CRY1 ALDH9A1 MTCH1 LUZP6 PPP1R13B ADD3 ALDH2 MAT2A LRRC8D ACVR1 LUM GTF2IRD1 MXRA8 RPL12 DCAF6 SLC5A3 C4A MUC1 LURAP1L RPL14 S100A16 CHST15 B2M INSR HLA-C HLA-A HLA-B VAT1 SDC1 SPARC RPL3 RPL4 PDGFC PPL HIF1A RPL8 RPS19 FTH1 RCC2 RPL36 COX2 COX1 CTSB WARS ANXA1 ANXA2 STRADB TSC22D1 KLHL2 IGFN1 MRPS6 KCNS3 BHLHE41 CCNG1 PAM GARS TAX1BP3 SGK3 HIST2H2AA3 MEFV IQGAP1 RPS27L MED13 MYO6 MAP2 PARP4 UBE2E2 BGN PRSS3P2 LDOC1 CLIP4 SNX15 ZNF217 CD47 CD63 RPLP0 SLC20A1 PRICKLE1 TRAK2 TMSB4X PNMA1 GPNMB OPHN1 AP3S1 MAP3K1 RPS8 UNC5CL RPS6 LMO3 APLP2 SHISA5 CDC25B PPP1CB EEF1A1 FAM161B ERP27 ISCU CDK2AP1 DEGS1 ASAP2 AHR CLU HSD17B7 TMEM241 AMOT RPS2 RBBP8 MYH10 HIST1H2AC IGFBP5 EEF2 ND2 ND4 ND6 IRS2 LTBP1 EEF1B2 NME1-NME2 PLS3 GPX1 MSN RPL13A INMT RAD23B ETV5 TNFRSF1A RASA1 NDUFS5 FAM96A DBI IRF2BPL PDLIM1 PSAP CA3 DSP SMIM14 DAPK2 DDIT4 COL8A1 MET TPT1 SH2D4A SYCP3 ZNRF2 RPS4X EFR3A IGF2BP2 ITGAV RPL7A 
endometrial cancer_LUM WSB1 DUT IL1R1 RPL22 RPL21 RPL24 ACSL5 COL1A2 NISCH WDR82 DLX6-AS1 CDC16 HSPA1A SPARCL1 RPL27 NBL1 RPL29 LETMD1 ATF3 RPL11 STX18 RPL13 FAM169A NTN4 EXOSC8 FAM156B MSANTD2 SNRPD2 ST3GAL5 RPL15 RPL17 RPL19 SF3B1 CCNL2 EGR1 ZNF266 TSPYL4 JUND ZRANB2 GABARAPL1 RPL41 ST13 CAMLG NR2F2 RPS27 RPS29 RPL27A PPT1 RPS21 RPS23 ITM2B RPS25 RGL1 RPS24 RPL5 GLTP RPL31 RPL3 TCERG1 BEX2 RPL30 BEX1 RPL32 RPL35 RPL34 PTTG1IP RPL9 RPL7 PCDH18 ZBTB4 RCBTB2 MYLK RPS16 RPS15 RPS18 RPS17 GJA1 RPS19 SOX17 RPL39 TNFSF10 RPL38 SEC62 RPS11 ARGLU1 RPS14 SKP1 RPS13 JUN ANXA3 DUSP1 DUSP2 TSC22D1 H3F3B NBPF14 LYZ COL3A1 KAT2A ID3 ID2 ID4 PAM GAS6 LIMS3 TOMM7 SGK1 TOP2B C2CD5 SH3BGRL CSRP1 CTSK TIMP2 RPS15A GPRASP2 CTSF RPS27A DYNC1I1 SACM1L UBE4A FOS FAM189A2 F3 PGRMC1 SGSM2 SPSB3 HNRNPH1 FOSB ANKRA2 EBAG9 ERRFI1 OAT CDKN1B RPLP0 GBE1 RPLP1 NOTCH2NL HERPUD1 BTAF1 PLAGL1 SPIN1 ENPP2 SRSF11 MYLIP PDGFRA RPS8 RPS9 TFPI2 OSR2 KLHDC2 CYBRD1 RPSA MORF4L1 EEF1A1 MORF4L2 CXCL12 DMTF1 XIST FAU CNTN3 SRSF5 MYADM AMOTL2 SRSF6 KANK2 CD81 SRSF2 MRFAP1 PAPSS1 ARMCX1 ZFP36L2 CTGF TMEM123 SLK RASD1 ZFP36 LAPTM4A TCEAL4 FAM177A1 TPM1 DROSHA RPS5 MSX1 HMGN3 MICA HMGN2 PNISR LRRC47 PRNP NABP1 IGFBP3 WASH3P SMAD9 PAN3 MAFF NR4A2 IFT20 METTL23 DLG5 REEP5 COL6A3 RSRP1 MICU2 FGFR3 RSL24D1 IRS1 ACTG1 EEF1B2 ZMAT1 MMP26 UBC NDN IGFBP7 MMP7 GALNT4 PEG3 RPL13A RPS3A TGFBR3 ACTA2 EEF1G OGT PSMG2 RBM24 LUC7L3 DLX5 DDX47 GLO1 HMGB1 CYR61 VPS51 D2HGDH RBM39 DDX17 AMT RPL35A RPL23A CIRBP TPD52L1 DCN TWSG1 KLF6 EIF3L ALDH1A2 TXNIP ANAPC4 KCTD12 PFDN5 EIF3E TPT1 MTCH1 NXN SPATA20 RPL10A ATRAID SUMO2 MAT2A WDR6 CDIPT GUSB SMNDC1 HNRNPA1 ASRGL1 DKK1 SPINT2 KARS VOPP1 SLPI UQCRC1 CALM1 CYFIP1 IFITM3 IFITM1 C4BPA DCAF6 ACTB GNG5 B2M S100A10 HES6 TMED9 HLA-DRB5 TMEM50A MANF MIF HLA-C HLA-A HLA-B BACE2 VAMP8 PIK3R1 MYO5C FAT1 HOXB2 HLA-DRB1 BEX5 FANK1 CTBP2 TFRC MGST2 WFDC2 ENO1 F11R RPL8 C3 HSPH1 SOX4 SCGB1D2 SCP2 PRDX1 FTH1 RCC2 ARL6IP5 GLUL COX2 SFN COX1 PROM1 CTSB SRP9 ANXA1 ANXA2 CCL20 TUBB SSR4 VAV3 PTMA CFHR1 TPPP3 KRT18 PABPC3 UFC1 CCDC6 TFF3 PABPC1 ARHGEF3 CRELD2 ALDOA CD24 SERPINA3 SERPINA1 FOXC1 ARF3 RPN2 ADM LDHB EPCAM LDHA SEC61B MLEC RHPN2 SSR2 RAB6A NQO1 CCT3 DYNLL1 BCAP31 PGAM1 GAD1 MRPS21 TUBB4B COX6B1 PSMA6 TM9SF2 PSMA4 FABP5 CKS2 CD63 PIGR TUBA1C TUBA1B HEY1 AGR3 PRAME AGR2 CCT7 AMY1A DEFA5 DEFA6 ILF2 HNRNPAB ATP1B1 PPIA OLFM4 BAMBI RNF183 CDK2AP1 SNRPG PPIB IVNS1ABP UCP2 UBE2D2 PARK7 ATP1A1 CXCL14 HSP90B1 CLGN RELN LAPTM4B CDH1 CAPN6 CFL1 RBBP7 SPP1 KPNA2 HIST1H2AC PDIA4 PDIA3 GOT2 SDCBP PDIA6 GGCT ARPC3 DNAJC10 NCL LCN2 ND2 ND4 BCAT1 ND3 SRP19 PMCH ATP6 FAM107B TACSTD2 IGHG2 PODXL UBB NARS TMSB10 FAM81B ACTR3 HSP90AA1 HSPA5 GGH HSPA8 MEIS2 NPC2 NDUFS6 NDUFS5 EFHC1 SERPINI1 TOP1 HS3ST3A1 CXCL8 YWHAB SLC40A1 DBI CXCL1 ADAR HSPB1 IRF2BPL ORC6 LASP1 UPK1B PSAP CXADR OVGP1 MARCKSL1 DSP KLF5 YWHAZ MLPH DAD1 SCGB2A2 SCGB2A1 P4HB VDAC3 DYNLT1 PTMAP5 ALDH9A1 LTF NACAP1 SLC25A5 RSPH1 GAPDH YBX1 HMGCR HSD17B10 ADD3 RBM4 ALDH2 HNRNPA3 IFT80 VIM RPL28 IFITM2 RPL10 RPL12 APCDD1 RGPD4 RPL36AL KIAA1324 ARFGAP3 HOXB3 RPS20 HIF1A LGALS1 PDGFD RPL36 IER3 ANXA4 ANXA5 UGDH CSRP2 CTSH TTC3 ELP3 BDH2 KIZ FMOD RPLP2 AMIGO2 ZDHHC6 FSTL1 TMSB4X OLFML3 AP3S1 REV3L PPIL3 RPS6 WNT5A RPS7 SLC25A36 ANKRD36B CLU WIF1 BASP1 RPS3 RBBP8 DSTN EEF2 ESR1 NACA MATN2 PGR TCF4 COPB1 SRP14 SAT1 BTBD3 PLS3 EDF1 RBL2 RCN1 SCGB3A1 NDUFB8 UBR1 RPL36A MFSD1 SARAF TPBG PALLD TST ACADVL KIAA1551 RND3 CRYZ RPL7A DEK PPA1 AFG3L2 ASS1 CCT6A SST MTHFD2 PSMC5 IFI27 CD9 CALM2 HSPA1B STAU1 POMP RALA MUC1 PDCD10 CPNE1 PSMD2 MAL2 IARS2 SEPHS2 MEST HOXA5 PRKCI COMMD7 EIF1 PNOC CSNK2B NET1 ZFPM2 CFB CUTA PHB2 SPON1 MAGED1 ARL6IP1 COL13A1 MRPL15 ENO2 PRDX6 MRPL3 PTDSS1 RUSC1 COX3 PRIMA1 BLCAP TPI1 JUP COX6C VEGFA MMP12 P4HA1 KRT19 GARS GPI PTPRO SDC4 IQGAP1 ECHS1 OAZ1 FAM171A1 PCK1 SNX6 CLIC1 PDRG1 YTHDF1 STAT1 SORT1 MDH2 STAT2 MRPS24 UBE2E2 AKR1C3 UBE2E1 THOC3 PSMA7 NDUFAB1 PLP2 ZNF217 EPPK1 CD47 MAPRE1 AHCY COX5A NDUFA12 GDI2 PTGS1 GNAI3 XPO1 UBL5 PSMB5 PNMA1 CXCR4 CHN1 TMEM14A TMEM14B SEMA4B UBE2C WBP11 NRBP2 DPM1 CXCL10 WT1 MELK DOK5 CHMP4C SNRPB SRSF9 NHP2 DAP3 ODC1 SCNN1A ASAP2 FBL NDRG1 COX6A1 PPP1CC EFNB2 ABLIM1 NTF3 PTTG1 IGKC CSE1L USP1 CDC123 SLC38A2 SLC38A1 ADPRHL2 GTF3A ISG15 EIF2S2 EFNA1 DUSP22 DDAH2 MAL ARPC2 SMS FTL TRIAP1 UBP1 FBXO21 TMEM100 CT45A3 CYC1 AP2M1 CTCFL EMX2 RFC4 CMTM6 NDUFC2 RCN2 ELF3 BCL6 ESRP1 DSG2 TMBIM6 MCM2 MCM3 YWHAG NDUFB9 SLC25A3 NDUFB5 CKS1B HMGB2 RAD21 SGPL1 YWHAQ UQCRFS1 EIF4H FAM83D NDUFA8 RRM2 H2AFZ NDUFA1 PRC1 PFKM RAB13 DDIT4 EIF3H VDAC2 KRAS B4GALT5 PFKP EIF4A3 CEBPB DDX27 NUP107 HIST1H2BK HSP90AB1 NCKAP1 DDX21 CXXC5 NGRN POLR2B PUF60 ZIC2 POLR2H ITGAV RGPD8 RPL14 RPS28 ACAD11 CDK5RAP3 OFD1 NBPF10 EXOC1 MAP3K1 HUWE1 SRSF7 GGA1 ZNF83 TAF1D WASH2P GPX3 PILRB CLK1 RPL37A GOLGA6L5P ANAPC5 RPS4X HIST1H4C SERBP1 PSMC1 HNRNPC RPL22L1 RAN APP RPLP0P6 NOLC1 UBE2L6 FLRT3 SNRPD3 MAGEA3 MAGEA6 NAA50 LRBA PTP4A2 SET IFI30 IFIT1 LGALS3 AP1S2 SERPINH1 WARS LYPLA1 NCOA7 NCOA4 ZWINT NME1 FXYD3 TAX1BP3 RHOU ARF4 ELOF1 CSDE1 CCT2 COL4A1 XPOT PSMA1 HDGF TUBA1A ENC1 RAC1 NUSAP1 ENOPH1 DEPTOR CCT5 UBE2H S100A2 AGL ATP1B3 PCP4 PSAT1 TGFBI PPIC S100A8 KRT6A LAMP1 ZNF423 OSTC ERH ATP6V1A LGALS3BP SEL1L3 HIGD1A CCNB1 NME1-NME2 PI3 EIF3CL PLS1 GPX1 CBX3 MSN EIF2AK1 CYCS HMGB3 MTIF2 ZMPSTE24 RPF2 PDLIM1 MKNK2 PGK1 NAE1 TAC1 NDUFA4 SOD1 KPNB1 RAB10 SLC25A6 EIF4A1 HSPD1 SUMO3 MYL6 DDX39B EHF QARS RPL6 RPL4 RPS12 BMI1 ENGASE ENPP3 RPS2 TIA1 UBA3 DDX5 UQCRH FGF9 EEF1D COX4I1 RBMX EDNRA RBM5 MX1 TM4SF1 CCAR1 ANP32E IDO1 GLRX CLDN1 E2F3 CHST15 NAPSA MRPL18 MT2A RASSF3 HOXC6 FOXD1 CP RNF149 RAP2B TOP2A SKA2 CEP55 NPM1 ELOVL7 AIDA VMP1 OLA1 NUCKS1 PHYH GINS1 AOC1 PPP1CB DEGS1 PCNA PLOD2 DEFB1 EGFR GALNT11 SLIT2 NLRP2 KCMF1 NDC80 STK24 VCL PFKFB3 LANCL2 NFKBIZ DPPA2 CCDC43 RTN4 NNMT CXCL9 YWHAE PSMD14 LAMC1 ELAVL2 HK2 LBR DYNLT3 DNAJA1 PPM1B UBA52 LAMA5 SUMO1 SCRN1 BNIP3 RPL26 SIK1 TOB1 KLF10 JTB SPARC CFI RXFP1 PRDX4 HOXD10 MITF COX7A2 CAV1 RBM6 ECH1 KRT8 SFRP2 HNRNPK LAP3 CRABP2 LRP4 DPYSL2 PLK2 DDIT4L TALDO1 VPS37C IL17RD SDC1 PSME2 PAF1 TWIST1 EPRS SMC4 LIPG CEP72 FN1 TUBB2B URI1 TRIM2 TRMT112 SMYD3 DHRS2 TRIP13 F13A1 ROBO1 HLA-DPA1 BRD9 VCAM1 RELL1 PDCD6 FBLN2 CCND1 SH3BP5 HMGN1 IDH1 MOB1B CCNA1 CDH11 DTX3L TXNRD1 CPE HLA-DRA FBXO46 PCOLCE NELL2 PLSCR4 ANP32B FANCL NAP1L1 NREP NOP58 UHRF2 SLC12A2 PSMB9 SCO2 MTPN HLA-G HLA-E HLA-F RPS26 ECI2 HPR CCDC113 CETN2 SERPINA5 AKR1C2 MCCC2 AKR1C1 HEXB CST4 DMBT1 HLA-DMA SHISA5 LRP11 RAB1A HP IFI6 CKAP4 ALDH3A2 GNB1 XAF1 SPPL2A HTRA1 LTBP1 RGS1 TXNDC5 ALDH18A1 ST6GALNAC1 ISOC1 EYA2 GLB1 SEC11A FHL2 SAMHD1 SEC31A TMEM230 LEPROT CHSY1 HSPE1 PSMC2 HIST1H4J ITIH2 COX8A COMMD8 GABARAP GSKIP PRDX5 TBK1 NUDCD1 RAD51AP1 GCH1 CCT8 SPINK1 BUB1B ZWILCH GRB14 NAT1 H1F0 DDAH1 IARS NARF FAM174A GALNT1 CBX1 TTC19 RABGGTB AHSA1 CBWD1 NDUFA6 SPATA24 TDG MAGED2 HSPB11 TMEM263 PCNP USP53 TTC14 KLF4 RNF11 EIF4A2 TRIM22 HILPDA GNPNAT1 ATP6V0E2 FCGBP HLA-DMB PEBP1 HEBP2 COX7A2L BAIAP2L1 HOXA9 PSME1 PITPNB SOX9 HOXC9 RNF128 AIFM1 ERP29 BZW2 TNFAIP3 GADD45B ZNF302 MRI1 COL1A1 MT1G MT1H MT1F SPOCK1 PLA2G4A ATF4 BLOC1S5 APOD ATIC FBLN1 TOMM20 KIF5B DDOST CRISP2 CRISP3 NDUFS2 NOMO2 PGM1 PLEKHA1 SFRP1 PNN FLRT2 FDFT1 SNRNP70 DHX15 LIMS1 VLDLR RAP1B HNRNPA2B1 PTN PSMB1 ACYP1 COL5A1 HOXA10 ARHGEF18 HIST2H2BE GEM GCLC BIRC2 DOCK5 FAM13B SAT2 RGS4 PMEPA1 EFHD1 VCAN OGN TMBIM4 UFM1 EIF3D SH3YL1 MX2 UPF3A CLNS1A TES PREX2 ZMIZ1 HOXA3 ANKS1A FZD3 GADD45A PRRC2C ACER3 AR PLSCR1 GLDC NME7 PAX8 UBAP2 PTPRM IER3IP1 SOCS3 FXR1 PPP3CB PCMTD1 TPK1 PTH2R MRPL47 RSF1 ACADM OPHN1 SOSTDC1 ANXA7 THSD7A NINL GCA LMO3 HIC2 ERP27 ZNF558 MPHOSPH8 PAK1 MAP3K5 TRAPPC8 HPS3 NUP153 IRS2 GLIS3 FNTA EIF5B MFAP5 PIK3CA ZNF638 NID2 ERBB4 VPS52 WASF1 UGT2B17 CTDSP1 SEC22B PRPS2 YBX3 IGF2BP2 DIP2C EPM2AIP1 SLC7A5 GNAS DDX1 DLK1 
cardiomyopathy, dilated_EPHA6 EPHA5 GAMT HAGHL CIDEA ISL1 COMTD1 ETNPPL MYL7 SCD RBP4 MYL4 AGTR2 HSPA1A CCM2 LRP2 ADH1C ADH1A ADCY5 ADCY2 STATH AQP3 RPS4Y1 AQP1 ITLN1 DPYSL4 STXBP6 EXPH5 NGFR CHST9 KRTAP9-3 CYP4F2 CEL PRG4 NR2F6 GJB2 TCN2 SMTN PPP1R1A ADCK1 ZNF702P NPFFR1 MGST1 GATA1 OPLAH C3 GUCD1 LIPE SOX18 RASSF6 PRKAR2A ALX4 HIST1H3D CCR2 JUP CCDC116 TUBB HBA2 KLK10 CDC6 PAX3 RGMA MMP11 PDZK1IP1 TF VEPH1 PXMP2 MSTN CC2D1A HOXD8 RRAD CITED4 HBB OTUD7B PRL ADRB1 PRDM14 CSRP2 DGCR6L ANKRD2 TIMP4 PCK1 PACSIN1 ASIC1 BRD4 EGLN1 FOXB1 PLIN1 PGAM2 FAM46B AKR1C1 AKR1C3 MRPL49 TUBB4B TUBB4A RGP1 FAM200A ANGPTL7 PGAM5 AVP PLIN2 SAA1 EBAG9 SERPINB12 PELI3 FCGBP NUDT4 M1AP JPH3 CST1 CXCR2 UCN2 UBTD2 ACADS FADS1 ZBTB18 PHLDA1 AOC3 PRRX1 CKM OSR1 SHISA3 ZBTB12 SPINK1 ERMN FOXP4 ATAD3B ALPPL2 EEF1A2 ITGA10 MYCN ILVBL RAB38 MAPKAPK3 SLX1A PTPN5 CCDC151 CHRNA3 ATP1A3 CCER1 NDRG2 CDH8 LMNA SLC9A3R2 CDH4 TUBA3D SLN UCP3 GPC3 KISS1R DENND2D HBG1 PPEF1 DDX54 NSG1 HOPX ACSF2 CCNA1 DLG3 TLX1 THOP1 ZNF777 MAD1L1 RAD9B PNLIP BLM DDX4 SLC2A1 PPP1R9B MCHR2 WISP2 GLIS2 STK11 CNN1 MMP26 RDM1 NMRK1 SRGAP3 MAF1 PLA2G2E GPX3 LAMB3 TXNRD1 SLC52A2 MT3 APOA4 GH2 PEX6 NES THRSP KCNK1 RTN2 BNC1 APH1B DPP6 CALB2 UPK1B PMVK THPO AMH RBM38 MIIP SUOX DLK1 APOC3 SYT10 NXN LUZP1 FAM86C1 NT5DC2 PPP1R13L MYBPHL LRRC8E TRIM28 LUM WSB1 FNBP4 LRRN4 UPF3A NIN MGP TNFSF4 ASB7 MXRA5 NAIP HIST1H4G CNTFR RRN3 COL12A1 RETN ABAT CCDC102B UACA PNN RGPD5 LCE1B CEP95 HOXA1 SNCA EGR1 EGR2 ABCA6 GADD45A TEX11 TNFSF14 GDF9 INPP4B ACE2 LATS1 MYL12A TNNT1 GPR183 PRKD3 CDC42SE1 BEX2 TXK GOLGA4 LIPF C6 STMN1 CMYA5 GSC2 PROM1 IER3 CLHC1 GABBR2 GABRA4 OTUD6B PLXDC2 JOSD1 CFHR1 THEMIS2 CFHR3 NCR1 VSNL1 HRG GNRH1 ZNF44 HOXC13 SNTG1 MIS18BP1 EMB EBLN2 CGNL1 MPP4 TTC3 COL4A3 CCNE2 ANKRD44 ANGPTL3 F2RL2 HLA-DPB1 SCRG1 TCAP CD40LG PHLPP2 HEXB PTN SLC20A1 N4BP2L2 CENPA CST7 CENPC BTAF1 HLA-DMB SMCHD1 GC SRSF12 CSGALNACT2 MGEA5 AMY1C B3GAT2 HIPK3 CXCL10 EEF1A1 ADAM2 BAMBI FAP CLC ANKRD22 BRWD1 SCG2 CD69 ZNF675 ANKRD36B COL16A1 RASL11B PROS1 LOXL1 CNDP2 HOXA10 COMP FRZB RBBP6 TAF1D ZNF85 NTF4 TEKT5 MICALCL RPRD1B GRB10 PDE8B ATOH1 ZNF420 SLC15A2 PNISR DDX58 F2R HPS3 TNFRSF10B INHBB NDC80 NR4A2 PAN2 ZNF91 MAVS KMT2E PXN ARL6 LPL BOD1L1 TSACC LTBP2 CCNB3 HELB RUNX1-IT1 RIMS1 NPPB IL36RN CLCA1 KLRC1 SACS ZKSCAN1 PSPH ANGPT2 RBM19 ASNS HSPA2 NAP1L3 NRG2 NEB RABGGTB TNIP3 BCL2 QRICH2 TNFRSF25 LUC7L3 CATSPER2 HAPLN1 NLGN2 NLGN3 USP33 NPR3 TNFAIP6 PSIP1 CXCL2 FUT1 CXCL1 HMGB2 BICD1 BICD2 PPWD1 CASP8 FUT9 P2RY6 MCF2L IRAK3 NRIP2 GRASP MCL1 HIST1H2AI TAF11 MND1 ATP2B1 CLDN5 DBF4 PIK3IP1 KDM3A FAM208A THBS3 SYNE2 SLC25A27 ZNF608 SIX4 ZIC2 CCL3 CRYM RBM33 RBM6 POLH RBFOX1 NIPSNAP3B MX1 MX2 MTUS2 RECQL REV1 TM4SF1 LARP6 GCAT ASS1 AZGP1 IFI27 LACTB2 CD209 OBSL1 SIK1 AKAP1 ATF3 RAMP3 IFITM1 CCDC69 SLC5A1 WDR62 C4A IFI16 AAMDC CYP1B1 MEST NKX2-5 GADD45B FOSL2 PTP4A3 EHD4 PLSCR1 RNF208 IGSF1 FBXL5 CFI TFRC UXS1 ICAM3 HIF1A IFI30 IFIT1 ICAM1 PTDSS1 SMCO4 KCNN2 CD14 APOD APOBEC2 CCR1 ANXA3 TSC22D1 MCRS1 CDC7 LYVE1 MYBPC1 OSMR KAT2B MZT2A BHLHE40 GAS2 RARA PDZRN3 SYNC MOCS2 SGK1 CUTC SERPINA3 SERPINA1 HILPDA MRPS12 NFIL3 FCER1G CD34 NQO1 NQO2 ATP6V0E2 SERPINB1 STAT3 AKR1C2 WWP1 ACOT13 ELP5 F5 HCK TJP2 PDP1 SLC29A1 CCL11 F13A1 PYGM NAMPT IMPA2 MRC1 CKB HLA-DMA BCHE FBXW7 AGTPBP1 CD163 MOG TPM3 RARRES3 ATP1B3 EMCN CXCL12 XIST APLNR S100A4 SNRNP25 STEAP3 S100A9 S100A8 CLGN NRAP TRAPPC12 LDLR IDH1 IGF2R EPHX1 KCND3 IGFBP4 IDH2 GTF3A ISG15 SELE PGD DEXI CACNB2 NR4A3 RCAN1 MYD88 RCAN2 H1F0 FGF12 SLC27A6 PFKFB2 FCN3 C5AR1 ROGDI SLC2A3 PLAU CSF2RB RASGRP2 ETS2 NR4A1 PODXL PIM1 BCKDHB SRGN KCNIP2 PLA2G2A GFPT2 TPRKB TGFBR3 DBNDD2 ARL4C DAB2 TNIP2 BCL6 BCL3 MCM6 TRMT61B CHI3L1 CXCL9 AMD1 HSPB3 DUSP13 PLTP FYCO1 ALAD DVL1 MFSD1 ISOC1 PDE4A HIST1H1C CXADR DSP H2AFZ NDUFA5 EYA4 MID1IP1 ALOX5AP PLAUR KLHL41 SELENBP1 KCTD9 RAB15 ACKR1 TST UGT2B4 ACKR3 ZP3 SIGIRR HIST1H2BD ACADVL CEBPD PLEK FHL2 SPATA20 ITGAM POMZP3 THBD RBM3 CCL8 ADAMTS1 NAGLU CHSY1 DLEU1 VSIG4 CCL2 PGM1 CDK19 FNBP1 CRNKL1 COL1A2 COL1A1 ZFYVE16 MYL9 EPHA3 TAGLN SERPINE2 FNBP1L BACH2 FLRT2 PIP4K2A SPOCK1 PLCE1 ZSCAN18 SH3BGR WWTR1 RABGAP1L FZD1 INSR EXT1 ABTB2 PIK3R1 NOX4 SSPN CHST3 HSPA4L SPARC SPON1 ZBED8 BEX1 MTCL1 CFH MEAF6 ACSM3 DIXDC1 TAPBPL ENO2 SMC4 MYLK EPS8 HSPH1 PRDX4 RPS19 MICAL2 PDGFD PDK4 MYBL1 SEC31A CYB5R1 DUSP6 DUSP1 ANXA4 USP9Y TNFRSF12A ANXA5 TSC22D3 HBA1 FN1 PTCH1 KLHL3 TMEM43 CRLF1 COL3A1 P4HA2 MAPT CCNG2 BHLHE41 HLA-DQB1 COPG1 ID4 PABPC1 ARHGEF9 GABRB1 ELN ADM AEBP1 SLC7A1 PCSK6 MEOX2 PCSK5 UCHL1 NCKIPSD MECOM RRAS2 ANKRD1 GPRASP1 DLGAP4 BRD3 DYNLL1 EGLN3 STAT4 FOS BGN KIDINS220 ZDHHC11 MN1 LZTFL1 PER2 RYBP GATM NOV NUCB2 HNRNPH3 FMOD CDKN1B NOTCH2NL TCF21 FSTL1 TMEM140 FSTL3 PRSS23 CRIP1 TUBA1A XPO1 AKAP12 HEY1 PNMA1 CXCR4 PLAGL1 ENPP2 MLYCD FILIP1L JAK2 EIF1AY ZBTB16 PCDH9 RSBN1 RAB31 COL5A2 AXL COL5A1 AMOTL2 ROR1 ABCG2 MASP1 ODC1 RNF38 ASAP2 FBLN1 FOXO3 HSP90B1 FBLN5 CTGF SLK CLEC3B AP3M2 CCND1 FLNA SPP1 MYH10 MYH11 HMGN2 IGFBP2 USP46 IGFBP3 ARID5B FRMD4B SMAD7 EIF2S3 SMAD6 PDIA6 AZIN1 IFT20 DLG5 LOX DDAH1 MATN2 SMS RSRP1 AMPH CDH19 FBN1 GLYR1 VCL NOTCH2 CBFB DPT DOCK9 LTBP3 HTRA1 FGF1 LTBP1 MAP3K7CL EFEMP1 RGS4 NPPA NMRK2 EIF4EBP3 SVEP1 ASMTL ETV1 NAV2 LAMB1 ETV5 CLK4 CLK1 MFAP5 VCAN ACTA2 ACTA1 PCCB OGN PIK3CA DNAJC6 CPE DDX3Y COL14A1 LMOD1 TRPS1 HSPB1 CYR61 DNAJB1 DNAJB4 SCN3A VWF FEM1C FNDC3B ENOX1 NFASC MYO1D GLRB SETBP1 SYT11 DDIT4 TBC1D8 SPRY1 RECK TRIB2 SLC25A5 TRIB1 TYRP1 USP11 LAMA2 CCDC28A TULP4 PRELP PKD2 THBS2 SPRED2 SGCE PSD3 SMNDC1 CD74 SPINK2 PPP1R16B PLEKHA7 SRRM1 TUBA8 CALM2 DSC1 DCLRE1C SLC35B4 IFITM3 LRP1 FBL PNP STS CDH3 PSMD3 DNTTIP1 ARFIP1 NLRP2 PTGDS DMPK ACTL6A FST ERAL1 VAMP8 NAT2 FRMD8 ATF4 CUL7 IFIT3 BRIP1 ACAD10 RPS10 TMEM8A WARS VDR TPI1 GALNT3 SLC35E1 ZWINT SUMF2 LRPPRC ZBTB9 FCGR2A LCP1 CNTNAP4 PSMD13 BTG2 ZCCHC10 LRRK2 IGHMBP2 AREG FCGR3A LDHA BABAM1 RASGEF1C DISC1 LYAR AP1M2 OLAH GP1BA SLC25A17 PSMA5 POLR1C RGS10 SEC22C C1R RPLP0 SEMA3B DEFB127 FTCD TUBA1B HEY2 HLA-DPA1 BPNT1 PRAME SLC25A21 SPDL1 HNRNPA1 ZNF165 HSPA1L SERPIND1 NECAP1 DYNC1LI2 PSMC6 UQCRC2 HNRNPC FILIP1 POLR3K ASB3 CPVL MTMR4 ZNF273 SYNPO2 GHITM ASAH1 RNF115 ZNF267 AFAP1L1 GABARAPL1 ATP6AP2 TNNC2 PLK2 DNTTIP2 NR1D2 AR PSME4 CLPP PSME1 CRYAB VAMP3 TSPYL5 ANAPC13 WDR48 HPR ZNF23 MRPL16 WDR47 PRDX3 GJA1 SCP2 PIP5K1B SRP9 TRMT10C CARD9 TESC RNF146 FAM210A SLC7A9 IL18BP ZNF595 CTCF ECHS1 CSRP3 ZNF106 GPRASP2 ATAD5 TNNI3K NFIA F3 ARCN1 HEXDC WDR12 MRPL45 FABP4 SNX19 TMEM159 RILPL2 SHKBP1 DLD FH ATL1 CCNDBP1 MYPN IGLV3-25 LFNG CHN1 MDH1 PAIP2 SLC16A1 SNRPN RPS6 FBXO17 BYSL SLC25A38 COPS2 PKP2 ZNF559 ARL8B FKBP3 ARMCX1 TCEAL8 LAPTM4B ABLIM3 SH3BP2 CDH2 MFN2 SAP18 RBBP7 ZNF302 IK TRPC4 GOT2 EEF2 ARMCX2 NT5C3A CDC42EP3 AK1 FAM13B HVCN1 AK4 MPC1 MPC2 MAP2K6 EIF5B KCNJ12 NRG1 CUL4A RRM2B SYF2 ZNF639 ACO2 SERINC3 NFE2L1 BCAR1 SLC25A4 SLC25A3 NDUFB5 RNPC3 RAD21 DNAJB6 EIF3A PPP1R14C CPT1B LEMD3 SUCLA2 EIF3L TXNIP SLC25A11 EIF3G ALDH9A1 NOP56 ACPP UGT2B7 SNAP47 BECN1 MYLK3 EIF4A2 ALAS1 HSP90AB1 DCAF17 SGCG TNNI3 ITGAV ZNF600 FBXO8 HNRNPA0 IDH3B ATP6V1E1 PDHX ECH1 ACSL1 EIF1B HIST1H4E CES1 WBP1 WBP4 GLRX SFRP1 STK38L NUAK1 TPX2 SDC2 RCOR3 ATP6V1B2 CUTA CTR9 MTFR1L PCBP1 GSKIP MRPL1 IKZF5 MT2A TSPAN6 KIFAP3 SKP1 NME1 KITLG MPPED2 ALDOC KPTN TOP2B SDCCAG3 SLC44A3 STRAP MAOA CSDE1 GRIK5 FXR2 RAP1A SNX3 SOCS2 SMYD2 CD36 SMYD1 HBZ CAP2 CCT3 NPM1 PRMT5 MPP1 CREG1 CDPF1 CANX RAB9B ZNF354A TRAF3IP1 GBE1 CAB39 ZDHHC7 PGRMC2 SAMM50 ACADM DLAT CTNNA3 MYOZ2 PHYH EPDR1 KLHDC2 SDHD KLHL24 GCG SDHA UBXN11 UBE2O KLRD1 ZFAND5 PBLD ZNF7 ZNF83 CCDC141 NDUFV1 ZC3H10 TTC37 UTP18 HIST2H2BE TMEM237 MKRN2 ATP6V1D TTF2 KRT40 UBC UBB ZC3H15 ATP6V1H ANKZF1 POU2F2 EGFL7 SUN1 ECD USP22 HSPA8 LRWD1 SEPT2 LAMB2 DDX31 NUP50 ITGB1BP1 ALDH18A1 CYCS ZMYND11 RBM24 YWHAG PSMD10 RTN4 HSPB7 PINX1 HSPB8 HMGB3 DDX41 PDLIM3 CA3 SARAF DYNLT3 KCTD3 DCN WEE1 THAP6 CAT TBC1D7 PFDN1 LRIF1 VDAC3 VDAC2 TAF7 DYNLT1 MRFAP1L1 KDM3B DDX24 LDB3 HSPD1 ADD3 CRYZ PRRG2 BNIP3 
papillary thyroid carcinoma_NBPF22P USP17L2 KRTAP4-12 KRTAP4-11 GAGE8 TNFSF8 ERVW-1 GAGE1 LCE1B KIAA1324 ABI3BP GBP3 PPARGC1A PKNOX2 MUC7 KIR2DS1 KIR2DS4 OR1G1 PRR20A FCRL3 JUN DUSP1 CCL21 PAX5 ZNF595 BTG1 TFCP2L1 HIST2H2AB KIR2DL1 IGHA1 TMOD1 SERPINB3 FOS LAPTM5 KIR3DL1 FOSB CCL19 DIO1 DEFA3 CXCL10 CTGF ZFP36 POTEH AICDA FAM90A1 DGKI CT45A3 IGHG4 FGF7 TPO IGHG1 BTLA KRTAP4-2 SSX4 FAM27E3 TRIM51 MOBP CYR61 ITPR1 DRD5 CR2 UGT2B7 FHL1 LRMP CDON HIST1H4C MT1G MT1H HIST1H4E SSX4B MT1F IFITM3 AQP4 XCR1 EGR1 EGR2 ST6GAL1 MEP1A WFDC2 MT2A HIST1H3B TCL1A OR8D2 HBA1 MPPED2 TFF3 IGHD HNRNPCL1 CITED2 HBB UIMC1 CCR7 SPRR2A SORBS2 KIT PLA2R1 CXCR4 CD72 LIFR LRP1B FOLH1 ELMO1 CD69 IGKV3-20 TBX22 IGKC GHSR OR4F6 KRTAP12-4 HGD IPCEF1 NR4A3 IL7R CALCA NR4A1 RGS1 ZMAT4 GAGE2E MUC12 PLA2G2D NFKBIA FAM72A MS4A1 KRTAP23-1 CXCL9 HSPB8 DPP6 HIST1H1E KRTAP10-4 OR1D2 FAM167A RGS13 HIST1H2BH HLF HIST1H2BM SLC4A4 FAM74A4 ENTPD1 AHNAK2 SYTL5 TTC39B PC ZC2HC1A PLCD3 CRABP2 NOD1 LRP4 ARNTL PNP MUC1 PEG10 CYP1B1 LONP1 FZD6 PLK2 ERLIN1 ZNF702P IGSF1 VAMP4 PDE1A PPL EPS8 DUSP6 TESC FN1 KLK10 KRT19 P4HA2 CLDN16 MMP16 TENM1 PCSK2 ZCCHC12 GABRB2 ZNF594 CITED1 COX7B TMPRSS4 SDC4 TGFA KLK7 MRPL42 GPRASP2 AP1M2 MRPS28 AADAT NOC3L ETNK2 NDUFAB1 NRP2 PRSS23 CAMK2N1 HEY2 MRC2 GDF15 S100A1 B3GAT3 ATP1B3 RAB34 ZNF431 TUSC3 PROS1 SCNN1A FAM129A IL1RAP SCEL COMP CDH3 FAM177A1 RBBP9 SLIT1 RXRG MYH10 KPNA4 SLC16A4 TRPC5 DEXI GGCT ARMCX3 LOX CDC42EP3 LCN2 SPIRE1 MICU2 SLC27A6 CACNB1 ISYNA1 NAB1 TACSTD2 PLAU UQCRH RHOBTB3 ZMAT3 EDIL3 REXO2 LAMB3 ITGA3 ITGA2 HMGA2 ETV1 ETV4 ETV5 ELF3 HOOK1 ACOX1 DSG2 THRSP CHI3L1 KCNK5 NID1 LRRK2 LAMC2 DPP4 DRAM1 PDLIM4 ERBB3 LONRF2 DAPK2 TPD52L1 PLA2G16 NELL2 GALE MET PDE5A SH2D4A PLAG1 ITGB4 CAMK2B NOB1 PSD3 IGF2BP2 ZNF846 NRCAM KCNJ2 TOB2 IER3 LYZ PTPRCAP RPLP1 GPHB5 RPS3 LINC00265 RNU2-1 KRTAP19-5 RN7SK KNG1 CLEC1B PRB3 TRIM22 RMRP PFN1 RPS27 RPS28 HIST1H3I CD22 SPRR2D LOC286297 HIST2H3D CD5L HIST2H4B HIST2H4A CD74 KCNA10 GPSM3 NAA11 NIPSNAP3A PLEKHA5 PUS7L SERBP1 CCP110 PCDHB5 ZFYVE9 FLRT3 ST6GAL2 NDUFAF1 HLA-DRB4 HLA-DRB1 LTV1 TMTC3 PNPT1 PIGK ZNF230 DHX9 TFB1M HLTF PCDHB14 GTF2H3 ZNF33B ZNF33A PSMA3 TRIP11 LAMTOR3 PIGX GNAI1 HSPA13 NUDT12 AGR2 TEX9 PPIL4 ULBP3 FAIM ZNF675 OTUD4 SLC27A2 UBXN2B EFNB2 ODF2L DNAJC21 GPC4 ZNF426 RPP14 CALCRL ATP6V1D LZIC RGS5 NMRK1 ANGPT2 EIF2AK2 TMLHE CDC42BPA HOOK3 PCCA MANSC1 GTF2A2 DDX3Y NPR3 UBR3 PIK3R3 FCHO2 UBR7 ATRX ZNF737 RAB18 CLOCK CLUAP1 FLT1 ZNF175 EDNRB CCL4 PGM3 
polycystic ovary syndrome_NIPSNAP3A SLC35A5 ENTPD5 MCTS1 EBF1 SYTL2 WDR76 PUS7L MALL NUP93 MGP IFI27 CD9 MTHFD1 TEK VPS25 MPPE1 SKAP2 TES CES1 CISD2 NCAPH GHITM UQCR11 SFRP1 DPYSL2 CDC23 KNSTRN CHEK1 RACGAP1 AP2S1 MEST ZNF266 PLK1 ST8SIA4 COG4 MIF ANK2 DHFR SQLE TPX2 PPT1 MRAP2 ECI2 RTCB ENO1 PRKDC ICAM2 TMPO ADH5 BRIP1 PRDX3 PRDX5 LGALS1 EPB41L3 HIST1H3I CCDC113 LYN TUBB FN1 AKR1A1 CDC7 LYVE1 CDC6 NR5A2 CENPE TMEFF1 ANLN CENPF INS-IGF2 NME7 CENPI COPG1 REN CDKN3 KIF11 MAOB TOP2A KIF15 PRL KIF14 CROT OAZ1 SERPINA5 HSPB11 TRMT112 RAD51AP1 NNT PBK CEP55 SNX7 DLGAP5 HELLS TIMMDC1 MEF2C RANBP1 ORMDL1 SLC39A11 CIT RNASE1 NUDT21 NFIB MRPL50 NCAPD2 TRIP13 SPC25 CMPK1 SRPX RYR2 DSCC1 ATL3 GSTP1 MKI67 COX5B SLC8A1 PSMB5 SAMM50 NANS PSMB6 PSMB3 RPSAP15 ASH2L NUF2 DMBT1 METTL7A NUSAP1 TMEM14A TMEM14C GINS1 ACYP1 UQCC2 DIO2 VRK1 ILF2 RBX1 MELK COPS6 COL5A2 UBE2T POLE2 BUB1B FANCD2 SLCO2A1 KIF4A TGFBI SNRPF TUBGCP5 PPIC MAD2L1 CEP19 AURKA HJURP RUVBL1 TCEAL8 CDH2 HAS2 PTTG1 SPTSSA HIST1H2AE PMPCB HMGN3 FANCI TRAPPC4 NSF TRPC6 CD93 KIF23 LSM6 CKAP5 NDC80 KIF18A CCNA2 DIAPH3 LSM7 ARPC3 LOX CDH11 BIRC5 EBPL GNB4 GEMIN6 FBN1 SAE1 INO80C BLM ARL2 LTBP1 FOXM1 EFEMP1 CCNB1 NME1-NME2 CLSPN EDIL3 AP2M1 PAICS MMP7 MMP1 GGH DHPS ACTA2 OGN MMRN1 CPE FAM72A MCM4 CDK1 PECAM1 MCM6 NDUFS1 ITGA6 MANSC1 MCM3 GPSM2 HAPLN1 MIPEP MCFD2 AVEN COL14A1 NLGN1 NDUFB5 RAP1GDS1 HMMR LMNB1 NUP43 ECT2 PDLIM5 NDUFA9 SMIM14 RRM2 HSDL2 VWF RRM1 MND1 PRC1 SHCBP1 HAUS1 TPD52L1 DCN ATOX1 PLA2G16 ASPM TSPAN15 SNRNP40 ALDH1A1 RGS10 DYNLT1 RSPH1 NUP37 RBM45 FLT1 ARHGAP11A LDB2 DCTN2 PRPS1 LAMA4 TTK CRYZ ADAMTS5 EDNRA EDNRB CDC45 EXO1 ARHGDIB ARL5A BUB1 HEXIM1 HSPA1L HOMER1 SLPI CTH FSIP2 NAIP ATF3 SPRR3 LRP2 TIFA CLDN1 CHORDC1 MYC MAL2 HES1 ZNF267 EGR1 EGR2 EGR3 ABCA1 GADD45B KLF10 NR1D1 NR1D2 GDF9 SNAI1 ZNF136 GPM6B ICAM1 WDR44 LPAR1 SCGB1D2 MAATS1 HIVEP2 PDK4 HIVEP1 KIF21A TNFSF10 APOD GSTM5 JUN KRT13 NFATC2 FAM126B CYLD BHLHE41 REL USPL1 GABRB2 BTG2 ZNF350 TIMP3 RNF152 SPRR2A PAG1 ELMOD1 ELOVL7 GFRA2 SERPINB8 PER3 GAL PER2 KIT ERRFI1 ORM1 CRYBA1 NOTCH2NL PTN TCF20 GLI3 CAMK2N1 PLAGL2 GCNT4 SRSF12 TLE4 FAM118A ATP1B2 RAB30 OLFM4 PCP4 S100A7 S100A9 S100A8 RGS16 ZBTB20 PYGO1 NT5E CCDC141 SMAD3 TTC21A NFKB1 NR4A3 ARHGAP12 MAL LCN2 NMUR2 XAF1 BIRC3 RNU2-1 KMT2A ETS1 PPP1R9A RGS4 RGS2 UBD TNFRSF9 GRIA4 HSPA6 SGIP1 GFPT2 AXIN2 NFKBIZ ETV1 ETV5 MSL2 JMY CXCL8 USP38 HSPB8 DDX43 HK2 HIST1H1T DNAJB1 CA2 DNAJB4 TCF7L2 EYA1 THAP1 ZNF737 SCGB2A1 SPRY4 S100P HLF SEMA3A USP27X HIST1H2BK THRB SEMA3E LAMA2 THBS1 DDX20 TTN RND3 IL1RL2 SPRED2 CCL2 BAK1 LUM ENTPD6 ECH1 RPL24 AFG3L2 CALM2 OPTN RAN POMP SGMS1 SERPINE2 DCAF6 TFPI MYL12B UXT UGP2 GNG5 DPYSL3 STOM RPL19 S100A10 TSPYL4 RPL41 GADD45A RPS27 CNKSR3 RPS26 RPS29 CCKBR RPS20 RPS25 RPL6 SPARC OXTR RPL30 MAGED1 ARL6IP1 GATA6 PTTG1IP RPL9 HIF1A IFIT1 PRDX4 RPS18 GJA1 C7 PRKAR2B RPL39 COX2 KIFAP3 COX1 SKP1 RPS13 DUSP6 GSTM3 ANXA2 TPI1 PTGES3 TSC22D1 DERA CLDN11 CCNG1 CCDC6 ID4 PAM RHOU CD24 SGK1 TOP2B CITED1 CITED2 HILPDA GYPC STRAP RPN2 HBD ECHS1 MRPL33 LDHB LDHA HSD11B1 RAB6A PARP4 DYNLL1 MOCOS FAM104A HADHB COL4A1 PLP1 MGARP PLIN2 PPP2CB TMSB4X GUK1 KIF13B MDH1 DEPTOR SEPT10 AGL TFPI2 RPS7 RPL7L1 FAU CDK2AP1 SNRPG ZFAND5 MRFAP1 PARK7 PRKX EFNB2 RASD1 LAPTM4A TCEAL4 RBBP7 HMGN1 NEK7 FST DSTN GGCT TAB3 ERH ND4 GLYR1 VCL KIAA1191 ATP6V1D CBFB IRS2 HTRA1 SAT1 NTS CNN3 PPIP5K2 NDN BTBD3 TXNDC5 MAN2A1 IGFBP7 TMSB10 CYC1 PLS3 CD99 HSP90AA1 RPS3A RCN1 SERINC1 YWHAG SMIM3 NDUFB9 SLC25A3 AMD1 UAP1 DBI YWHAQ UQCRFS1 MARCKSL1 GLRX5 NDUFA4 RPL23A DNAJA2 VDAC2 PTX3 TPT1 NCKAP1 WIPF3 USP13 ETFA RPS4X ADAMTS1 BNIP3 ITGAV CTNNAL1 IFRD1 IL1R2 ACSL1 PPA1 LAP3 SCO2 FDX1 VIM HSPA1A RPL28 RPL22L1 PFN1 IFITM2 IFITM3 ATP6V0D1 IFITM1 RPLP0P6 RPL13 AQP9 C3AR1 GLRX ASAH1 ACTB FRAT2 SNRPD2 IFI16 MXI1 ALOX5 CAPNS1 GBP1 RPL17 CHST15 SF3B1 GBP2 RPL18 S100A12 S100A11 TMED9 HLA-DRB5 TALDO1 HLA-C BAZ1A HLA-A HLA-B HLA-G HLA-E HLA-F MYL12A VAMP8 VNN2 TDP2 STAR LGMN PSME2 TAGLN2 CD302 FBXL5 ITM2B ATF4 ATP6V1B2 HLA-DRB1 MS4A7 GABARAP PPP1R18 RPL4 BEX1 GMFG ICAM3 PCBP1 IFI30 RPL8 RASSF2 GNG10 RASSF3 PRDX1 FTH1 HMOX1 ARL6IP5 AP1S2 GLUL LTA4H CD14 JUNB IER3 CTSB CCR1 ANXA1 ANXA3 DUSP1 NCOA4 H3F3B IL10RA TSC22D3 ANXA6 KLHL2 SIGLEC10 HBA1 NBPF10 LILRB2 EMP3 LILRB3 RHOG NBPF14 LYZ TLR2 APBB1IP IL1B TLR1 RNF149 PTPRC PTMA SLC7A7 THEMIS2 ID2 PABPC3 TLR8 PABPC1 ALDOA TOMM7 CRLF3 COX7C DAZAP2 SERPINA1 BTG1 ARPC1B ADM FPR1 IQGAP1 LITAF ADIPOR1 CTSS SNX3 CTSL EMB SH3BGRL3 CTSH TIMP1 TIMP2 NFIL3 FCER1G CD53 IFNGR1 IFNGR2 PGAM1 FOS LAPTM5 HCK FABP5 RILPL2 HCLS1 PELI1 MSRB1 VMP1 GRN RPLP0 F13A1 RPLP1 PTGER4 TUBA1A AIF1 CST7 SNX10 CST3 RNF135 TUBA1C TUBA1B CXCR2 NAMPT MRC1 GPNMB HLA-DPA1 TSPO RAC2 ANKRD13A CD74 CD163 GCA SLC31A2 RPS9 HSD3B2 DEFA3 TYROBP RPSA RAB31 GSTA4 GSTA1 S100A4 MYADM PTPN6 FCN1 RGS18 CSF3R SLA UCP2 FAM129A ATP1A1 PYCARD ZFP36 BASP1 TAF1D CFL1 RPS5 COTL1 RPS2 SPP1 DENND5A RPS3 HMGN2 MGAM IGF2R OSBPL8 ATP6V0C HBG2 EEF2 MAFB SDCBP MYD88 MXD1 GNB1 ARPC2 SELL SMS CARD16 ND2 RSRP1 FTL ND3 ARHGAP9 DDX5 NCF2 C5AR1 NCF4 SLC2A3 CORO1A CSF2RB IL18RAP UBC MLKL GPX1 SRGN HSPA5 HMGCS1 CMTM6 MSN KCNJ15 RPL13A VCAN FCGR2A DNAJC1 NPC2 LCP1 BCL6 EEF1G HLA-DRA BCL2A1 LRRK2 LY96 HMGB1 HMGB2 TREM1 ADAR FCGR3A FCGR3B PSAP NRIP1 MKNK2 CAPZB RPL36A MFSD1 ME2 LBR CASP1 CYTIP CR1 ALOX5AP PLAUR SORL1 KLF4 SOD2 FGR MYO1F DDIT4 TXNIP MNDA KCTD12 PIK3AP1 SMAP2 GAPDH ITGB2 CEBPB EIF4A1 RNF13 PLEK HSP90AB1 FHL2 YBX1 PTEN PIK3CD HMGCR ITGAM HSD17B11 TNFSF13B VSIG4 CSK KCNJ2 TRIM22 CHGB ACTN4 CADM1 PLEKHA7 NUP210 PRKAB2 ASS1 MEX3B CDK10 HSPA1B SATB1 RGPD5 AQP2 CRHBP SV2A CPNE2 ARSA SPHKAP PMM1 PARD3 HDHD3 FERMT2 TNNT1 ZFPM2 FBXL7 FANK1 MLC1 TWIST1 OPLAH LIPG SOX4 TSPAN7 GJA5 MYO18A ACD GSTM2 JUP NME4 KIF7 FAM193A CSDC2 FSHR PI4KA GAS6 LIMS2 DDR1 ZNF232 MTTP LOC285074 MYO6 NQO2 TMEM176A ARG2 GAD1 UBE2E2 GTF2H3 GTF2H4 PDP2 PLEKHO1 COL4A2 PKN1 AHRR PELI2 PNPLA6 SMAGP ROBO3 CDKN1C ZNF692 TGFB1I1 SLC20A1 PRICKLE1 PRSS23 HEY2 IMPA2 COL11A1 SETD2 APPL2 GUCY1A2 G6PD TPM4 ZBTB16 KLHL24 GTF2F1 MAGED4B LY6E RNF182 SCG5 UBE2M ANKRD36B ZNF431 NDRG4 PPP1R15A FBLN2 GPR63 SLC1A6 WIF1 TAF1A FLNA KISS1R NLRP2 RHBG ZNF423 RPRM SEMA6A INHBB WASH3P SMAD7 GEM CCNB1IP1 MED24 CACNB3 HGS COL6A2 ACBD3 MAD1L1 SLC27A6 ZNF512B PLAT WASH2P SAT2 CAMTA2 PMAIP1 UTP20 MARK4 EFHD1 SYBU GPX3 USP21 LAMB2 PILRB CLK2 CLK1 DBNDD2 ACTA1 MFAP2 HOOK2 RASA2 PEX6 MCM5 MNS1 MCM7 MCM2 ZNF195 GMPR LMBR1L AGPAT4 PLD3 ORC6 PLTP VPS51 CPXM1 DACT1 CCDC183 UNC5B HAUS7 DLK1 GREM1 PALLD ANAPC4 FAM50A DAAM1 TRIB2 TAF5 ZP3 HDAC5 PPP1R13B PRKCSH SOWAHC SLC4A2 SPATA20 KANSL1 POMZP3 SGCG PPP1R13L POLD1 AP1G2 RBM6 EREG COL1A2 LACTB2 PSMC2 MTCP1 SPARCL1 TP53RK TOB1 CHST11 GBP3 GPR158 PRKCH CHST7 SURF4 CMC4 ARRDC3 COMMD3 PPBP MANF PAPPA COMMD8 ACE2 BTC HECW2 SNAI2 SPRTN HLA-DRB3 PTGES PTGFR SCOC POP5 TXN MGST1 C3 BLOC1S5 ATP6V0A4 HIST1H3H SPA17 SDF2L1 CCL20 COX6C SLC7A5 HAL MRAP HLA-DQB1 ARHGEF3 TLR3 HIST2H2AA4 CLIC5 FICD HBB ZBTB8OS RPS27L FAM124B PANX1 DPH3 SEC61G IL33 SERPINB2 GCH1 TPK1 SACM1L SLC35G2 PGRMC1 TPST1 ANGPTL1 RYR3 PIGP PTGER2 GCNT1 PTS IMPA1 CHN1 ENPP3 AOC2 AOC3 HSD3B1 WNT5A CACHD1 NPY1R VCAM1 HAT1 DNAJB11 HRASLS5 TCTA ULBP2 ABCG2 MPHOSPH6 FAIM GALNT15 PLOD2 C1RL HIST1H2AG MAP3K8 HIST1H2AC KCND2 OSBPL6 TTC32 CYB561A3 NAT1 HIST2H2BE MINPP1 CCNA1 IL7R SPPL2A HIGD1A RGS5 PORCN PODXL PLGRKT TXNDC9 EMX2 NPY5R ANGPT2 TGFBR3 DNAJC3 MEIS2 IL6 ADORA2B RBMS1 FAM96A NFE2L3 NNMT PSMD12 TNFAIP3 CXCL1 NID2 CXCL6 CXCL5 AGPAT5 NRIP3 BDKRB2 HIST1H1C LHCGR CCDC58 ANXA10 GAP43 UNC50 HIST1H2BH HIST1H2BC HIST1H2BE HIST1H2BD BET1 ABCD3 TYRP1 TSPAN12 THBS2 CSTF2T SOST IL1R1 CNBP CIDEA PPP1R3C RPL27 MYL9 EIF1B CDO1 CYFIP1 TAGLN ADH1B RGPD8 C4A PNP RPL15 SERPINF1 RPL14 XBP1 FOSL1 RPL27A FASN RPS23 CFB LXN RPL3 TFRC MYLK EPM2AIP1 LIPE A2M RPS11 BTF3 TNFRSF12A LIF CS UGDH ID1 KRT18 ID3 CLIC4 ARF1 PTPRO SDC4 AEBP1 NEDD8 UGCG CTSK SEC61B RPS15A PCK1 STAT3 LIMA1 TJP2 SPSB1 CANX FMOD CCL14 CD63 CTNNB1 ENPP2 CD59 RPS8 PRRX1 ZFC3H1 IGL PNRC1 EEF1A1 TBL1XR1 CXCL12 PPIA COL5A1 FAP PPIF SRSF5 PPIB ARL8B HP SRSF2 FBLN1 CXCL14 HAS1 IGKC MYH11 PDIA3 MAP2K3 IGFBP3 ARID5B SELE EIF2S3 PDIA6 CAPRIN1 DNMBP RGCC H1F0 NACA COL6A3 CALCOCO2 UQCRB INSIG1 ACTG1 PLAU SRP14 CORO1C ACTG2 EEF1B2 IGHG1 EIF5A MMP2 HSPA8 MFAP4 CYCS TNFAIP6 CXCL2 CA3 ISOC1 KDM6B ACKR1 ALDH1A3 EIF3I PFDN5 SLC25A6 EIF4A3 COLEC12 C1R C1S DDX21 RPL10A HSPD1 CCL8 MAT2A CHSY1 CCL3 FBXO7 HNRNPA3 CHCHD2 SCAF11 RPL23 HNRNPK SCD RRAGC FEZ2 LEP MT1G MT1H MXRA8 MXRA5 SIK1 CALM1 MT1F PON2 UQCR10 B2M GABARAPL3 JUND FZD4 GABARAPL2 IGF2 COX7A2L VAT1 EHD2 PLSCR4 PIK3R1 PPP1R1A SSPN CRYAB RGL1 ANAPC13 CFD RPL32 PPL PALM2-AKAP2 EPS8 CYB5R3 SULT1A1 MT2A PRDX6 GNG11 LGALS3 SOX17 RPL37 SEC62 TNS3 SRP9 BLCAP GSTM1 ANXA5 RAP2A RHOB RHOC RHOQ GAS1 MGLL DDR2 COX7B SDC3 PEA15 SECTM1 VLDLR PPP3CB UCHL1 RRAS CD36 CD34 NQO1 BCAP31 PLIN1 AKR1C2 AKR1C1 AKR1C3 FABP4 ESYT1 NDUFAB1 FOSB PER1 PPARG PNPLA2 C1QA CSTB SYNM PYGL FSTL1 TMEM140 CRIP1 HERPUD1 XPO1 CXCR4 OPHN1 SPTAN1 CD164 DNAJB14 CRIM1 ATP1B1 MORF4L1 WT1 UQCRQ S100A6 CAPZA1 ISCU PMP22 AMOTL2 CD81 PEBP1 CLU FOXO3 NDRG1 TMEM123 CLEC3B KIF5B SASH1 OSBPL9 EPHX1 IGFBP4 BNIP3L TBCA PGD OXA1L ALDH3A2 MDFIC DYNLRB1 UBA1 TCF4 MICU2 EIF4G2 PFKFB3 CD151 LPL AK4 CHRDL1 COX7A1 COX7A2 SESN1 FGF9 PDZD2 APMAP NARS EGFL6 ACTR3 TIPARP GPX4 CAV2 CAV1 TXNRD1 NDUFC2 TNFRSF21 DAB2 TMBIM4 NDUFS5 TNMD SERINC3 NFE2L1 KDM5A RTN3 RTN4 SLC25A1 CELF2 NPR3 VPS4B NDUFB3 NDUFB1 AGPAT2 HSPB1 GHR LASP1 TNPO1 AOX1 SARAF FNDC3B SOD1 KLF2 NELL2 MYO1C CLDN5 TST ALDH9A1 LEPROT FOLR1 EIF4A2 FHL1 SEMA3C PKD2 MAT2B ALDH2 SCRN1 SUMO4 PALMD RPL7A NOMO2 RBFOX1 RPL22 IMP3 DEK HSPE1 MYL1 MYL2 MYL3 RPL26 CORO6 PFN2 RPL29 CISD1 LSM10 DHX32 RNF115 E2F4 TNNC1 EIF1 PTP4A3 GNPAT PKIA RPL31 ISCA2 SCHIP1 RPL35 RPL34 RPS15 CMYA5 RPL38 CYB5R1 AMPD1 MRPL24 UBE2G1 FXYD1 RAD51D MYOT BHLHE40 ARHGEF6 VWA8 RILPL1 MRPL36 MRPL34 ANKRD2 ANKRD1 ZNF106 PCMTD1 TMOD4 GSTO1 MRPS24 MRPL48 DHRS1 MN1 COX6B1 TCAP RARS JPH1 MYPN XPO4 MLYCD MYOZ2 MYOZ1 KLHDC4 QPCTL ANKRD23 PPP1R16A CWC15 SDHA PTPN3 DGKD NDUFB11 NEXN HSD17B4 COX6A2 SLN EMC3 CAPN3 BANF1 GRB10 RPP14 SLC38A1 GOT1 TMEM120A MAMSTR DEXI DUSP26 GNAS IARS PHPT1 BLVRB CERS2 MYOM1 UQCRH MPC1 BTBD1 EIF3CL KCNJ6 TRIM63 IRF2BP2 EDF1 RAD23A MYH9 FBP2 MYH6 MYH7 IDI2 EIF4B HSPB6 PDLIM1 DVL1 XIRP2 XIRP1 NDUFA8 NDUFA6 NDUFA3 DCXR NDUFA1 PPM1B VDAC3 UBA52 NACAP1 EIF3E MYLK2 SEC11A NXN CEBPD SIX1 ATP2A2 PLN CKMT2 GANAB SUMO2 POLR2J POLR2L TNNI1 GAMT NIPSNAP3B ACTN3 PDHX AMFR EID1 MYL6 COL1A1 FNDC5 RRAGD ACOT2 ASB2 RPL11 CCDC69 PDHB PPP1R3A RNF4 COX8A NAA50 F8A1 TNNC2 DDIT4L AIMP2 CYP27A1 FAM111B MYLPF QARS TNNT3 PRKAR1A BIN1 ADSSL1 NDUFAF1 INTS8 RPL5 TMEM182 MGST3 ENO3 RPS16 GOLGA4 CHTF8 SCP2 COX3 TSPAN3 APOBEC2 MYBPC2 STRADB SAMD4A MLF1 COL3A1 PABPC4 PDZRN3 SYNC GPI CSDE1 CSRP3 KIF1B SVIL NANOS1 MDH2 PGAM2 UBE2E3 MIB1 FABP3 BRMS1 FABP7 STAC3 DLD OAT RPLP2 GBE1 CIPC PYGM ACADM LMO2 ZBTB18 S100A1 EPDR1 TPM2 ACYP2 BATF TUBA4A DPM1 EEF1A2 FAM161B GPD1 MAPKAPK3 CRAT NTPCR ATP1A2 NDRG2 ASB16 PPP1CC FRZB NRAP CFL2 PEBP4 TPM1 SLC16A3 PITX2 PHKB MAP7D1 CASQ1 ND6 MYF6 CACNB1 MYOM2 AK1 ATP6 AK3 IPO4 MYL6B MPC2 NMRK2 CACNA1S CAMTA1 LRRFIP2 TRDN HSPA2 NDUFC1 GRHPR MYH1 MYH2 MYH4 RASA4 ITGAE EEF1D RRM2B RPL37A NDUFS3 NDUFS2 SNURF RBM24 GRSF1 NDUFB2 HSPB2 PDLIM3 SNAPC5 COX4I1 HIBCH TIMM8B RWDD4 SPAG7 KLHL41 PKM PFKM SUCLA2 VDAC1 LUZP6 RNF11 ACADVL ATP2A1 PIK3C2B ACTC1 NGRN CHCHD3 CAND2 RBM3 SGCB TNNI2 NCK2 PGM1 POLR3K CDK14 SF3B5 SF3B6 SERPINE1 ADCY9 GABPB1 MTMR6 PCMT1 NUP85 SNUPN PHC3 RAD18 FARS2 IPO11 PDGFD PRKAR2A ATG5 ZNF124 PNPT1 ARF4 RSU1 CTBS MBNL3 ATAD5 ELP4 PSMA5 BDH2 PSMA1 MSRB3 HSPA13 ADAMTSL3 CEPT1 BCHE SARS NIP7 TNC PAPSS2 RAB23 SRBD1 EIF2B3 LSM5 NOP10 KCNE4 THADA KCNJ8 VBP1 HTR1F COMMD10 PTPN13 MARCH5 ITGA9 SERPINI1 EIF4E2 TRMT61B FBXO43 PHACTR4 TM6SF1 CTDSPL POLR1E SNRPA1 SEC22C BLZF1 SPG21 NXT2 RNF14 WDR3 FHL5 HSD17B10 PSD3 POLR2D FBXO4 ATP7A EPHA5 RECQL KARS CCP110 STXBP4 STX17 PARD6G N4BP2 TMEM74B INTS2 AVPR1A TRERF1 ACER3 INPP4B RNF144A VGLL3 PDE1A MRPL3 NUDCD1 TSPAN5 CLHC1 KITLG PDZRN4 DET1 TENM3 IDE BRCA1 MAP2 HTATIP2 ZNF585B TPD52 CCT3 MRPS23 SORBS1 LOC286297 NEDD1 NUDT9 ZDHHC21 FKBP14 LCMT1 DIMT1 UBE2F SDHB ALG11 SHQ1 SLFN11 UEVLD CNTN4 ADCY10P1 CNTN1 INPP1 UBXN2A TMEM241 SLIT2 PDE8B CLASP2 DCLRE1A RPP40 TMEM230 PREPL FAM151B CDH13 CHMP5 FBN2 RPP30 ARHGAP19 DPY30 ARHGAP15 CNN1 KIF3A SVEP1 ABCC9 NUP133 POLA1 CPS1 IRF2 TMEM218 ALDH18A1 PDE3A NAA20 STOML2 USP32 TBCEL LMOD1 TMEM203 RPS6KC1 SGTB QRSL1 ALDH1A2 PDE5A HIST1H2BM IL1RL1 CHSY3 ABCD2 ZNF165 MTUS1 GAGE8 HIST1H4F SLC35B4 EHF IL2RG NIPAL3 EXPH5 HOXA5 PLK2 OCLN IL1RN NEDD4L TUBB2A TADA2A CEACAM1 KRT19 CEACAM6 KRT15 RANBP10 TMEM31 SLC7A11 DDA1 EPCAM UBALD1 F3 RNF128 CSTA NEFM SPINK5 RPL23AP32 FKBP6 FAM214A SCEL FGD6 CDH1 STX5 USP44 TNFRSF10B FBXO32 MAFF CDH10 MACC1 ELF3 CLCN5 U2AF1L4 ZNF502 HIST1H2AM HIST1H2AL ZNF180 BCS1L HIST1H2BB KIAA1551 RND1 CIART CECR2 ITGB8 NPIPA1 ZNF600 BEND7 CYTH1 SCAMP2 SYTL4 SPINT2 SPINT1 ARMC4 SMA4 CLDN3 SPDEF CREB3L1 ASNA1 CREB3L4 FLRT2 S100A16 APOL4 CHST9 CFAP53 ATP6AP1 CEL COPZ1 ITPA PSME3 FREM1 CFAP57 RXFP1 C6 PLAC8 IL20RA NUDC PTCH1 NUTF2 SUMF2 MMP10 ERGIC3 SERPINA3 HIST2H2AA3 ELOF1 RPN1 HIST2H2AC ELOVL1 ANKRD45 ADAM12 MORN2 AGBL2 APEX1 PTRH1 SPEF2 CDKN1A NDUFA13 TCF25 SMPD4 PSMB4 AGR3 CKB ROPN1L PRAME FBXO15 PPP1CA RAB1B RAB25 HLA-DOB STX2 LDLR SLC15A2 IGFBP5 BCL2L1 GPR108 LRRC59 CALCRL PHB IL5RA RORB ARHGAP1 AK7 HID1 MMP26 SORD EFHC1 SFT2D2 SHMT2 TRH NREP ZBBX SPAG6 CIRBP RP1 SEC22B IQUB ACTN1 MRPS18B SPATA18 KATNAL1 HIST1H4E PLEKHB2 DPCD RAB11FIP1 RIBC2 COG7 IGF1 PLA1A MOXD1 MAGED2 PCDH18 RHOA EDN3 ALDH6A1 KLHL6 RHOJ TMED10 STK33 SEC14L1 BABAM1 CLIC1 EIF5AL1 MME PRMT1 RAB11B SAA2 ECM1 PTMS AKAP14 RPL18A PDGFRA DPM2 NUPR1 NAPA SCNN1A PRDM1 CIB1 CNDP2 FBLN5 CLGN TAF1C PPME1 TEKT1 CAPN6 RGS22 IDH1 HGD LRRIQ1 TMEM231 MFGE8 TSG101 SLC2A1 CACNA1D TGM2 MUC13 FAM81B ANKZF1 BCKDHB IQCG IFT43 ALPL RBM23 DNAH5 STOML3 TTC25 NID1 DNAH3 PZP DNAH9 DNAH7 SYNGR2 HIST1H1E DNAI1 PCOLCE GLB1 CLDN4 TRAPPC6A HIST1H2BF SEC61A1 KYNU MDH1B ARHGAP29 BAMBI NUDT9P1 AGTR2 DENND4A SKAP1 TUSC3 LSMEM1 KIAA2026 CYB5D1 TMEM243 CDH6 RBBP6 GRB14 PEG10 STXBP6 GHSR CLUL1 NEBL DDX58 SECISBP2 RASSF9 RAB27B PDZK1 CACNB2 FBXO30 WNK3 ERG SPDYA BCAT1 CD274 GLDC ANKRD12 RASGRP3 BTLA LRAT HIST1H3C CMTM8 AKTIP MRPS9 DAB1 NMU RAPGEF4 GNRH1 DPP4 CHL1 TRPC1 OVGP1 ATRNL1 NLGN4X FAM46C UNC5C KATNA1 THAP2 KLF7 CCNE2 LRIF1 ZNF334 NR3C1 PDC IFIH1 SGCE RPS6KA6 ZSCAN31 HDX CRADD MX2 KTI12 DCLK1 CDC20 MYL5 GSTZ1 GLA TRIM16 ABAT PSMB10 DNTTIP1 ST3GAL5 ARFIP2 PRPF38A ST8SIA1 PLA2G4A NDUFAF3 SSX2IP PEMT SLC22A4 GFI1 PLA2G5 COMMD9 PTDSS1 PSENEN SSR4 ZWINT RAD51C CENPH ADI1 PRPH2 TFF2 IL18R1 CUTC ZNF593 SHE DUOX2 RRS1 HLA-DQA1 CBR1 MPP1 MRPL54 SMOC2 NEDD4 SDHAF2 POPDC2 SRA1 PTGS2 DCPS UBE2C ALYREF GCG SNRPA SLC25A38 TMEM256 UBE2S TP53I3 CDK2AP2 SCG2 FKBP5 SRSF9 MAD2L2 AUP1 IFI6 CCND2 SLC16A9 IGFBP2 CADPS2 TRAPPC5 NSG1 CTPS1 ADRA2A GEMIN5 GCLM DPP10 DYRK4 EIF4EBP1 FAM107B LIN7B WISP1 RPP38 PSPH GPX7 MMP9 ZNF516 PRTFDC1 KHDRBS3 DLX5 HSPB3 FAM206A ZNRD1 ALAD CASP6 CA4 SMN2 TAC3 FAM83D PPP1R14A HIST1H2AJ SPAG4 SPAG5 CDC42 PTHLH GALC DDIT3 SPRY2 DMGDH SRM DDT PRB1 PRB4 PRB3 TNNI3 BNIP1 MEIG1 CACNA2D3 ST5 VOPP1 CEP83 NBL1 SF3B4 ZNF395 IL21R GABPB2 BACH2 NTN4 INSR RAB27A ANK3 NUAK1 MYO5C ZNF702P NMT2 SERPING1 ATG2A WFDC10B FBXL3 EZH2 COL13A1 FAM110B HOXC6 KIAA0319L DCBLD1 PIGF MPPED2 FXYD6 MEGF8 TNFRSF11B ACAT2 FAM171A1 AACS SAFB2 COL10A1 ARNT2 NOG ZNF580 XAB2 TJP1 MPLKIP IL24 AMIGO2 RNF138 EP300 PLAGL1 S100A2 PCDH9 SPINK1 COLQ UBLCP1 SYPL1 CLEC4M DHCR7 LRP11 AJUBA SLC27A2 COL16A1 RBMXL1 ARHGAP44 ZNF83 FLNC ACSS2 SLC16A4 PPFIA4 IGFBP1 FANCL TDRD6 FGF13 IRS1 GMNN INSIG2 LGALS3BP LTBP2 WISP2 GLIS2 NPEPPS THEM6 CHAMP1 PRRT2 FOXL2 SHROOM2 MARCH3 BMP4 BMP2 IRF3 HS3ST3A1 FBXO46 SLC40A1 HEBP2 RAI2 CALB2 DGCR8 WASF3 LIMCH1 MID1IP1 GOLGA6L5P C1D IGDCC4 EIF3C PRPS2 KRT80 CXXC5 UBQLN2 FYN ERC2 RPL21 RPL12 PSMD1 ZRANB2 TSPYL1 RPS21 RPS24 XPC MRPL1 RPS17 RPS12 RPS14 SCN1B MRPS10 MRPS21 PSMA6 GATM MRPS33 FCGBP CYBRD1 HUWE1 SLC25A36 KPNA3 SMAD5 USP54 UBB NDUFS6 NDUFB4 ADSL HCN3 MTCH1 CACNG1 POLR2I ACVR1 EGF DES UQCRC1 ANP32C AKAP1 HOXB1 IFT172 TMEM70 CHAC1 LY6G6F PTGDS ICMT PHB2 TXNDC12 HTATSF1 LYPLA2 MRPL37 CAP2 ADIPOQ CLUH KTN1 POU5F1 TXLNB ADAM15 ENGASE RYR1 SETD7 AKR1B1 TMSB4Y MRC2 APPL1 BIK PHYH GTF2F2 PINK1 TUBA3C ESRRA GOT2 TRAPPC8 ZNF91 NT5C3A STK25 GNB2 FTO CALCOCO1 PKMYT1 TMEM222 EME1 GYG1 PIM3 NEB HPCA HK1 FUT7 DUSP13 FYCO1 PGK1 NDUFA5 PDE4DIP RAB10 VGF EIF2A HUS1 ARMC8 WDR77 PSMB9 CPVL RRN3 SLC5A3 TMEM67 PREX1 WDR70 ANKS1A SNCA MCAM FLI1 EHD4 PLSCR1 TCN2 NOX4 VAMP5 RAPH1 GRPEL2 GRPEL1 PIP5K1A TIMM17A ZNF366 CENPU EMP1 TIMM22 PLXDC2 JOSD1 MRPL22 GIPC2 EXOC6 RAPGEF5 RBM8A SLC7A1 MED17 SKA2 STYXL1 SULT1C2 SH3BGRL2 PACSIN2 MRPL47 NCAPD3 ENG HBEGF LPCAT2 PSMB8 HLA-DMB CSGALNACT1 ANKRD28 GK SNRNP27 DGKA CDH5 FLNB CDC123 TRAPPC3 TNFRSF10A RHEB SYNJ1 IFNAR1 FBXO22 PLXNA2 EIF2B2 RFC2 GFPT1 ITGA5 CDK5 IL3RA IREB2 GLO1 ZMPSTE24 UBR7 CEP170 TIE1 NDUFA2 TSN RP2 MGAT4A TLL1 SLC25A13 SEC23A MALT1 CLEC1A HHEX KCTD20 FBXO8 PGM2 IDH3A ENTPD1 ACSL5 TM4SF1 MAPK14 HIST1H4B EPHA4 STXBP1 EPAS1 EI24 AQP1 HERC2 HERC1 KDR EXOSC2 FCHSD2 PARP12 NOL11 TDGF1 CETP PPP1R11 GSKIP NLK PCDH17 INPP5D PDK1 AASS EDN1 WARS FAM32A MRPS6 PTPRE PTPRB MRPS15 NMD3 IER3IP1 MLH1 MCCC1 PCDHB14 RANBP6 ANKRA2 NRP2 ROBO4 DERL2 ESM1 PGGT1B CD58 CCT7 NPNT AMY1A KLHDC2 LIG3 EMCN ELMO1 APLNR IVNS1ABP DPAGT1 TOMM22 EFTUD2 LMNA S1PR1 EMC7 SLC30A7 SMAD2 RPRD1A EFNA1 SELP APPBP2 OSTC STT3A NABP2 UBA2 NARF AMY2B DOCK9 SEL1L3 TGFBR2 ACVR2A ITGB1BP1 PSMD13 ABCB1 EMG1 SCIN H2AFZ NAA10 TAF12 PEAK1 CRY1 KRAS SNTB2 TAF2 BPNT1 BUB3 TGFB2 PLEKHA5 DCP1B PGAP1 DGKE LEO1 ZNF18 ATP6AP2 SYT1 PIAS3 MAF VAMP7 VAMP2 PGR PDGFC B3GALT1 KIF3B KIAA1143 TNFAIP8 MBIP ELOVL4 HAUS2 TIAM2 AHCY FAM86C1 ROBO1 DLEU1 KDELR2 PSMD8 MTERF3 UCHL3 COPZ2 CSNK2B FAT4 HPRT1 MRPL20 CLPTM1L ARPC1A ACTR1A CSRP1 PSMA2 GFM1 NDUFA11 CCT5 PAK2 TCTEX1D2 F2R DNAJC15 MED28 MATN2 BLVRA ARHGAP18 RHOBTB3 FGF7 EIF2AK1 LAMB1 GTF2A2 NDUFB6 P4HB NXF1 TSPYL2 STAM EIF5 SCN2A PLXDC1 GP1BA ANO1 HIST2H4B CXCL10 SLC9A8 HIST1H2AB POLG2 RAD9B IRF1 HMBOX1 KIAA1549L DNAJA4 OTUB2 TULP2 DUT WDYHV1 COMMD1 GPN3 IL17RB RPL39L HHIP MGST2 MRPL15 MRPL13 SMC2 STMN2 SMCO3 PROM1 NMI EMP2 CMSS1 CENPQ EEF1E1 LYAR GTF2H5 THOC7 TACC3 NDUFA12 CENPA NUDT5 STX8 COPS4 RAB32 ERP27 AHR TWISTNB NDUFV2 TXNL4A ACBD6 GTF3A DDX50 MED27 COX17 CCNB2 FAM162A GAGE2E CBLN1 PSMG2 CBLN4 HTR2B FUNDC1 NAE1 FAHD1 TBC1D7 SLIRP FXN PCDH7 NRCAM WSB1 EPHA7 PREX2 SV2C CCNL1 KLF12 PRKCA FAT1 HBP1 PKIG ZBTB2 IKZF5 HSPH1 TP53BP2 GABRA3 LSAMP GNG12 SLC7A8 ATF7IP2 ZNF224 ASIC2 BRD2 FAM189A2 MAPRE2 PHF1 TFAP2C SLC16A1 IST1 PNRC2 LRP1B PPP1R15B ZCCHC8 CCNT2 CRTC2 ABLIM1 BCL2L11 NR4A2 FRMD6 MOB4 TPP1 INO80D STK19 TMEM100 ZMAT1 RIMS1 YY1AP1 NFKBIA OGT TNRC6A KHDRBS2 CNTNAP3 ITPR2 DUSP10 DNAJB6 ZNF625 PHACTR2 RBM14 GRID2 HCN1 NOP56 LDB1 PPM1L TRA2B ZNF844 
morbid obesity_CDON HIST1H4L MX2 EBF2 SFRP2 MT1A RBP4 PCDHB5 ZSCAN26 NAIP IFITM1 SFRP1 HERC6 PEG10 APOL4 PLK4 APOBEC3F APOBEC3G XRCC2 RAB27B PRG4 CDCP1 RNF144A WNK4 PTGFR CFD SPON1 ZBED8 PDE1A SMC4 RXFP1 KIAA1107 PDGFD HMOX1 HIST1H3H A2M CCR1 STRBP NMI CENPE CRLF1 INS-IGF2 SLC7A8 G2E3 CDKN3 TLR3 PCSK1 CD40 SLC44A3 CETN3 KIF15 PTPRN CLYBL HOXC10 SOCS2 COL10A1 CD36 CLIC2 DLGAP5 WDR17 ATP6V1G2 AADAT SUSD2 FMO1 RNF125 LCE2A NFIB GPAM SMOC2 FAIM2 PTGS1 CAMK2N1 NUF2 ENPP1 NEFM ENPP2 NUSAP1 ANKRD28 PLXNC1 F10 OSR2 CACHD1 LMO3 BTBD8 CORO2B AGT THNSL1 CXCL12 MSH4 ROR2 GALNT15 MASP1 PRDM1 SLC1A3 CXCL14 SCUBE3 COMP RASD2 CCND2 TAF1A GPC3 MICA EPHX1 PCID2 KRT34 INHBE NDC80 ADRA2A MAF AMPH FBN2 UQCRB PLAT CYP19A1 BRINP1 GAGE2E ZNF404 IL13RA2 ABCC3 ABCC9 PLA2G2A CLK4 ALPL KCNK1 LUC7L3 SLC40A1 WNT11 MKNK2 AOX1 EMILIN2 CPXM1 CA9 CAMK1D DAPK1 GREM2 NFASC NOVA1 MAB21L1 ACKR3 SEMA3A THRB HIST1H2BM TTK SOBP CYGB ADAMTS5 SLC25A27 ALDH2 AP1G2 PGM5 ENTPD1 KRT7 TM4SF1 CD4 MGP CD9 TNFSF4 TEK EPHA2 SIK1 CDK15 HIST1H4E ATF3 SYNPO2 RPS4Y1 CLDN1 NTN4 STX11 STXBP6 GSTT2B HES1 MEST CCNL1 EGR1 EGR2 EGR3 GADD45B GADD45A ST8SIA4 FZD7 PLK2 ABCA9 GDF6 NUAK1 RNF144B TCN2 NOX4 SNAI1 HOXB9 EZR CFB FLG OXTR GATA6 LGALSL RAPH1 ICAM1 C3 ZC3H12A JUNB IER3 DUSP5 LYN EDN1 JUN GSTM1 ANXA3 DUSP1 DUSP2 USP9Y TSC22D1 CCL20 SPHK1 LIF TUBB2A IL1A IL1B CFHR1 SLC7A7 ID1 KRT18 MMP16 PTPRB RHOJ SGK1 CSRNP1 BTG2 TINAGL1 GRIK2 NEDD9 TNFRSF11B PCSK6 UGCG UCHL1 MECOM RNF150 EMB ANKRD1 ARNT2 SERPINB2 MYEF2 SORT1 CDKN2B GCH1 SERPINB1 FOS ZFY FABP3 KIT FOSB PER1 KCNQ5 F2RL2 MGARP HBEGF ERRFI1 NRP2 AMIGO2 TCF21 PTGS2 DNER ENC1 CKB DMD DEPTOR TGFB2 EIF1AY MID1 BAMBI TFAP2A PPP1R15B LOXL4 AHR NALCN FRY CTGF RNU11 FGD4 CDH6 RELN FGD6 ZFP36 HAS1 HIST1H2AE MAP3K8 SPECC1 TRPC4 INHBA HIST2H2BE NR4A3 NR4A2 RGCC CDH13 ERG CDC42EP3 IL7R CEMIP KCNE4 DPT FGF1 SAT1 TRHDE LTBP1 WISP1 NR4A1 OSBPL10 ACTG2 MAP3K7CL ZMAT1 RGS4 RGS2 ZMAT4 CHMP1B TNFRSF9 PMAIP1 EDIL3 MSC BCKDHA TIPARP GALNT6 HTR1F MMP1 GALNT3 MYOCD BDNF HSPA2 NFKBIZ SEPT6 GULP1 DBNDD2 NFKBIA ACTA2 IL6 LCP1 ITGA8 CHI3L1 CXCL8 CNTNAP3 HAPLN1 DDX3Y COL14A1 NPY4R NCAM1 GMPR NPR3 TNFAIP3 NRXN3 CXCL2 CXCL1 PDE11A DRAM1 SCIN CALB2 DENND3 CCDC85A UTY CPXM2 NCAM2 EVI5 OPCML ZNF804A ANXA10 KLF4 KLF2 TPD52L1 SOD2 PDE5A TLL1 TRIB1 NCKAP5 HSD17B14 ACTC1 SLC4A4 HDAC9 CLCN4 RBM3 ALDH1B1 ARHGDIB VAT1L IGF2BP1 CCL2 
ductal carcinoma in situ_RPL22 RPL21 ACSL1 EBF1 RPL23 PPA1 SCD RBP4 LEP MTHFD1 VIM RPL26 SPARCL1 RPL27 MYL9 RPL29 CDO1 CES1 EPAS1 RPL11 TAGLN RPLP0P6 RPL13 ADH1B RPL12 DCAF6 SFRP1 APCDD1 AQP1 DPYSL2 RPL36AL UGP2 RPL15 SERPINF1 RPL14 S100A10 MEST RPL18 EGR1 GABARAPL3 EIF1 HLA-E RPS26 FERMT2 RPS29 PLSCR4 PIK3R1 QARS PPP1R1A SERPING1 RPS21 RPS20 CD302 CRYAB ITM2A RPS23 ITM2B RPS25 RPL5 RPL6 CFD RPL31 PHB2 RPL3 OXTR RPL4 RPL32 RPL35 RPL34 PPL PALM2-AKAP2 MGST1 RPL9 ZBTB4 MYLK EPS8 C3 TNS1 CYB5R3 ADH5 PRDX6 GNG11 LGALS3 LGALS1 PRKAR2B PDK4 RPL36 A2M RPS11 BTF3 ANXA1 DUSP1 NCOA4 EMP1 KRT14 HBA1 LYVE1 CS GAS1 ID4 PAM MGLL ARHGEF6 TOMM7 DDR2 GYPC MAOA HBB ADM ECHS1 ACACB LDHB TIMP3 TIMP4 TIMP2 CD36 PCK1 ADIPOQ PLIN1 AKR1C1 FOS SORBS1 AKR1C3 RNASE1 FABP4 NFIB KIT COL4A2 GPAM SAA2 PPARG FMOD SRPX CCL14 SYNM PIGR RPLP2 F13A1 PYGL FSTL1 CST3 METTL7A ENPP2 GSN AOC3 RPS8 RPS9 ZBTB16 CYBRD1 CRIM1 EEF1A1 CXCL12 GPD1 FAU S100A6 PMP22 S100A4 MYADM AMOTL2 TNXB CD81 CXCL14 FBL FBLN5 CLEC3B RASD1 ZFP36 IGKC RPS5 SASH1 EPHX1 IGFBP6 NEK7 BNIP3L EEF2 NACA MATN2 UBA2 ND2 FTL FBN1 RSL24D1 PFKFB3 IRS2 DPT FAM13A LPL CHRDL1 COX7A1 WISP2 EFEMP1 EEF1B2 UBC NDN HADH GYG2 GPX1 GPX3 GPX4 CAV2 CAV1 RPL13A RPS3A TGFBR2 TGFBR3 MFAP5 ACTA2 OGN MFAP4 SCGB3A1 EEF1G THRSP SERINC1 ACO1 YWHAG RTN4 SLC25A3 AGPAT2 GHR CALB2 VPS51 VWF KLF4 DCN PLA2G16 CAT EIF3L TXNIP SPRY2 KCTD12 ACKR3 EIF3G ALDH9A1 UBA52 PFDN5 SLC25A6 EIF3E TPT1 CEBPA CEBPB EIF4A2 CEBPD HSP90AB1 FHL1 RND3 ACVR1C NR3C1 ADD3 ADAMTS5 SGCE ALDH2 CDIPT RPL7A PGM1 LUM SLC12A2 HSPE1 COL1A2 COL1A1 SFRP2 HNRNPK AZGP1 MGP SPINT2 HSPA1A RPL28 PFN2 CALM2 MXRA5 PFN1 RAN KDELR2 CRABP2 SMA4 TOB1 C4A MYL12B MUC1 ACTB KRTCAP2 GNG5 SNRPD2 S100A14 S100A16 MAL2 SEPHS2 RPL19 S100A11 COX8A XBP1 HLA-DRB5 ATP6AP2 MIF HLA-C HLA-A RPS27 VAMP8 PPP1R1B JTB SDC1 TAGLN2 PPT1 RPS24 HLA-DRB1 SPARC MAGED1 TXN PTTG1IP F11R GATA3 HIF1A MRPL13 IFI30 PRDX4 RPS15 MT2A MRPL3 RPS18 RPS17 GJA1 PRDX1 FTH1 RPL39 COX2 COX1 IER5 IER3 CTSB SRP9 LYPLA1 FN1 COX6C LYZ MMP12 PTMA COL3A1 KRT19 NME7 KRT18 CEACAM6 PABPC3 UFC1 PABPC1 TFF1 ALDOA CD24 SGK1 ARF4 SERPINA3 HIST2H2AA4 DDR1 RPN2 ARPC1B AEBP1 UGCG EPCAM LDHA SH3BGRL SEC61G COL10A1 SSR2 TIMP1 RPS15A CLIC1 CCT3 CAP1 DYNLL1 PGAM1 MRPS21 LAPTM5 BGN TUBB4B PSMA6 TM9SF2 HNRNPH1 FABP7 NDUFAB1 CD46 VMP1 OAT ECM1 CSTB CD63 NUCKS1 CRIP1 TUBA1A TMSB4X TUBA1C TUBA1B PSMB3 CXCR4 AGR3 HLA-DPA1 AGR2 CCL19 CD74 ATP1B1 CXCL10 MORF4L2 PPIA RAB31 COL5A2 COL5A1 UQCRQ S100A7 CDK2AP1 SNRPG PPIC SNRPE DEGS1 PPIB S100A9 S100A8 PCNA RAB1A UCP2 BZW2 NDRG1 LAPTM4B LAPTM4A BASP1 CDH1 CFL1 SPP1 HMGN1 HMGN2 KPNA2 HIST1H2AC NAT1 MAFB PDIA6 GGCT LSM7 ARPC3 COL6A3 ARPC2 LCN2 IARS ERH CRISP3 DDX5 CPB1 UQCRB ACTG1 TACSTD2 SRP14 SAT1 COX7A2 IGHG2 NARS IGFBP7 TMSB10 EFHD1 ACTR3 SRGN HSP90AA1 HSPA5 HSPA8 DHCR24 LAMB1 MMP9 VCAN NDUFS6 PIP HLA-DRA FAM96A ZG16B NDUFB9 YWHAB NDUFB4 TRPS1 DBI HMGB2 ADAR HSPB1 CA2 LASP1 ERBB2 RPL36A YWHAQ MFSD1 PGK1 SDR16C5 HIST1H1C MARCKSL1 DSP H2AFZ NDUFA4 PCOLCE RPL23A SOD1 PKM MLPH APOC1 RAB13 SCGB2A2 SCGB2A1 S100P DYNLT1 SLC25A5 GAPDH ITGB6 HIST1H2BK MSMO1 THBS2 SUMO2 MIEN1 ARHGDIB ITGAV CHCHD2 
hiv - human immunodeficiency virus infection_RPL21 RPL24 PPA1 RUNX3 HIST1H4C CD7 VIM RPL27 EIF1B CDK17 RPS4Y1 TOB1 UXT SCAF8 RPL15 S100A10 MEST CCNL1 RPL18 PRKCH KLF11 COX8A RPL41 ST13 GADD45B BCL11B GADD45A HLA-C HLA-A HLA-G EIF1 HLA-F RPS27 JTB TAGLN2 PPT1 HYOU1 RPS20 RPS23 ATF4 PTP4A1 RPL5 SPON2 PHB2 RPL3 RPL4 RPL35 RPL34 LYPD3 HIF1A SAMSN1 RPL8 RPS16 RPS15 GNG11 RPS17 PTDSS1 RPS19 PRKAR2B RPL37 HIST1H3H LTA4H IER5 RPS11 RPS14 RPS13 CTSA RHOA GSTM2 GSTM1 TSC22D1 RHOH RHOG JOSD1 NBPF14 BHLHE40 CCNG1 PABPC3 BTG2 BTG1 GYPC PTPRO STRAP LITAF CTSW CD3E LDHA SEC61B SH3BGRL3 FCER1A CCR7 NFIL3 RPS27A PCMTD2 PF4V1 ATP6V1G1 MPP1 LAPTM5 PRMT1 PGRMC1 PPP2CA STK17B APEX1 B3GNT2 CD48 SF3A1 CD44 ZNF331 CDKN1B CDKN1A F13A1 AMIGO2 MRPS30 CST3 SERP1 RNF138 CXCR4 HLA-DPA1 ZNF207 TGFB1 RPS8 RPS9 SEMA4D RPS7 NOSIP PNRC1 RPSA SNRPA FAU SRSF3 CLC CDK2AP1 SNRPF SRSF6 PF4 SNRPB CRTC3 UCP2 TUBB1 FBL ZFP36L2 TMEM243 CCND3 ZFP36 S1PR1 RPS5 RPS3 EMC7 KCMF1 HIST1H2AC SLC38A2 NONO EEF2 SMAD7 HOPX NR4A2 ZNF91 CD8B CD8A KLRB1 FTL RSL24D1 IRS2 SLC2A3 LTBP3 CSF2RB COX7A2 EEF1B2 NME1-NME2 UBC RGS2 CHMP1B MOAP1 GPX1 HSPA5 TXNL1 TGFBR2 CLK2 NFKBIA EEF1D EEF1G HLA-DRA PSMG2 TERF2IP SLC25A3 DDX47 NDUFB1 HK1 CA2 PSAP NRIP1 TMEM204 VPS51 RPL36A UQCRFS1 SARAF PDE4B EIF4H CYTIP RBM38 GZMB RPL23A CIRBP NELL2 EIF3L SNRK IMPDH2 PIK3IP1 MYO15B IL2RB POLR1D EIF3H EIF3F VDAC2 DYNLT1 UBA52 RBMX EIF3D PFDN5 SLC25A6 MTCH1 NXT1 HSP90AB1 YBX1 RPL10A HSD17B12 NRGN NGRN LEPROTL1 TRIM28 NPIPA1 NOMO2 SP110 MX1 CNBP GATAD2A DEK PSMB9 MYL6 HNRNPK NECAP2 WDR82 CLNS1A PSMC5 PSMC1 MT1H SIK1 PFN1 OPTN RAN CALM1 TES RPL11 IFITM1 RPLP0P6 UQCR10 UQCR11 GLRX MYL12B PSMB10 HERC6 ACTB PDCD10 SNRPD3 UGP2 GNG5 IFI16 CAPNS1 STOM SPOCK2 GBP1 B2M GBP2 FDFT1 JUND GSTK1 HLA-DRB5 SH2D1A RAB27A PRKCB HLA-B COMMD8 HLA-E PTP4A2 MYL12A RPS29 PIK3R1 PLSCR3 BIN1 GPR183 PSME2 PSME1 ITM2A ITM2B EZR RPS25 RPS24 HLA-DRB1 SET CDC42SE1 GABARAP CUTA RPL30 ARL6IP1 PPP1R11 GMFG GATA3 RCBTB2 ICAM2 MT2A KLRK1 RPS18 PLAC8 SCP2 PRDX1 ARL6IP5 RPL39 PRKACB GOLGA7 TMEM8A DUSP5 SRP9 ANXA1 AKIRIN1 DUSP1 DUSP2 H3F3B IL10RA SSR4 ANXA6 HBA1 CARD8 EMP3 NUTF2 COX6C RHOB PTPRC PTMA UFC1 ALDOA TOMM7 HIST2H2AA4 COX7B HBB RPN2 ARPC1B IQGAP1 RPS27L OAZ1 CD3D AATF LDHB RAP1B CLIC1 MBNL1 CD53 ATP6V0E1 IL32 BCAP31 STAT1 RFTN1 FOS PSMA6 PSMA7 PSMA4 HNRNPA2B1 HNRNPH1 FOSB HCLS1 HLA-DPB1 ZNF217 PTPRCAP CLDND1 CSTB PTGER2 KCNA3 RPLP1 CRIP1 TUBA1A GNAI2 XPO1 TMSB4X TUBA1C PSMB3 SERTAD3 ENC1 RAC2 CD160 RARRES3 DEFA3 TAP1 ATP1B3 PPIA FAS TRAC S100A6 CAPZA1 ISCU S100A4 CD69 PPIB PTPN4 CD81 PPP1R15A PARK7 GIMAP6 IFI6 TMEM123 CFL1 SH3BP5 COTL1 RPS2 OSTF1 CAPN2 HMGN4 PDIA3 OSBPL8 NEK7 NKG7 ARID5B GTF3A ARPC5 TBCC CYBA ISG15 TBCA EIF2S3 ISG20 RGCC ARPC3 ARPC2 NCL TCF7 XAF1 ERH RSRP1 GLYR1 IL7R LRRFIP1 FAM13A ACTG1 SRP14 CORO1A SAT1 RASGRP1 UBB EIF3CL TMSB10 ACTR3 DARS TIPARP ACTR2 REXO2 SRGN HSP90AA1 ITGA4 CBX3 HSPA8 PPP2R5C TNIP1 YY1AP1 NDUFS5 ZNF638 MYH9 IRF9 IRF7 TMBIM6 YWHAB TNFAIP8 TRADD HMGB1 DBI HMGB2 ADAR RAD21 DNAJB1 MKNK2 LPXN H1FX CASP1 MCL1 HIST1H1C TAF15 H2AFZ ZBTB38 GZMA ALOX5AP NDUFA1 ANXA11 CDC42 KLF2 DNAJA1 MYO1F LCK KLF6 DAD1 TXNIP LTB EIF3G NACAP1 GAPDH FOLR1 WIPF1 USP10 DDX24 DDX21 KIAA1551 U2AF1 ITGAL SYNE2 ADD3 MAT2B CCL5 TRAT1 SNRPB2 FYN ITGB7 CHCHD2 MAPK6 TRIM22 SPG11 RPL7A KLRG1 RPL22 MRPS18B PPP2R1A SERBP1 MTHFD1 PFN2 CALM2 RPL10 RPL13 CCNH CHORDC1 RACGAP1 ACTL6A RPS26 TFRC PDGFC RPL9 CD1D RPL7 RPL36 FAM53B BTF3 PTGES3 ZWINT PABPC4 MZB1 TOP2B ARF5 DAZAP2 CD3G SNX3 HLTF C1QBP GAR1 PBK RPS15A CCT4 SACM1L KTN1 TUBB4B NDUFAB1 PSMA1 NUCB2 RLIM RPLP0 CTNNB1 TUBA1B PSMB2 FAM3C TMEM14B GIT1 RPS6 HUWE1 DPM1 COPS5 MORF4L1 EEF1A1 MORF4L2 TMX1 MAD2L1 HIRA TUBB3 PTTG1 RBBP7 HMGN1 HMGN2 KPNA2 GOT2 NUP153 CCNA2 NACA MAL UBA2 FAM49B DDX5 TXNDC9 RAG1 CTCFL GGH RPL13A SEPT2 NAP1L1 RPS3A RPL37A NDUFS3 DCTPP1 GTF2A2 SEH1L GLO1 UBA5 APH1A YWHAQ ISOC1 NDUFA9 TIMM8B RPIA VAPA CRY1 MATR3 PTMAP5 SLC25A5 NOP56 TPT1 USP14 EIF4A1 CHCHD3 SUMO2 ARHGDIB SUMO4 ARL5A HNRNPA1 MCTS1 RPL23 CD2 NUP93 SCD MTHFD2 RFX5 PSMC3 HNRNPF UQCRC1 LEF1 ATF3 CYFIP2 POMP RPL12 HNRNPU NOLC1 HNRNPR PSMD8 PSMD6 PSMD4 MYC PSMD1 PSMD2 RPL19 SF3B2 EDEM1 ATP6AP1 EIF5 EIF6 CLPP RPL32 MRPL17 ENO2 MLST8 MYBL2 CDK5RAP3 ACD SLC7A5 MZT2A TMEM106C GARS ADA GPI ARPC1A TIMM10 ECHS1 MRPL34 ACAT2 DDA1 MRPL42 ATIC SSR2 BRD2 UTP6 PGAM1 GSTO1 ARCN1 TM9SF2 PSMA5 PELI2 DLD FH NDUFA13 RPLP2 GSTP1 RARS PSMB7 PSMB8 PSMB6 PSMB4 PSMB1 ENSA PPP1R8 AIFM1 SUPT16H SARS RBX1 PPP1CA MRTO4 PSAT1 COPS3 UQCRQ PTPN7 SNRNP25 NHP2 ODC1 SRSF1 BZW2 PPP1CC RUVBL2 PMPCB CDC123 TXNL4A IGFBP2 PGD LSM3 ACLY DDOST LSM7 PEF1 IARS CERS2 SLC27A5 INSIG1 UQCRH NELFE AP2M1 ASNS PA2G4 HAX1 DNAJC2 PCCB ITGAE LCP1 MCM7 MCM3 SHMT2 GMPS TARS PPP6C ME2 PGK1 NAE1 ACP1 CTNNBL1 PPP1R14B NDUFA4 IMMT BOLA2 ASPM PKM KPNB1 ATXN10 DRG1 EIF3I CEBPB EIF4A2 SRM PUF60 POLR2F POLR2G VPS35 POLR2J IDH3B ATP6V1E1 IFRD2 CDC20 SATB1 CCNI IL2RG CARHSP1 EXOSC8 SNRPD2 LONP1 XRCC5 XRCC6 COMMD3 TALDO1 CSNK2B NDUFAF3 RPS21 BAP1 MAGED1 BEX1 PITPNB PCBP1 PPAN SOX4 DGUOK ZNHIT3 CCDC92 TSPAN7 PCBP2 DPF2 FTH1 DHX16 NME4 AKR1A1 PRPF40A MRPS7 NME1 ID1 AARS GGNBP2 HINT1 BABAM1 PHGDH MLH1 PRMT5 RPA3 XPOT MARS TRIP12 GDI2 FAF1 AKR1B1 PRIM1 OLA1 MRPS33 ZDHHC4 RAB8A METTL9 CCT8 CCT7 TUFM CPSF6 UBE2I SHQ1 UBE2S PPIH UBE2M PCNA DAP3 CARS NDUFB11 NOL9 ATP1A1 TOMM22 COX6A1 PCNP TMEM248 DROSHA BANF1 NDUFV1 FDPS IDH2 DDX56 TBCB DDX50 PRPF6 UBA1 TSG101 VCP DDX1 RPP30 ARHGAP15 FAM162A NARS CBX1 COQ9 TTC19 NDUFS6 ALDH18A1 FAM96B BLMH DOCK2 HP1BP3 IDI1 STOML2 PSMD14 CKS1B SLC3A2 RPF1 EMG1 UBE2Q1 RBM14 GLRX5 TAF10 SSRP1 LSS SLIRP PFDN2 TRIB3 NUP107 MEA1 PPP2R2A MSMO1 RBM4 POLB ACSL1 ACTN1 HSPE1 NINJ1 RPL29 HSPA1B AQP9 C3AR1 PNP ALOX5 S100A12 S100A11 TSPYL2 PLK3 PPBP FOSL2 PLSCR1 RPS28 VNN2 HLA-DRB4 HLA-DRB3 CFD SPARC SPI1 IFI30 HSPH1 INPP5D LGALS2 HMOX1 GLUL RPS10 CD14 JUNB RPS12 IER3 CTSB CCR1 DUSP6 AMPD2 VEGFA LAT2 THEMIS2 PABPC1 SGK1 ARF4 HIST2H2AA3 SERPINA1 FPR1 CTSS TIMP1 FCER1G IFNGR1 IFNGR2 RNASE6 HCK PER1 PLP2 PLIN2 HBEGF TKT CSTA FCGRT HLA-DMB NAMPT RNF130 CD55 CD74 APLP2 OSM TYROBP TGFBI PPIF SRSF5 FCN1 CSF3R ZFAND5 SLA ZFP36L1 NDRG1 BASP1 SLC16A3 ATP6V0C CD93 LY86 CYBB MAFB SDCBP PICALM MYD88 SELL HPSE PFKFB3 NCF2 C5AR1 CREM RGS1 BAG3 NDEL1 HSPA6 TNFRSF1B VCAN NPC2 BCL6 IRF8 PECAM1 NFE2L2 BCL2A1 TREM1 HSPB1 HK2 PLAUR KLF4 WDR1 CEBPD HSPD1 HSD17B11 THBD UPP1 DICER1 CHFR HNRNPM LAP3 SCO2 KARS CD6 IFI27 PSMC2 SUB1 RPL28 SKAP1 IFITM2 IFITM3 ARPC5L UBE2L6 UBE2L3 RPL36AL VTI1B RPL14 RPL17 RABAC1 SF3B1 EGR1 KLF10 CAMLG RPL27A BIN2 RNPS1 PRR13 RPL6 MACF1 ANP32A ICAM3 TXN PRF1 ENO1 ARPP19 LGALS1 TNFSF10 RPL38 SKP1 WARS ANXA2 TUBB RAP2A IL1B ID2 TAX1BP1 CD27 TRAM1 CSDE1 RAP1A STK38 SEC61G TMED2 CAP1 NPM1 MBD2 STAT4 AES CD47 COX5A CD63 CST7 RNF139 OPHN1 AP3S1 RAC1 LMO2 CDC25B CNOT7 LY6E KLRD1 SPNS1 SNRPE S100A9 S100A8 TYMP UBE2D3 SRRT FAM129A PEBP1 CIB1 TOMM20 HSP90B1 GGA1 RBBP6 LAMP1 KIF5B RAB29 NDUFV2 SLC38A1 DSTN MKRN1 EIF4G2 CUL3 UBP1 APMAP FLOT2 CD99 SMARCE1 MSL3 NDUFC2 TAPBP RBL2 SFPQ ZMYND11 LUC7L3 CXCL8 NDUFB8 CELF2 NDUFB4 PSIP1 TNFAIP3 CXCL2 TROVE2 CASP8 LASP1 TNPO1 LBR RBM39 DDX18 CDK11A ADSL SOD1 CTDSP2 EIF3K VDAC3 SSBP1 ITGB2 HDAC1 CX3CR1 HSD17B10 SEPT9 RPS4X SEPT7 POLR2B SUMO3 CCL4 CCL3 FBXO7 
systemic juvenile idiopathic arthritis (sjia) (enthesitis-related)_KRT1 COL24A1 PASK SLPI EPB42 IGHV3-23 PEG10 SERPINF1 PPARGC1A SNCA TPX2 TNNT1 MYO5C NANOG SLC22A5 NCAPG2 CDCA8 HPR ICAM4 PDK4 HOXC4 PROM1 CLHC1 ANXA3 CCDC114 HBA1 MPPED2 CEACAM8 CENPK CEACAM6 SIGLEC5 HLA-DQB1 ADA GYPB KIF11 HBB TOP2A HBD KRT23 CAMP DDB2 SH3RF3 RPA4 ADAM1A HLA-DPB1 ROBO3 CENPA BEGAIN ROBO1 CUX2 AHSP OLR1 KLRC3 CD160 CRYBB2 DEFA3 FAM118A COLQ CLEC4C OLFM4 COL5A2 BUB1B COL5A3 XIST RNF182 SCG5 IGKV3-20 HP TYMS CTGF TCTEX1D1 FAM184A NLRP2 HBG2 DDX55 IGLV1-40 MAP7D2 LCN2 MAP3K15 CRISP3 GMNN MYL6B IGHG4 IL18RAP IGHG2 CLEC5A KLRC1 CMTM8 CAV1 DPPA4 SCGB3A1 PEX6 SCGB3A2 ZG16B CHI3L1 PZP HMMR ETFDH CXCL1 FCGR3A TNFRSF17 CCDC183 RRM2 CPT1A GOLGA6L5P SHCBP1 SELENBP1 CHIT1 S100P LTF HCN3 EIF3C ARHGAP11A ALAS2 UHRF1 SLC4A1 KANSL1 PKD2 SYNE4 SLC25A20 ZNF600 RBM6 EGF LUM IL1R2 ASRGL1 EREG MAPK13 MTUS1 LAP3 TNFSF4 NINJ2 MYL4 PLCD4 CPVL IDO1 HSPA1B CES1 PRSS2 UBE2L6 RPS4Y1 GNG2 HERC5 VPREB3 SPOCK1 GBP1 NTNG2 EGR1 BATF2 EGR2 KIR2DS1 FZD6 KIR2DS2 GADD45B PBX1 BACE2 CYP27A1 TREML1 GJB6 SERPING1 WDR5B HLA-DRB4 PLA1A SPARC BCL10 LPAR4 TWIST1 LIPC SAMSN1 IFIT2 GATA2 NLK ICAM1 IFIT3 PRKAR2B HIST1H3H HESX1 KIF21A FAM19A1 JUNB IER3 SPA17 AASS WARS JUN USP9Y JUP ANXA5 TFEC MMP10 IL1B SIGLEC1 MGLL HIST2H2AA4 HIST2H2AA3 KIR2DL1 KIR2DL2 KIR2DL4 SMYD3 RNF150 FCER1A CCR3 PF4V1 CBR3 P2RY12 FOS ELOVL7 LDOC1 KIR3DL3 MLH3 FKBP1B KIT FOSB APEX2 ERRFI1 HDC TMEM140 PTGS2 NUDT11 CHN1 CTNNA2 HLA-DPA1 SPINK2 CD163 EIF1AY PCDH9 B3GAT1 CORO2B MID2 GRHL1 CXCL10 PLOD1 ELMO1 TGFBI CLC ANKRD22 UTS2 PF4 DSC1 ODC1 PPP1R15A PROS1 TUBB1 NEXN TNF IFI6 BEST1 FBLN5 ZFP36 NLRP3 HIST1H2AE NPTX1 HIST1H2AG KIR2DL5A RPRM HGD FST FOXN2 HIST2H2BE NR4A2 RCAN2 CCNA1 H1F0 CD8B MICU1 GCM1 GNAZ BLVRA IRS1 AK5 LTBP1 MAP3K7CL FGF7 PODXL PMAIP1 TSNAXIP1 PCSK1N FAM81B SRGN NAT8B NAP1L3 NAP1L2 ETV7 BCKDK IL4 NFKBIA FES SP4 TMEM255A MS4A2 RBM23 CXCL8 TRIM51 DDX3Y CXCL2 ALOX12 CXCL3 LOC153684 RAI2 PDLIM1 CA2 HRH4 ERICH3 UTY WASF3 HIST1H1C FNIP1 CCDC58 USF1 PALLD HIST1H2BG HIST1H2BI PTX3 HIST1H2BH HIST1H2BC FOLR1 HIST1H2BD PLEK HIST1H2BK DYSF THBS1 OASL POMZP3 CLEC1A CLEC1B FCGR1A CCL8 DHX58 CCL3 VSIG4 CCL2 BEND2 TRIM21 KCNJ2 ABCD2 
copd - chronic obstructive pulmonary disease_LUM RPL22 RPL21 ACTN3 ACSL1 DEK TM4SF1 COL1A2 COL1A1 HNRNPK MYL2 FEZ2 SLPI VIM MT1G PLCD1 MT1H RPL27 NBL1 SIK1 MT1F IFITM3 RPL11 SATB1 CCNI RPL13 PRCP STATH MYL12B ACTB BSG MYC RPL17 RPL19 B2M S100A10 FDFT1 EGR1 JUND GABARAPL2 RPL41 HLA-DRB5 GADD45B KLF10 HLA-C HLA-A HLA-B HLA-G EIF1 VAT1 RPS27 RPS26 RPS29 RPS28 TNNT1 PPP1R1A SERPING1 RPS21 RPS20 RPS23 ITM2B HLA-DRB3 RPS24 HLA-DRB1 LXN GABARAP RPL31 SPARC RPL3 RPL30 RPL32 MGST3 PALM2-AKAP2 RPL9 HIF1A VPS26A RPL8 C3 MT2A PRDX6 RPS18 RPS17 GJA1 C7 LGALS1 PCBP2 RPL37 PDK4 RPL39 JUNB RHOA MYBPC2 DUSP3 ANXA1 GSTM2 DUSP1 PTGES3 TSC22D1 ANXA5 NCOA4 H3F3B TSC22D3 EMP1 HBA1 FN1 MYBPC1 COL3A1 ID1 KRT18 ID2 CCNG1 PAM PABPC1 GAS6 SGK1 CLIC5 PTPRO HBB ACAT1 CSDE1 FXR1 PPP3CB PITRM1 CTSL DGCR6L SMYD2 TIMP1 RPS15A RPS27A CCT4 VKORC1 FOS LAPTM5 HADHB HADHA FOSB CMPK1 TRIP10 RYR3 CCL14 SYNM RPLP1 SLC20A1 TUBA1A CST3 TMSB4X AKAP12 NAMPT GPNMB RAC1 KLHDC3 CD74 PHYH SH3GLB1 RPS9 EIF1AX ATP1B3 HUWE1 EEF1A1 PPIA COL5A2 SYPL1 XIST PTPN3 S100A8 ZFAND5 CD81 HP ATP1A2 COX6A2 FOXO3 BZW2 NDRG1 ZFP36 LAPTM4A UCP3 HAS1 CAPN3 CFL1 RPS2 RPS3 GRB10 SASH1 KCMF1 SLC38A2 ATP6V0C IGFBP6 IGFBP4 IGFBP3 ARID5B EEF2 GEM DUSP26 OXA1L NR4A2 NACA COL6A3 COL6A2 FTL MYF6 PFKFB3 MYOM1 MYOM2 DDX5 CALCOCO1 ACTG1 RORC SRP14 HTRA1 SAT1 RGS5 EFEMP1 SESN1 NME1-NME2 UBC RGS2 UBB CACNA1S TMSB10 HADH PLS3 GPX3 SRGN HMGCS2 PLA2G2A GFPT2 RPL13A RPS3A NFKBIA IL6 NDUFS7 EEF1G HLA-DRA MYH6 MYH7 RTN3 DDX3X HSPB6 NDUFB4 CYR61 PSAP VPS52 CA3 EIF4H MCL1 IGBP1 TPBG RPL23A KLF4 KLF2 DCN CLDN5 EIF3L CDC37 DDIT4 TXNIP P4HB UBA52 LEPROT EIF3E TRIB1 CEBPB EIF4A2 C1R ACADVL CEBPD HSP90AB1 C1S USP13 ATP2A1 RPL10A THBS2 RPS4X SGCG SUMO2 ADAMTS1 CCL2 CDIPT CRYM POLR2L TNNI1 PGM1 ACTN2 CNBP PPA1 AFG3L2 MYL1 PPP1R3C MYL3 HSPA1A UQCRC1 PFN2 CALM2 RPL29 STX1A HSPA1B ATF3 RPLP0P6 RPL12 UQCR10 GHITM UQCR11 RPS4Y1 TOB1 RNF115 UGP2 SERPINF1 COX8A NAA50 TNNC1 TNNC2 PLA2G4C ANK1 PTP4A2 MYLPF SMTN CSNK2B BIN1 PKIA CRYAB RPS25 ATF4 PHB2 TFRC ARPP19 ENO3 RPS15 BLOC1S1 TSPAN7 PNO1 APOD CYB5R1 APOBEC2 SRP9 BLCAP GSTM3 ANXA2 TPI1 TMEM43 SIRT2 MRPL23 ENAH TPPP3 ADI1 MYOT SYNC COX7C COX7B RRAD STRAP OAZ1 MRPL33 RAP1A LDHB CSRP3 SNX3 ANKRD2 ZNF106 CAP2 ADIPOQ TMOD1 EGLN1 IL32 MEF2C MYBPH TUBB4B COX6B1 HNRNPA2B1 FABP7 NDUFAB1 PNPLA2 COX5A RYR1 NDUFA13 FHOD1 F13A1 GBE1 CAB39 PRKAG1 COX5B GYS1 PTS TIAF1 CKB MDH1 MYOZ3 TUFM RPS8 AGL CKM EIF1AY TPM3 TPM2 ZBTB16 RPS7 ACYP2 ATP1B1 MORF4L1 PINK1 UQCRQ MAPKAPK3 FAU S100A6 ISCU FKBP5 RNF34 NDUFB11 ODC1 TCEAL1 FOXO1 PPP1CC SLN NRAP GRB14 SPTSSA FLNC CDC123 PCNT NDUFV2 HMGN2 CAST GOT1 GTF3A DDAH1 MAP7D1 GNAS CASQ1 CASQ2 MICU2 VCL COX17 UQCRB AK1 COX7A2 MYL6B UQCRH CNN1 BAG3 MPC1 BTBD1 MPC2 NMRK2 G3BP2 EIF3CL SACS CYC1 TRDN REXO2 HSP90AA1 HSPA5 CAV3 GPX4 HSPA2 NEB NDUFC1 SPTB DBNDD2 ACTA1 ITGAE RPL37A NDUFS5 NDUFS4 NDUFS3 NDUFS2 CYCS ITGB1BP2 NDUFS1 SNURF MYH8 GPSM2 RTN4 SLC25A4 NNMT SLC25A3 YWHAE NDUFB8 HSPB7 NDUFB5 HSPB8 NDUFB3 HSPB3 NDUFB2 DBI APIP HSPB1 DUSP13 PDLIM3 MKNK2 DNAJB4 UQCRFS1 COX4I1 PDLIM5 PPP1R14B TIMM8B FEM1C NDUFA4 NDUFA1 KIAA0232 KLHL41 TPD52L1 PLA2G16 PFKM EIF3K SLIRP TRIM38 VDAC2 RECK FOLR2 AURKAIP1 TPT1 MYLK3 FHL1 YBX1 ATP2A2 YBX3 TTN ACTC1 NGRN PLN CKMT2 CAND2 PUF60 PALMD TNNI2 CTNNAL1 CHCHD2 RPL7A KRT5 MX1 RPL24 KRT8 PSMB9 SPINT2 SCGB1A1 IFI27 RPL28 ADH1C NXF1 S100A11 ARSB GADD45A HLA-E ARC RPL27A PSME2 IL1RN CDS1 CFD RPL35 RPL34 TXN HPR WFDC2 C2 ADH7 IFIT3 HSPH1 LGALS3 RPS19 PRDX1 FTH1 GLUL APOE TSPAN3 RPL38 RPS11 IER3 DUSP2 CCL20 LYZ MMP10 IL1B PTPRF KRT19 FXYD3 CEACAM6 HLA-DQB1 TFF3 CD24 DDR1 HIST2H2AA3 CETN2 SECTM1 CLTA C8B QSOX1 CTSH CAMP CTSC SERPINB2 DYNLL1 SERPINB3 AKR1C1 RNASE2 CKS2 SELPLG CSTA CDKN1A RPLP2 AKR1B1 GSTP1 CRIP2 CYP2F1 RPS6 SEMA4D GSTA2 GSTA1 LY6E SRSF3 PKP2 SQSTM1 UCP2 SCNN1A CLU CIB1 DEFB1 HMGN3 IGFBP2 ISG15 ISG20 ALDH3A1 LCN2 TACSTD2 PLAU GPX1 GPX2 HSPA6 MMP1 MUC5AC OAS1 MMP9 ELF3 IRF7 ACO1 CXCL8 TNFAIP6 TNFAIP3 CXCL2 DNAJB1 RPL36A MUC5B CYP4B1 PLAUR SORL1 ATOX1 SOD2 APOC1 RAB13 S100P EIF4A3 KRT83 SRI SIX1 ITGAL ALDH2 CCL5 CCL4 MSMB SND1 MTHFD2 RBP4 PSMC2 CD9 ACOT2 PSMC1 GLA ACOT7 PDXK PDXDC1 PCMT1 PSMD8 PSMD6 ALOX5 CAPNS1 STOM AP2S1 RPL14 GBP1 NCSTN F8A1 PRKCD ATP6AP1 PLK3 PBX3 LGMN HYOU1 GMFB RPL4 ENO1 ALCAM LTA4H LYN FUCA1 GSTM1 RING1 ITPK1 SSR4 EMP3 JOSD1 MMP19 PI4KA GARS ARF4 SERPINA1 BTG2 ARF1 RPN2 ARPC1B CLTC IQGAP1 LITAF GLG1 LDHA RSU1 TIMP2 HLA-DQA1 IFNGR2 PGAM1 GSTO1 RNASE6 FABP3 FABP4 PSMA4 PSMA5 SNX17 PSMA2 PSMA3 PSMA1 APEX1 PLP2 HCLS1 PLIN2 PLCB2 GCHFR GRN RPLP0 HEXB PTGS2 FCGRT HLA-DMB PSMB6 PSMB4 PSMB1 MRC1 PSMB2 AP3S1 TSPO HLA-DMA GSN CD164 IST1 SARS MITF RPSA CXCL10 ATXN2L RAB31 PLOD1 ZYX S100A4 NCF1 PTPN6 SNRPB S100A9 CSF2 CSF1 TNF BZW1 SLC9A1 LAMP1 RPS5 SPP1 STX4 LDLR MAP2K2 MAP2K1 TRAF1 M6PR PGD MOB1A MYD88 RHEB ARPC2 NCL SMS EIF4G2 NCF2 CD151 CBFB ESD PIM1 AP2M1 TXNRD1 PTPN12 TNFRSF1A DAB2 NPC2 ACO2 TMBIM6 SHC1 ACP5 CIRBP PKM KLF6 IMPDH1 SLC25A6 SLC25A5 EIF3B GAPDH PFKP RNF10 ITGB2 BECN1 ITGB1 LSP1 ALAS1 ITGAM THBD EFR3A FCGR1A GM2A ITGAX POLR2G HNRNPA1 ATP6V1E1 ACTN1 PPP2R1A RRAGA GLRX UBE2L3 RPL36AL CSNK1D EGR2 XRCC6 MANF VASP CYP27A1 TAGLN2 GRB2 ATP6V1B2 ANP32B PPP1R11 PCBP1 MGST1 IFI30 RPS16 PTDSS1 ANPEP A2M CD14 LGALS9 STAT5A WARS NMB TUBB AKR1A1 RHOG PABPC4 ALDOA TMED10 DAZAP2 TRAM1 SDC4 UGCG NEU1 SEC61B MLEC FCER1G CD36 CTSD CLIC1 CD53 CAP1 NPM1 PARP4 BCAP31 MPP1 AP3D1 AKR1C3 TTC1 HCK CANX TRIP12 MAPRE1 C1QB CSTB CAPG OS9 MGAT1 RALBP1 UBE2I G6PD APLP2 TGFBI CAPZA1 PPIB PEBP1 SLC1A5 HDLBP COMT LMNA CAPN2 IDH1 IGF2R NONO CYBB CYBA EIF2S2 SDCBP PDIA6 CAPRIN1 GNB1 GCLM COPA C5AR1 SLC2A3 TGM2 CNN2 ATP6V1F CD99 HSPA9 MSN TNIP1 HMGA1 PPP2R5A IRF1 RER1 FBP1 CXCL9 YWHAB BCL2A1 SLC3A2 AGPAT2 HK3 PLD3 PDLIM1 CA2 LASP1 GRK6 IRAK1 YWHAQ H2AFZ ALOX5AP ANXA11 ATP2B1 YWHAZ FGR GLB1 ALDH1A1 VDAC1 USP14 PLEK SLC4A2 HSPD1 ARHGDIA RPS6KA1 KYNU GUSB SLC31A2 ECH1 TYROBP MARCO CXCL13 SPARCL1 EPAS1 CSF3 TPSB2 AHNAK VIPR1 PPP1R15A C4BPA AQP1 TUBB6 CCNL1 HBG2 ARPC5 VPS37B RMDN3 NR4A3 MAFF RGCC JTB NOP10 RNH1 GMFG ICAM4 FAM107A PTTG1IP AGER ETS2 NR4A1 ICAM1 ZC3H12A TPSAB1 TIPARP CAV1 EMP2 COX6C TGFBR2 ITPKC THEMIS2 BCL3 PECAM1 SERPINA3 CXCL1 TREM1 CXCL3 LPXN THOC1 F8 HLA-DPB1 SFTPA2 HBEGF MTCH1 U2AF1 CRIP1 AIF1 RND1 TUBA1C SOSTDC1 VSIG4 CCL18 CD55 RPL23 MYL6 NISCH DDX39B WDR82 PSMC5 RPL26 MYL9 CYFIP1 RPL10 MUC1 DPYSL2 CREB3L2 TSPYL2 PSME1 HLA-DRB4 RPL5 RPL7 MYLK CYB5R3 BLOC1S5 RPL36 SFN BTF3 JUN ANXA6 BTG1 AEBP1 TRMT112 CSRP1 SSR2 NDE1 BGN RNASE1 SERPINB6 COL4A1 LAMTOR5 TKT TUBA1B MRC2 HLA-DPA1 AGR2 AOC3 MORF4L2 RAB1A PARK7 CTGF TUBA3D TPM1 FLNA CHP1 IGFBP5 PGC HOPX IGHG1 IGFBP7 EDF1 DHCR24 CYB5A MFAP4 NDUFB1 DRAM1 FCGR3B VWF SELENBP1 CHIT1 IMPDH2 DAD1 MNDA EIF3I KCTD12 SMARCD2 EIF4A1 ITGAV NOMO2 IL1R1 ACTN4 KRT7 MALL MGP KARS MXRA8 CALM3 PFN1 CES1 ATP6V0D1 IFITM1 TAGLN ADH1B C4A MEST PTGDS FIS1 SDC1 CD302 RTCB ICAM3 PCDH17 BPIFA1 MICAL2 CRTAC1 ARL6IP5 RPS12 SYNPO SKP1 CTSB SFTPB SFTPC SFTPD NME4 NBPF10 TLR2 PTMA UFC1 CALR TOMM7 GYPC LARS CTSK SEC61G CCT3 TMEM176A CREG1 TCEA1 CD63 HERPUD1 CAMK2N1 HYAL2 DMBT1 OPHN1 ENPP2 IGL NUPR1 GSTA4 FBLN1 ATP1A1 LOXL1 FBL FBLN5 ZFP36L2 CCND3 IGKC SLIT2 MYH10 MYH11 PDIA3 EFNA1 UBA1 LGALS3BP CHRDL1 LTBP2 EEF1B2 GGT1 MMP2 HSPA8 CMTM6 ACTA2 EEF1D CHI3L1 HMGB1 TMEM204 IL15RA FGG SOD3 PALLD ACKR1 DYNLT1 PTMAP5 PFDN5 SEPT9 SEC61A1 IFT88 STAU1 CLDN3 PPP4R1 MYB RPL18 ST13 FIBP SFXN3 PRR13 PKIG RPL6 PDGFC ATXN7L3B EPS8 C6 PLAC8 PROM1 DUSP5 NUDC RIPK4 ANXA4 JUP OFD1 CP FXYD1 CENPM ERGIC3 MGLL RPS27L YTHDF1 STAT3 LZTFL1 TM9SF2 AGBL2 BDH2 BDH1 PIGT FSTL1 PSMB5 PSMB3 METTL7A RNF130 P4HTM JAK1 APPL2 HNRNPAB PNRC2 TUBA4B PHIP PROS1 PAPSS1 TUBB3 RUVBL2 FLNB NEK7 FBXO34 DALRD3 IARS ERH BIRC2 IRS2 BAG6 NELFE PLS1 KCNJ16 AHSA1 SP3 EFHC1 NFE2L2 ST6GALNAC2 DUSP14 KIAA0556 SERF2 DSP SPAG6 SPAG7 RPL35A FOXJ1 DNAJA1 TRIM37 ALDH9A1 EIF3D RNF11 SEMA3C SYNE2 SNRPB2 TRIM28 POLR2I VPS35 DYNC2H1 UBAC1 ASS1 LAP3 EPHA2 CALM1 APP RGPD8 IARS2 MIF PTOV1 PUM2 COMMD8 HLA-F SLC22A4 GCC2 IFIT1 DHX15 TSPAN6 SOX9 RPS13 MLF1 RHOB TAX1BP1 PTPRT C2CD5 MAOB CETN3 TMPRSS3 HINT1 SH3BGRL RAP1B SNX7 IL33 RPA3 UBE2E1 PGRMC1 NEK11 DYNC1H1 FOXA1 CTNNB1 PTGER4 SERP1 NANS PCM1 ACADM FAM3C RARRES3 LMO3 GRHL2 STEAP3 KDM1A CNDP2 COX6A1 TMEM123 BANF1 EMC7 INHBB TBCA TMEM231 AZIN1 CCNA1 PRPF8 IFT27 LRRFIP1 AMY2B COPB1 DDX1 ALDH3B1 NARS EGFL6 LAMB3 IQCG NAP1L1 ZMYND10 RBM23 PSMD10 DNAH7 ALOX15 CBY1 HMGB2 RPF1 SARAF CCDC181 DYNLT3 TAF10 UFM1 GOLPH3 CLDN8 CCDC170 MATR3 LTF RBM47 CLUAP1 HIST1H2BD NXN USP16 CFAP20 MVP RND3 MAPK6 IFT57 CABYR CYP1A1 CDK2AP1 TRIM16 SLC25A36 ANKRD36B UGT1A10 SPDEF BASP1 MXI1 CHP2 CYP1B1 PDE8B NKTR XBP1 EPHX1 DSTN TALDO1 REEP1 GCLC MUC16 RPS14 PSENEN GALNT6 CHKB NME5 CEACAM5 PIR AKR1B10 PZP UCHL1 HTATIP2 NQO1 CBR3 ATP6V1G1 CBR1 AKR1C2 ZBTB38 TTC3 ZDHHC11 HAUS2 CLDN7 MLPH ALDH1A3 PLA2G10 SCGB2A1 MSRB1 MSLN PIGP NCKAP1 ADD3 DZANK1 
hiv encephalitis_CHGB ATP6V1E1 HPCAL1 PPP2R1A CCK SMARCA2 MAPK8IP1 DCLK1 MAPK11 EID1 GALNS NISCH ST5 HNRNPK SPARCL1 TRIM16 PFN2 CDK14 CALM2 CALM3 STX1A CALM1 CD200 HSPA1B APP STXBP1 IFITM2 ZFYVE9 CPNE6 RPL10 FOXG1 ADCY6 ACTB PI4KAP2 RPL15 SNCG SERPINF1 AP2S1 RPL17 TSPYL4 GADD45B ATP6AP1 PLK3 NUAK1 RPS27 FOSL2 RPS29 PRKAR1A TAGLN2 HYOU1 VAMP2 RPS23 HLA-DRB3 GPM6A RPL31 ANP32A CTBP1 PPL ENO2 RPL9 RPS18 STMN1 TSPAN7 PDE2A GLUL SFN PRKACB SKP1 GABBR2 WARS GABBR1 ITPK1 HBA1 TUBB2A VEGFA SYN1 TUBB2B KRT17 BHLHE40 VSNL1 PAFAH1B1 ALDOA GPI ARF5 BTG2 HBB PTPRN THY1 HINT1 UCHL1 LDHA EPS15 CAP2 PSD ATP6V0E2 PGAM1 PICK1 STAT4 GAD1 SYP FOS F3 TUBB4B AES SGSM2 MAP1B PLP1 MAPRE3 DYNC1H1 CDKN1A GDI1 CAMKK2 SLC8A2 PCLO SCAMP5 ENSA ENC1 NPY NEFL SLC17A7 MDH1 GABRD KLHDC3 CA11 RUNDC3A S100A1 SARS ATP1B1 OLFM1 EEF1A1 MORF4L2 PINK1 COPS6 CSPG5 RIMBP2 SCG2 UBE2M S100A8 CARS CD81 RGS16 PEBP1 ATP1A3 CLU ZFP36L2 ZFP36 BASP1 KIF5C TUBB3 CFL1 SPP1 HMGN2 SYT5 NSF SREBF2 ATP6V0C SLC30A3 SYT1 GOT1 RAP1GAP2 EEF2 ZNF91 MAG PREPL GNB1 GNAS FSCN1 ERH AMPH BCL2L2 FTO ATP6V1A MAZ CLSTN1 SLC2A3 SAT1 COX7A2 RIMS3 UBC G3BP2 MBP AP2M1 HSP90AA1 LANCL1 HSPA8 RPS3A ETF1 SERPINI1 ACO2 CHI3L1 RTN4 RTN1 HPCA NRXN2 NCALD NREP AGAP1 PLD3 WNT6 SYNGR1 DNAJB1 PGK1 YWHAH MARCKSL1 TAF15 CDK11A CCDC57 LMTK2 YWHAZ GABRG2 KLF9 PKM DNAJA1 NELL2 GAP43 GLRB VDAC3 VDAC2 GAPDH OTUB1 HSP90AB1 ATP2A2 DCTN1 DDN HSPD1 NRGN RND1 GRM4 CDIPT CACNG3 CRYM MX1 RPL24 CADM1 ACTN1 UPF3A L1CAM MT1A DDX39B PSMC5 IFI27 VIM MT1G MT1H RPL28 PFN1 MT1F AHCYL1 IFITM3 RPL11 WBP2 SATB1 AHNAK CCNI IFITM1 TAGLN RPL13 MYCBP2 SERPINE2 PDHB PRCP RPS4Y1 AQP1 C4A BSG SV2A MXI1 STOM SHOC2 RPL19 B2M RPL18 SF3B2 PTGDS COX8A JUND EGR3 RPL41 ST13 MIF NR1D1 HLA-C HLA-A COX7A2L HLA-F PTP4A2 RPS28 PRKAR1B RPL27A BIN1 SERPING1 CHST1 NDUFAF3 RPS21 RPS20 SFXN3 CRYAB EZR RPS24 RPL5 GPM6B RPL3 RPL30 RPL32 MAGED2 RPL35 RPL34 NUMA1 PTTG1IP IFIT1 RPL7 RPL8 IFIT3 RPS16 CYB5R3 RPS15 RPS17 GJA1 EPB41L1 RPS19 PCBP2 PRDX1 FTH1 TSPAN5 APOE PIP5K1C RPS11 APOD ATP6V0A1 RPS14 SCN1B RHOA BLCAP LYPLA2 UPF1 GSTM1 CHKA TSC22D4 TUBB PAX6 MLF2 MRPL23 FXYD1 SLC7A5 ALDH6A1 ID3 ITPKB RAPGEF2 ALDOC TOMM7 RAPGEF5 GABRB1 MAOB SDC3 SDC4 PEA15 TRIM2 PTPRK ADIPOR2 FAM171A1 LDHB MAP1LC3B CSRP1 PHGDH RAB6B ARNT2 GPR37 DYNLL1 BCAP31 APC2 STAT1 GBF1 CLUH GSTO1 BGN SORBS3 MAP1A CTTN NDUFAB1 PNPLA6 RAMP1 CLDND1 DBN1 BSCL2 CSTB CD63 RPLP0 PYGB RPLP2 TCF25 OGFR PTN TUBA1A COX5B TMSB4X SIPA1L1 TUBA1B PSMB1 CKB TSPO NEFH SPTAN1 FADS2 USP7 IST1 RPS9 RPS6 RARRES3 LMO3 CORO2B AGT TUBA4A RAB31 UQCRQ LY6E PMP22 CDK2AP2 SRSF4 PPIB OTUD4 FKBP2 SLC1A2 SLC1A3 ATP1A2 IFI6 FOXO3 KIAA0513 ABLIM1 LAPTM4A IGKC SLIT2 CLASP1 NCDN RPS3 SPOP HMGN3 SASH1 BPTF EPHX1 TRAPPC8 IGFBP4 PRNP BNIP3L BUD31 ISG15 TBCB IPCEF1 GFAP PGD DEXI HOPX PICALM RHEB NACA REEP5 MAL ARPC2 NCL CDC42EP4 TPP1 FTL SNRNP200 GRIA2 UQCRB LGALS3BP ACTG1 JADE2 FAM107A SRP14 HTRA1 COX7A1 MYL6B IGHG4 UBB BTBD3 CAMTA1 EIF3CL IGFBP7 ATP6V1F CD99 SUN2 CBX7 NAP1L4 RPL13A HSPA2 SEPT2 MT3 TAPBP HAX1 NFKBIA ACTA2 SNPH RPL37A CPE NDUFS5 EEF1G IRF9 ITGA7 SNURF DDX3Y NDUFB8 YWHAB USP33 MAST3 NDUFB1 DBI ADAR HSPB1 DNAJB2 PSAP MCF2L SPAG7 MYO10 NDUFA1 RPL23A CIRBP TPD52L2 SOD1 SELENBP1 CLDN5 VAPA DAAM2 CTDSP2 TXNIP TYRO3 RERE DCTN2 WIPF2 FHL1 SYNE1 PBXIP1 SLC4A7 ADD3 SEPT9 RBM3 GANAB SUMO2 ALDH2 SCRN1 PTK2B TRIM28 CAMK2G SNTA1 KCNJ4 
myotonic dystrophy type 1_DUT RPL22 RPL21 RPL23 DEK SOX11 COL1A2 CCAR1 AFG3L2 CCT6A HIST1H4C FEZ1 SERBP1 RPL28 HIST1H4J L1TD1 RPL29 RPLP0P6 RPL13 RPL12 DCAF6 FNBP1L SFRP1 RPS4Y1 TOB1 DPYSL2 RPL36AL SEPHS1 SCAF8 SNRPD3 UGP2 SNRPD2 DPYSL3 RPL14 RPL17 FDFT1 RPL41 FZD7 TERF1 RPS27 RPS26 RPS29 ALDH7A1 TDP2 FAT1 NOL11 RPS20 NANOG RPS23 RPS25 SET CUTA RPL4 RPL32 CTBP2 RPL34 ADH5 SYNCRIP RPS18 RPS17 SOX2 GJA1 DPF2 RPL37 RCC2 COX2 COX1 RPS11 RPS13 AASS PRPF40A GNL3 PTMA COL3A1 TUBB2B PABPC3 PABPC1 ALDOA CD24 TOP2B C2CD5 CSDE1 ADM POU5F1P3 LDHB LDHA MAP2 JARID2 PGAM1 NR6A1 HNRNPH1 MAP1B USO1 TCEA1 HDGF RPLP0 RPLP1 PRIM1 NUCKS1 TUBA1A ROBO1 TUBA1C CHN1 COL11A1 SUPT16H RPS8 RPS9 SEMA4C RPS6 RPS7 ATP1B3 LIN28B CDK2AP1 SNRPG SRSF6 SNRNP25 SRSF7 FBL BASP1 CDH2 KIF5C TCEAL2 DROSHA RPS5 RPS2 NLRP2 MYH10 BPTF IGFBP3 NASP EEF2 H1F0 COL6A3 IARS ND2 ND4 ND3 ND6 PFKFB3 ANKRD17 ATP6 SRP14 IPO5 UQCRH EEF1B2 SALL2 PODXL NARS ZNF521 EGFL6 PAICS EIF5A HSP90AA1 DNMT3B RPL13A DHCR24 ACVR2B EEF1D CEBPZ SNURF TOP1 RBM25 LUC7L3 KHDRBS1 YWHAG EIF4B DDX3Y YWHAB HMGB1 IRF2BPL AGPAT5 PTBP2 PDLIM1 VPS51 LBR CXADR NOP58 DDX17 TPBG MAPK1IP1L RPL23A CIRBP DLK1 NELL2 EIF3L RAB13 IGDCC4 EIF3F MATR3 ALDH9A1 UBA52 SLC25A6 EIF3E TPT1 SEC11A UHRF2 YBX1 CRMP1 DDX21 HMGCR RPL10A SUMO2 PTPRZ1 ZIC2 IGF2BP3 MAPK6 HNRNPA0 TRIM24 SMARCA1 MCTS1 KRT8 UPF3B MYL6 SFRP2 LAP3 VIM UQCRC2 HSPA1A UQCRC1 PSMC1 GLA SUCLG1 PFN2 CALM2 RAN HSPA1B CRABP2 MYL12B ACTB GNG5 PSMD2 IARS2 RPL19 B2M S100A10 MEST ANKS1A GABARAPL3 GABARAPL2 ATP6AP2 ST13 FZD5 XRCC6 GADD45A PLK2 MANF IGF2 COX7A2L EIF1 COL2A1 STAG2 VAMP7 HPRT1 ANAPC13 RPL6 GPM6B BEX4 SPARC RPL3 BEX2 RPL30 MAGED1 BEX1 MAGED2 RPL35 PDGFC PTTG1IP RPL9 HTATSF1 ANAPC11 RPL8 RPS16 PRDX4 FAM122B PRDX6 PRDX1 FTH1 TSPAN6 AP1S2 RPL36 RPL39 SFN CTSB ANXA1 SEC13 ANXA2 ANXA3 PDHA1 ANXA5 NCOA4 SSR4 FN1 NBPF10 NME1 MRPS6 KRT19 KRT18 CCNG1 ACTR10 ARHGEF6 ARPC1A ARF4 CETN2 CETN3 RPS27L OAZ1 HINT1 MAGT1 CSRP2 PBK PHGDH GPRASP2 DYNC1I2 CLIC1 CCT4 TIMMDC1 DYNLL1 BCAP31 GSTO1 HSBP1 RPA1 THOC3 PGRMC1 TUBB4B PSMA6 HADHB COL4A5 PSMA1 APEX1 COL4A6 PLP1 CKS2 LAMTOR5 ERRFI1 OAT PHF6 CD63 GDI2 AMIGO2 AKR1B1 FSTL1 PIGY TMSB4X PSMB5 HEY1 PSMB1 ENC1 AIFM1 ENPP2 RAC1 MDH1 CCT8 CCT7 ANKMY2 MORC4 EIF1AX VRK1 UBE2A ILF2 MID1 SDHA COPS5 MORF4L1 MORF4L2 MELK SLC9A6 COL5A2 BAMBI RPL7L1 BUB1B TGFBI LRP11 PPIB RAI14 SRSF9 IVNS1ABP RAB1A YAP1 NDUFB11 ODC1 CD81 MRFAP1 PARK7 TYMS ARMCX1 TCEAL8 CDH3 TCEAL4 TCEAL3 TPM1 COTL1 GPC3 RBBP7 CAPN2 HMGN3 HMGN1 HMGN2 DSTN CTPS2 TBCA EIF2S3 SLC9A3R1 SDCBP ARMCX2 ARMCX3 STK26 ARPC2 NCL OSTC GNAS SMS UBA1 ERH FTL FGF13 GLYR1 EIF4G2 KLHL15 DDX1 ACTG1 SLC2A3 TRIAP1 JADE3 SAT1 LTBP1 HIGD1A EFEMP1 CCNB1 UBC EIF3CL TMSB10 PLS3 VBP1 HSPA5 GPX4 HSPA8 NAP1L3 PJA1 BMP4 ACTA2 MEIS2 RCN2 ARL4C CPE NDUFS5 CDK1 PSMD10 HAPLN1 DDX3X SLC25A3 YWHAE PSMD14 GLO1 LAMC1 CKS1B HMGB3 CBWD1 FUNDC1 RPL36A YWHAQ UQCRFS1 COX4I1 RBM10 PGK1 EIF4H DSP LGI1 H2AFY ZBTB33 NDUFA1 PRC1 YWHAZ SOD1 DNAJA1 PFKM PALLD ATXN10 ALDH1A1 ALDH1A3 IGDCC3 DAD1 DRG1 TXNIP EIF3I VDAC2 DYNLT1 EIF3D SLC25A5 MORF4 EIF4A2 ACADVL HSP90AB1 USP11 FHL1 PRPS1 ETFA ACTC1 HSD17B10 CRYZ RPS4X ZIC3 RPS6KA3 ITGAV CDIPT CHCHD2 NOMO2 RPL24 ACTN1 COL1A1 NISCH MGP MYL9 EPAS1 RPL11 TAGLN COL12A1 SERPINE2 SYNPO2 PDHB CYP1B1 RABAC1 WWTR1 COMMD8 FERMT2 RPL27A QARS CSNK2B LGMN VGLL3 ITM2C ATF4 RPS24 GABARAP RPL31 OXTR PCDH18 MYLK RPS15 TDO2 RPS19 ARSJ RPL38 SEC31A RPS12 TNS3 IER3 CTSA MYOF TUBB ANXA6 NME4 NBPF14 CFHR1 P4HA1 SGK1 COX7C RPN2 CSRP1 TIMP3 TIMP2 CAP1 VKORC1 TTC3 COX6B1 COL4A1 COL4A2 DLC1 NDUFA12 CDKN1A NDUFA13 TUBA1B FILIP1L PRRX1 TPM4 WNT5A TPM2 DIO2 CYBRD1 VCAM1 RPSA PLOD1 FAU ISCU SCG2 CTGF TUBB6 CCND2 NLRP1 IGFBP6 IGFBP5 NONO CKAP4 DDOST NACA LOX COL6A2 CDC42EP3 FBN1 VCL FBN2 CEMIP LGALS3BP HTRA1 CORO1C ACTG2 MAP3K7CL CNN1 EFEMP2 NME1-NME2 ZMAT3 CALD1 RGS2 TXNDC5 AP2M1 GPX1 ITGA5 MMP1 MMP2 MYOCD CAV1 RPS3A VCAN RPL37A EEF1G SHC1 FAM114A1 NREP CYR61 PLD3 LASP1 MARCKSL1 NDUFA4 PCOLCE GREM1 IMPDH2 MAB21L2 DDIT4 KCTD12 PFDN5 GAPDH COLEC12 EIF4A1 WDR1 FHL2 ATRAID THBS2 CHSY1 RPL7A POLR2L LUM LRRN4 RECQL PPA1 DKK1 DKK3 HNRNPM PSMC6 HNRNPK MTHFD2 MXRA5 IFITM2 RPL10 NTN4 FLRT3 SEPHS2 CAMLG TALDO1 HLA-C RAB27B PTP4A2 RPL5 ARL6IP1 TFRC TXN ENO1 PALM2-AKAP2 EPRS HIF1A MRPL20 MT2A MRPL3 LGALS3 GNG10 LGALS1 ALCAM SCP2 STMN2 DHX15 IKBIP LYPLA1 USP9X FOXD1 PTGES3 SLC7A5 ANLN ADI1 PAM GARS TAX1BP3 COX7B SLC7A11 IER3IP1 MTDH C1QBP GAR1 NPM1 MDH2 MME KTN1 F3 PSMA4 FABP5 HNRNPA2B1 HNRNPH2 XPOT F2RL1 MGARP GDI1 GBE1 OLA1 PRSS23 SERP1 TMEM14B NPNT TFPI2 TUBA4A EEF1A1 CXCL12 RAB31 DKC1 PSAT1 SCG5 TNC CXCL14 BZW1 PAPSS2 PPP1CC TMEM123 LAMP2 CCND1 FAM177A1 PTTG1 FLNA CSE1L RPS3 HMGN4 KPNA2 SLC38A2 PRNP INHBE FRMD6 UBA2 PIN4 BIRC2 CHMP5 RSL24D1 DDX5 SH3KBP1 FGF7 RGS4 SACS IL13RA1 ACTR3 GGH CBX3 MSN TXNRD1 GFPT2 RABGGTB TMBIM4 RCN1 NDUFS6 CYCS RTN4 NNMT VPS4B UAP1 HMGB2 HSPB1 MFSD1 SARAF NAE1 MAN1A1 RRM2 H2AFZ DYNLT3 NAA10 ATP2B1 EIF3M VDAC3 PTX3 RNF11 NCKAP1 HSPD1 ADAMTS1 ALDH2 UBQLN2 BNIP3 PGM2 HNRNPA1 SPINT2 PSMC5 MT1H MT1F APP FOXG1 STOM SF3B1 XRCC5 WDR54 NR2F1 EIF5 PSME2 ANP32B PRDX5 LTA4H TPI1 VSNL1 GPI ACAT2 ATIC RAP1B CCT3 CCT2 TM9SF2 NCAPD2 HNRNPH3 ZNF217 PSMB6 AP3S1 ENOPH1 SHISA5 PNRC2 RBX1 HAT1 HSD17B4 PAPSS1 HSP90B1 CDH1 HAS2 SPP1 IDH1 PDIA3 BNIP3L PDIA6 GGCT MYL6B UBB FAM162A DARS CBX1 NAP1L1 RBMS1 DSG2 NDUFS2 METAP1 RAD21 KDM2B PKM SNRPA1 EIF4A3 ITGB1 MSMO1 ADD3 HNRNPA3 PGM1 CNBP CDC20 DDX39A CDC16 RPL22L1 SF3B5 STAU1 IFITM3 IFITM1 UQCR11 PNP BSG EGR1 COX8A AMMECR1 FAM136A JTB POP7 GMFB BEX5 PWP1 MRPL17 MRPL15 GSKIP GSPT2 SKP1 CENPU WARS PABPC4 AARS DAZAP1 LITAF TIMM10 MRPL36 TRMT112 RAD51AP1 PDZD11 UTP14A PCK2 DLGAP5 YTHDF1 NQO2 LEFTY2 NPM3 THOC2 FOS LDOC1 SERPINB9 POU5F1 GAL NDUFAB1 MARS RAB9A COX5A NDUFA11 GSTP1 PYGL TXLNG MRPS33 OLFML3 PBDC1 GINS1 UBE2C HNRNPAB YIF1A DPM1 UQCRQ KIF4A CHMP4A CNIH4 SNRPB NHP2 MAD2L2 PCNA SRSF2 TUBB3 GPC4 MORC2 CDC123 TXNL4A YARS LRRC47 GOT2 TMEM230 LSM7 SRP19 PHB G3BP2 PMAIP1 CYC1 GYG2 ASNS ACTA1 DCTPP1 SHMT2 SLC3A2 NDUFB1 ADAR RPF2 MKNK2 FAM83D RBM12 NLGN4X ADSL PPM1B LAGE3 NUP35 SLIRP EIF3G CEBPB CDCA7L NXN RND3 MAT2A TDG TRA2B DDX39B KARS HNRNPC CYFIP1 SERPINE1 PSMD8 NAA50 TMED9 TMEM50A PAPPA HLA-B PKIB NET1 SNAI2 TAGLN2 SDC2 SCHIP1 ELK3 MICAL2 SERPINH1 SRP9 RHOA BTF3 DUSP1 SSR3 H3F3B GNG12 UGDH KITLG PXDN ID3 CLIC4 AEBP1 SSR2 RAB6A CAP2 ATAD1 PLP2 CDKN1B HERPUD1 HSPA13 PPP2CB IMPA1 AKAP12 SRP54 CTNNA1 SEPT10 SEPT11 GDF15 EIF1AY CRIM1 COPS2 ADAM9 NEXN TOMM20 LOXL2 RAB23 LAPTM4A PPME1 KIF5B MICB INHBA TNFRSF10D RCAN1 MOB1B ARPC3 MOB4 UBA3 CD274 IPO7 ETS1 TRHDE AMMECR1L IGFBP7 EDIL3 TIPARP PPP1R12A ACTR2 SRGN SMURF2 BDNF CAV2 RASA1 RRM2B SERINC1 RBM24 TERF2IP NAA20 CEP170 COL8A1 PFDN2 LUZP6 SEC23A SRI RBM4 POLR2B SCRN1 TRIM22 SMNDC1 IL1R1 RPL27 RPS28 LXN HOXC6 MYBL1 CLDN11 P4HA2 SDC4 PPP3CA SH3BGRL SNX3 TIMP1 SRPX PGRMC2 PDGFRA HUWE1 COL5A1 IL6ST PPIC PLOD2 LAMP1 CFL1 RHOBTB3 ESD MAN2A1 NFKBIZ NID2 PSAP DCN P4HB INA MTCH1 SSB YME1L1 HNRNPD HIST1H4K EXOSC8 PSMD5 SPOCK1 SNCA MIF SUCO NUAK1 RPS21 ITM2B RPL7 PRDX2 TSC22D1 PAX6 TMEFF1 DERA PRPF19 GAS1 STC2 EPCAM BCLAF1 RPS27A UBE2E1 MAGEH1 NUDT11 PNMA1 CTNNA2 SRSF11 PPP1CB AMOTL2 MAD2L1 HSD17B7 EFNB2 RELN TAF1D HSD17B2 SLC38A1 NDC80 NDN HNRNPDL PEG3 PMEL CA2 NRIP1 SNAPC1 PFDN4 U2AF1 NGRN HSPE1 FZD2 IL17RD TNNT1 MRPL14 PDK3 SEC61B MRPS24 AFP PSMB4 LMO2 PPIL3 CTNNBIP1 MAGED4B ATP1B1 PPIA PEBP1 FRZB ZNF423 EIF2S2 WWC3 SMC1A AHSA1 TGFBR3 CUL4B NPC2 PSMG2 PSMG3 CNTNAP2 DDX47 HAND1 EIF3H RBMX CFAP20 HDAC1 LAMA5 EDNRB OXCT1 
psoriasis_COL24A1 CACNA2D3 IL1F10 RBP1 SLPI RBP2 LEF1 SCT CRABP1 PTGDS MC1R GJB6 PADI3 SPRR1B SPON1 ENO1 BRIP1 TRPM1 LRAT TYR MMP10 SLC7A5 MMP13 IL1B MMP12 NMU KRT18 SERPINA10 KLK6 FPR2 SLC7A11 KLK8 FCER1A TIMP1 SPRR2D GPR37 OLAH ADAM12 GNMT F7 GPR143 KIF26A SAA1 KRTAP26-1 IL20 MEGF6 IL24 TCF23 CRYBA4 LCE3C GPNMB COL11A1 S100A3 RNF182 S100A9 S100A8 TNC PSORS1C2 TNN TUBB3 HAS3 KRT6B IGFBP2 KRTAP12-1 SYT4 KRT35 KRT34 KRT31 LCN2 MATN4 FBN2 RTKN2 WISP1 BRINP1 GGT1 TGM3 CBLN1 NRG1 KRTAP19-5 CPS1 ELF5 FBP1 SMIM3 DLX4 PMEL CXCL2 CXCL3 CXCL5 KRT33B MLANA KRT33A TAC1 KRTAP11-1 PLEKHG4 KRTAP10-4 KRT72 KRT71 UNC5C KCNK16 PLAUR KRT73 CLDN4 DCT MYLK3 PIWIL2 KRT82 KRT81 TYRP1 KRT86 KRT85 IL1RL1 ACAN TDH CCL4 ITGAX CCL3 IGLC2 CRYM GAMT RBFOX1 EGF HSPA1L ACTN3 ACTN2 ACSL6 ISL1 DES MAPK12 MYL1 RRAGD SCGB1A1 MYL2 PPP1R3C NEURL2 LEP ASB4 ASB2 ATF3 PRKAA2 PON1 PLEKHB1 APOL6 ABRA STRIP2 HOXA9 FSD2 RILP HOXA5 FZD4 DTNA DDIT4L PHKA1 CMBL RPL3L IL22RA2 MYLPF BANK1 TNNT1 PPP1R1A TNNT3 MYO5C PKIA ADSSL1 ITM2A VGLL2 CFAP57 TARSL2 TMEM182 ENO3 C6 ART1 CMYA5 IL20RA SOX6 PDK2 APOBEC2 CCL24 MYBPC2 BBOX1 AMPD1 PAX7 MLF1 MYBPC1 FXYD1 TH MYOT PXMP2 KRT15 RAPSN HRC ACHE FOXC2 TPH2 CLIC5 KCNC1 CSRP3 NEU2 ST8SIA5 ANKRD2 MYOC CAP2 TMOD4 PGAM2 MYBPH TXLNB FOSB STAC3 KCNQ5 TCAP RYR1 SYNM POPDC2 PRKAG3 PYGM MYPN SLC8A3 SULT1E1 ADAMTSL3 MYOZ2 MYOZ3 MYOZ1 AGL CKM ANKRD23 PCDH8 PLCL2 SHISA3 ACYP2 ATP1B2 EEF1A2 OBSCN PCP4 CCDC146 PNCK NEXN ASB15 ASB12 ATP1A2 COX6A2 NTF3 NRAP UCP3 CAPN3 PITX2 FGF18 REEP1 RCAN2 MLXIPL CASQ1 MYF5 MYF6 MYOM1 MYOM2 COX7A1 CUZD1 TRHDE CHRDL2 FGF6 CALCR CACNA1S CLCA2 SLC38A4 TRDN TRIM63 HMGCS2 ABCC9 CAV3 KCNJ16 NEB KY MYH1 MYH2 ACTA1 MYH4 DAB1 SCN4B ITGB1BP2 TRIM54 FBP2 MYH8 ABCB4 RTN2 HSPB7 RASGRF1 HSPB6 GMPR HSPB3 LMOD1 DUSP13 PDLIM3 THPO AOX1 XIRP1 OPCML REC8 LGI1 KRT77 KLHL40 DLK1 KLHL41 PFKM ALDH1A1 ALDH1A2 MTFP1 HIST1H2BE MYLK2 SMARCD3 USP13 CAMK2B SIX1 PPM1J ATP2A1 LDB3 TTN ACTC1 CLCN1 CKMT2 SGCG CAND2 PHKG1 SGCA SIX4 CACNG1 ABCD2 SNTA1 IL1R2 ECH1 CACNA2D2 CMA1 CKMT1A CIDEA SCAMP4 MAPK14 CD2 PC SOAT1 ORAI3 ACOT2 MYL9 IL2RG ADCY8 ARNTL PHYHIP KIAA1324 ST3GAL5 SH3BGR CHST7 FZD3 STAC MIA PRKCB PRRC2A FA2H BTC NANOG HOXB2 WDR5B ATP6V1B1 SIM1 GPM6A ACSM3 NEDD4L CD1E PLA2G7 TMEM187 OPLAH C3 MRPL2 KCNMB1 STMN2 PDK4 GSTM5 CCR2 ZRSR2 GSTM1 DUSP1 CCL21 HBA1 TFEB TIMM22 WDR33 HIST3H2A HLA-DQB1 LIMS2 CCL27 RASL12 MAOB CD3D HOXC11 MAP1LC3C TIMP4 TMOD1 NQO2 SF3A2 MAP1S FMO1 ZDHHC11 ELP5 GTF2H4 XAB2 CLIP3 CD48 RAMP1 ZNF211 ZDHHC24 NUDT6 FCGBP SAMM50 KIF13A CCL18 GSR AOC1 ZBTB16 LIFR THNSL2 AGT SCNN1B XIST ROR2 ADTRP CSPG4 FKBP5 CRAT UCP2 CPOX RELN WIF1 ZNF83 EMC3 FLNC NPTX2 NLRP2 MYH11 SH2B2 BORA HGD IGFBP3 SELE KRT32 ADRA2C MAVS MAL MDM4 ZNF415 CASQ2 SLC27A6 SLC27A5 CRISP3 RAB3A RAB3B NCF2 CLSTN3 INSIG1 ACTG2 FGF7 CNN1 SALL2 ZNF768 SRD5A1 MBP CYTL1 PLS1 EFHD1 BCKDHA EIF5A MYRIP MMP9 TNFRSF1B RABEP1 CHI3L1 AGPAT1 FHIT MDK HMBOX1 ACP5 WNT2 WNT4 HIST1H1C DAPK3 CYP4B1 S100B SOD3 DLK2 SMUG1 TWSG1 MLPH TSPAN15 IL2RB P2RX1 CLDN8 LTB TAF5 ZNF177 CX3CR1 PCTP PLN ALDH1B1 SPEG WDR6 BPY2 ERC1 PDE6A KCNJ2 LUM ENTPD3 HOMER2 ARL15 KRT9 PSG4 YOD1 DKK2 EREG UPB1 ZC2HC1A IFI27 BAX CYP1A1 CDA RAMP3 STX17 SLC5A1 TRMT2B ALOX12B CALML5 RPS4Y1 AQP1 PABPN1 CHAC1 GBP1 CCNL2 MEST ELANE EGR1 ZNF264 ABT1 CYP4F2 NR1D1 PRG2 RASSF9 VPS37B PRG4 NR1D2 ELL3 SQLE EHD3 PLSCR1 FAT1 SPRR1A HLA-DRB4 OGDH HSPA4L PTGFR GLTP MRPL19 SMC6 GOLGA5 CEP70 TSPAN5 LYN AKIRIN1 GABBR1 CDSN USP9Y TNFRSF12A EMP3 KLHL5 CDC7 TUBB2A NBPF14 HAL PXDN BHLHE40 BHLHE41 ATM AKR1B10 CD24 RAPGEF4 SERPINA3 TENM1 ELN KLK5 THY1 KLK7 DDA1 DSN1 UGCG CTSG CLIC3 BBS7 SLC18A2 CD34 UBXN7 SERPINB4 ARG1 GBF1 ARG2 GAA GATC RNF125 FABP5 TMEM159 RIT1 ANGPTL7 RFWD3 FABP7 PER1 ETNK1 F2RL1 TTPAL DBN1 LAD1 CTDP1 CRCT1 FKBP14 NUDT1 PTGS1 ARNTL2 PSMB8 ING3 ZSCAN31 SDF4 ANXA9 KRTAP2-4 SH3GLB2 PRRX1 TPM4 EIF1AY YIPF5 GOLM1 NRBP1 CXCL10 FAS S100A7 MPHOSPH8 DSC1 FAIM PTPN4 NDRG4 TPSB2 FBLN2 PBLD CTGF COMP NT5E RBBP5 CDH1 IGKC SLC39A7 OSTF1 SLC38A1 POU3F1 DDX58 F2R ADAP2 EIF2S3 TMEM230 GEM MAFF GGCT SELP H1F0 PROCR KRT37 HPSE TPP2 XAF1 LSM14B MAD1L1 FBN1 EIF4G3 CREB5 ZNF652 FAM107A GSTT2 RASGRP3 RORA ATP12A CYP2C18 GATAD1 RASGRP1 IGHG2 UBD CAMTA1 IL36RN PIBF1 PMAIP1 OIP5 PCSK1N PSPH TIPARP GALNT6 SRGN GPX2 KCNJ12 HSPA6 GGH DNMT3B COMMD10 HSPA2 UPK1A MCC ETV6 MFAP5 VCAN DAB2 MFAP2 DNAJC7 DSG1 CDR2L DSG3 MS4A2 IREB2 CXCL9 DDX3Y BNC2 TNFAIP6 TNFAIP3 LAMC3 DUSP14 CYR61 FCGR3B CA6 BDKRB2 SCN3A LIMCH1 EYA2 DYNLT3 FNDC3B HAUS3 MYO1E NELL2 GREM1 CDC37 SCGB2A1 ACKR4 RGS13 ACIN1 KRAS RBM41 SPAG1 LTF ASPA ACPP KRT83 SOWAHC PRR4 TNNI2 CCL2 FYN TRIM22 MSMB FNBP1 PLEKHA1 CADM1 GATAD2A EML2 SRRM1 EML4 AZGP1 PSMC4 TEF SERBP1 HSPA1A ULK1 SIK3 HSPA1B APP CHIC2 HNRNPU SSFA2 LCE1B FLRT3 ALOX5 MYC E2F2 PRSS8 HES1 ZSCAN18 EXPH5 ZNF148 F8A1 NDFIP2 ZRANB1 KLF10 NUAK1 GIGYF1 CNKSR1 PRKAR1A INTS6 SNAI2 SF1 CRYAB HLA-DRB3 VAMP3 HLA-DRB1 VEZT FLG MEPCE PITPNA TMTC3 HSPH1 PRRC1 FAM110A PPP3R1 ZNHIT6 NUP62 MIER1 ADNP2 IER3 LYPLA1 CCL22 TSC22D1 CCL20 KRT10 GNG12 JOSD1 RHOB VAV3 ITPKC LCE4A AGO2 TECR ID4 LIMS1 DDR2 CITED2 BTG1 KLK1 SDCCAG3 RPN2 KRT23 CASP14 NEU1 MLEC HLA-DQA1 IL33 MBNL1 SERPINB2 SVIL ELMOD1 ORMDL1 FOS DHRS1 ASPRV1 F3 MIB1 LCE2D RYBP GATM HNRNPA2B1 HNRNPH1 NFIC HLA-DPB1 PKN2 ZNF331 GNAI2 SIPA1L1 TMSB4Y SPIN1 SPTAN1 HLA-DMA SRSF11 CD55 SEMA4A UBE2H RALBP1 TLE1 BRPF3 CRTAP ZFC3H1 PUS7 TBL1XR1 GPRIN2 PKP3 SRSF5 ZFAND5 PPP1R15A FAM129B RRBP1 TMEM241 HSP90B1 CXCL16 SCEL EFNB2 YY1 ZFP36 GTPBP10 TBX21 HAS1 CFL1 HSF4 MAP3K8 MAP3K5 TTC37 PDIA3 DENND2D GGT7 TRAPPC8 BNIP3L TRAF1 NFKB1 LOR FRMD6 TCF7 TAF4B GNB4 BIRC3 GMNN SH3KBP1 AK4 ARHGAP17 IPO7 RGS1 OSBP CHAD CCDC120 ZKSCAN1 POU2F1 FUS ACTR2 TTC14 HSP90AA1 TNFRSF19 PA2G4 NFKBIZ PPP2R5E DHCR24 TTC17 SAFB CDK9 IRF1 NFKBIA SP1 PLCH2 OGT BLMH CXCL8 KDM5C BMPR2 GSK3B NUFIP2 ITPR3 FBXO42 HSPB1 DNAJB1 SNAPC4 DNAJB4 GAL3ST4 WNT3 RBM12 TAF15 DDX17 H2AFX LMTK3 ANXA11 PPP2R3C USF1 DNAJA1 PTHLH WEE1 TBC1D4 TXNIP ACKR3 TAF4 ITGB5 FAM208B ZBTB40 UBQLN2 NPIPA1 ATP6V1E1 RPL21 RPL23 HIST1H4C VIM UQCRC2 RPL26 MT1G MT1H FSIP2 SF3B5 SAMD8 IFITM1 UQCR10 NOD2 AQP3 APCDD1 PSMB10 PSMD9 LSM11 EXOSC7 RPL36AL RPL14 RABAC1 COX8A HLA-DRB5 ACTL6B DNTTIP2 HLA-B RPS27 RPS29 ALDH7A1 RPL27A NET1 NDUFAF4 RPS20 RPS23 RPS25 LTV1 SPON2 RPL30 ZBED8 MGST2 MGST3 PCDH18 TXNDC17 ZNHIT1 RPS16 RPS15 MT2A TP53AIP1 RPS17 GRPEL1 RPL37 APOD TRMT10C H3F3A ANXA5 SSR4 MRPL27 FAM102A COX6C NME2 GIPC1 TPPP3 KRT16 CYP11B2 HIST2H2AA3 COX7B ZNF593 CETN2 HBB ADM ZBTB8OS RPS27L MRPL40 MRPL41 DGCR6L OTOG RPS27A ATP6V1G2 MRPS24 AKR1C1 RPA3 HSBP1 THOC3 PLCB4 BDH2 NUCB2 PLP1 CD63 ZNF451 CSTA NDUFA11 COX5B NUDT5 MCEE AGR3 CCT5 BIK PPIL3 S100A2 STX8 RPS7 DEFA1 TMEM256 RAB31 UQCRQ FAM173A ISCU SNRPG NUTM2F MAD2L2 TYMP ODC1 TNF KRT6A LAPTM4B CSE1L NDUFV3 WDTC1 KRT6C CARD10 TRAPPC4 PCID2 LSM2 CYB561A3 M6PR INHBC TNFRSF10A DNAJC15 LSM5 LSM3 ALDH3A1 BIRC5 EBPL MAP7D1 NOP10 BLVRB CTTNBP2 COX17 CUL5 ARL3 LTBP3 COX7A2 MYL6B UQCRH IGFBP7 EIF2B2 ACAA1 ASMTL TPRKB DAO ITGAE PCCA RPL37A NDUFS5 PEX6 BCL3 NDUFS4 DSG2 ACO2 AAK1 NAA38 CUEDC2 ZNF511 ZNF750 CNTNAP3 NDUFB7 NDUFB6 NDUFB4 CBWD3 NDUFB1 OXT DPP4 KNG1 FAM83F RDH12 RPL36A ISOC2 ZNF625 HIBCH MBTPS1 PPP1R14A NDUFA9 TIMM8B NDUFA7 NDUFA1 HAUS1 RPS6KB2 DAD1 EIF3K SLIRP PFDN2 VDAC2 UBA52 TRIB2 PFDN5 SLC25A5 HIST1H2BK DDT PALMD BNIP3 POLR2J POLR2K CYTH2 UGT1A8 ENTPD1 MT1A MGP TLN1 CPVL CLDND2 ADH1A DLL1 ANTXR2 TOB1 HERC5 GNG7 ABI3BP SERPINF1 PPARGC1A HES4 SURF6 PRKCA ABTB1 PKIB SAPCD1 SSPO BTK SSPN ZNF135 CFD SPI1 CFH DIS3L STMN3 ENO2 CD1A PLAC9 ALCAM CD14 TNS4 SOX8 GSTM3 ANXA3 CARD9 H3F3B BMP8B RAB3IL1 DCBLD1 TF KRT17 RDH5 HCST ZNF471 ADRB2 MEOX2 ACACB HOXC10 GJC2 PANX2 RNF150 TIMP3 FCER1G HAVCR2 CGNL1 DMTN EGLN3 C1GALT1 GCGR BGN FAM189A2 GFRA2 LDOC1 NDUFA4L2 PELI2 SRFBP1 ERRFI1 F13A1 ASIP LPCAT2 HLA-DMB CKB HLA-DPA1 RAC2 LMO2 PDGFRA CD74 OSR1 TJAP1 TYROBP OLFM1 AXL TGFBI ZNF559 S100A4 CXCL14 FBLN5 EFNB3 CLEC3B ARHGAP44 SLN CYSLTR1 CDH2 ZNF85 SLIT2 MYH14 SLIT3 PPFIA4 RPRM MICB HLA-DOA USP47 TTC38 IGFBP5 LY86 INHBB RGCC ZNF418 SNRNP200 MAP3K13 CSF1R NTM RORB IPO8 CACNA1H EFEMP1 EFEMP2 TMEM108 LEPR PLXNA1 SVEP1 A4GALT SYBU REXO1 PEG3 LCP1 ACOX2 MFAP4 UBQLNL HLA-DRA SP8 DEFB4A CELF1 SLC40A1 RNPC3 FUNDC2 CA9 ALOX5AP SYT17 HAUS7 CLDN5 APOC1 REST DDIT4 CRY2 SPRY2 MET RECK NACAP1 FHL1 ZBTB45 NR3C2 CIART COCH HHEX EPHB1 KRT2 COMTD1 MAPK13 COL1A1 SCD SCO2 LACTB2 MPPE1 PLCD4 EPHA1 FRMPD1 PANK4 CCNF CALML3 CISD1 HERC6 MYB IFI16 HES6 NFE2 PAPPA PARP14 TYMSOS INPP4B BCAN GJB2 HECW2 MOXD1 TTYH3 TSHZ2 SYNCRIP NAPRT HMOX1 CEP72 LIPM TNFSF10 IER5 SOX7 ATP6V1C2 SLC19A3 ACAD9 NCOA7 CGN HBA2 MMP11 COL3A1 KITLG VEPH1 VSNL1 COPG2 CENPT PCSK2 GUCY2C KIF11 TOP2A PTPRM IDE RAD51AP1 KIF1A MYO6 HTATIP2 CEP55 SPRR2C ARNT2 SERPINB3 STAT1 CSNK2A2 ELOVL4 ANO8 PARP9 NOV CKS2 TIMELESS CYP2E1 DNASE1L2 ECM1 SERPINB13 LCE3E SOSTDC1 NUSAP1 EPDR1 WNT5A RARRES3 SEMA4D DIO2 FAM118A TRPV2 ATP1B1 MELK RAB32 BAMBI RAB38 GSTA4 SLC25A36 RASL11B HJURP PYCARD LZTS1 PITX1 TBC1D16 IGFBP1 SEMA6A RITA1 SH3BP5L NT5C3A TMEM19 CEMIP LGALS3BP PLAU PSEN2 TM7SF2 RGS5 C1QTNF5 TGM1 CCNB2 THEM5 PIM1 PLGRKT WIPI1 SEPT3 BMP7 MCM4 PYDC1 PIR IRF9 KCNK1 GPSM2 GMPS NCALD NREP DBI ALOX12 CA2 IRAK3 FAM83C CXADR MARCKSL1 TKTL1 KRT78 KRT74 ASPM PALLD KCTD11 RAB17 SRXN1 LRMP RND2 CYGB CRYZ POLB PGM2 WDYHV1 ETHE1 EPHA2 MXRA5 SIK1 AQP9 BACH2 CCNL1 RNF111 MUC7 GADD45B TNNC1 GADD45G CYP4F8 FOSL1 GPR183 GLDC BCL10 DAZ3 NRARP SCGB1D2 C7 SOX17 ATP6V0A4 JUNB PROM1 DUSP5 ANXA1 JUN DUSP2 VEGFC VEGFA KCNS3 REL AVPI1 CSRNP1 HIST2H2AA4 BTG2 AREG SOCS3 NFIL3 HSD11B1 ADIPOQ IL32 TMEM176A FABP4 STK17B TPST1 RPA4 SAA2 PELI1 ZNF217 HBEGF VMP1 SRPX SERPINB12 CDKN1B SLC20A1 CST7 PTGS2 SH3RF1 NAMPT CXCR4 ENC1 FADS1 RNF43 HSD3B1 KLHL24 VCAM1 TICAM1 CD69 UGT1A10 ITPRIP RASD1 S1PR1 HIST1H2AE ACSS2 HIST1H2AC CISH SMAD7 HIST2H2BE NR4A2 EFNA1 PFKFB3 FCN3 LPL SLC2A3 ETS2 NR4A1 SESN1 RGS2 PIM3 MMP7 HMGCS1 IL6 ADORA2B OGN PIP ZG16B THRSP ARL4A NFKBIE KCNK5 CBLN2 NNMT DTX2 UAP1 MLLT3 NID2 PTBP2 DUSP10 WNT11 CA4 CA3 FAM83A PDE4B DNAJB9 SNAPC1 CYTIP MCL1 IL15RA EED DCD GZMA PCOLCE KRT79 PPM1D SCGB2A2 IGDCC4 LNX2 HIST1H2BG DDIT3 HIST1H2BF S100P HIST1H2BI HIST1H2BH HIST1H2BC HIST1H2BD FLT1 CEBPD ZBTB48 MSMO1 THBD ADAMTS1 WSB1 DKK1 FLG2 CLNS1A KRTAP4-12 CERK SYNPO2 PRSS3 KLF13 KRTAP9-4 KRTAP9-3 PPBP SLC16A10 DHFR RPS26 FCHSD1 KRTAP10-11 KRTAP8-1 PDK3 CENPU ZWINT LYZ CRLF1 CENPK CDKN3 TRAM2 HBD FMO3 NUDT21 SPCS2 ADAM1A EPPK1 CD46 IVL FEN1 CCL14 NUDT3 CRIP1 LMAN1 SUPT16H PLXNC1 AMY1A UEVLD DOK4 UBE2T CNTN3 GDA GALNT15 GIMAP6 KRTAP3-3 KRTAP3-2 KRTAP3-1 PDE8B ZNF302 ZNF662 ZCRB1 HBG2 NAT1 MAF STK26 RSRP1 FGFR3 RAB3D AMY2B RIMS3 RPTN EEF2K TPR PODXL NRTN LAMB4 LANCL1 MMP3 BMP4 TNMD LOC389834 NPR3 FBXO45 PLTP GLIDR CCBE1 FAM98A TAF12 KIAA0232 CIRBP INA ZP3 EIF3C ABCD3 FHL5 POMZP3 TRIM25 NOS1 VSIG4 FBXO9 SH3D19 FBXO2 COL1A2 SFRP2 COL9A1 COL9A3 SNCG FZD2 GSTK1 FZD9 PDZK1 COPZ2 AR COL2A1 WNK4 WFDC2 PLA2G5 RASSF6 GALR2 TSPAN6 A2M TMEM8B CDR2 TESC SNAP91 BHMT PXMP4 FOXC1 PTH1R SEC14L4 PRX KRT27 COL10A1 GUCA2A COL4A5 SMOC1 COL4A6 FMOD MAGEH1 LRRC15 CDKN1C UCMA COL11A2 SERTAD4 OLFML3 CARNS1 KRTAP13-1 TGFB3 PRRX2 KLHL23 GDF10 COL5A1 FAP LOXL4 ARMCX1 FRZB HSD17B2 MPZ GPC3 EMC9 REEP6 LHX2 SLC27A4 MATN3 PODXL2 ALDH3B2 EGFL6 SECISBP2L BMP5 RCN3 ITGA8 GAL3ST1 DBP ALAD CPXM2 UTS2R COL8A1 COL8A2 TCHH PRELP GBP7 PSMB9 CD6 CBLB GBP3 GBP2 TSLP NOX4 PLA1A DMP1 SAMSN1 ICAM1 PLAC8 FGFBP1 CCR1 DUSP6 TFEC TMEM173 LYVE1 LILRB4 TLR1 KLHL6 IL18R1 TPH1 OTUD7A CLEC7A CSRP2 CTLA4 CCR7 CTSE ICOS STAT4 C1QC C1QB C1QA CCL11 PTGER2 HDC CXCR6 ROBO2 XDH CCL17 TBC1D10C CD163 EMCN CXCL13 CSF3R BCL2L15 IL7R KCNE3 NTS IL18RAP IGHG1 NPPB CLCA1 SH2D5 IL13RA2 MMP8 PYY IRF4 IRF8 PIK3R5 PTPN22 CXCL1 CASP4 LPXN CASP1 CD300LF GZMB MNDA MYO1G ITGB2 PLEK LAMA1 MALT1 CCL8 CCL7 CCL5 UPP1 CD7 IL31RA NBL1 SLC23A3 ADCY6 CRACR2B GNAT1 RAB11FIP4 ARSA TSPYL4 PLSCR4 CRYAA ACSM1 IKZF2 SLC6A4 IFIT3 ARSI SMCO3 IL15 GNG13 TRIM2 CD3G TNFRSF11B IL34 PPARA COL23A1 RNASE6 GAN GPHA2 TNFRSF13C PTGER4 GDPD2 PRSS23 CAMKK1 SCML2 HSD3B7 HS3ST6 SLC27A2 KCNG4 TNXB ASAP3 BCL2L14 CDH4 ABLIM3 CCND2 PAK3 EPHX1 IGFBP6 NKG7 ARHGAP10 GDNF MICU1 LTBP2 WISP2 STK10 PRODH INMT GCSAM ARL4C IRF7 DAGLB PTPN21 AFF3 SCIN MCF2L GRK5 TPPP HSDL1 UNC5B ATP2B4 PLA2G16 PIK3IP1 SH3D21 P2RX2 KCTD12 HLF THBS3 THBS2 GNA14 CBS MAN1C1 TRAT1 BCO1 OTOP2 MYL7 SPRR3 C3AR1 AQP5 GLRX UACA DHX34 CREB3L3 GJB1 CCDC88B GRAP GNE DNMT3L SOX18 KLK10 ENAH ADA TINAGL1 EBI3 LRRC4 FPR1 KLK4 DUOX1 SHF TTPA ANKRD1 MAP6 CTSC GSTO1 FAM46B CYP8B1 KIF26B STAC2 KCNQ4 IL17B AIF1 NUDT4 NUDT11 CXCR2 CAMK2N2 STAB1 PGLYRP1 AHSP PHLDA1 BFSP1 MOS SCNN1G APLNR PDCD1 GRIP1 TUBB6 SPP1 KCNH1 MAP3K6 TMPRSS11A PSPN SMAD6 PFKFB4 PLA2G2D ELF3 ATP13A4 RAP1GAP HK2 P2RY6 IRX4 TIE1 FMNL2 ALDH1A3 FHL2 UROC1 ARHGDIG RND1 KRT84 NT5DC2 IGF2BP2 ITGB8 ENTPD2 CCK MEX3B SPARCL1 TMCC2 ADCY1 CHST12 AAMDC RPL39L MRVI1 SLC22A4 TWIST2 TWIST1 IFIT2 IFIT1 SERPINH1 GSTM2 MMP14 THEMIS2 HOXD4 FXYD6 PDZRN4 HOXD8 MEDAG CTSK MEF2C MN1 B3GNT9 SMOC2 FKBP10 FSTL1 AKAP12 ADAMTSL4 MRC1 PDGFRB TGFB2 SCARA3 PINK1 COL5A2 OTUD1 RGS18 GALNT12 TCEAL1 COMT LOXL2 RAB40B FST FBXO32 ARMCX3 CDH11 KLHL13 HNMT TGM2 C1QTNF2 C1QTNF6 KCNJ8 GPX7 PYCR1 CMTM3 FAM114A1 CPXM1 CPT1B CLEC11A RGS10 RBM45 PKD1 SEMA3C USP18 CSTF2T ARRB1 ADAMTS2 ZIC1 KRT1 TREX2 TEK EHF STX19 EXOSC9 PLK3 AMMECR1 HRNR PTGES IL1RN WFDC5 GLUL IL1A TMPRSS4 HS3ST1 GRHL3 SDCBP2 FAM162A KRTAP4-2 ABCC3 NFKBID OTUB2 BRI3BP MX1 AMFR NAIP TP53 TRIM13 SF3B4 CRABP2 SDAD1 KNSTRN BSG CYP1B1 NDFIP1 IGF1 CSNK2B SERPING1 SFXN3 PDGFC TSKU LARP1 CYB5R3 RPL38 TPSAB1 NUTF2 RENBP SUMF2 VEGFB CALU CALR FICD ZNF43 GPRASP1 SPTBN2 NANOS1 ZNF580 UBE2E2 NFIA THOC6 AES TUBB4A FKBP1A PRPF39 NUCB1 PKN1 SLC29A1 CTNNB1 NUDT2 CENPB CUX2 EP300 ANKRD54 ENPP2 KLHDC3 GUCY1A2 CPSF7 F10 ALYREF CORO2B MRTO4 LY6E ZYX PPIB IFI6 STRN3 LOXL1 HAS2 TCEAL2 TBC1D19 IGFBP4 SDK1 GNAL ARPC4 CDH10 STT3A NABP2 DDX6 NRSN2 TSACC GLIS2 TMEM100 EME1 GALNT4 GFPT2 TGFBR3 WNT16 SARS2 IRF2 CARM1 YWHAE ACP2 METTL18 RNF24 MID1IP1 LYSMD1 PKM GAP43 GLRB SSBP3 LENG8 SPATA20 KANSL1 ARHGDIA TRIM17 CES1 EPB42 ADH1B PEG10 IGLON5 EGR3 HOXB7 DEFB103B GMFG HPR RASSF3 LGALS2 ERMAP TMEM150A MYBPC3 ROM1 AZU1 IL18 CRIPT DEPDC7 NME7 PMP2 ALDOC RASAL3 BBC3 EMB CSN1S1 PRMT6 AEN ELOVL7 F5 ZNF354A AOAH SNX10 PWWP2B CCL19 GIT1 LAG3 AOC3 SPINK7 PCDHA10 ERP27 PF4 ZNF671 IGFALS TUBB1 DLST SLC1A6 GRB14 MINPP1 CD8A SELL AMPH COL17A1 MAP3K7CL PI3 SETD1A SORD LINGO1 RRM2B SCGB3A1 TRIM58 RTN1 DLX5 DDX43 DUSP15 GHR PIP5KL1 YBEY RBM38 MCOLN1 ALAS2 SH3YL1 ADHFE1 SYTL2 GSTZ1 RBP4 CDO1 ENPEP CCDC68 RETN EGR2 PAQR3 KLF15 OCLN PADI4 VGLL3 FAAH GJA3 PRKAR2B HOXC8 ALDH6A1 SLC7A8 HOXC13 PCSK6 SLC7A10 MC2R RHPN2 PCK1 SUSD2 DKKL1 NLRP10 SCRG1 TJP3 STBD1 NPY TFAP2B HP GPC2 HSF2 S1PR5 STOX1 EPHX2 EFNA3 CAMSAP3 NPPC PLA2G2E BMP2 CPM COBL TPD52L1 LNX1 HSD17B14 HOMER3 TRIM15 DCHS1 AMER2 SERPINE1 GPR151 STOM HOXA1 E2F7 ARC LST1 MS4A7 COL13A1 ARTN TWF1 LDHD CCR3 HCK SLC29A2 TMEM51 CPN1 SCG2 DSC2 DEFB1 HPGDS NPTX1 SLC25A48 SLC15A3 SLC2A1 CLEC5A MLKL LAMB3 HMGA2 COL7A1 TRH FGG SAMHD1 PTPRZ1 NBPF22P EVA1A PSG9 CNTFR SATB2 STATH MAL2 BATF2 RIPPLY1 DMRTC2 LDHAL6A HOXD1 LPAR4 GRIN2B CRTAC1 HOXC4 CCDC110 ZNF483 AP3B2 CEACAM8 RARB FATE1 ZNF233 CTSZ SYCE1 CAMKV PBK TEAD2 HLA-DQA2 PDRG1 MPP4 PTH2R RNASE2 MIPOL1 FABP2 ABCB11 ANGPTL3 RAMP2 IL25 KCNF1 GINS1 CDX2 SRD5A2 ANKRD24 GRHL2 LRP1B KLHDC9 CCDC148 KIAA0087 EPX CHP2 ZNF423 ESRRG LHX4 DDAH1 CDH16 MAP3K15 CSH2 CABP2 MCHR1 PPP1R9A PDZD3 SMR3B IBSP ZNF521 CTCFL ETV7 SLC26A8 TMEM255A CBLN4 CNRIP1 CELF3 BNC1 HTR2C HTR2A HIST1H1T DEFA1B MPDZ PRKG2 PPP1R14C TIAM2 PLA2G10 CAGE1 ZP4 DMGDH USH1G CHSY3 EPHA6 LACRT SOX14 EBF2 CCT6B MAPK10 LGALS13 LINC00526 CDK15 CSN3 RPS4Y2 AKAP5 CCDC70 CPNE4 PKNOX2 NTSR2 HES5 FZD8 ATP4B VAMP1 SDC2 HPD RBAK TSKS IL23R DPF1 FAM19A1 IL12A GSC2 CLHC1 ZNF484 PHF12 SORCS3 CTTNBP2NL CS TMEFF1 CLDN19 OR3A1 MLN SULT1C2 EPCAM STAP1 DLGAP2 WNT7A ZNF33B MAS1 ERVV-1 RYR2 TCF21 ADAM29 DMBT1 DEFA5 LMO3 BTBD8 POU4F1 HS3ST2 PCDHA11 OLFM3 MTNR1A SLCO2A1 DSC3 NAPB PAGE1 SLC1A2 SCNN1A KPNA5 RXRG AICDA HBG1 WNT3A SYT1 POU3F2 IFNW1 LHX3 RLN2 SPRN WWC1 PHF21B ZMAT1 MMP26 EDIL3 GRIA4 LRRC4C SLC4A10 PTPN13 IL7 DPPA2 HS3ST3A1 PZP DBH CYP3A4 GRK7 SMN2 RBM11 CCDC184 FGB DCC UGT2B17 NOS1AP LPAL2 CRH CHURC1 NXN MLNR CXXC4 PKD1L3 PPM1L PIK3C2A INSL6 MBL2 PFN2 PEX11A PAQR5 PIK3R1 ADH7 DECR1 VWA2 MGLL BHLHB9 PANX3 CD36 GPAM MC5R PPARG RGN PLIN2 ORM1 NUDT12 PRLR CTNNBIP1 LMO7 KRT36 IRS1 HACL1 SH3GL2 CMTM8 NRG4 MANSC1 EHHADH AGPAT4 PDLIM4 DBT RDH11 SELENBP1 CAT HEMGN SEMA3E FLRT2 FN1 PTPRC RNF152 TFPI2 CD86 PDPN S1PR3 SLC16A3 CALCA NCF4 CORO1A FCGR2B ADAMTS4 SLC12A2 LARP6 L1CAM AGTR1 ASB1 LRP4 ADCY2 PPOX ABAT MUC1 CREB3L1 JAG2 HSPA12A TERF2 TNNT2 STAR TSPYL5 GATA6 GATA3 GSPT2 NYNRIN PIP5K1C KCNN4 AGFG2 HARS2 BST1 KRT19 CEACAM6 SYNC UCHL1 ZMYM3 PLLP IL37 EN1 NR1H3 MAP1A GAL PHLPP1 ROPN1B ADAM22 CAMK2N1 AGR2 FADS2 TLE2 YIPF3 RAI14 RPL23AP32 ANKRD36B EFNA5 JAM3 WFS1 ACSF2 FRMD4A KRT38 CDH19 ARHGEF10 NOTCH3 PECR ARHGEF28 JADE2 JADE1 LIN7B EMX2 MICAL3 NAP1L3 CDC42BPB MMRN1 TNFRSF25 BCAR3 NCAM1 RAI2 DGCR8 CNGA1 RPH3AL TRAPPC6A ANG LSP1 ATP2A3 SOBP MLXIP TRIM14 TRIM16 KIF20A TRIM10 EPHA4 PRSS1 UBE2L6 CARHSP1 LRP8 PNP MICALL1 NRBF2 APOL1 S100A12 MYO5A RAB27A RAB27B FOXE1 MRPL12 PPP4C ZC3H12A AASS PSENEN NMI OSMR LRRC20 PDZK1IP1 KLK13 GK3P SERPINA1 DLGAP5 HELLS STAT2 STAT3 CCNE1 CDK5R1 GBA PTGER3 SMPD3 SPTLC2 IL4R TLE3 F12 SRSF6 ABCG4 UBE2M MPHOSPH6 ZWILCH PRDM1 TOMM22 FGD6 CDH3 RGS20 LDLR RPRD1A ISG15 ISG20 GNB2 ZNF770 EIF4EBP1 PLAT CNN3 MMP1 KCNJ15 SHROOM2 OAS1 EPN3 TNFRSF21 OAS2 CDK1 SFT2D2 DOCK2 BCL2A1 UBA6 FUT3 FCGR3A GMPPB RRM2 TPBG HTR3A SOD2 NAA15 OASL GNA15 GM2A KYNU KCTD20 CNNM4 EPHB2 UGGT1 SCYL2 
alzheimer's disease_HOMER1 DKK2 GRIN3A HIST1H4B SST HIST1H4C ASF1A ORAI2 CCDC68 SLC5A3 CRHBP RAB11FIP2 CPNE4 GSTT2B ZNF143 SPHKAP ST8SIA4 RAB27B TMEM196 ACER3 OCLN ZNF702P GPR183 NET1 TRMT12 RWDD2B TFRC SLC22A3 SLC22A2 MGST3 GSKIP RXFP1 MBD3L1 PLAC8 PIP5K1B HIST1H3I PROM1 DUSP6 LYPLA1 CCDC110 STRBP IL18 LYVE1 RAB33A VEGFA RAD51C UGDH KBTBD7 MOCS2 CLIC6 ZCCHC12 VLDLR GRIK1 SNX2 HLA-DQA1 P2RY12 GAD2 AKR1C2 FMO1 MPP6 MRPL46 RNASE2 MORN2 MAS1 TXLNB NOV SEMG2 CKS2 SPC25 CDKL2 RNU4-2 LPCAT2 ING2 GLRA2 CHN2 NUSAP1 CCL19 BID OLR1 BCHE SLC16A1 PDGFRA FAM118A THNSL2 GRHL2 FOXP2 DOK5 RNF182 SCG2 ABCG2 ADCY10P1 SLC27A2 DGKE CEP19 FAXC RCHY1 SLC9A2 RELN WIF1 SLN NXPH1 PPEF1 NR4A2 MOB4 RAB3B TMEM100 RASGRP1 CCNB2 NDN NMRK1 RGS8 IL13RA2 SVOP CBX5 PLA2G2A REXO4 RABGGTB BMP6 BMP5 BMP3 CBLN4 TRMT61B HAPLN1 SLC25A4 NDUFB3 DUSP19 ELAVL2 FBXO45 CALB1 DNAJB4 MAN1A1 WNT2 TAC1 DRD5 PRKG2 CXADR RCVRN GRID2 NDUFA2 KCTD4 TRAPPC6B HIST1H2BA SYT10 TRIM36 MET FAM98B SEMA3E CX3CR1 HDAC8 CRYZ TTR EDNRA SPRED1 KLRG1 RBM7 SP110 MX1 MX2 GPR37L1 RFX4 PSMB9 MT1A MGP MT1G NHLRC1 MT1H MT1F IFITM2 PRSS1 IFITM3 IFITM1 ADH1C SERPINE1 IL2RG MT1JP UBE2L6 AQP1 C4A APOL6 IFI16 MYC B2M GBP3 GBP2 GBP5 CDR1 APOBEC3G GADD45A HLA-C HLA-A PRG4 HLA-B HLA-G VASN HLA-E PARP14 HLA-F PARP12 PLSCR1 PLSCR4 SERPING1 MRVI1 CRYAB PLA1A CFB MACF1 IFI35 PTTG1IP MGST1 IFIT2 IFIT1 ICAM1 IFIT3 MT2A GJA1 GSTM5 EDN1 ANXA2 GSTM1 H3F3C FSHB NMI EMP1 HBA1 CP SYN3 OSMR SIGLEC1 GAS1 ITPKB PAH IGHD SERPINA3 SDC4 AREG MEDAG KIAA0040 KIR2DL4 CD38 TIMP1 NFIL3 IGHA1 STAT1 STAT2 FAM189A2 ZDHHC11 F3 RNASE1 SAA2 ZNF578 RNF122 CD44 GSTP1 NOTCH2NL PDC IFIH1 IL4R SEPT12 CD74 CD163 TAP2 TAP1 BSPRY VCAM1 AGT CXCL10 CXCL11 ZNFX1 NUPR1 FAS PMP22 S100A8 CSF1 IFI6 ZFP36L2 CTGF RNU11 ZFP36 LDLR DDX58 HGF SELE XAF1 MUC20 STK19 FGF1 TGM2 CNN3 EFEMP1 BAG3 MLKL TIPARP ITGA5 DTX3L MSN OAS1 GH1 IRF1 NFKBIA FCGR2A FCGR2B OAS2 IRF9 CXCL8 GMPR TNFAIP3 CXCL2 CXCL1 CYR61 PDLIM1 PLTP SCIN PSTPIP2 CASP4 HIST1H1E GZMB SOD3 TPD52L1 DCN SOD2 APOC1 ACKR1 C1R SYCP3 C1S THBS1 YBX3 USP18 SLC4A5 GNA14 MT1DP RBM3 AP1G2 ZIC1 DHX58 CCL5 CCL2 UPP1 TSHB RBFOX1 ETNPPL L1CAM AFG3L2 ASS1 NISCH HNRNPK SPARCL1 PFN2 CALM2 CALM1 HSPA1B STXBP1 CPNE6 MYCBP2 SERPINE2 LRP4 ADCY2 DCAF6 AQP4 PHYHIP ACTB DPYSL2 SV2A FLRT2 FSD1 PIP4K2C CYP1B1 SF3B1 ANKS1B TSPYL4 TSPYL1 TSPYL2 CAMLG GJB6 HYOU1 RNPS1 ITM2C RGL1 GPM6A GPM6B BEX1 SCHIP1 STMN3 RAPGEFL1 PPL ABR LARP1 PRDX6 PDE2A ARL6IP5 GLUL PIP5K1C SOX9 COX2 TP53BP2 PRKACB CDK5RAP3 BBS2 GABBR2 PNPT1 KCNB1 ANXA5 NCOA4 KLHL2 RAP2A NBPF14 MLF2 PTPRF TUBB2B PRPF19 MAPT VSNL1 GARS GAS7 ALDOA GABRB3 GRAMD1C GABRB2 GABRB1 ARF3 PEA15 PTPRK THY1 FAM171A1 PPP3CA TRIM9 AACS LDHB LDHA CAMKV ARNT2 CAP2 YTHDF1 MEF2C TTC3 CIT PDP1 HADHB TJP1 FABP7 GPAM MAP1B OAT NDUFA12 GDI1 ATL1 FAIM2 SIPA1L1 TUBA1C JPH4 TUBA1B CAMK2N1 CUX2 HEY1 ENC1 CHN1 CKB SLC17A7 NEFM MAP3K4 ZBTB18 FBXW7 ANKRD27 RUNDC3A APLP1 LMO4 PCDH9 B3GAT1 ATP1B3 ATP1B1 OLFM1 MORF4L1 EEF1A1 PPIA SLC9A6 COL5A2 GSTA4 XIST TGFBI CDK2AP1 LRP11 ANKRD36B CHRM1 SLC1A2 SLC1A3 HSD17B4 MRFAP1 ATP1A2 CELSR2 GALNT11 CDH8 SLK RASD1 LAPTM4A PPME1 BASP1 HARS CFL1 NPTX1 HMGN3 MYH10 PAK3 PAK6 HMGN1 SLC38A2 PNISR SYT1 TRAPPC8 PRNP RAP1GAP2 TBCB DDAH1 TCF4 RSRP1 CDH18 FGFR3 ND6 PFKFB3 GRIA2 RAB3A NRSN2 DDX5 IRS2 CLSTN1 CACNA1A ATP6 ACTG1 AK5 SRP14 BRINP1 SESN1 TMSB10 ATCAY LRRC4C SH3GL2 RPH3A SYBU PRRT2 HSP90AA1 CBX6 KCNJ9 HSPA2 BAIAP3 DNM1 SEPT3 LINGO1 PJA2 MEIS2 SNPH CPE SERPINI1 TMBIM6 R3HDM1 CHI3L1 SHANK3 BMPR1B SNAP25 YWHAG RTN4 RTN1 CNTNAP1 YWHAB HPCA CELF2 MAST3 TRPS1 HMGB1 RNPC3 RAP1GAP ELAVL3 IRF2BPL LASP1 PSAP LBR EIF4H WASF1 LONRF2 SCN3B DDX17 UNC5A ATP2B4 ATP2B1 YWHAZ NELL2 FMNL2 GAP43 TXNIP EIF3H VDAC3 NACAP1 B4GALT5 OTUB1 TPT1 LUZP6 CEBPB NCKAP1 MSMO1 DDN CXXC5 NRGN NGRN ZNRF3 PSD3 SUMO2 ALDH2 PTPRZ1 SCRN1 SUMO4 NPIPA1 HNRNPA3 NOMO2 KCNJ4 HNRNPA1 RPL22 RPL21 RPL24 RPL28 RPL27 RPL29 ATP6V0D1 RPL10 RPL13 RPL12 UQCR10 UQCR11 SNRPD2 RPL15 RPL14 RPL17 RPL19 RPL18 PTGDS COX8A RPL41 MIF EIF1 RPS27 RPS26 RPS29 VAMP7 RPS28 RPL27A JTB RPS21 RPS20 RPS25 RPL5 GABARAP CUTA SPARC RPL3 BEX2 ANP32B MAGED1 RPL32 RPL35 STMN4 ENO2 RPL8 C3 RPS16 RPS15 RPS18 RPS17 LGALS1 RPS19 PRDX1 FTH1 RPL37 RPL36 COX3 FAM19A1 APOE RPL39 RPL38 SEC62 RPS11 APOD TNS3 RPS14 RPS13 ITPK1 TUBB MYBPC1 TF PTMA MZT2A PABPC3 PABPC1 FXYD6 ALDOC MGLL TOMM7 COX7C HBB OAZ1 HINT1 SNX3 CSRP1 PLLP CTSH BRD2 ATP6V0E2 GSTO1 GAD1 HSBP1 TUBB4B COX6B1 SCRG1 C1QB COX5A RPLP0 NDUFA13 RPLP2 DIRAS2 RPLP1 NDUFA11 NUCKS1 TUBA1A COX5B CST3 TMSB4X GUK1 CARNS1 HLA-DPA1 TMEM14A RPS8 RPS9 RPS6 ZBTB16 RPS7 HS3ST4 RPSA PINK1 UQCRQ FAU APLNR PARK7 NDRG2 COX6A1 TUBB3 TCEAL3 CAPN3 RPS5 RPS2 DSTN EEF2 WASH3P GFAP MAL ND2 FTL FGF13 AMPH ND3 ATP6V1A CNP RPS19BP1 FAM107A WASH2P COX7A2 UQCRH SALL2 UBC EIF3CL IGFBP7 EFHD1 GPX1 GPX4 RPL13A EDF1 RPL37A NDUFS5 EEF1G NAA38 CUEDC2 NDUFB8 NDUFB2 DBI MOBP HSPB1 CALB2 NRIP3 SERF2 NDUFA4 RPL23A SOD1 CLDN5 EIF3L ABHD17A PTMAP5 UBA52 GAPDH DCTN3 RPL10A RPS4X POLR2I CHCHD2 AP1S1 PDYN PPP1R3C RBP4 CTH OR4C12 POP1 ROPN1 FGL1 AQP9 SV2C MSR1 EGR1 EGR2 EGR3 EGR4 KLF10 EHD3 MYL12A TLCD1 PNOC CCKBR VAMP2 TSPYL5 PTP4A1 TTYH3 INPP5A GRIN2B PTDSS1 BLOC1S2 HMOX1 PDK4 PDK3 DUSP5 JUN CCL20 SORCS3 SULT1B1 SLC7A8 KCNS2 ARF4 CSRNP2 GPR26 PCSK1 RASAL1 SERPINB4 IL34 ATP6V1G2 PRMT8 SERPINB3 FOS GFRA2 SERPINB8 GTF2H5 FABP3 FOSB STAC2 PLIN2 TTPAL KRTAP26-1 GBA MRPS36 SLC43A2 PTGS2 NAMPT ENSA NPY CHML CHRNB2 CA12 KLRC3 PRAF2 DIO2 HS3ST2 NPTXR ODC1 PPP1R15A TNC CNDP1 NPAS4 EFNB3 NCDN NPTX2 SYT5 INHBA HIST2H2BE LSM3 EFNA3 LOX CDH13 BCAT1 NRSN1 HIGD1B MCHR1 KLRC1 AP2M1 KCNIP3 BDNF MMP3 NRG1 MARCH3 FAM72A KCNK1 CXCL9 NRXN3 HTR2A NREP ADRA1B MDK LINC00312 FDXACB1 GLP2R GREM2 RAB15 DBF4 VGF HCN1 TRIB1 ACVR1C SPATA22 NT5DC3 CACNG3 RPL7A PUS7L SYTL4 SFRP2 CYP2C8 ZC3H11A RPL26 TMEM63A AHNAK ADH1B ASCL1 KIAA1328 ABI3BP PLCE1 STOM FSD2 RIBC2 VNN2 ZNF138 SLC22A6 CFH SULT1A2 SNRNP70 ATP6V1C2 LYZ CLDN11 KAT2A POC5 FSHR TLR7 COX7B AEBP1 EPCAM AKR1C1 BGN TJP2 FABP4 BDH2 KIAA1958 RYR1 F13A1 AOAH PYGM FCGBP CENPC HLA-DMB ADAMTSL3 PDGFRB NPNT MOG NPY1R GALNT15 PAGE2 FRZB ZNF83 IGKC RAB29 NKTR PCID2 CCNA2 PFKFB2 ARHGAP15 ZNF765 GYG2 IL13RA1 CDRT4 ANGPT1 MEPE CLK1 VCAN RASA4 FAM153B HLA-DRA LOC389834 NID1 LMOD1 PAGR1 DYNC2LI1 CA8 PCOLCE P2RX7 SLC25A18 PEAK1 CHDH ZNF737 HIST1H2BG HIST1H2BF PDE5A ASPA ITGB3BP SEMA3A COLEC12 ITGB4 LAMA4 IL1RL1 RBM5 EDNRB ZNF846 PLEKHH2 ACTN2 SERPIND1 CYP1A1 PLCD4 NAIP PGAP1 CMAS AKAP5 GNG2 STRIP2 CNST PPP4R4 SERPINF1 MAL2 PRKCD SNAI2 PID1 PTGFR NECAB2 DOC2A NEDD4L PCDH18 HSPH1 LIPG GABRA3 AJAP1 SYN2 CD24 GYPB PTPRR PTPRO HBD CROT ZCCHC17 KLK7 NEUROD6 ANKRD6 NEUROD1 ANKRD7 PGRMC1 TOM1L1 B3GNT2 USP8 KIRREL3 PCDH8 CNTN3 PTPN3 RAI14 GDA SEZ6 CDH9 TCEAL5 IL12RB2 MYH11 SERF1A SLC30A3 DNAJC12 ZFP69B C1QL3 GGCT DIAPH2 SYNJ2 ARHGAP18 CORO1A ETS2 ACTG2 IL18RAP CLEC5A TXNDC9 ATP6V1H PSPH KCNJ6 NPY5R MMP8 ANGPT2 KCNJ13 GULP1 OGN RCN1 CDK5 DSG2 CA1 SMN2 CCBE1 DDX10 SYT13 PLA2G10 CAMK2D ITGB3 PALMD ADHFE1 AZGP1 PLCD3 AHCYL1 PLEKHB1 LCE1B KRTCAP2 RNF144B TCN2 HAMP SSPN ITM2A HLA-DRB4 HLA-DRB3 HLA-DRB1 MS4A7 DNALI1 INPP5D BRIP1 MAATS1 A2M BBS1 GSTM2 PTCH1 EMP2 COX6C FXYD1 ID3 PLEKHM2 TLR8 TAX1BP3 TLR5 DDR1 HIST2H2AB RRAS PHGDH CD34 TMEM176A TPK1 IL11RA RNASE6 PER3 HLA-DPB1 RAMP2 RGR GDPD2 ADAM28 CXCR4 METTL7A HLA-DMA SNRPN CPSF1 CYBRD1 CXCL12 SLCO2A1 PLXNB1 CD84 RPEL1 CXCL16 TMEM123 HIST1H2AE SLC16A9 HLA-DOB SYT2 EPHX1 SLC2A1 PLAT TTF2 CDH23 ROS1 SLC38A3 PRODH ZNF385A ABCC9 CAV1 ITGA2 KCNJ16 MFAP5 NPC2 SCN4B ITGA6 HSPB8 HIST1H1B HIST1H1C HIST1H2AM VWF GABRG1 CIRBP SELENBP1 PIK3IP1 SLC5A11 GM2A CHGB CHGA LUM ATP6V1E1 PIH1D2 CKMT1A DCLK1 FNDC5 ACOT7 EPHA4 SATB1 CCNC GLRX STS SV2B GPR158 CLUL1 PRKCB NUAK1 HPRT1 SSX2IP SCN2A TSHZ2 PREP PLA2G5 CRHR2 GRIN2A TDO2 STMN2 ATP6V1C1 CCDC113 GABRA2 GABRA1 DUSP4 TPI1 KCNB2 GABRA4 ANXA6 NME5 SORCS1 MMP10 SYN1 RET PTPRN NKIRAS1 SMYD2 SERPINB2 ATRNL1 ELMOD1 STAT4 ELOVL4 BAAT RIT2 KCNQ5 PLCB1 KCNA2 ADAM23 ICA1 ROBO2 FAM3C NEFL NEFH OLFM3 UBE2T UBLCP1 LY6E ANKRD22 NAPB CHRNA1 UCP2 ATP1A3 TOMM20 GRB14 KCNH1 CADPS2 SYT4 GOT2 HGD IPCEF1 RALYL HOPX REEP1 CACNB4 CPLX1 RORB HIGD1A PORCN RGS4 FGF9 ZMAT4 IBSP MSC RGS7 NAP1L2 HUNK RTN3 NDUFB5 NCALD DPP4 ELAVL4 PHACTR1 OPCML RBM11 KCNH5 OXR1 DCC MND1 ATP2B2 GABRG3 GABRG2 ADCYAP1 NELL1 GREM1 GLRB UTS2B INA CAMK1G PFKP LDB2 WIPF3 PPM1E IL1RL2 MAPK9 FIP1L1 CRYM MAPK6 IL1R1 RFX2 APLN HSPA1A CES1 SYNPO2 TOB2 SSFA2 TOB1 ANTXR1 EXPH5 S100A12 WWTR1 DTNA IL17RB CYP27A1 MYO5C HPR LPAR4 RXFP2 C7 LRAT TNFSF10 JUNB ANXA1 DUSP1 EMP3 GNG12 CFHR3 DDR2 BTG2 SLC7A11 SH3BGRL UIMC1 PGAM2 SORBS1 FMO3 NFIA TRIP10 SYNM GPNMB FADS1 PRRX1 CRTAP KLRC4 FAP MASP1 ZFP36L1 RNF19A FLNC SMAD9 GEM MATN2 KCNE4 GOLIM4 OSBPL11 GAGE2E FAM81B TRDN GFPT2 BCL6 SERPINI2 ST6GALNAC2 FBXO44 HMBOX1 CNGA3 CR1 MID1IP1 OPRK1 SNTB1 PALLD TTN ADAMTS1 PRLR PPP1R16B ZPBP DKK1 TMPRSS15 USP17L2 SLPI RNF185 CNTN5 CSPG4 SIK1 DSC3 VIPR2 APCDD1 KRT6A LINC00518 TNR RPRM ANKRD34C LRRIQ3 CACNB3 BCAN DLG4 LHX6 CEMIP NR4A1 GPR17 PLCH1 TUBB2A GNG13 ETV5 INS-IGF2 BMP1 CDK1 CAMK4 XCL2 AKR1B10 AVPI1 CITED2 HILPDA CELF4 ILDR2 IGSF21 FBXO41 UPK1B CD36 PCK1 TUBB4A FAM131C UGT2B4 CCDC172 PTGER3 UGT2B28 RND1 SMPD3 AKAP14 SULT1E1 MRC2 VIM C3AR1 ZNF267 ST18 COPZ2 CFI PLA2G7 EPS8 SCGB1D2 SLC19A3 ANXA4 BBOX1 MYOF H3F3B PAX6 SERPINA5 ELOVL1 ZNF100 ELOVL7 PLP2 ZNF217 STON2 RNF135 GPT2 TEX9 DSC2 PIPOX SPP1 HPS5 LY86 NEK3 ZNF763 GPX3 DAB2 CNTNAP3 LY96 FCGR3A MCL1 ESF1 CD226 ZNF844 ACSL1 SP100 ARRDC3 XRCC2 ZBED8 LPAR3 IFI30 CCDC112 TFEC ANLN TLR1 TLR4 TLR3 CLIC4 MAOB TNFRSF11B CTSS CTSL LRRCC1 CTSC NQO1 CD53 PARP4 PARP9 C1QC RYR3 C1QA NPL LOC646214 LAIR1 RARRES3 ERMN RGS22 CAPN2 CD93 LRRIQ1 CYBB RASGRP3 ZMAT1 PMAIP1 CD99 IRF8 DOCK2 HSPB6 DNAH7 HMGB2 SIRPB1 MFSD1 CASP1 PDLIM5 HIST1H2AI S100B HIST1H2BK ARHGDIB SFR1 VSIG4 ARL15 HIST1H4L AHNAK2 MEIG1 SYTL2 NEURL1 NSMF HIST1H4K HIST1H4D VIP SF3B5 PPP1R37 NYAP2 BAIAP2L1 UXT KNSTRN NTSR1 S100A10 BSN CHST9 PRKCG NTNG1 BCL11A HCFC1 LXN TSHZ3 SMC4 TXNDC17 PRDX4 HIST1H3B PDGFD HIST1H3F FN1 DCBLD1 VAV3 FXYD7 CX3CL1 FAM171A2 ST8SIA5 DLGAP3 SPTBN2 IL33 MAP4K2 PRSS3P2 F5 FAM200A SH3RF2 GLI3 OLFML3 SOSTDC1 RSPO2 TLE1 OLFM2 RIMBP2 UBE2M KCNG1 KCNG3 CHRNA4 RAB1C NDUFB10 ANKRD36BP1 CIB2 NACC1 SLIT3 SYT7 NR4A3 PITPNM2 PITPNM1 LHX2 CDH12 NOP10 PMCH SEL1L3 CYP2C19 OSBPL10 TMEM108 EMX2 GGH HTR1A CEP170P1 RTN4RL1 FAM153C PYDC1 CELF3 DUSP14 GHR PPP6R1 SDR16C5 DSP THAP2 PTHLH SPRY4 HCN2 CSNK1G2 OTUB2 RTP5 HIST1H2BM TTK GRM2 GRM8 DLEU1 PDSS2 BCO1 WSB1 FNBP4 SMA4 ALOX5 PPBP RPE65 TREML1 RD3 SYNPR NBPF10 TLR2 APBB1IP SMYD1 LAPTM5 LCE2D HCLS1 UCMA CST4 ZNF449 SRSF11 TARBP1 OR2T6 FOLH1 SRSF5 MGAM REEP3 CCDC121 NTS IGHG1 RGS9 TMEM255A LUC7L3 CNTNAP4 HTR2C IRAK3 KRTAP10-4 OVGP1 KRTAP10-5 KRTAP10-9 ALOX5AP ALDH1A1 SNRPA1 PIWIL2 KIR3DS1 FCAR RND2 SIX3 
osteoarthritis_RPL21 RPL24 COL1A2 ASS1 RBP4 VIM RPL26 MT1H NBL1 RPL29 MT1F COL12A1 SERPINE2 RPL12 GLRX RPS4Y1 SPOCK1 SERPINF1 S100A13 CYP1B1 RPL17 RPL19 CCNL1 EGR1 RPL41 RPS27 RPS29 RPS21 RPS20 RPS23 ATF4 LXN RPL6 RPL3 RPL30 RPL32 RPL34 RPL9 RBPJ C3 RPS16 RPS15 MT2A LGALS3 RPS18 CCDC92 RPS19 FTH1 HMOX1 RPL36 RPL39 COX1 JUNB IER5 IER3 CTSB DUSP5 JUN DUSP1 VEGFC FN1 LIF COX6C MRPS6 ID2 CCNG1 PABPC3 PAM PABPC1 GAS6 TOMM7 SGK1 HIST2H2AA4 SDC4 ADM RPS27L CTSK NFIL3 SOCS5 AKR1C1 FOS CREG1 HADHB FOSB SCRG1 PLIN2 VMP1 RPLP0 AKAP12 PLAGL1 CA12 RPS7 PNRC1 RPSA EEF1A1 CXCL12 NUPR1 PSAT1 SCG5 LOXL1 CLEC3B ZFP36 IDH1 IGFBP6 IGFBP4 BNIP3L IGFBP3 EEF2 MAFB PDIA5 MAFF NT5C3B NACA COL6A3 FTL FBN1 HTRA1 SAT1 UBC EIF3CL TMSB10 CD99 GPX1 SRGN MMP2 GPX4 GFPT2 RPL13A NFKBIZ RPS3A MFAP5 NFKBIA IL6 RPL37A CHI3L1 CXCL8 TNFAIP6 TNFAIP3 CXCL2 CXCL1 CXCL3 CXCL6 DPP4 CYR61 CA2 RPL36A AOX1 MAN1A1 RPL23A KLF4 CDC42 SOD2 PKM GREM1 DDIT4 TXNIP NACAP1 GAPDH FOLR1 TPT1 CEBPB CEBPD FHL2 SEMA3C RND3 THBS2 ADD3 ADAMTS1 RPS6KA2 CCL2 POLR2L LUM DEK EID1 MYL6 PSMC6 DDX39A MARCKS WDR82 PSMC5 PSMC3 HNRNPC MYL9 RAN POMP PCMT1 KNSTRN RABAC1 S100A11 JAG1 KLF10 PTP4A2 FERMT2 EIF5 JTB SNAI2 PPT1 CRYAB CDCA3 MRPL18 ENO1 SMC4 HIF1A MYLK EPS8 PRDX1 TIMM17A SERPINH1 SRP9 ANXA5 SSR3 ANXA6 EMP3 MRPL27 TUBB2A CS GAS1 CENPK CDKN3 ARF4 ARPC1B THY1 MRPL33 TRMT112 RAD51AP1 LDHB LDHA CSRP1 TK1 SSR1 SSR2 PBK CEP55 DLGAP5 DYNLL1 PGAM1 TUBB4B ARCN1 PSMA6 COL4A1 PSMA4 FABP5 SMOC2 PSMA1 MAP1B PLP2 CKS2 OAT TGFB1I1 GSTP1 RARS CENPA TUBA1A TMEM263 PSMB5 TUBA1C TUBA1B OLFML3 PSMB3 PSMB1 AP3S1 COL11A1 TMEM14A RPS8 PRRX1 EIF1AX ILF2 HNRNPAB YIF1A RBX1 PPP1CA MORF4L1 MELK HAT1 SRSF3 SNRPF S100A4 ERP29 SNRPG SNRPB MAD2L1 RAB1A ODC1 SRSF2 PARK7 AHR HSP90B1 CTGF PPP1CC TUBB6 TUBB3 CFL2 TPM1 CFL1 CSE1L USP1 HMGN3 HMGN2 KPNA2 NEK7 GTF3A NDC80 RCAN1 GGCT ARPC3 ARPC2 NCL ERH ND4 NOP10 BIRC2 LRRC59 GMNN CORO1C NDN IGFBP7 TXNDC9 PLS3 ACTR3 RFC4 HSP90AA1 VBP1 ITGA5 TPRKB AHSA1 MFAP2 CDK1 MCM6 PSMG1 HMMR NREP UAP1 RAD21 LBR NAE1 BCAS2 PRC1 HAUS1 NAGK RAB13 DAD1 SLC25A6 SLC25A5 MTCH1 EIF4A1 SEC23A HSP90AB1 FHL1 UHRF1 ETFA TTK ADAMTS5 SUMO2 DUT ACTN1 PPA1 TM4SF1 CDC20 MGP KARS ANP32E KIF20A PFN2 CALM2 MXRA5 PFN1 MTPN IFITM3 KDELR2 IFITM1 TAGLN MYL12B NTN4 ACTB SNRPD3 RACGAP1 MEST TMED9 SURF4 TALDO1 MANF HLA-A COMMD8 TUBG1 RPS26 MYL12A TPX2 TAGLN2 SDC2 GPM6B MAGED1 ARL6IP1 MRPL3 DHX15 ARSJ SEC31A RHOA SEC13 PTGES3 TUBB KRT10 ZWINT MLF2 NME1 ANLN PTMA UGDH P4HA2 ID3 CALU TAX1BP3 CRELD2 RABGAP1 TRAM1 KIF11 STRAP TOP2A NEDD8 BMI1 RAP1B SEC61G C1QBP SEC61B TMED2 CLIC1 CTSC CCT2 MLH1 RANBP1 RPA3 PGRMC1 HNRNPA2B1 NDUFAB1 TRIP13 MAPRE1 GDI2 NUCKS1 RAC1 NUSAP1 CCT7 UBE2C DPM1 COL5A2 UBE2S UBE2T COL5A1 BUB1B POLE3 DNAJB11 CDK2AP1 MYADM DEGS1 PPIB PCNA ZWILCH AURKA MRFAP1 TYMS FBL TMEM123 PTTG1 KIF5B BANF1 DSTN CKAP2 PDIA6 CCNA2 LOX OSTC UBA2 DDX1 COX7A2 CCNB1 CYTL1 MMP1 HSPA5 MYOCD CBX3 MMP3 HSPA8 MSN CBX1 VCAN ACTA2 NDUFS6 NDUFS5 ALDH18A1 CYCS YWHAG HAPLN1 PSMD14 CKS1B HMGB1 DBI HMGB2 NID2 HSPB1 UBE2Q2 YWHAQ FAM83D RRM2 H2AFZ RRM1 SHCBP1 YWHAZ VDAC3 VDAC2 PTMAP5 MORF4 YBX1 THBS1 MSMO1 RPS4X SEC61A1 CHSY1 BUB3 CHCHD2 ACTN3 ADHFE1 ZPBP ACSL6 MYL1 TEF MYL3 NEURL2 CTH NINJ2 SPRR3 RAMP3 VIPR2 EPAS1 PPP1R3A DLL3 NTSR1 PTGDS ABCA2 SMCP TNNC2 NR1D1 NR1D2 BTD RIPPLY1 POR MYLPF GJB2 TNNT1 ADSSL1 GJB6 PEMT CRYAA GSPT2 ADH4 DGUOK GALR2 CMYA5 SCN1A ATP6V1C2 MYBPC2 SIRT6 MLF1 MYBPC1 ACR HIST3H2A NMU MYOT ID4 CAMK4 CCL28 RASL12 PRL TMPRSS2 UMOD STYXL1 STAP2 MYOC PGAM2 FKBP1B PER2 PER1 NDUFA4L2 TCAP HERPUD1 NPW CHN2 MC4R METTL7A LDLRAP1 MYOZ1 SEMA4B HS3ST1 GSR CKM FBXO17 TPM2 GFI1B TMEM139 GSTA4 PKP3 CDK2AP2 RGS19 RNF32 ATF6B FBLN1 COX6A2 NDRG2 CADPS2 IGFBP1 POU3F1 GCKR CPA1 EPHX1 TRPC5 KRT36 FGF18 SYNJ2 BCAT2 FGF13 GCM1 MYOM1 MYOM2 ARHGAP8 PFKFB4 CACNA1E NRTN SLC38A3 SH3GL3 MAP2K6 EPN1 CRYGD MYH2 ACTA1 MYH4 CRYGA PDE3A BCAR1 RTN1 DLX5 NPR3 CHD7 DBP HRH2 PSTPIP2 RDH16 DNAI1 MUTYH HIST1H1D RNF24 UTS2R RWDD1 KCTD4 SELENBP1 ZAP70 TST SCGB2A1 INSM2 SEMA3A CRX ATP2A1 BARX1 USH1C CKMT2 EPS8L1 SRY BSND CACNG1 SYTL2 RFX4 KRT7 DCLK1 TEC CD2 COL1A1 TEK DCHS1 ACOT7 RIN3 RIN1 PRSS1 CRABP2 ADCY4 ASCL2 AQP1 ARNTL C4A STX11 HERC6 STK38L PTGFRN FSD2 ANKS1B GBP2 BSN GTSE1 PLK4 GADD45A BHMT2 GADD45G PBX3 IGF1 CBFA2T3 SOX30 BCAM TCN2 PPP1R1C SERPING1 FAT4 PTGES HOXB7 MOXD1 MS4A7 SLC22A4 SPON1 TXK PRF1 NR2E3 IFIT2 C2 LGALS1 ANPEP TNFSF11 EPC1 KCNN4 IL11 NCOA7 TNFRSF12A MYOF KRT14 LILRB4 SYN3 PAWR MMP13 APBB1IP LETM1 MMP12 TPPP3 PXDN P4HA3 MMP19 PAH HAP1 HCST KLKB1 RAPGEF4 COL18A1 PCSK1 SERPINA1 CD40 RRAD TGFA MEDAG CTSS NEUROD2 PANX3 FOXS1 CSRP2 HTATIP2 TIMP1 FCER1G CCR6 CBR3 IL33 ATP6V1G2 PRMT8 ELMOD1 GBF1 MME F3 GUCA2A ANO1 PLEKHO1 ENG HBEGF SPC25 CD44 LRRC15 MEGF6 PRSS23 ZDHHC2 CRIP1 ESM1 HEY2 CXCR4 MRC1 STAB1 ENPP3 FILIP1L AHSP TBC1D10C PRM1 BIK TFPI2 WNT5B NPY1R SARS EMCN MYCN RAB38 TRPV6 COL5A3 SCN8A COL20A1 PTPN5 CNTN1 TNC GIMAP5 FBLN2 SLC1A6 NPAS2 TNN RELN FGD6 FLNA SLIT1 RPRM ESRRA TBCCD1 CD93 INHBA NSG1 INHBB SELE REEP1 DIAPH3 CDH13 CASQ2 KIF2C FBN2 GUCY1B2 KCNE4 TACSTD2 CUZD1 NTS LTBP2 WISP2 ACTG2 TMEM100 RGS5 TGM2 ARHGAP22 CCNB2 RGS4 RGS1 RGS2 PLS1 GALNT3 PLA2G2D MEPE FCGR2B SLCO1C1 IRF5 TNMD ITGA8 PECAM1 DSG2 CCDC40 NNMT RASGRF1 COL14A1 BCL2A1 NRXN1 PTPN23 SLC40A1 BMP15 P2RY6 CALB2 MKNK2 LBP BLNK CPXM2 EMILIN1 TPPP GIF NOS3 MYO10 PLAUR TM6SF1 POMC CLDN5 ACKR1 ALDH1A3 MAB21L3 CTRB1 ACKR4 ACKR3 SSBP4 MYLK3 ARHGAP11A C1S COCH SGCG NT5DC2 EDNRB ADAMTS4 CCL7 UPP1 STK32C BEND7 NIPSNAP3A RPL22 ACSL1 RPL23 DKK1 MTHFD2 LEP SUB1 MT1G RPL22L1 IFITM2 RPLP0P6 UQCR10 ASAH1 APCDD1 UXT RPL36AL GNG5 SNRPD2 CAPNS1 CHAC1 NRBF2 AP2S1 NDFIP1 COX8A COMMD3 HLA-C IGF2 HLA-B LRRC75A-AS1 HLA-G COX7A2L VAT1 COMMD6 PTP4A1 GABARAP CUTA RPL31 PHB2 RPL4 TXNDC12 PCBP1 MRPL15 TMEM98 RPL8 PRDX4 ADH5 BLOC1S2 PDGFD COX3 DECR1 BTF3 SSR4 RAP2A MRPL32 NME7 UFC1 PABPC4 GARS ACTR10 SYNC ELN PEA15 STC2 AEBP1 CLTA MRPL36 HINT1 PHGDH PCK2 IFNGR2 MRPS24 MRPL51 ANGPTL7 COL4A2 XPOT MARS APEX1 SAA2 LAMTOR1 CD63 NDUFA12 CDKN1A NDUFA13 AMIGO2 TMSB4X PGRMC2 TMEM147 PSMB4 GPNMB MTX1 TMEM14B TMEM14C EPDR1 WNT5A VCAM1 COPS5 ITGA11 UQCRQ ISCU PPIC FAIM PROS1 SLC1A5 COX6A1 FBLN5 LAPTM4A BASP1 TCEAL4 HMGN1 TBCA EIF2S2 RGCC CDH11 COL6A2 IARS ND2 ND3 RSL24D1 SRP19 CEMIP UQCRB DPT RNF181 EIF4EBP1 PLAU SRP14 WISP1 EFEMP1 EEF1B2 EFEMP2 NME1-NME2 NARS CAMTA2 AP2M1 MMP7 GPX3 GPX7 PLA2G2A ASNS EDF1 HAX1 ITGAE NPC2 TMBIM4 RCN1 MFAP4 CPE CDK4 FAM96A PSMG2 SERINC1 TMBIM6 PSMD10 NDUFB5 SHMT2 HMGB3 TARS UQCRFS1 COX4I1 TIMM8B ADSL NDUFA4 PCOLCE NDUFA1 TPD52L1 UNC50 EIF3H COL8A2 DDIT3 EIF3F PTX3 EIF3G DYNLT1 UBA52 EIF3D PFDN5 TRIB3 EIF3E RNF11 SEC11A NXN C1R THBS3 SRM ATRAID NGRN RBM4 CDIPT RPL7A IL1R1 HSPA1A RPL28 RPL27 CDO1 HSPA1B APP SERPINE1 DCAF6 MXI1 ABI3BP S100A10 ELL2 COL2A1 STAG2 ITM2B VGLL4 RPS24 RPL35 TWIST1 IFIT1 ELK3 PCDH18 IFIT3 CYB5R3 GOLGA4 GJA1 ALCAM HOXC6 GLUL SOX9 CDR2 DUSP4 NBPF14 RHOB VEGFA COL3A1 ID1 ALDOA SERPINA3 CLIC4 BTG1 HILPDA RPN2 SERPINA5 SH3BGRL3 TIMP2 GCH1 KTN1 TTC3 NOV FMOD ERRFI1 SRPX FKBP10 PTGER2 AKR1B1 GBE1 NOTCH2NL SLC20A1 LMAN1 SRSF11 CYBRD1 HUWE1 TUBA4A ITGA10 XIST TGFBI ZFAND5 PRUNE2 CLU PLOD2 PAPSS2 COMP RPS5 RPS2 RPS3 SLC38A2 ISG15 ACLY BCAT1 PFKFB3 ATP6 INSIG1 ACTG1 LTBP1 SACS IRF2BP2 LAMB2 TGFBR1 BCL6 SMIM3 HK1 TREM1 PSAP SNAPC1 PDLIM5 DYNLT3 DCN KLF9 COL8A1 LNX1 PRELP ACAN PGM1 RPL13 RPL15 B2M EIF1 RNH1 COX2 CTSA WARS NMI TRAM2 CITED2 GYPC STAT1 RLIM HEXB TSPO WBP1L S100A6 EBPL CDC42EP3 CD151 PTGIS SOD1 EIF3L ALDH2 RECQL LATS2 SPARC ANP32B P4HA1 MBNL1 BGN HNRNPH1 CRIM1 LRP11 CIB1 EFNB2 SASH1 GNB4 ACBD3 HNRNPDL NDEL1 EDIL3 GGH CHSY3 MAPK6 IL1R2 ACTN2 CMA1 NUP210 CIDEA EVA1A SOX10 PON1 ITIH2 CLDN1 ABRA VPREB3 NFE2 CUBN NAPSA PRG2 SLC16A10 SULT2B1 HNF1A PKIB CFD SLC22A3 LPAR2 MGST1 CD79B PLAC8 APOH LGALS9 SYNPO AMPD1 EPS15L1 LILRB3 GJD2 CEACAM1 BHMT FXYD3 HRC CRLF2 BARHL2 GUCY2F TFCP2L1 KRT23 LDHC SPTA1 CAMP ADIPOQ SERPINB2 RNASE2 FABP4 RAMP2 RHAG CST7 GLI1 RAC2 PGLYRP1 DEFA5 HIPK4 XK S100A9 S100A8 HP ACAP1 EPX NTF3 HIST1H2AA USP43 TRAF1 NKG7 LCN2 CASQ1 RNF180 CORO1A CHAF1A AKR7A3 A4GALT ITGAD THRSP TRIM54 FBP2 MYH6 GPSM3 LTB4R SPN MDN1 KLF1 TBX4 SBK1 APOC3 HEMGN PPP2R2B SYNE4 RPS6KA6 ZIC2 TNNI2 ATP7A PCBD1 ARL11 KRT4 MTUS2 RUNX1 MEX3B FEZ1 AQP3 SSFA2 GNAT1 UBASH3B SERPINF2 MEP1B HOXB8 NECAB3 TTYH2 HOXD1 PDGFC SPATC1L RAVER2 EPB41L3 CRLF1 MMP14 PAX9 NCR1 FXYD2 AGO3 CENPM PRPH2 EVPL SULT1C2 CCR5 PAG1 WDR17 MEF2D ATRNL1 EGLN3 CDKN2A ARG1 COX6B2 MC5R RYR3 ECM1 CRCT1 SIPA1L3 PTGS2 FADS1 GDF15 PRRX2 HBE1 LMO3 HS3ST6 SLC9A4 SLCO2A1 CSF3 PVR GPC1 MAP3K9 PAK3 PDE8A TRPC6 NMUR2 CHRD HIGD1B FGF8 NPPB DNASE1 CASP8 WASF1 TBC1D9 NGF TSPAN17 NELL2 GAP43 MSLN LAMA4 EDNRA THBD PPP1R13L SCRN1 
tendonopathy_ACTN2 MARCO MYL1 MYL2 PPP1R3C MYL3 SLPI ASB8 MT1H APP IFITM2 RPL13 RPS4Y1 RPL36AL GBP2 CDR1 HLA-DRB5 TNNC1 TNNC2 HLA-A PRG4 TMEM196 COPZ2 HLA-E COMMD6 COL2A1 RPS29 VAMP8 MYLPF GJB2 RPS28 TNNT1 TNNT3 NET1 GJB6 SERPING1 LGMN RPS21 CRYAB PAF1 HLA-DRB1 CFD CFI ANP32B CFH RPL35 RPL34 IFI30 C3 CYB5R3 MT2A COMMD9 CMYA5 HMOX1 MYO18A COX3 SFN RPL38 COX1 CD14 APOBEC2 GSDMD MYBPC2 AMPD1 HBA1 MYBPC1 COX6C LYZ SIGLEC1 MYOT HRC RAPGEF3 HOXD4 FXYD6 TOMM7 SERPINA3 ACVRL1 CLIC5 SERPINA1 PTPRO HBB MRPL33 CSRP3 SEC61G TIMP3 ANKRD2 SH3BGRL3 GAR1 TIMP1 UBXN6 MEF2C GPR1 TMOD4 SORBS1 RPA3 WWP2 BGN ZDHHC11 AES RNASE1 ANGPTL7 CYP21A2 NDUFA4L2 SAA2 SCRG1 TCAP ENGASE C1QC RYR1 GDI1 TCF25 HEXB PYGM PTMS CRIP1 AIF1 MRC1 ZNF205 CD55 MYOZ1 GSN LMO2 CD74 CD163 CKM CRTAP APLP2 GTF2F1 TYROBP VCAM1 TUBA4A PINK1 NUPR1 S100A8 TNXB CD81 CLU ASB13 FBLN1 NDRG2 CLEC3B COMP SLN NRAP TCEAL2 RPS5 CYBB FGF10 CASQ1 XAF1 ND4 ND3 ND6 MYOM1 MYOM2 AK1 HTRA1 COX7A1 SAT1 MYL6B BOLA2B EFEMP2 UBC UBB NDN CHAD EIF5B TRDN GPX3 MMP1 PLA2G2A MMP3 MUC5AC NEB MYH1 MYH2 ACTA1 DAB2 NPC2 EEF1D BCL6 RPL37A TNMD HLA-DRA NFE2L1 MYH6 CHI3L1 MYH7 SHMT2 PELP1 FCGR3A PLTP PSAP BOC CA3 RPL36A YWHAQ XIRP2 SERF2 D2HGDH XIRP1 HAUS7 SOD3 KLHL41 SOD1 EIF3L ALDH1A1 TXNIP STUB1 FOLR2 FOLR1 COLEC12 C1R LENG8 YBX3 PRELP TTN ACTC1 CKMT2 ALDH2 TNNI2 VSIG4 TNNI1 PGM1 LUM RPL21 RPL24 STARD9 RPL23 DKK3 COL1A2 MYL6 COL1A1 HNRNPK SCD MARCKS MGP CD9 ZC3H11A VIM MYL9 NBL1 CALM2 MXRA5 CDO1 CALM1 RPL11 KDELR2 TAGLN SERPINE1 COL12A1 MYL12B ACTB DPYSL2 RPL17 RPL19 S100A10 EGR1 FZD1 JAG1 ZRANB2 RPL41 HLA-C RPL27A FAT1 RPS25 ATF4 RPL5 RPL6 SPARC RPL3 RPL30 RPL32 TXN PTTG1IP TWIST1 PALM2-AKAP2 RPL9 HIF1A RPL7 EPS8 RPL8 RPS16 RPS15 LGALS3 RPS18 GNG10 GJA1 LGALS1 EPB41L2 CRTAC1 FTH1 ARL6IP5 RPL39 PNO1 RPS11 RPS13 RHOA ANXA1 SEC13 ANXA2 ANXA4 ANXA5 H3F3B EMP1 FN1 NBPF10 PTMA COL3A1 PXDN COPG1 CALU GARS AARS DDR2 COL18A1 CLIC4 PEA15 AEBP1 IQGAP1 LDHA RAP1B HLTF CSRP1 CTSK TIMP2 SPTBN1 DYNC1I2 CLIC1 YTHDF1 CAP1 PGAM1 AKR1C2 AKR1C1 FOS LIMA1 FKBP1A TJP1 COL4A1 HNRNPA2B1 HNRNPH1 COL4A2 CANX AIDA VMP1 LRRC15 CD63 RPLP0 GDI2 RPLP2 NOTCH2NL FSTL1 TUBA1A TMSB4X TUBA1C TUBA1B GPNMB OPHN1 SPIN1 RPS8 PRRX1 TPM4 RPS6 TPM2 RPS7 GOLM1 HUWE1 CRIM1 PPP1CB EEF1A1 PPIA COL5A2 TP53I3 COL5A1 DNAJB11 XIST TGFBI S100A6 CDK2AP1 SRSF9 GALNT15 SRSF2 FAM129A TNC MRFAP1 ASAP2 TMEM241 HSP90B1 NDRG1 TOMM22 CTGF LAPTM4A TUBB6 BASP1 TCEAL4 CFL1 CAPN2 SPP1 HMGN3 MYH11 HMGN1 HMGN2 PDIA4 PDIA3 SLC38A2 IGFBP5 IGFBP4 IGFBP3 DSTN H1F0 NACA COL6A3 ARPC2 MATN2 ND2 FTL FBN1 VCL PFKFB3 NOTCH3 DDX5 DPT ACTG1 SRP14 CNN3 EEF1B2 PODXL CALD1 RGS2 HNRNPDL TXNDC5 IGFBP7 TMSB10 EDIL3 CD99 ITGA5 HSPA8 CAV1 RPL13A CBX1 NFKBIZ RPS3A MMP9 ACTA2 OGN RCN1 EEF1G SERINC1 RTN4 SLC25A3 YWHAE SHC1 COL14A1 ILK LAMC1 HMGB1 NREP TREM1 ZMPSTE24 DPP4 SARAF EIF4H H2AFZ DYNLT3 RPL23A YWHAZ TBX5 KLHL42 DNAJA1 TWSG1 GREM1 PALLD DAAM2 DDIT4 OCIAD1 EIF3E GAPDH PFKP TPT1 ITGB1 MEA1 C1S THBS3 THBS2 SGCE PSD3 SUMO2 NPIPA1 
adenoma_CHGB CHGA LUM IL1R1 ACTN4 ECH1 CNBP PPA1 EID1 ASS1 SCD WDR82 VIM ACOT2 SPARCL1 SIK1 IFITM2 RPL11 KDELR2 CCDC69 ADH1B RPL12 GLRX TOB1 CLDN1 C4A MYL12B SULT2A1 PEG10 MYC RPL14 S100A16 JAZF1 S100A10 RPL18 PTGDS EGR1 EGR3 RPL41 HLA-DRB5 GADD45B STARD10 KLF10 HLA-C IGF2 HLA-B HLA-G HLA-E ARFGAP3 VAT1 FOSL2 RPS28 BIN1 STAR RPS20 ITM2B EZR HLA-DRB1 RPL5 RPL6 SPARC RPL3 RPL4 MAGED1 RPL32 TXNDC12 PCBP1 PTTG1IP GNS C3 RPS16 CYB5R3 PRDX3 RPS18 GJA1 PRDX5 C7 RPS19 PRKAR2B PDGFD ARL6IP5 APOE ZBED1 TNFSF10 CD14 JUNB RPS12 DECR1 IER3 DUSP5 SRP9 BTF3 JUN RDX DUSP1 H3F3B HBA1 SIRT1 RHOB PTMA CSDC2 BHLHE40 ID2 CYP11B1 MRAP PABPC1 CALR SGK1 CSRNP1 ARF4 BTG2 BTG1 OAZ1 SERPINA5 MAP1LC3B SH3BGRL TIMP1 NFIL3 ADIPOQ CCT3 TMOD1 PARP4 FOS CREG1 MRPL49 PGRMC1 TUBB4B TUBB4A HADHB TM9SF2 MRPL51 COL4A2 NOV FOSB PLP2 RAB9A RGN MGARP SLC29A1 INHA C1QC OAT CCL14 CDKN1C RPLP0 PIGP RPLP2 AMIGO2 RPLP1 FCGBP HERPUD1 CYP17A1 TMSB4X ACADM CXCR4 PLAGL1 METTL7A ENPP2 TMEM14A DEPTOR FADS2 CD55 PAIP2 FADS1 PHYH AOC3 RPS8 PNRC1 DPM1 SDHA EEF1A1 CXCL12 PPIA RAB31 NUPR1 BAMBI GSTA4 GSTA1 FAU ISCU PPIF DHCR7 PPIB RAB1A NDRG4 ZFAND5 PPP1R15A MRFAP1 SLC1A4 PEBP1 CLU BZW1 HSP90B1 ZFP36L2 PAPSS2 ABLIM1 RASD1 ZFP36 LAPTM4A CCND2 IGKC C1RL SPTSSA RPS5 RBBP7 SLC16A9 RPS2 RPS3 MAP3K5 HMGN1 FDPS IDH1 SLC38A2 EPHX1 IGFBP5 IGFBP4 DSTN CYB561A3 EEF2 TMEM230 ARMCX2 ARPC3 NACA EBPL GNAS CDC42EP1 MAFK IRS2 INSIG1 SRP14 PLAT SAT1 NR4A1 VTN TM7SF2 RGS5 CNN3 EEF1B2 IGHG2 EBP UBC RGS2 NDN CYP11A1 NDEL1 EIF3CL TMSB10 CYC1 MOAP1 ACTR3 ABCC3 HSP90AA1 TXNRD1 RPL13A NDUFC2 NDUFC1 DHCR24 TNFRSF1A CYB5A TGFBR3 GRHPR NFKBIA VCAN TMBIM4 HLA-DRA NDUFS2 SERINC1 ACO1 IDI1 ABCB1 GLO1 SLC40A1 HSPB1 CYR61 ALAD PSAP AOX1 SARAF PPP1R14A SMIM14 FGG H2AFZ CYP51A1 KLF4 DLK1 SOD1 DCN DNAJA1 KLF6 CAT APOC1 EIF3L DDIT4 TXNIP P4HB ALDH9A1 SLC25A6 SLC25A5 EIF3E TPT1 MORF4 EIF4A3 CEBPB CEBPD HSP90AB1 SEMA3B HMGCR RPL10A MSMO1 TSPAN12 RPS4X PSD3 SUMO2 ADAMTS1 ALDH2 CCL2 CDIPT CTNNAL1 SCARB1 PGM1 RPL22 RPL21 RPL23 HPCAL1 HSPE1 MGP IFI27 SOAT1 RPL26 HSPA1A PSMC1 MT1H RPL27 MYL9 PFN1 IFITM3 TAGLN TESK1 UQCR11 DCAF6 RPS4Y1 RPL36AL VPREB3 SPOCK1 MEST FDFT1 SIAH2 HLA-A COX7A2L RPS27 POR RPL27A PSME2 RPS21 HOXB2 PSME1 RPS23 RPS25 RPS24 GABARAP CUTA RPL31 RPL35 RPL34 RPL9 HIF1A RPL8 RPS15 MT2A RPS17 LGALS1 FDXR PDE2A RPL36 COX3 RPL39 COX2 COX1 FAM19A4 ANXA5 SSR4 ANXA6 MLF2 CS MZT2A NME7 CYP11B2 PABPC3 ALDOA GPI RAB5C COX7B DAZAP1 PTPRO HBB SDC4 AEBP1 RPS27L MRPL33 HINT1 MC2R UGCG LDHA SEC61G TIMP3 RPS15A RPS27A CTSD NQO2 ATP6V0E1 DYNLL1 BCAP31 PGAM1 GSTO1 TOMM34 PSMA6 NDUFAB1 CYP21A2 CD63 GBE1 NDUFA11 TMEM147 TUBA1C DNER OPHN1 AP3S1 MDH1 RPS9 EPDR1 HSD3B2 ATP1B3 ATP1B1 EEF1A2 COPRS PCP4 RAB38 UQCRQ WBP1L LY6E CIB1 IFI6 ATP1A1 COX6A1 CTGF CDH2 NPTX2 WFS1 IGFBP6 SLC9A3R1 SDCBP HOPX SMS ND2 TPP1 ERH FTL ND3 CPB1 ATP6 FAM107B ACTG1 STK19 HTRA1 COX7A1 SAT2 COX7A2 UQCRH TXNDC5 IGFBP7 ATP6V1F AP2M1 KCNJ5 GPX1 GPX3 VDR CBX4 MT3 RPS3A DAB2 NPC2 NDUFS5 KCNK3 YWHAG NDUFB1 RPL36A UQCRFS1 TIMM8B DYNLT3 NDUFA4 RPL35A NDUFA1 PKM PFKM VDAC2 STUB1 UBA52 PFDN5 NACAP1 GAPDH MTCH1 ACADVL HSD17B10 HNRNPA3 
dermatomyositis_GAMT RPL22 HOMER2 RPL21 ACTN2 RPL23 UBAC1 DES COL1A2 COL1A1 PPP1R3C MYL3 VIM RPL26 UQCRC1 RPL28 RPL29 PFN1 CDK16 RPL11 CCNI UQCR10 ARAF UQCR11 RPS4Y1 MYL12B ACTB UGP2 SNRPD2 CAPNS1 SERPINF1 E2F4 RPL19 S100A10 PTGDS NDFIP1 COX8A TNNC1 ANK1 EIF1 RPS27 PTP4A3 RPS26 MYL12A TNNT1 RPL27A PPP1R1A BIN1 PKIA PRKCQ RPS20 CRYAB PTP4A1 OGDH RPS24 GABARAP PHB2 IPO13 RPL32 RPL35 RPL34 MGST3 PCBP1 RPL9 RPL8 RPS17 BLOC1S1 LGALS1 RPL37 RPL39 APOD CYB5R1 RPS14 RPS13 APOBEC2 RHOA GSTM2 GSTM1 TPI1 ANXA6 MYBPC1 COX6C NBPF14 MLF2 RHOB CS FXYD1 COL3A1 ID1 MYOT PABPC4 GPI TOMM7 COX7C COX7B GYPC PTPRO ACAT1 OAZ2 MRPL33 NNT MAP1LC3B DGCR6L MYOC ZNF106 RPS15A RPS27A SVIL IL32 MEF2C PGAM2 FOS KTN1 PRMT1 AES FABP3 DDB1 TCAP PNPLA2 TRIP10 COX5A RYR1 NDUFA13 FHOD1 NDUFA10 RPLP1 GSTP1 PYGM PRKAG1 COX5B GYS1 CST3 ALS2CL OPHN1 TIAF1 MYOZ1 GSN KLHDC3 CD74 PHYH AGL RPS9 TPM3 S100A1 TPM2 PNRC1 EEF1A2 EEF1A1 UQCRQ S100A6 S100A4 PTPN3 NDUFB11 DLST PEBP1 ZFAND3 COX6A2 NDRG2 LAPTM4B NRAP CAPN3 RPS5 BANF1 NDUFV2 NDUFV1 SLC38A2 ATP6V0C EPHX1 GOT2 IGFBP6 IGFBP5 GOT1 IDH2 EEF2 ZNF91 H1F0 DYNLRB1 GNAS CASQ1 CASQ2 UBA1 UQCRB AK1 COX7A1 MYL6B RGS5 UBC NMRK2 CACNA1S ATP6V1F CYC1 CD99 TRDN GPX3 HSPA8 RPL13A RAD23A COQ9 MYH1 MYH2 NDUFS8 NDUFS4 NDUFS3 NES NDUFS2 CYCS ACO2 SNURF NFE2L1 MYH6 EIF4B SLC25A4 RTN2 SLC25A3 HSPB7 HSPB6 NDUFB4 NDUFB3 AGPAT1 HEBP2 DUSP13 PDLIM3 CA3 RPL36A COX4I1 RBM38 VWF SPAG7 NDUFA4 MID1IP1 KLHL41 DCN PKM EIF3K SLC25A11 VDAC1 PFDN5 AURKAIP1 RNF11 EIF4A2 HSP90AB1 FHL1 YBX1 FHL3 ATP2A2 ATP2A1 LDB3 SYNE2 PLN PHKG1 POLR2J CHCHD2 RPL7A SNTA1 TNNI1 RBFOX1 ATP6V1E1 MX1 RPL24 CNBP PSMB9 MYL1 LAP3 MYL2 KARS IFI27 FEZ2 PSMC2 HSPA1A PSMC1 ASB8 MT1H EIF1B OPTN RAN HSPA1B IFITM2 IFITM3 IFITM1 TAGLN RPL12 GLRX UBE2L6 RPL36AL SNRPD3 GNG5 PSMD6 IFI16 PSMD4 RPL15 RPL14 PSMD2 GBP1 SF3B1 B2M GABARAPL3 GABARAPL2 RPL41 HLA-DRB5 TNNC2 PLA2G4C CAMLG HLA-C HLA-A HLA-B HLA-E PARP12 MYLPF PLSCR1 JTB TNNT3 PSME2 RPS21 PSME1 RPS23 RPS25 ATF4 HLA-DRB1 RPL5 RPL6 CFD CUTA RNH1 RPL3 RPL4 RPL30 SCHIP1 ENO3 IFI30 VPS26A IFIT1 MYLK IFIT3 CYB5R3 RPS15 MT2A PRDX6 RPS18 RPS19 PRDX1 HOXC6 GLUL RPS12 ZBED5 SRP9 BLCAP MYBPC2 WARS ANXA2 PTGES3 TSC22D1 NCOA4 AMPD1 HBA1 NBPF10 UBE2G1 LYZ SCNM1 PAM ACTR10 ALDOA RRAD HBB RPN2 HBD RPS27L OAZ1 LDHB CSRP3 RAP1B CTSL ANKRD2 CTSC CCT4 ADIPOQ STAT1 MDH2 PLIN1 CLUH GSTO1 AKR1C1 CREG1 PSMA6 FABP4 COL4A1 PSMA4 PSMA3 NDUFAB1 SAA2 TACC2 CARS2 OAT RPLP0 CAB39 NOTCH2NL XPO1 PSMB8 PSMB5 TUBA1B STBD1 PSMB1 RAC1 CCT8 CCT7 JAK1 CKM RARRES3 ZBTB16 KLHDC2 DEFA3 TAP1 ATP1B3 HUWE1 ATP1B1 RPSA PNRC2 TUBA4A CXCL10 MORF4L1 MORF4L2 PPIA XIST FAU CAPZA1 PMP22 SNRPG S100A9 S100A8 DAP3 ODC1 PARK7 ATP1A2 FOXO3 LAMP1 SLN FLNC RPS3 HMGN3 PCNT HMGN2 LRRC47 TRAPPC8 HBG2 ARID5B ISG15 TBCA SDCBP DUSP22 SELL IARS FTL BLVRB MYF6 VCL PFKFB3 MYOM1 COX17 DDX1 ACTG1 SRP14 SAT1 UQCRH EEF1B2 SESN1 RGS2 NARS EIF3CL IGFBP7 TMSB10 MOAP1 GPX1 REXO2 VBP1 TXNL1 CBX1 HSPA2 NDUFC2 NDUFC1 NFKBIA ACTA2 ACTA1 EEF1D RPL37A NDUFS6 NDUFS5 FAM96B PECAM1 PSMG2 MYH7 PSMD11 NNMT GMPR NDUFB2 HMGB2 ADAR HSPB1 PDLIM1 FYCO1 FCGR3B MKNK2 SARAF EIF4H METTL17 H2AFZ NDUFA6 ADSL NDUFA1 RPL23A CIRBP IMPDH2 EIF3H SLIRP MNDA EIF3G DYNLT1 ALDH9A1 SLC25A5 EIF3B GAPDH TPT1 MTCH1 CEBPB NXN C1S DDX21 ETFA TTN NGRN RPS4X CKMT2 SGCG CAND2 ALDH2 SUMO3 TNNI2 CDIPT TRIM22 HNRNPA1 UNC13B TLE1 USP6 EIF1AY MYL5 YEATS4 ASB2 CGGBP1 KLHL38 LSMEM2 LSMEM1 ASB15 ASB12 TMEM70 EFNB2 SCUBE2 PEBP4 ST3GAL5 IGLON5 AAMDC FSD2 RXRG HIST1H2AC GGT7 USP46 CMBL RPL3L TFDP1 ADSSL1 NABP2 ZNF138 PFKFB1 AMY2B TFRC CEP85L DCUN1D1 CHAF1B B3GALT1 NFU1 SLC38A3 HOXC9 NCOA3 KCNJ11 ANXA3 CAV3 PEX2 RASA4 CCNG1 MSTN FBP2 NUFIP1 ZNF594 DDX3Y LMOD1 MTIF2 APIP IER3IP1 HOXC10 PSTPIP2 CA2 CD38 LINC00312 HIST1H1C ATRNL1 MPP1 TTC3 AGMAT THAP1 GREM2 F8 NEDD1 RTN4IP1 RGS10 SNRNP48 HCN1 PLCB1 ADAM23 RCSD1 ING2 SH3RF2 PTS SERTAD3 HRAS NUSAP1 MED1 LUM WSB1 MX2 SLC50A1 SCD MTHFD2 CD9 IDO1 SERPINE1 SDAD1 APOL6 MYC PIP4K2A STAT6 CYP1B1 GBP3 APOL2 GBP2 APOL1 GBP5 S100A11 PRKCH BATF2 SETX GPR183 SERPING1 LGMN HYOU1 ATF5 CFB CFH C2 HSPH1 RNF213 HMOX1 JUNB TMEM8A PNPT1 ANXA1 FN1 EMP3 CYLD PXDN BHLHE40 PI4KA GART HIST2H2AA3 SEL1L PEA15 IQGAP1 THY1 METTL21C PANX1 TRIM5 TIMP1 STAT2 LAPTM5 BGN CNPY3 MYBPH SYNJ2BP CKS2 ANGPTL1 GRN TMEM140 HSPA13 IFIH1 HLA-DPA1 RICTOR CCL19 CD164 CD163 MAP3K2 TAP2 CXCL11 TRAFD1 LY6E CSPG4 ZNF556 ZNF555 FRK TNC SLC9A1 CTGF TCEAL8 NBN OSBPL8 SLC38A1 SLC15A3 M6PR NT5C3A ARPC3 BCL2L1 XAF1 BIRC3 CD274 STK19 EFEMP1 PIM3 PLS3 ACTR3 ANGPT2 DTX3L EIF2AK2 COMMD10 ASNS DHCR24 FCGR2A DAB2 LCP1 HLA-DRA AAK1 LCP2 ZMPSTE24 CYR61 FCGR3A LBP PHACTR4 XIRP1 RAB13 DNAJA4 TRIM38 SEC22B C1R PPM1K GANAB CCL8 CCL5 TRIM25 CCL2 ITGAV SH3D19 TRIM21 SP110 PLEKHA4 MT1A MGP SLPI MXRA5 NAIP SP100 IL2RG MT1JP C4A HERC6 HERC5 CHAC1 E2F8 EGR1 TMEM50A ST6GAL1 GADD45A MIF RASSF9 PRG4 HLA-G PARP14 HLA-F SDC2 INTS7 RGL1 MAGED2 IFI35 IFIT5 IFIT2 ICAM1 TP53BP1 TNFSF10 CD14 LGALS8 TNFRSF12A NMI AGTRAP GAB2 OSMR ENAH PTPRC UGDH TPPP3 IGHD CALR TLR4 TLR3 TMEM161A SDC4 SECTM1 UCHL1 ANKRD1 NFIL3 FCER1G CLIC1 CD53 TMEM176A AKR1C2 RPA2 AKR1C3 PARP9 MARS CD44 C1QC C1QB C1QA DERL1 RAB8A MYOZ2 GIT1 TGFB1 TGFB2 NPNT SHISA5 LGALS9C ZNFX1 UBE2Z DNAJB11 PPIH MYADM OTUD1 LRP10 LRP12 CHRNA1 CARS IFI6 ATP1A1 CNDP2 NT5E ASAP1 IGKC PDIA3 NSF TGIF1 DDX58 NABP1 CKAP2 CYBB TDRD7 INHBE DIAPH1 PREPL DDAH1 OSTC FBN1 CHMP5 LGALS3BP CNN2 SRGN PLA2G2A MSN OAS1 TGFBR2 TAPBP IRF1 VCAN ELF1 OAS2 MYH9 CXCL9 UBA7 TGFBRAP1 PITPNC1 HK2 CASP4 CASP1 IL15RA WEE1 PEAK1 B4GALT5 NUP37 CFAP20 HIST1H2BK LAMA4 THBS1 ACTC1 USP18 OASL ARHGDIA OXCT1 ALDH1B1 ACTN3 ECH1 MTUS1 UQCRC2 RPL27 RPL10 RPLP0P6 RPL13 PPP1R3A DCAF6 TOB1 HERC1 TSPYL1 RPS29 QARS MRPL15 RPS16 PCBP2 FTH1 RPS11 ADI1 BHLHE41 MAOB LDHA CD36 LMCD1 NQO2 UBE2E3 MN1 COX6B1 PDP1 GATM DLD CDKN1B SYNM ACADM MDH1 METTL9 MYOZ3 SYPL1 CAPZA2 ZFAND5 BZW2 TPM1 ZNF423 OXA1L MYOM2 LPL COX7A2 MPC1 NEB NDUFS7 EEF1G NDUFB1 NREP GHR NDUFA8 TM6SF1 PFKM EIF3L VDAC3 UBA52 SLC25A12 MORF4 ALAS1 YBX3 RPL10A NR3C1 CHCHD3 CACNG1 IDH3B PGM1 HOMER1 PPA1 PSMC5 SPARCL1 PFN2 CALM2 CALM1 MT1F ATF3 POMP ARPC5L GHITM RNF115 PSMD8 PSMD1 MEST TSPYL2 PHC2 PTOV1 AIMP2 SPARC C3 CCDC92 PDK4 A2M DUSP1 TUBB HRC GARS SGK1 TMED10 BTG2 ARF1 FLII STRAP FXR1 HINT1 MAP4 CCT3 EGLN1 DYNLL1 STAT3 TUBB4B PPP2CA HADHB FABP7 TRIP12 DYNC1H1 MSRB1 CCL14 CD63 CDKN1A AKR1B1 GBE1 FSTL1 TUBA1A TMSB4X TMEM147 TUBA1C IMPA2 CD59 DEPTOR SH3GLB1 SARS HNRNPAB PINK1 GPD1 CDK2AP1 FKBP5 ARL8B CD81 UCP2 CXCL14 RXRA LAPTM4A TUBB6 TUBB3 UCP3 CFL1 HMGN1 CAST IGFBP4 GTF3A MYD88 NACA REEP5 COL6A3 NCL MAP7D1 NOP10 MFGE8 CALCOCO1 IGHG2 NME1-NME2 BAG3 MPC2 CHMP1B GYG1 HSP90AA1 HSPA5 GPX4 IRF9 ITGA7 IRF7 TMBIM6 MYH8 YWHAB SAR1B PSMD14 HSPB8 LAMC1 HSPB3 HMGB1 HK1 SYNGR2 PSAP DNAJB4 PGK1 TIMM8B ADRM1 SOD1 DNAJA1 VAPA PALLD DDIT4 TXNIP P4HB EIF4A1 CEBPD USP13 U2AF1 PALMD POLR2E BNIP3 CDC37L1 NPIPA1 ARL5A MAPK6 
invasive ductal carcinoma_LUM RPL22 RPL21 ACSL1 RPL24 EBF1 MYL6 SCD MGP RBP4 LEP VIM RPL26 SPARCL1 RPL27 MYL9 RPL29 CDO1 CES1 EPAS1 RPL11 TAGLN RPL13 ADH1B RPL12 SFRP1 APCDD1 AQP1 DPYSL2 RPL36AL UGP2 RPL15 SERPINF1 RPL14 RPL17 S100A10 MEST EGR1 IGF1 EIF1 COMMD6 RPS26 FERMT2 RPS29 RPS28 PLSCR4 PIK3R1 RPL27A QARS PPP1R1A SERPING1 RPS21 RPS20 CD302 CRYAB ITM2A RPS23 ITM2B RPS25 RPS24 RPL5 RPL6 CFD RPL31 PHB2 SPARC RPL3 OXTR RPL4 ANP32B RPL32 RPL35 RPL34 PALM2-AKAP2 MGST1 RPL9 RPL7 ZBTB4 MYLK C3 TNS1 RPS16 CYB5R3 PRDX6 GNG11 LGALS3 RPS17 GJA1 LGALS1 PRKAR2B RPL37 PDK4 ARL6IP5 RPL36 RPL39 A2M RPS12 RPS11 APOD RPS14 RPS13 ANXA1 NCOA4 EMP1 KRT14 HBA1 CS KRT17 GAS1 KRT15 CCNG1 ID4 PAM MGLL ARHGEF6 TOMM7 DDR2 GYPC HBB ADM ECHS1 LDHB CSRP1 TIMP3 TIMP4 TIMP2 CD36 PCK1 RPS27A ADIPOQ PLIN1 AKR1C1 FOS SORBS1 AKR1C3 RNASE1 FABP4 FABP5 NFIB KIT COL4A2 GPAM SAA2 SRPX CCL14 CD63 RPLP2 F13A1 GBE1 FSTL1 CST3 MRC1 METTL7A ENPP2 GSN AOC3 RPS8 RPS9 RPS6 ZBTB16 CYBRD1 CRIM1 MORF4L1 EEF1A1 CXCL12 GPD1 TGFBI FAU S100A6 ISCU PMP22 S100A4 CD81 CLU CXCL14 FBL CLEC3B TUBB6 RPS3 EPHX1 IGFBP6 NEK7 PRNP BNIP3L EEF2 SDCBP NACA COL6A3 MATN2 UBA2 FBN1 RSL24D1 PFKFB3 IRS2 DPT LPL CHRDL1 HTRA1 COX7A1 EFEMP1 EEF1B2 NDN GYG2 PLS3 GPX1 GPX3 GPX4 CAV2 CAV1 RPL13A RPS3A TGFBR2 TGFBR3 MFAP5 ACTA2 OGN MFAP4 RPL37A SCGB3A1 PIP THRSP SERINC1 RTN4 SLC25A3 LAMC1 GHR PDLIM1 MKNK2 RPL36A VWF RPL35A RPL23A DCN CAT EIF3L TXNIP SPRY2 KCTD12 EIF3G ALDH9A1 UBA52 LTF EIF3D PFDN5 SLC25A6 TPT1 CEBPA C1R C1S FHL1 RPL10A NR3C1 ADD3 ADAMTS5 RPS4X ALDH2 RPL7A PGM1 MED1 HSPE1 COL1A2 COL1A1 SFRP2 LAP3 SPINT2 IFI27 HSPA1A RPL28 PFN2 CALM2 MXRA5 PFN1 RAN HSPA1B KDELR2 CRABP2 CALML5 DCAF6 TOB1 MUC1 ACTB GNG5 SNRPD2 PSMD3 S100A16 MAL2 SEPHS2 RPL19 B2M MAGEA6 S100A11 COX8A XBP1 HLA-DRB5 COMMD3 MIF HLA-C HLA-A SUCO HLA-B VAMP8 PPP1R1B JTB SDC1 PSME2 TAGLN2 PPT1 TSPYL5 HLA-DRB1 RPL30 MAGED1 PTTG1IP GATA3 HIF1A IFI30 PRDX4 MT2A MRPL3 SCGB1D2 PRDX1 FTH1 COX2 COX1 CGA IER3 CTSB SRP9 LYPLA1 PTGES3 H3F3B TUBB SSR4 FN1 COX6C LYZ NME1 COL3A1 KRT19 KRT18 CEACAM6 PABPC3 UFC1 PABPC1 TFF1 ALDOA CD24 ARF4 SERPINA3 HIST2H2AA4 DDR1 TRAM1 RPN2 SDC4 CLTC OAZ1 EPCAM LDHA SEC61G COL10A1 SSR2 TIMP1 HLA-DQA1 NQO1 TPD52 CCT3 CAP1 DYNLL1 STAT1 MDH2 PGAM1 MRPS23 WWP1 LAPTM5 HSBP1 PSMA6 TM9SF2 NDUFAB1 VMP1 OAT RPLP0 CRIP1 HERPUD1 TMSB4X TUBA1C HLA-DMB TUBA1B PSMB4 RNF139 CXCR4 AGR3 HLA-DPA1 AGR2 CD74 RARRES3 ATP1B1 AGT COPS5 CXCL10 MORF4L2 PPIA COL5A2 BAMBI CDK2AP1 SNRPG SNRPE PPIB SNRPB S100A9 NHP2 S100A8 PCNA DAP3 CASC3 IFI6 EGFR BZW2 BZW1 COX6A1 LAPTM4B CDH1 IGKC CFL1 RBBP7 RPS2 SPP1 HMGN1 HMGN2 KPNA2 HIST1H2AC SLC38A1 DSTN LSM1 ISG15 NAT1 TBCA SLC9A3R1 PDIA6 GGCT ARPC3 ND2 ERH FTL CRISP3 DDX5 CPB1 LGALS3BP ACTG1 TACSTD2 SAT1 UQCRH IGHG2 NME1-NME2 RGS1 UBC UBB TMSB10 SRGN HSP90AA1 CBX4 HSPA5 HSPA8 DHCR24 MMP9 VCAN DNAJC1 HLA-DRA FAM96A NAA20 NDUFB9 PLEKHF2 CXCL9 YWHAB PSMD14 NDUFB4 UAP1 CBWD1 ADAR HSPB1 RAD21 SYNGR2 PSAP ERBB2 YWHAQ SARAF PGK1 HIST1H1C MARCKSL1 DSP H2AFZ NDUFA4 YWHAZ SOD1 PKM MLPH GLB1 APOC1 SCGB2A2 SCGB2A1 P4HB EIF3H S100P DYNLT1 SLC25A5 GAPDH HIST1H2BD HIST1H2BK PRR4 MSMO1 HSPD1 SUMO2 MIEN1 SNRPB2 CHCHD2 POLR2K ATP6V1E1 KRT5 ACTN4 ECH1 ADHFE1 KRT8 KRT7 PISD ASS1 NISCH AZGP1 TRIP6 CDC16 GLA ATF3 EHF PON2 CAPNS1 PABPN1 CCNL2 PDZK1 IL17RB CSNK2B RGL2 ATF4 CFH POP5 RPL8 SNRNP70 CMYA5 CDK5RAP3 GSTM2 ANXA2 ANXA3 CHKB DUSP1 TSC22D1 ANXA5 ANXA6 NBPF10 SUMF1 TUBB2A MYBPC1 MRPS6 TFF3 EXOC1 SGK3 CCL28 CLIC6 SERPINA1 MAOA PEA15 KRT23 NEDD8 VLDLR CX3CL1 AUH MLEC NR1H3 MRPS24 MRPS21 FAM189A2 SRP68 GFRA1 HADHB FOSB ERRFI1 SYNM PIGR ATL3 PTN PYGL TUBA1A FCGRT PSMB6 KIF13B CD59 NINL HLA-DMA AMY1A TFPI2 TPM2 NPY1R NRBP2 RPL7L1 PLXNB2 SRSF5 ANKRD36B COL16A1 VTCN1 TNXB MRFAP1 ARMCX1 NDRG1 WIF1 RAB24 TPM1 HARS FLNB ACSS2 OSBPL9 SLC38A2 INHBB WASH3P ACSF2 MAFF PAN2 DLG5 PEF1 ARL2 AK5 PLAT WASH2P SAT2 CNN1 RGS2 HYI BAG1 NELFE EIF3CL FLOT1 HADH EIF2B1 MMP7 LAMB3 EDF1 LAMB2 PILRB TTC19 CYB5A ELF3 ITGAE NPC2 HOOK2 NDUFS5 EEF1G ECHDC2 ARL4A TERF2IP NNMT DIABLO DDX41 CYR61 DNAJB2 EIF4H DDX17 AMT CIRBP SELENBP1 PLA2G16 RAB13 MTCH1 ACADVL DCTN3 UGT2B28 ETFA ETFB RND3 RBM5 AP1G2 WDR6 HNRNPA1 ACVR1 MX1 DDX39A VOPP1 PSMC1 GHITM PNP FRAT2 GPBP1 CDC26 RACGAP1 GBP1 GBP3 RPL41 ACTL6A COPZ1 RPS27 TDP2 CTBP2 ARL6IP1 CTR9 MRPL15 IFIT1 RPS18 RPS19 COX3 LIPT1 TRMT10C MZT2A MITD1 COX7C STC2 AEBP1 ADIPOR2 BMI1 CD3D SH3BGRL STK39 CTSK ATP6V1G1 NPM1 CCT2 LDOC1 COX6B1 WDR12 PSMA4 PTRH2 CKS2 LRRC15 MRPS30 ROBO1 PSMB3 ENOPH1 CCT5 CRBN ILF2 AKR7A2 POLE2 TRAC CAPZA1 CD69 GTF2B CTGF PPP1CC COMP TCEAL8 TCEAL4 GRB14 DENND2D ARPC2 OSTC ND3 IL7R COPB2 COX7A2 RASGRP1 AKR7A3 IGFBP7 EIF2B2 EFHD1 EIF2AK1 HSPA2 OAS1 RASA1 CEBPZ MTIF2 LASP1 UBE2Q2 IRAK1 MFSD1 HIBCH IGBP1 GGPS1 NDUFA1 DNAJA1 NELL2 PTMAP5 EIF3E MORF4 SEMA3C KIAA1551 CXXC5 NGRN SUMO1 RNF113A EIF2A
[truncated: 879,104 more chars]
