# Supplementary material for: Revealing the Interactions Between Diabetes, Diabetes-Related Diseases, and Cancers Based on the Network Connectivity of Their Related Genes
Source: Front Genet. 2020 Dec 14;11:617136. doi: 10.3389/fgene.2020.617136 (PMC7767993; doi:10.3389/fgene.2020.617136)
Supplement: Supplementary file 1 [file Data_Sheet_1.ZIP › Dataset/Dataset S3.txt]

systemic lupus erythematosus
breast cancer
bacterial infection
asthma
ulcerative colitis
bipolar disorder
crohn's disease
polycystic ovary syndrome
hypoxia
schizophrenia
autism spectrum disorder
endometrial cancer
acute myocardial infarction
endometriosis
cystic fibrosis
huntington's disease
multiple sclerosis
pancreatic cancer
osteoarthritis
obesity
amyotrophic lateral sclerosis
prostate cancer
alzheimer's disease
atherosclerosis
multiple myeloma
rheumatoid arthritis
muscular dystrophy
anemia
senescence
als (amyotrophic lateral sclerosis)
down syndrome
copd - chronic obstructive pulmonary disease
ra (rheumatoid arthritis)
psoriasis
cardiomyopathy
familial hypercholesterolemia
hepatocellular carcinoma
colitis
psoriasis vulgaris
sarcoidosis
carcinoma, hepatocellular
familial combined hyperlipidaemia
asthma, allergic
myelodysplastic syndrome
bronchopulmonary dysplasia umls
head and neck squamous cell carcinoma
lung transplant rejection
diabetic nephropathy
hiv - human immunodeficiency virus infection
parkinson's disease
hepatitis c
essential thrombocytemia
sickle cell anemia
pancreatic ductal adenocarcinoma
alpha-1 anti-trypsin deficiency
invasive ductal carcinoma
ms (multiple sclerosis)
myotonic dystrophy type 1
b-cell chronic lymphocytic leukaemia/small lymphocytic lymphoma
colorectal adenocarcinoma
dermatomyositis
gastrointestinal stromal tumor
esophagus squamous cell carcinoma
barrett's esophagus
uterine leiomyoma
cancer of prostate
protozoan infection
insulin resistance
dental cavity, complex
severe acute respiratory syndrome (sars)
anaplastic thyroid carcinoma umls
mds - myelodysplastic syndrome
ptsd - post-traumatic stress disorder
colon cancer
melanoma
pseudomonas infection
primary open angle glaucoma
relapsing-remitting multiple sclerosis
osteolysis
zaire ebolavirus
cml - chronic myeloid leukemia
nicotine addiction
colon adenoma
adrenoleukodystrophy
hereditary gingival fibromatosis
juvenile dermatomyositis umls
oligodendroglioma
nasopharynx carcinoma
acute lung injury
rotavirus infection of children
lung injury
dystonia
chronic phase chronic myelogenous leukemia
malignant melanoma
systemic lupus erythematosus (sle)
cellular phase chronic idiopathic myelofibrosis
waldenstrom macroglobulinemia umls
cancer of colon
aplastic anaemia
nicotine dependence
facioscapulohumeral muscular dystrophy
malignant mesothelioma of pleura
turner syndrome
depression
urothelial carcinoma in situ
overexertion
anterior horn cell disease
scleroderma
cervical cancer
osteoporosis
swine influenza
gerd - gastro-esophageal reflux disease
acute myeloid leukemia
purpura, idiopathic thrombocytopenic
inflammatory bowel disease
ductal carcinoma in situ
cerebral palsy
sjogren's syndrome
pancreatic invasive intraductal papillary-mucinous carcinoma
lgll - large granular lymphocytic leukemia
colorectal cancer
pulmonary hypertension
testis seminoma
adenocarcinoma of lung
macular degeneration
epilepsy
skin squamous cell carcinoma
esophagus adenocarcinoma
aml - acute myeloid leukemia
glioblastoma umls
idiopathic urticaria
eczema
idiopathic fibrosing alveolitis
melas - mitochondrial myopathy, encephalopathy, lactic acidosis and stroke-like episodes
rett syndrome
hepatitis c infection
autistic disorder
endometriosis of ovary
jra - juvenile rheumatoid arthritis
autism
viral cardiomyopathy
adenocarcinoma of esophagus
ovarian cancer
smoldering multiple myeloma
invasive lobular carcinoma
carcinoma in situ of large intestine
adenoma
salivary gland adenoid cystic carcinoma
rhinovirus infection
setleis syndrome
premature aging
pancreatic intraductal papillary-mucinous adenoma
cardiomyopathy, dilated
anaplasmosis
nash
cancer of the stomach
idiopathic pulmonary fibrosis
nephroblastoma
pancreatic non-invasive intraductal papillary-mucinous carcinoma
atopic dermatitis
intestinal metaplasia of gastric mucosa
prolactinoma
duchenne muscular dystrophy
inflammatory papules (acne)
monoclonal gammopathy of uncertain significance
mental retardation
melanoma in situ umls
mytonic dystrophy type 1
pulmonary sarcoidosis
simian acquired immune deficiency syndrome
hepatitis c virus related hepatocellular carcinoma umls
polymyositis
allergic contact dermatitis
vulvar intraepithelial tumor umls
tibial muscular dystrophy
tendonopathy
h1n1
meningococcal infection
papillary carcinoma of the thyroid
inclusion body myositis
diamond-blackfan anaemia
leukemia, chronic t-cell
west nile fever
squamous cell carcinoma of lung
astrocytoma
lewy body dementia
fragile x syndrome
chronic lymphocytic leukemia
precursor b lymphoblastic lymphoma/leukemia
nephrosclerosis
hiv encephalitis
actinic keratosis
renal cell carcinoma
infection by aspergillus fumigatus
teratospermia umls
sporadic breast cancer
sickle-cell anemia
large cell neuroendocrine carcinoma
appendicitis
ischemic stroke umls
leukemia, adult t cell
small cell carcinoma of lung
familial combined hyperlipidemia
intracranial aneurysm
arthropathy
discoid lupus erythematosus umls
alcoholic hepatitis
low-grade serous ovarian carcinomas
androgen insensitivity syndrome
lung large cell carcinoma
dilated cardiomyopathy
atopic dermatitis skin
smoldering myeloma
adenosquamous cell lung carcinoma
pauciarticular juvenile arthritis
cushing syndrome
serous carcinoma
malignant tumor of pancreas
non-syndromic cleft lip and palate
granulomatous disease, chronic
acne
lung squamous cell carcinoma
peripartum cardiomyopathy
epidermolysis bullosa simplex
williams-beuren syndrome
tuberculosis
allergic asthma
non-systemic juvenile idiopathic arthritis (sjia) (subgroup-psoriatic)
non-systemic juvenile idiopathic arthritis (sjia) (subgroup-oligoarticular)
chronic lymphocytic leukemia (chronic b-lymphocytic leukemia) umls
papillary thyroid carcinoma
pompe disease, infantile-onset form umls
septic shock
systemic juvenile idiopathic arthritis (sjia)
non-systemic juvenile idiopathic arthritis (sjia) (subgroup-rf+ polyarthritis)
non-systemic juvenile idiopathic arthritis (sjia) (subgroup-rf-polyarthritis)
cancer of the testis
abdominal aortic aneurysm
systemic juvenile idiopathic arthritis (sjia) (enthesitis-related)
morbid obesity
squamous cell carcinoma of mouth
dengue hemorrhagic fever
lupus erythematosus
liver cirrhosis
breast adenocarcinoma
ankylosing spondylitides
dengue fever
dengue disease
preeclampsia
stomach cancer
systemic juvenile idiopathic arthritis (sjia) (subgroup-extended oligo)
amyotrophic lateral sclerosis type 10
severe asthma
psoriatic arthritis
vitamin D
