# Supplementary material for: Revealing the Interactions Between Diabetes, Diabetes-Related Diseases, and Cancers Based on the Network Connectivity of Their Related Genes
Source: Front Genet. 2020 Dec 14;11:617136. doi: 10.3389/fgene.2020.617136 (PMC7767993; doi:10.3389/fgene.2020.617136)
Supplement: Supplementary file 1 [file Data_Sheet_1.ZIP › Dataset/Dataset S4.txt]

systemic lupus erythematosus
bacterial infection
asthma
breast cancer
crohn's disease
hypoxia
bipolar disorder
ulcerative colitis
polycystic ovary syndrome
endometrial cancer
acute myocardial infarction
schizophrenia
endometriosis
autism spectrum disorder
cystic fibrosis
pancreatic cancer
osteoarthritis
multiple sclerosis
alzheimer's disease
obesity
huntington's disease
atherosclerosis
multiple myeloma
amyotrophic lateral sclerosis
prostate cancer
rheumatoid arthritis
als (amyotrophic lateral sclerosis)
anemia
muscular dystrophy
cardiomyopathy
senescence
ra (rheumatoid arthritis)
copd - chronic obstructive pulmonary disease
colitis
psoriasis vulgaris
psoriasis
familial hypercholesterolemia
carcinoma, hepatocellular
sarcoidosis
hepatocellular carcinoma
familial combined hyperlipidaemia
bronchopulmonary dysplasia umls
down syndrome
myelodysplastic syndrome
asthma, allergic
diabetic nephropathy
lung transplant rejection
head and neck squamous cell carcinoma
pancreatic ductal adenocarcinoma
essential thrombocytemia
sickle cell anemia
hepatitis c
gastrointestinal stromal tumor
esophagus squamous cell carcinoma
alpha-1 anti-trypsin deficiency
ms (multiple sclerosis)
invasive ductal carcinoma
barrett's esophagus
colorectal adenocarcinoma
hiv - human immunodeficiency virus infection
b-cell chronic lymphocytic leukaemia/small lymphocytic lymphoma
cancer of prostate
parkinson's disease
dermatomyositis
uterine leiomyoma
colon cancer
anaplastic thyroid carcinoma umls
insulin resistance
melanoma
myotonic dystrophy type 1
protozoan infection
ptsd - post-traumatic stress disorder
dental cavity, complex
severe acute respiratory syndrome (sars)
mds - myelodysplastic syndrome
primary open angle glaucoma
adrenoleukodystrophy
zaire ebolavirus
pseudomonas infection
cml - chronic myeloid leukemia
relapsing-remitting multiple sclerosis
osteolysis
oligodendroglioma
colon adenoma
acute lung injury
nicotine addiction
juvenile dermatomyositis umls
hereditary gingival fibromatosis
rotavirus infection of children
nasopharynx carcinoma
lung injury
dystonia
cellular phase chronic idiopathic myelofibrosis
waldenstrom macroglobulinemia umls
chronic phase chronic myelogenous leukemia
aplastic anaemia
systemic lupus erythematosus (sle)
malignant melanoma
cancer of colon
malignant mesothelioma of pleura
turner syndrome
urothelial carcinoma in situ
acute myeloid leukemia
depression
osteoporosis
nicotine dependence
anterior horn cell disease
scleroderma
cervical cancer
purpura, idiopathic thrombocytopenic
facioscapulohumeral muscular dystrophy
overexertion
swine influenza
gerd - gastro-esophageal reflux disease
inflammatory bowel disease
ductal carcinoma in situ
pulmonary hypertension
pancreatic invasive intraductal papillary-mucinous carcinoma
sjogren's syndrome
lgll - large granular lymphocytic leukemia
colorectal cancer
glioblastoma umls
idiopathic fibrosing alveolitis
adenocarcinoma of lung
esophagus adenocarcinoma
macular degeneration
testis seminoma
skin squamous cell carcinoma
cerebral palsy
aml - acute myeloid leukemia
idiopathic urticaria
rett syndrome
epilepsy
melas - mitochondrial myopathy, encephalopathy, lactic acidosis and stroke-like episodes
hepatitis c infection
autistic disorder
eczema
autism
endometriosis of ovary
adenocarcinoma of esophagus
jra - juvenile rheumatoid arthritis
viral cardiomyopathy
ovarian cancer
setleis syndrome
carcinoma in situ of large intestine
salivary gland adenoid cystic carcinoma
cardiomyopathy, dilated
invasive lobular carcinoma
smoldering multiple myeloma
adenoma
pancreatic intraductal papillary-mucinous adenoma
premature aging
idiopathic pulmonary fibrosis
rhinovirus infection
anaplasmosis
nash
atopic dermatitis
cancer of the stomach
pancreatic non-invasive intraductal papillary-mucinous carcinoma
prolactinoma
intestinal metaplasia of gastric mucosa
duchenne muscular dystrophy
nephroblastoma
pulmonary sarcoidosis
inflammatory papules (acne)
monoclonal gammopathy of uncertain significance
mental retardation
melanoma in situ umls
allergic contact dermatitis
hepatitis c virus related hepatocellular carcinoma umls
polymyositis
mytonic dystrophy type 1
simian acquired immune deficiency syndrome
h1n1
tibial muscular dystrophy
tendonopathy
papillary carcinoma of the thyroid
inclusion body myositis
vulvar intraepithelial tumor umls
diamond-blackfan anaemia
squamous cell carcinoma of lung
meningococcal infection
lewy body dementia
west nile fever
fragile x syndrome
astrocytoma
chronic lymphocytic leukemia
leukemia, chronic t-cell
precursor b lymphoblastic lymphoma/leukemia
nephrosclerosis
hiv encephalitis
sporadic breast cancer
renal cell carcinoma
infection by aspergillus fumigatus
sickle-cell anemia
ischemic stroke umls
leukemia, adult t cell
small cell carcinoma of lung
large cell neuroendocrine carcinoma
familial combined hyperlipidemia
alcoholic hepatitis
actinic keratosis
arthropathy
intracranial aneurysm
appendicitis
teratospermia umls
discoid lupus erythematosus umls
androgen insensitivity syndrome
dilated cardiomyopathy
malignant tumor of pancreas
lung large cell carcinoma
low-grade serous ovarian carcinomas
adenosquamous cell lung carcinoma
smoldering myeloma
atopic dermatitis skin
pauciarticular juvenile arthritis
serous carcinoma
granulomatous disease, chronic
non-syndromic cleft lip and palate
acne
epidermolysis bullosa simplex
peripartum cardiomyopathy
cushing syndrome
lung squamous cell carcinoma
williams-beuren syndrome
tuberculosis
non-systemic juvenile idiopathic arthritis (sjia) (subgroup-oligoarticular)
allergic asthma
non-systemic juvenile idiopathic arthritis (sjia) (subgroup-psoriatic)
chronic lymphocytic leukemia (chronic b-lymphocytic leukemia) umls
septic shock
papillary thyroid carcinoma
non-systemic juvenile idiopathic arthritis (sjia) (subgroup-rf+ polyarthritis)
pompe disease, infantile-onset form umls
non-systemic juvenile idiopathic arthritis (sjia) (subgroup-rf-polyarthritis)
systemic juvenile idiopathic arthritis (sjia)
cancer of the testis
systemic juvenile idiopathic arthritis (sjia) (enthesitis-related)
abdominal aortic aneurysm
morbid obesity
squamous cell carcinoma of mouth
dengue hemorrhagic fever
lupus erythematosus
liver cirrhosis
breast adenocarcinoma
ankylosing spondylitides
dengue fever
dengue disease
preeclampsia
stomach cancer
systemic juvenile idiopathic arthritis (sjia) (subgroup-extended oligo)
amyotrophic lateral sclerosis type 10
severe asthma
psoriatic arthritis
vitamin D
