# Supplementary material for: Revealing the Interactions Between Diabetes, Diabetes-Related Diseases, and Cancers Based on the Network Connectivity of Their Related Genes
Source: Front Genet. 2020 Dec 14;11:617136. doi: 10.3389/fgene.2020.617136 (PMC7767993; doi:10.3389/fgene.2020.617136)
Supplement: Supplementary file 1 [file Data_Sheet_1.ZIP › Dataset/Dataset S5.txt]

asthma DOID-2841 human GSE16032 sample 729		RPL22,1.0	TRDV3,1.0	RPL24,1.0	RPL23,1.0	RUNX3,1.0	SRRM1,1.0	DDX39A,1.0	CD7,1.0	RPL27,1.0	NCBP2-AS2,1.0	RPL29,1.0	PFN1,1.0	CALM1,1.0	LEF1,1.0	SF3B5,1.0	CYFIP2,1.0	RPL11,1.0	SATB1,1.0	ZNF394,1.0	CCNI,1.0	RPL10,1.0	RPLP0P6,1.0	RPL13,1.0	RPL12,1.0	IL2RG,1.0	RPS4Y1,1.0	UXT,1.0	RPL36AL,1.0	TRBC1,1.0	SNRPD2,1.0	MXI1,1.0	C19ORF53,1.0	RPL15,1.0	RPL14,1.0	SPOCK2,1.0	RPL17,1.0	RPL19,1.0	CCNL1,1.0	RPL18,1.0	PRKCH,1.0	SNHG1,1.0	JUND,1.0	HLA-DRB5,1.0	GADD45B,1.0	BCL11B,1.0	CAMLG,1.0	DNTTIP2,1.0	MIF,1.0	TMA7,1.0	HLA-A,1.0	SNHG8,1.0	HLA-B,1.0	SNHG6,1.0	EIF1,1.0	COMMD6,1.0	RPS26,1.0	SNHG16,1.0	RPS14P3,1.0	RPS29,1.0	QARS,1.0	RPS21,1.0	RPS20,1.0	PSME1,1.0	SF1,1.0	ITM2A,1.0	HLA-DRB4,1.0	RPS25,1.0	HLA-DRB1,1.0	OSER1,1.0	RPL5,1.0	CDC42SE2,1.0	CUTA,1.0	RPL31,1.0	PHB2,1.0	RPL3,1.0	RPL4,1.0	ISCA1,1.0	RPL30,1.0	ANP32B,1.0	RPL32,1.0	RPL35,1.0	RPL34,1.0	ICAM3,1.0	PCBP1,1.0	C14ORF166,1.0	RPL9,1.0	RPL8,1.0	C12ORF57,1.0	KLRK1,1.0	LGALS2,1.0	RASSF5,1.0	IER2,1.0	RPL36,1.0	JUNB,1.0	IER5,1.0	GOLGA7,1.0	RPS12,1.0	CDR2,1.0	GPR18,1.0	FGFBP2,1.0	DUSP2,1.0	H3F3B,1.0	RHOH,1.0	GNB2L1,1.0	JOSD1,1.0	CS,1.0	NSA2,1.0	PTMA,1.0	MZT2A,1.0	FXYD5,1.0	BHLHE40,1.0	LOC100507625,1.0	HCST,1.0	PABPC1,1.0	TOMM7,1.0	SGK1,1.0	CSRNP1,1.0	BTG2,1.0	ZFAND2A,1.0	LITAF,1.0	CTSW,1.0	CD3E,1.0	CD3D,1.0	HINT1,1.0	LDHB,1.0	SSR2,1.0	CD37,1.0	HLA-DQA1,1.0	NPM1,1.0	YTHDF2,1.0	CD52,1.0	IL32,1.0	C17ORF49,1.0	GCH1,1.0	G0S2,1.0	AES,1.0	MRPL54,1.0	CD48,1.0	CD44,1.0	ZNF331,1.0	CDKN1B,1.0	RPLP2,1.0	CRIP1,1.0	CST7,1.0	GNLY,1.0	RSRC2,1.0	RNF139,1.0	HLA-DPA1,1.0	HLA-DMA,1.0	TBC1D10C,1.0	CD74,1.0	RPS8,1.0	CD160,1.0	RARRES3,1.0	RPS7,1.0	KLHDC2,1.0	NOSIP,1.0	CWC15,1.0	RPSA,1.0	CDC25B,1.0	FOXP1,1.0	FAU,1.0	TRAC,1.0	ISCU,1.0	SPNS1,1.0	SRSF5,1.0	SBDS,1.0	SRSF7,1.0	YPEL5,1.0	SLC25A36,1.0	CD83,1.0	SEPW1,1.0	GTF2B,1.0	UCP2,1.0	FAM117A,1.0	ZBTB21,1.0	PEBP1,1.0	TOMM20,1.0	FBL,1.0	ABLIM1,1.0	CFL1,1.0	RPS2,1.0	RPS3,1.0	HMGN1,1.0	HMGN2,1.0	NKG7,1.0	GTF3A,1.0	PPTC7,1.0	EEF2,1.0	FBXO33,1.0	GLTSCR2,1.0	NR4A2,1.0	NACA,1.0	MAL,1.0	RCAN3,1.0	CD8A,1.0	SELK,1.0	TCF7,1.0	DKFZP586I1420,1.0	KLRB1,1.0	LOC100287628,1.0	GLYR1,1.0	LOC100505937,1.0	CORO1A,1.0	PKD1P1,1.0	EEF1B2,1.0	RASGRP1,1.0	SETP4,1.0	PIM3,1.0	MOAP1,1.0	TIPARP,1.0	SUN2,1.0	EIF5A,1.0	HSP90AA1,1.0	CBX4,1.0	HSPA8,1.0	IRF2BP2,1.0	NFKBIZ,1.0	EDF1,1.0	HIGD2A,1.0	TAPBP,1.0	TGFBR3,1.0	IRF1,1.0	NFKBIA,1.0	ARL4C,1.0	EEF1D,1.0	NDUFS5,1.0	EEF1G,1.0	HLA-DRA,1.0	PSMG2,1.0	SNURF,1.0	TERF2IP,1.0	EIF4B,1.0	GPSM3,1.0	SLC25A3,1.0	DDX47,1.0	WHAMM,1.0	ATP5L,1.0	NLRC5,1.0	TARP,1.0	P2RY8,1.0	DNAJB1,1.0	VPS51,1.0	RPL36A,1.0	UQCRFS1,1.0	COX4I1,1.0	NAE1,1.0	EIF4H,1.0	BCAS2,1.0	HIAT1,1.0	GLRX5,1.0	CCDC59,1.0	GZMA,1.0	RPL35A,1.0	CIRBP,1.0	GZMH,1.0	SOD1,1.0	DNAJA1,1.0	GZMK,1.0	NELL2,1.0	ZAP70,1.0	LCK,1.0	CLEC2B,1.0	EIF3L,1.0	KANSL2,1.0	IL2RB,1.0	ABHD17A,1.0	EIF3K,1.0	OCIAD2,1.0	EIF3H,1.0	LTB,1.0	PFDN2,1.0	EIF3F,1.0	EIF3G,1.0	EVL,1.0	UBA52,1.0	EIF3D,1.0	PFDN5,1.0	SLC25A6,1.0	EIF3E,1.0	TPT1,1.0	MTCH1,1.0	KDM3A,1.0	ASNSD1,1.0	NXT1,1.0	LSP1,1.0	HSP90AB1,1.0	DDX24,1.0	YBX1,1.0	RPL10A,1.0	ITGAL,1.0	RPS4X,1.0	CCL5,1.0	POLR2J,1.0	CHCHD2,1.0	MAPK6,1.0	RPL7A,1.0	
Type 1 diabetes mellitus C0011854 human GSE10586 sample 9		LOC100420758,1.0	LOC101928767,1.0	LINC00893,1.0	LOC100286909,1.0	PRKXP1,1.0	STARD9,1.0	LOC283357,1.0	KIAA1586,1.0	C20ORF197,1.0	EID2,1.0	GPR160,1.0	SPINT2,1.0	FLJ44896,1.0	RPL28,1.0	SPIN2B,1.0	EMC3-AS1,1.0	CHIC2,1.0	PON2,1.0	SMA5,1.0	BACH2,1.0	TMEM71,1.0	CH25H,1.0	LOC100510542,1.0	ZEB1-AS1,1.0	LOC100507492,1.0	TMEM68,1.0	GNG8,1.0	PSMD3,1.0	TMEM69,1.0	ANO10,1.0	PROK2,1.0	LOC100510697,1.0	C19ORF24,1.0	HLA-DRB4,1.0	ZNF256,1.0	ZNF134,1.0	ANAPC15,1.0	LINC00540,1.0	POP5,1.0	ZNF22,1.0	ZXDB,1.0	PTPN20B,1.0	RPL36,1.0	TMEM200A,1.0	JUNB,1.0	SLC19A2,1.0	ZNF367,1.0	DUSP5,1.0	CENPV,1.0	GPR18,1.0	UBE2Q2L,1.0	PCIF1,1.0	ANXA6,1.0	LYZ,1.0	SULT1B1,1.0	FAM101B,1.0	CENPK,1.0	FXYD2,1.0	HEATR5A,1.0	LOC100132884,1.0	LOC100506090,1.0	PP7080,1.0	C14ORF181,1.0	RRAS2,1.0	PITPNA-AS1,1.0	STAP1,1.0	ZNF227,1.0	GPRASP2,1.0	ZNF468,1.0	TIGD2,1.0	HLA-DQA1,1.0	TIGD1,1.0	EGLN3,1.0	SLC2A14,1.0	LOC389765,1.0	PET100,1.0	DYNLL2,1.0	SERPINB6,1.0	ADAM1A,1.0	NUCB2,1.0	LHX4-AS1,1.0	STAG3L2,1.0	PFAS,1.0	GCNT2,1.0	ATL1,1.0	STON1,1.0	LOC100510009,1.0	PIGW,1.0	TMEM263,1.0	HSPA13,1.0	PLAGL1,1.0	ANKRD55,1.0	NEFH,1.0	ZIK1,1.0	BRPF1,1.0	ATHL1,1.0	ZNF561,1.0	ZBTB10,1.0	MSH2,1.0	HIC2,1.0	UQCRQ,1.0	XIST,1.0	ZNF439,1.0	ZNF559,1.0	S100A4,1.0	IL6ST,1.0	SNRPE,1.0	FAM8A1,1.0	LINC01215,1.0	CHRM3-AS2,1.0	ZNF430,1.0	SLC27A2,1.0	ERV3-2,1.0	ZBTB24,1.0	LOC100289230,1.0	LCLAT1,1.0	BZW2,1.0	LRRC70,1.0	SRBD1,1.0	LOC100129890,1.0	PAXIP1-AS1,1.0	ZNF304,1.0	IL12RB2,1.0	LZTS3,1.0	LINC00597,1.0	ZNF662,1.0	CERS6,1.0	ATP8B4,1.0	FAM26F,1.0	NBEA,1.0	PHKB,1.0	DMXL1,1.0	MOB1B,1.0	ARMCX2,1.0	ARMCX3,1.0	LSM7,1.0	ARPC3,1.0	DRAP1,1.0	TDRD12,1.0	TPP2,1.0	ND3,1.0	TRIM74,1.0	LRRC57,1.0	INO80E,1.0	BZRAP1-AS1,1.0	LOC284513,1.0	AK5,1.0	KRBOX4,1.0	RAB43,1.0	BTBD3,1.0	C6ORF226,1.0	BTLA,1.0	ZNF404,1.0	PLS3,1.0	CPA5,1.0	LOC100505728,1.0	SLC37A3,1.0	C1ORF162,1.0	ITGA4,1.0	DTX3L,1.0	LOC283713,1.0	SECISBP2L,1.0	LOC100505608,1.0	LOC374443,1.0	TRIM59,1.0	PECAM1,1.0	PRKCQ-AS1,1.0	SERINC5,1.0	CBWD6,1.0	ASH1L-AS1,1.0	C15ORF40,1.0	LY96,1.0	ATP5I,1.0	BRE-AS1,1.0	LOC100131607,1.0	C8ORF82,1.0	ZNF502,1.0	MARCKSL1,1.0	IRX3,1.0	GZMB,1.0	NDUFA3,1.0	GZMA,1.0	ILF3-AS1,1.0	LOC439911,1.0	LYSMD4,1.0	LEMD2,1.0	GZMK,1.0	NELL2,1.0	P2RX5,1.0	PPAP2A,1.0	BOLA3,1.0	SPAG1,1.0	CDCA7L,1.0	UHRF1,1.0	LENG8,1.0	LRMP,1.0	TSPAN13,1.0	SCRN1,1.0	LOC100129550,1.0	POLR2I,1.0	HMG20A,1.0	POLR2J,1.0	KRT1,1.0	TMEM194B,1.0	LRRN3,1.0	PDHX,1.0	RSAD2,1.0	ZNF542P,1.0	LOC100288656,1.0	LACTB2,1.0	CDC16,1.0	ZNF836,1.0	MTCP1,1.0	ZNF711,1.0	SIK1,1.0	PFN1,1.0	IFITM2,1.0	SATB1,1.0	IFITM1,1.0	WDSUB1,1.0	NDNF,1.0	CCNC,1.0	RBM26-AS1,1.0	MAGOH,1.0	ZNF708,1.0	ZNF827,1.0	LOC100130837,1.0	CHAC2,1.0	MEST,1.0	ATP6V1E2,1.0	EGR3,1.0	ARRDC4,1.0	SNHG9,1.0	COMMD1,1.0	HSPBAP1,1.0	IL17RB,1.0	VNN2,1.0	ADCK1,1.0	SNORD104,1.0	ZNF813,1.0	ITM2C,1.0	BEX4,1.0	SCARNA2,1.0	SESTD1,1.0	GSPT2,1.0	SNHG19,1.0	SOX4,1.0	COMMD9,1.0	C10ORF32,1.0	SNHG20,1.0	PDK1,1.0	LOC100505656,1.0	CLHC1,1.0	OTUD6B,1.0	NME4,1.0	RAB33B,1.0	NME1,1.0	DERA,1.0	PRPF19,1.0	KLHL8,1.0	ID2,1.0	KPTN,1.0	HAR1A,1.0	COL18A1,1.0	TENM1,1.0	TMEM185B,1.0	MRPS17,1.0	TNFRSF11A,1.0	GYPC,1.0	LINC00282,1.0	LOC100507619,1.0	SWI5,1.0	C10ORF88,1.0	LIMD2,1.0	C17ORF75,1.0	PCSK5,1.0	LOC100506761,1.0	LOC100129973,1.0	OR7E35P,1.0	LOC100509911,1.0	MRPS28,1.0	DBNL,1.0	NOG,1.0	C1GALT1,1.0	PRMT5,1.0	MPP1,1.0	UBE2E2,1.0	LOC286052,1.0	SH3RF3,1.0	DPY19L4,1.0	PER1,1.0	CMPK2,1.0	PNPLA4,1.0	KCNQ5,1.0	LOC100509703,1.0	APBA2,1.0	LOC100506676,1.0	GPALPP1,1.0	CAPG,1.0	CST7,1.0	AMN1,1.0	SCML1,1.0	SERTAD2,1.0	FAM3C,1.0	SEC14L1P1,1.0	LAIR2,1.0	EOMES,1.0	GEN1,1.0	SPINK2,1.0	CRTAM,1.0	CACHD1,1.0	ALYREF,1.0	TRPV1,1.0	THEMIS,1.0	PUS7,1.0	DPM3,1.0	IFI44L,1.0	ARHGAP32,1.0	TMEM258,1.0	ATG16L1,1.0	UBE2M,1.0	CRTC3,1.0	ITPRIP,1.0	OVOS2,1.0	GIMAP6,1.0	NUP160,1.0	ZNF8,1.0	TMEM243,1.0	EMC2,1.0	HSF5,1.0	ROMO1,1.0	HIST1H2AC,1.0	PDIA4,1.0	CD93,1.0	NR4A2,1.0	EFNA1,1.0	ZNF91,1.0	MXD1,1.0	SELM,1.0	LOC100507448,1.0	GNB4,1.0	MICU3,1.0	LOC100287628,1.0	PMCH,1.0	LGALS3BP,1.0	SLC2A3,1.0	GXYLT1,1.0	MGC70870,1.0	RGS1,1.0	CMTM8,1.0	TTC14,1.0	C4ORF48,1.0	NAP1L5,1.0	AHI1,1.0	IL5,1.0	PIKFYVE,1.0	CARM1,1.0	CHI3L2,1.0	CYCS,1.0	FBP1,1.0	RBMS3,1.0	AVEN,1.0	LMNB1,1.0	HEBP1,1.0	SYNGR3,1.0	NRIP1,1.0	CLEC11A,1.0	ZNF184,1.0	KANSL1-AS1,1.0	ERCC1,1.0	MYO15B,1.0	LEF1-AS1,1.0	LRIF1,1.0	SPRY1,1.0	CHURC1,1.0	PXYLP1,1.0	ERCC6L,1.0	NDUFV2-AS1,1.0	YBX3,1.0	LOC100510525,1.0	PKD2,1.0	DDT,1.0	POLD2,1.0	MAN1C1,1.0	PDSS2,1.0	TRAT1,1.0	DUS4L,1.0	
Diabetic Neuropathy C0011882 mouse GSE11343 sample 7		CMA1,1.0	AHNAK2,1.0	HPCAL1,1.0	RBP7,1.0	SDPR,1.0	PSMC4,1.0	MYL2,1.0	TEK,1.0	UQCRC2,1.0	RTCA,1.0	MXRA7,1.0	IGTP,1.0	ACOT7,1.0	NBL1,1.0	EPAS1,1.0	ABCB1A,1.0	IFITM3,1.0	CPNE6,1.0	RPL13,1.0	CRABP2,1.0	AVIL,1.0	CISD3,1.0	RETN,1.0	AQP1,1.0	LY6C1,1.0	CAPNS1,1.0	SPOCK2,1.0	TCEB2,1.0	SEPHS2,1.0	GM12508,1.0	RAB11FIP5,1.0	COX8B,1.0	EGR1,1.0	ATP6AP2,1.0	TNNC1,1.0	KLF10,1.0	NR1D1,1.0	USMG5,1.0	PLA2G4B,1.0	RPS27RT,1.0	RPS26,1.0	EHD4,1.0	RPS29,1.0	CSF2RB2,1.0	RPS28,1.0	SDC1,1.0	SFXN3,1.0	MRAP2,1.0	LXN,1.0	CFD,1.0	CTBP1,1.0	ECI2,1.0	ENO1B,1.0	RPL34,1.0	LYPD2,1.0	H2-L,1.0	LRPAP1,1.0	C3,1.0	RPS15,1.0	LGALS3,1.0	PRDX5,1.0	TMEM88,1.0	PDK4,1.0	RPL36,1.0	PIEZO2,1.0	PROM1,1.0	BRAP,1.0	PCP4L1,1.0	A130040M12RIK,1.0	NMB,1.0	AKR1A1,1.0	GNL2,1.0	ITFG3,1.0	1200015M12RIK,1.0	DEB1,1.0	KRT19,1.0	PTPRB,1.0	BHLHE40,1.0	FXYD2,1.0	FXYD7,1.0	GARS,1.0	HOXD9,1.0	LIMS2,1.0	CCDC101,1.0	SLC44A2,1.0	KLK1,1.0	APOLD1,1.0	ACAT2,1.0	KLK1B9,1.0	HINT1,1.0	LDHA,1.0	PRX,1.0	CSRP2,1.0	GM14290,1.0	SERPINA1A,1.0	SH3BGRL3,1.0	GPR116,1.0	ADIG,1.0	PACSIN2,1.0	TGTP1,1.0	1200016E24RIK,1.0	TMEM176B,1.0	FMO1,1.0	FOS,1.0	RPA1,1.0	FKBP1B,1.0	HDGF,1.0	CYP2E1,1.0	RAMP2,1.0	FEN1,1.0	PHLPP1,1.0	SLC43A3,1.0	GSTP1,1.0	PRICKLE1,1.0	PEPD,1.0	SPPL3,1.0	UBL7,1.0	SERPINB1A,1.0	PSMB5,1.0	GM10709,1.0	STAB2,1.0	ANXA8,1.0	SPTAN1,1.0	SNRPN,1.0	SPINK3,1.0	SCARA3,1.0	CPSF4,1.0	MELA,1.0	MPEG1,1.0	SHISA3,1.0	SDHB,1.0	TMEM130,1.0	CDC25B,1.0	GM16374,1.0	EMCN,1.0	PINK1,1.0	CXCL13,1.0	PCP4,1.0	GSTA4,1.0	WDFY2,1.0	DPEP1,1.0	RNF185,1.0	SNRPB,1.0	ABCG2,1.0	GRINA,1.0	KANK4,1.0	HDDC2,1.0	PLVAP,1.0	TPSB2,1.0	TUSC5,1.0	MCPT4,1.0	LOC100504949,1.0	AU022434,1.0	DGKA,1.0	RPS6-PS4,1.0	MCPT2,1.0	CNDP2,1.0	ZFP35,1.0	COMP,1.0	SLC9A3R2,1.0	ABLIM3,1.0	ARHGAP42,1.0	EPYC,1.0	GPC1,1.0	PERP,1.0	HARS,1.0	LOC100503055,1.0	CAPN2,1.0	NDUFV2,1.0	NDUFV1,1.0	CPA3,1.0	EPHX1,1.0	IGFBP6,1.0	RAP1GAP2,1.0	OSBPL2,1.0	CHCHD10,1.0	ALDH3A2,1.0	TMEM234,1.0	E430024C06RIK,1.0	MED22,1.0	TRNP1,1.0	MAP7D1,1.0	ZFP212,1.0	H2-AB1,1.0	CPLX1,1.0	CLSTN1,1.0	SLC2A1,1.0	FAM107A,1.0	GSTT1,1.0	GLIS2,1.0	TMEM223,1.0	CTIF,1.0	PODXL,1.0	BAG1,1.0	UROD,1.0	FLOT2,1.0	FLOT1,1.0	CYTL1,1.0	IGFBP7,1.0	ACAA2,1.0	PLS3,1.0	CTLA2A,1.0	KCNJ13,1.0	ASNS,1.0	MT1,1.0	INMT,1.0	MYRIP,1.0	TNIP1,1.0	GON4L,1.0	NFKBIA,1.0	MMRN2,1.0	NDUFS7,1.0	SCN4B,1.0	COPE,1.0	RETNLA,1.0	SMIM4,1.0	B4GALT1,1.0	YWHAE,1.0	YWHAB,1.0	SMIM1,1.0	SLC3A2,1.0	ZMPSTE24,1.0	DBP,1.0	PLTP,1.0	CYP26B1,1.0	MKNK2,1.0	LBP,1.0	PRPH,1.0	CD209F,1.0	IDH3G,1.0	LRRC8A,1.0	VWF,1.0	ADRM1,1.0	CD209G,1.0	GM19586,1.0	KLF4,1.0	FH1,1.0	CTDSPL,1.0	CLDN5,1.0	CTDSP1,1.0	APOC1,1.0	BC004004,1.0	DDIT4,1.0	RNASE2A,1.0	EIF3K,1.0	CRY2,1.0	EIF3G,1.0	UBA52,1.0	GAPDH,1.0	MAK16,1.0	3930401B19RIK,1.0	H2-T23,1.0	NCKAP1,1.0	SEMA3G,1.0	DDN,1.0	ATP5G3,1.0	TSPAN13,1.0	THBS4,1.0	ARHGDIA,1.0	CCL8,1.0	RESP18,1.0	CCL6,1.0	IGF2BP2,1.0	BNIP3,1.0	WDR7,1.0	EAR2,1.0	ITGB7,1.0	
tibial muscular dystrophy DOID-9884 human GSE42806 sample 539		NIPSNAP3A,1.0	NIPSNAP3B,1.0	HOMER2,1.0	CADM2,1.0	HOMER3,1.0	ADHFE1,1.0	ZFYVE21,1.0	SCAMP3,1.0	LARP6,1.0	GCAT,1.0	HOTTIP,1.0	SFRP2,1.0	HIST1H4C,1.0	CD9,1.0	MYL4,1.0	UQCRC1,1.0	PSMC1,1.0	MXRA5,1.0	LINC00520,1.0	CYFIP1,1.0	ADH1C,1.0	SERPINE2,1.0	FZD10,1.0	RNF5,1.0	TMEM70,1.0	UBE2L6,1.0	ADCY7,1.0	GNG2,1.0	EXOSC7,1.0	HERC1,1.0	ZMIZ2,1.0	TP53INP2,1.0	ST3GAL6,1.0	WLS,1.0	PPARGC1B,1.0	PPP1R27,1.0	GABARAPL3,1.0	ICMT,1.0	HLA-DRB5,1.0	IL17RD,1.0	COX7A2L,1.0	COQ10A,1.0	MLLT11,1.0	TMEM99,1.0	KLHDC8B,1.0	NDUFAF1,1.0	HLA-DRB4,1.0	TMEM9B,1.0	HLA-DRB3,1.0	HLA-DRB1,1.0	CUTA,1.0	RNH1,1.0	NPY6R,1.0	BEX2,1.0	IFI27L1,1.0	MAGED2,1.0	TFRC,1.0	FAM89B,1.0	INPP5A,1.0	PRDX5,1.0	C14ORF1,1.0	TMEM88,1.0	RASSF5,1.0	TSPAN7,1.0	LOC100288685,1.0	KIAA0319L,1.0	IER3,1.0	LYPLA2,1.0	SEC13,1.0	PTGES2,1.0	LYZ,1.0	TMCO3,1.0	PLXDC1,1.0	MS4A4A,1.0	PTPRC,1.0	COL3A1,1.0	TUBB2B,1.0	P4HA2,1.0	PXDN,1.0	KCNS3,1.0	CILP,1.0	TAX1BP3,1.0	CCDC3,1.0	ZNF236,1.0	HOXD8,1.0	FIBIN,1.0	ELOF1,1.0	IGSF3,1.0	TWF2,1.0	LOC729680,1.0	SLC7A1,1.0	FAM171A1,1.0	LDHB,1.0	UCHL1,1.0	CSRP3,1.0	PANX1,1.0	SEC14L5,1.0	LINC00959,1.0	CTSK,1.0	ANKRD2,1.0	CTSF,1.0	DYNC1I1,1.0	HLA-DQA1,1.0	CDKN2C,1.0	ATP6V0E1,1.0	ATP6V0E2,1.0	VKORC1,1.0	CLUH,1.0	PGAM1,1.0	TMEM62,1.0	LAPTM5,1.0	WWP2,1.0	DYNLL2,1.0	TMEM60,1.0	NGFRAP1,1.0	TMEM159,1.0	SNX17,1.0	NOV,1.0	SMOC2,1.0	C9ORF3,1.0	HLA-DPB1,1.0	IL17D,1.0	SMTNL1,1.0	DFNA5,1.0	FEN1,1.0	GRN,1.0	SETD9,1.0	SNX11,1.0	MIEF2,1.0	UNG,1.0	PRSS23,1.0	TUBA1A,1.0	PSMB5,1.0	MINOS1,1.0	HEY1,1.0	CXCR4,1.0	HLA-DPA1,1.0	TMEM38A,1.0	ZSWIM7,1.0	ZNF682,1.0	GPT2,1.0	C1ORF122,1.0	MPEG1,1.0	ATP1B3,1.0	XG,1.0	PDGFRL,1.0	TMEM134,1.0	COL5A2,1.0	DOK5,1.0	DOK7,1.0	TRAFD1,1.0	CD81,1.0	ZFAND6,1.0	KATNB1,1.0	AURKA,1.0	LOC646903,1.0	KLHL34,1.0	FOXO6,1.0	ASB12,1.0	UBE3C,1.0	ATP1A1,1.0	GGA1,1.0	TCEAL7,1.0	BAHCC1,1.0	LOC100506563,1.0	TCTEX1D2,1.0	USP2,1.0	SLC25A44,1.0	ACSS1,1.0	MAP3K5,1.0	ATP9A,1.0	NEK9,1.0	MAP2K3,1.0	GOT2,1.0	IGFBP6,1.0	MAP2K1,1.0	NABP1,1.0	HIST2H2BE,1.0	RCAN1,1.0	ARMCX6,1.0	COL6A3,1.0	MAFG,1.0	SMS,1.0	YRDC,1.0	CREB5,1.0	ND6,1.0	TXN2,1.0	DPT,1.0	SH3KBP1,1.0	TACO1,1.0	CHRDL1,1.0	HTRA1,1.0	ARHGAP6,1.0	MYL6B,1.0	MYOM3,1.0	TMEM223,1.0	RGS3,1.0	GLT1D1,1.0	APMAP,1.0	NDN,1.0	FLOT1,1.0	SLC38A9,1.0	CDADC1,1.0	COA1,1.0	ARL4D,1.0	MYH3,1.0	ITGAE,1.0	PEX7,1.0	NDUFS6,1.0	NES,1.0	NDUFS2,1.0	ITGB1BP2,1.0	ATP13A3,1.0	R3HDM4,1.0	PMF1,1.0	ASH1L-AS1,1.0	LBH,1.0	IDI2-AS1,1.0	CPT2,1.0	DNAJB6,1.0	P2RY2,1.0	LINC01405,1.0	EYA1,1.0	CIRBP,1.0	FBXL17,1.0	KCTD5,1.0	KLHL42,1.0	CTDSPL,1.0	LOC100288911,1.0	ASPN,1.0	SBK1,1.0	P2RX5,1.0	RAB13,1.0	DNAJA4,1.0	DAD1,1.0	COL8A1,1.0	PITHD1,1.0	PCOLCE2,1.0	SLC25A14,1.0	CDCA7L,1.0	TM2D3,1.0	ALAS1,1.0	WIPF3,1.0	ZBTB46,1.0	ACTC1,1.0	PTPLA,1.0	HSD17B10,1.0	ATP5G1,1.0	MYLK4,1.0	THBS4,1.0	HMGCL,1.0	RBM4,1.0	CHCHD4,1.0	CECR5,1.0	PSD3,1.0	GM2A,1.0	CHCHD7,1.0	PRADC1,1.0	PDSS1,1.0	FBXO9,1.0	CNNM4,1.0	COLGALT2,1.0	SLC25A26,1.0	LOC728613,1.0	IDH3B,1.0	
Cushing Syndrome C0010481 human GSE4060 sample 1		SSB,1.0	LUM,1.0	ATP6V1E1,1.0	RPL21,1.0	RPL24,1.0	RPL23,1.0	DEK,1.0	PPA1,1.0	SEPP1,1.0	HSPE1,1.0	EID1,1.0	ASS1,1.0	MYL6,1.0	PSMC6,1.0	ARMC1,1.0	LAP3,1.0	RBP1,1.0	SLPI,1.0	SUB1,1.0	RPL26,1.0	SPARCL1,1.0	RPL22L1,1.0	CALM2,1.0	MTPN,1.0	SF3B6,1.0	WBP5,1.0	ATP5A1,1.0	GLRX,1.0	ABAT,1.0	MYL12B,1.0	SULT2A1,1.0	PDCD10,1.0	RPL36AL,1.0	GTF2IP1,1.0	UGP2,1.0	GPBP1,1.0	SNRPD2,1.0	ST3GAL5,1.0	SPOCK1,1.0	RPL15,1.0	RPL17,1.0	IARS2,1.0	RPL19,1.0	MEST,1.0	COX8A,1.0	HLA-DRB5,1.0	GINM1,1.0	DNTTIP2,1.0	USMG5,1.0	TMA7,1.0	NR1D2,1.0	SNHG6,1.0	GBAS,1.0	COMMD6,1.0	RPS14P3,1.0	STAG2,1.0	RPS29,1.0	RPS21,1.0	RPS20,1.0	RPS23,1.0	RPS25,1.0	RPS24,1.0	HLA-DRB1,1.0	RPL6,1.0	BEX4,1.0	RPL31,1.0	RPL4,1.0	BEX2,1.0	CFI,1.0	ECI2,1.0	RPL34,1.0	ATP5C1,1.0	C14ORF166,1.0	RPL9,1.0	MRPL1,1.0	HIF1A,1.0	IFI30,1.0	VPS26A,1.0	IFIT1,1.0	RPL7,1.0	C3,1.0	HSPH1,1.0	PRDX4,1.0	MRPL3,1.0	GNG10,1.0	GJA1,1.0	PDGFD,1.0	C10ORF32,1.0	PDK4,1.0	ARL6IP5,1.0	APOE,1.0	RPL39,1.0	KIFAP3,1.0	RPS12,1.0	SEC62,1.0	SEC31B,1.0	SRP9,1.0	RDX,1.0	NCOA4,1.0	COX6C,1.0	LYZ,1.0	NSA2,1.0	FAM210B,1.0	CFHR1,1.0	NME7,1.0	CCNG1,1.0	PABPC3,1.0	TAX1BP1,1.0	PABPC1,1.0	EXOC1,1.0	RHOU,1.0	TOMM7,1.0	DDR2,1.0	COX7C,1.0	COX7B,1.0	CLTC,1.0	HBD,1.0	MRPL33,1.0	SERPINA5,1.0	UGCG,1.0	LDHB,1.0	CTSO,1.0	LDHA,1.0	SH3BGRL,1.0	RAP1B,1.0	HLTF,1.0	PENK,1.0	EMB,1.0	RPS27A,1.0	DYNC1I2,1.0	HLA-DQA1,1.0	CCT3,1.0	NPM1,1.0	CCT2,1.0	TMEM176A,1.0	PNPLA8,1.0	KTN1,1.0	HSBP1,1.0	PGRMC1,1.0	RNASE1,1.0	PDP1,1.0	PSMA4,1.0	NGFRAP1,1.0	SLC39A10,1.0	PLIN3,1.0	AIDA,1.0	MGARP,1.0	EBAG9,1.0	C1QA,1.0	NDUFA12,1.0	GDI2,1.0	NDUFA13,1.0	HEXB,1.0	KIAA1033,1.0	ROBO1,1.0	TMSB4X,1.0	HLA-DMB,1.0	MRC1,1.0	HLA-DPA1,1.0	RAC2,1.0	CD59,1.0	CCL19,1.0	CCT8,1.0	HLA-DMA,1.0	CD55,1.0	PAIP2,1.0	CD74,1.0	RPS6,1.0	RPS7,1.0	LINC00493,1.0	DEFA3,1.0	CWC15,1.0	VCAM1,1.0	EEF1A2,1.0	COPS5,1.0	PPIA,1.0	RAB31,1.0	PCP4,1.0	HAT1,1.0	CAPZA2,1.0	UQCRQ,1.0	COPS2,1.0	GSTA1,1.0	XIST,1.0	LY6E,1.0	SCG5,1.0	IL6ST,1.0	RPL13AP6,1.0	CCDC151,1.0	S100A8,1.0	RHCG,1.0	SEPW1,1.0	FAM35A,1.0	MRFAP1,1.0	HSD17B6,1.0	CASC4,1.0	TOMM20,1.0	CXCL14,1.0	HSP90B1,1.0	PAPSS2,1.0	PPP1CC,1.0	TCEAL4,1.0	TCEAL3,1.0	EMC2,1.0	KIF5B,1.0	SLIT2,1.0	RPRM,1.0	HMGN1,1.0	SLC38A2,1.0	TRAPPC8,1.0	NEK7,1.0	SHFM1,1.0	EIF2S2,1.0	SDCBP,1.0	ARPC3,1.0	NACA,1.0	SELM,1.0	NCL,1.0	MICU2,1.0	BIRC2,1.0	RSL24D1,1.0	DDX5,1.0	SLC26A2,1.0	CPB1,1.0	UQCRB,1.0	COPB1,1.0	DDX1,1.0	AK3,1.0	ARHGAP18,1.0	SRP14,1.0	WISP2,1.0	FAM198B,1.0	EFEMP1,1.0	EEF1B2,1.0	RGS2,1.0	NARS,1.0	TMSB10,1.0	ZC3H15,1.0	PLS3,1.0	ACTR3,1.0	HSPA9,1.0	HSP90AA1,1.0	VBP1,1.0	PEG3,1.0	HSPA8,1.0	GALNT1,1.0	HNRNPA1P10,1.0	NAP1L3,1.0	MT3,1.0	NAP1L1,1.0	RPS3A,1.0	VCAN,1.0	NPC2,1.0	HLA-DRA,1.0	CEBPZ,1.0	SERINC1,1.0	SERINC5,1.0	YWHAB,1.0	PSMD14,1.0	LOC100133583,1.0	GLO1,1.0	LY96,1.0	HMGB1,1.0	ATP5J,1.0	NDUFB1,1.0	SLC40A1,1.0	HTR2B,1.0	HSPB1,1.0	CYR61,1.0	PSAP,1.0	C9ORF16,1.0	ATP5E,1.0	RPL36A,1.0	YWHAQ,1.0	MFSD1,1.0	SARAF,1.0	ME1,1.0	PHACTR2,1.0	HIBCH,1.0	SMIM15,1.0	NOP58,1.0	RWDD4,1.0	NDUFA5,1.0	DYNLT3,1.0	RPL35A,1.0	NDUFA1,1.0	RPL23A,1.0	DLK1,1.0	CECR1,1.0	APOC1,1.0	ALDH1A1,1.0	EIF3H,1.0	SLIRP,1.0	MNDA,1.0	KCTD12,1.0	TAF7,1.0	MATR3,1.0	DYNLT1,1.0	PFDN5,1.0	SLC25A5,1.0	EIF3E,1.0	ASNSD1,1.0	C1R,1.0	RNF13,1.0	HSPD1,1.0	RND3,1.0	HSD17B11,1.0	RPS4X,1.0	SGCE,1.0	SCRN1,1.0	SLITRK4,1.0	ITGAV,1.0	ARL5A,1.0	CTNNAL1,1.0	EIF2A,1.0	HNRNPA1,1.0	
Leukemia, Chronic T-Cell C2363142 human GSE5788 sample 74		DUT,1.0	LRRN3,1.0	PPA1,1.0	PSMB9,1.0	NISCH,1.0	CD5,1.0	DDX39A,1.0	WDR82,1.0	KARS,1.0	RPL26,1.0	HNRNPC,1.0	SIK1,1.0	RPL29,1.0	VPS28,1.0	SLAMF1,1.0	IFITM3,1.0	AHNAK,1.0	RPLP0P6,1.0	RPL12,1.0	UQCR10,1.0	AQP3,1.0	TOB1,1.0	ZNF706,1.0	PI4KAP1,1.0	CAPNS1,1.0	MYC,1.0	RPL15,1.0	CPNE3,1.0	RABAC1,1.0	SLC12A7,1.0	S100A10,1.0	RPL18,1.0	S100A12,1.0	FIS1,1.0	STAT5B,1.0	F8A1,1.0	TSPYL2,1.0	HLA-J,1.0	FZD6,1.0	GADD45B,1.0	ATP6AP1,1.0	HLA-C,1.0	ANK1,1.0	COX7A2L,1.0	RPS14P3,1.0	QARS,1.0	PLSCR3,1.0	CSNK2B,1.0	BIN1,1.0	TAGLN2,1.0	ATF4,1.0	RPL5,1.0	GABARAP,1.0	CUTA,1.0	PHB2,1.0	RPL30,1.0	RPL32,1.0	RPL35,1.0	CTBP1,1.0	PIEZO1,1.0	PCBP1,1.0	PTTG1IP,1.0	ENO1,1.0	RPL7,1.0	RPL8,1.0	RPS16,1.0	LARP1,1.0	PTDSS1,1.0	TCL1A,1.0	GPR171,1.0	LGALS1,1.0	PCBP2,1.0	RPL36,1.0	KCNN4,1.0	IER5,1.0	PRKACB,1.0	RHOA,1.0	LYPLA1,1.0	GSTM2,1.0	JUN,1.0	GABBR1,1.0	DUSP1,1.0	NCOA4,1.0	TUBB,1.0	TSC22D3,1.0	SSR4,1.0	ANXA6,1.0	HBA1,1.0	GNB2L1,1.0	TRMT5,1.0	NBPF10,1.0	EMP3,1.0	NBPF15,1.0	COX6C,1.0	C6ORF62,1.0	NBPF14,1.0	RHOB,1.0	MZT2A,1.0	PABPC3,1.0	CD27,1.0	PABPC1,1.0	LIMS1,1.0	ALDOA,1.0	GPI,1.0	SGK1,1.0	TOP2B,1.0	HIST2H2AA4,1.0	TMED10,1.0	TRAM1,1.0	GYPC,1.0	RPN1,1.0	HBB,1.0	RPN2,1.0	ARPC1B,1.0	OAZ1,1.0	MTDH,1.0	LDHA,1.0	C1QBP,1.0	SEC61B,1.0	SSR1,1.0	RIPK2,1.0	PCMTD2,1.0	CCT4,1.0	CCT3,1.0	ATP6V0E2,1.0	IFNGR2,1.0	FOS,1.0	PRMT1,1.0	ZDHHC11,1.0	FKBP1A,1.0	DDB1,1.0	NGFRAP1,1.0	HNRNPA2B1,1.0	SPCS1,1.0	FOSB,1.0	APEX1,1.0	CANX,1.0	CKS2,1.0	TCEA1,1.0	RLIM,1.0	TKT,1.0	COX5A,1.0	RPLP0,1.0	GDI1,1.0	NDUFA10,1.0	PTGER4,1.0	OLA1,1.0	CRIP1,1.0	TUBA1A,1.0	TUBA1C,1.0	TUBA1B,1.0	RAC2,1.0	LDLRAP1,1.0	BRD9,1.0	METTL9,1.0	TMEM14B,1.0	CCT5,1.0	ATHL1,1.0	CPSF1,1.0	SEMA4D,1.0	NOSIP,1.0	DEFA3,1.0	RPSA,1.0	DOK2,1.0	PPIA,1.0	CNIH1,1.0	TMEM258,1.0	LY6E,1.0	SPNS1,1.0	CDK2AP1,1.0	FKBP5,1.0	S100A9,1.0	S100A8,1.0	PPP1R15A,1.0	PARK7,1.0	ATP1A1,1.0	BZW2,1.0	FBL,1.0	CCND3,1.0	ZFP36,1.0	FLNA,1.0	CFL1,1.0	SH3BP5,1.0	RPS5,1.0	COTL1,1.0	RPS3,1.0	PCNT,1.0	SLC38A2,1.0	ATP6V0B,1.0	AUTS2,1.0	ARHGEF18,1.0	HMHA1,1.0	EEF2,1.0	PDCD6IP,1.0	TBCA,1.0	RGCC,1.0	H1F0,1.0	TCF7,1.0	ADNP,1.0	UBA1,1.0	MAD1L1,1.0	IL7R,1.0	PXN,1.0	FAM13A,1.0	ACTG1,1.0	CORO1B,1.0	EEF1B2,1.0	SESN1,1.0	NME1-NME2,1.0	UBB,1.0	EIF3CL,1.0	AP2M1,1.0	LOC100507315,1.0	ACTR3,1.0	VBP1,1.0	HSPA8,1.0	MSN,1.0	HNRNPA1P10,1.0	RPL13A,1.0	ATP5F1,1.0	SP3,1.0	EEF1D,1.0	EEF1G,1.0	MYH9,1.0	CYCS,1.0	ITGA6,1.0	CD247,1.0	R3HDM4,1.0	NDUFB1,1.0	HK1,1.0	ATP5B,1.0	ATP5H,1.0	MKNK2,1.0	CAPZB,1.0	LPXN,1.0	MARCKSL1,1.0	REC8,1.0	CR2,1.0	H2AFY,1.0	YWHAZ,1.0	NELL2,1.0	LCK,1.0	P2RX5,1.0	GOLPH3,1.0	EIF3L,1.0	IMPDH2,1.0	DDIT4,1.0	EIF3H,1.0	LTB,1.0	EIF3I,1.0	VDAC3,1.0	DAAM1,1.0	EVL,1.0	SSBP2,1.0	PTMAP5,1.0	LTF,1.0	TRIB2,1.0	EIF3D,1.0	SLC25A6,1.0	SLC25A5,1.0	EIF3E,1.0	GAPDH,1.0	ITGB2,1.0	EIF4A3,1.0	MTCH1,1.0	EIF4A2,1.0	EIF4A1,1.0	CFAP20,1.0	HIST1H2BK,1.0	HSP90AB1,1.0	PIK3CD,1.0	RPL10A,1.0	HSPD1,1.0	ATP5G3,1.0	HSD17B10,1.0	SH3YL1,1.0	SYNE2,1.0	ADD3,1.0	SEPT9,1.0	RPS4X,1.0	EFR3A,1.0	PUF60,1.0	TRIM28,1.0	RPL7A,1.0	KLRG1,1.0	RPL18AP3,1.0	NCK2,1.0	
Retinal damage C0235272 rat GSE1001 sample 312		CHGB,1.0	RPL22,1.0	PLEKHA1,1.0	RSAD2,1.0	ACSL6,1.0	RGD1562409,1.0	DCLK1,1.0	SCD,1.0	RRAGA,1.0	MGP,1.0	CD9,1.0	SUB1,1.0	PSMC1,1.0	CALM2,1.0	RPL29,1.0	VPS29,1.0	CALM1,1.0	ATF3,1.0	IFITM3,1.0	POMP,1.0	MYCBP2,1.0	WBP4,1.0	RPL12,1.0	ATP5A1,1.0	MYL12B,1.0	LOC100366233,1.0	BSG,1.0	SV2B,1.0	NNAT,1.0	DHX36,1.0	DPYSL4,1.0	RPL15,1.0	SNCG,1.0	RPL17,1.0	TCEB1,1.0	HNRNPA3-PS1,1.0	RPL19,1.0	B2M,1.0	RAB11FIP3,1.0	CCNL1,1.0	GABARAPL2,1.0	TALDO1,1.0	COX7A2L,1.0	FOSL1,1.0	MYL12A,1.0	RPS29,1.0	TAGLN3,1.0	HPRT1,1.0	CRYAB,1.0	RPS23,1.0	RPS25,1.0	RT1-DA,1.0	ATP6V1B2,1.0	CRYAA,1.0	PTP4A1,1.0	RPS24,1.0	CUTA,1.0	PHB2,1.0	RPL4,1.0	RPL35,1.0	NRARP,1.0	RPL9,1.0	C3,1.0	RPS16,1.0	MT2A,1.0	LGALS3,1.0	RPS17,1.0	PRDX2,1.0	PRDX1,1.0	HMOX1,1.0	SNRPEL1,1.0	RPL36,1.0	APOE,1.0	TSPAN3,1.0	RPL39,1.0	COX2,1.0	TIMM17A,1.0	A2M,1.0	COX1,1.0	RPS11,1.0	LOC687048,1.0	RPS14,1.0	CTSB,1.0	GSTM5,1.0	FUCA1,1.0	EDN2,1.0	KCNB1,1.0	TPI1,1.0	TSC22D1,1.0	SSR3,1.0	ROM1,1.0	H3F3B,1.0	HBA1,1.0	RPL17-PS1,1.0	PAX6,1.0	CP,1.0	NME1,1.0	SLC7A5,1.0	UGDH,1.0	TUBB2B,1.0	CCNG1,1.0	PABPC4,1.0	PRPH2,1.0	ARF1,1.0	RPN1,1.0	HBB,1.0	CLTC,1.0	PEA15,1.0	LITAF,1.0	LOC100362110,1.0	PMF31,1.0	CTSS,1.0	TRIM8,1.0	CTSL,1.0	CTSH,1.0	TIMP1,1.0	TIMP2,1.0	RPS15A,1.0	RPS27A,1.0	CTSD,1.0	NEUROD1,1.0	RAB6A,1.0	IL33,1.0	MDH2,1.0	TTC3,1.0	LOC685909,1.0	APRT,1.0	TOM1L2,1.0	PSMA6,1.0	PSMA7,1.0	FABP5,1.0	NEDD4,1.0	SDHAF2,1.0	PLIN2,1.0	RGD1304694,1.0	C1QB,1.0	COX5A,1.0	CSTB,1.0	CD63,1.0	RT1-CE12,1.0	GRN,1.0	SLC20A2,1.0	CRYBA1,1.0	RT1-CE16,1.0	GSTP1,1.0	PTN,1.0	LOC100363469,1.0	CRYBA4,1.0	TUBA1A,1.0	CCNDBP1,1.0	CRIP2,1.0	PPP2CB,1.0	CST3,1.0	TMSB4X,1.0	AKAP11,1.0	IMPA1,1.0	AKAP12,1.0	PSMB6,1.0	ACADM,1.0	PSMB4,1.0	LOC288913,1.0	LOC257642,1.0	MDH1,1.0	PAIP1,1.0	CAR2,1.0	SNRPN,1.0	AGTPBP1,1.0	RPS9,1.0	S100A1,1.0	RPS6,1.0	CRYBB2,1.0	CRYBB1,1.0	CRYBB3,1.0	SERPINA3N,1.0	ATP1B3,1.0	RT1-EC2,1.0	ATP1B1,1.0	TUBA4A,1.0	MORF4L2,1.0	CXCL13,1.0	PCP4,1.0	CAPZA2,1.0	GSTA1,1.0	SLC25A30,1.0	SCG2,1.0	SCG3,1.0	CRCP,1.0	CD82,1.0	SEPW1,1.0	ODC1,1.0	CD81,1.0	ZFP36L1,1.0	SLC1A3,1.0	PARK7,1.0	PEBP1,1.0	CLU,1.0	TOMM20,1.0	HBB-B1,1.0	COX6A1,1.0	LENEP,1.0	PDPN,1.0	LAMP2,1.0	NPHP1,1.0	RPS2,1.0	SPP1,1.0	CDC123,1.0	SREBF1,1.0	LOC100361879,1.0	GRIFIN,1.0	NSF,1.0	SYT1,1.0	GOT1,1.0	PRNP,1.0	BNIP3L,1.0	BUD31,1.0	LOC100362049,1.0	GFAP,1.0	NFKB1,1.0	SDCBP,1.0	HGS,1.0	GNB1,1.0	SYNJ1,1.0	GNB3,1.0	ALDH3A1,1.0	DYNLRB1,1.0	LCN2,1.0	LOC100910882,1.0	BCAT1,1.0	MAP3K12,1.0	ND6,1.0	ND5,1.0	ATP6V1D,1.0	CBFB,1.0	LGALS3BP,1.0	ACTG1,1.0	PLAT,1.0	NPEPPS,1.0	CNN3,1.0	MPC1,1.0	EIF2S3X,1.0	CYC1,1.0	EIF5B,1.0	PAICS,1.0	MMP3,1.0	HSPA8,1.0	LIMK2,1.0	RPL13A,1.0	CBX1,1.0	NDUFC2,1.0	MT3,1.0	NDUFC1,1.0	RPS3A,1.0	HMGA1,1.0	ATP5F1,1.0	RABGGTB,1.0	CRYGD,1.0	CRYGE,1.0	CRYGB,1.0	CRYGC,1.0	NDUFS7,1.0	CPE,1.0	TMBIM6,1.0	CRYGF,1.0	DDX3X,1.0	NDUFB6,1.0	COX4I2,1.0	LYZ2,1.0	NDUFB4,1.0	LOC100233206,1.0	NDUFB2,1.0	DBI,1.0	ATP5O,1.0	GRK1,1.0	ATP5B,1.0	CALB2,1.0	CYLD-PS1,1.0	PSAP,1.0	PLRG1,1.0	ATP5H,1.0	VPS52,1.0	ATP5E,1.0	YWHAQ,1.0	UQCRFS1,1.0	COX4I1,1.0	LOC501503,1.0	DRD3,1.0	ACP2,1.0	DRD4,1.0	YWHAH,1.0	IMPG2,1.0	NDUFA8,1.0	NDUFA4,1.0	CIRBP,1.0	YWHAZ,1.0	LOC100364265,1.0	SOD2,1.0	KLF9,1.0	RAB12,1.0	LOC679739,1.0	GAP43,1.0	DAD1,1.0	VPS45,1.0	SAG,1.0	SLC25A11,1.0	VDAC1,1.0	CHURC1,1.0	SLC25A5,1.0	BECN1,1.0	ITGB1,1.0	EIF4A2,1.0	ABCD3,1.0	ALAS2,1.0	CEBPD,1.0	PPP2R2B,1.0	MAT2A,1.0	RESP18,1.0	RNPEP,1.0	TRA2B,1.0	MAPK3,1.0	CCL2,1.0	HNRNPA3,1.0	
schizophrenia DOID-5419 human GSE21935 sample 855		SLC12A5,1.0	RPL22,1.0	RPL21,1.0	RPL24,1.0	RPL23,1.0	HPCAL1,1.0	ETNPPL,1.0	LOC100288656,1.0	VIM,1.0	RPL26,1.0	MT1G,1.0	MT1H,1.0	RPL27,1.0	MT1E,1.0	MT1F,1.0	CYFIP1,1.0	IFITM2,1.0	IFITM3,1.0	IFITM1,1.0	RPL13,1.0	DCAF6,1.0	HERC2P9,1.0	C4A,1.0	RPL15,1.0	STOM,1.0	RPL14,1.0	RPL17,1.0	RPL19,1.0	MT1HL1,1.0	TSPYL1,1.0	RPL41,1.0	HLA-DRB5,1.0	PLK2,1.0	NR2F1,1.0	FAM220A,1.0	RPS14P3,1.0	RPS29,1.0	RPS28,1.0	RPS21,1.0	RPS23,1.0	RPS24,1.0	HLA-DRB1,1.0	RPL5,1.0	GPM6A,1.0	RPL6,1.0	NECAB2,1.0	RPL31,1.0	RPL3,1.0	LOC115110,1.0	RPL4,1.0	ANAPC16,1.0	BEX1,1.0	RPL32,1.0	RPL35,1.0	MT1M,1.0	RPL34,1.0	MT1X,1.0	PTTG1IP,1.0	RPL9,1.0	WDR47,1.0	RPL7,1.0	C3,1.0	HSPH1,1.0	RPS16,1.0	MT2A,1.0	SYNPR,1.0	RPS18,1.0	RPS17,1.0	PGBD5,1.0	GJA1,1.0	RPS19,1.0	STMN1,1.0	PDE2A,1.0	FAM19A2,1.0	RPL36,1.0	RPL39,1.0	COX2,1.0	RPL38,1.0	COX1,1.0	RPS11,1.0	BLCAP,1.0	GSTM3,1.0	TUBB,1.0	KLHL2,1.0	HBA1,1.0	TUBB2A,1.0	SYN2,1.0	GLUD1,1.0	NME7,1.0	PABPC3,1.0	PAM,1.0	PABPC1,1.0	ALDOA,1.0	RAPGEF4,1.0	SERPINA3,1.0	TENM2,1.0	GABRB1,1.0	PTPRO,1.0	HBB,1.0	MEG3,1.0	PEA15,1.0	OAZ1,1.0	PPP3CA,1.0	UCHL1,1.0	KIF1A,1.0	PENK,1.0	IDS,1.0	MAP2,1.0	TIMP1,1.0	RPS27A,1.0	MMD,1.0	MEF2C,1.0	SYP,1.0	FOS,1.0	LAPTM5,1.0	TUBB4B,1.0	PGM2L1,1.0	FABP5,1.0	LOC100505584,1.0	FABP7,1.0	HCLS1,1.0	LPPR4,1.0	C1QC,1.0	C1QB,1.0	C1QA,1.0	RPLP0,1.0	RPLP1,1.0	ADIRF,1.0	TUBA1B,1.0	CAMK2N1,1.0	PNMA1,1.0	ENC1,1.0	CHN1,1.0	HLA-DPA1,1.0	SLC17A7,1.0	ANKRD20A9P,1.0	ZBTB18,1.0	CD74,1.0	RPS6,1.0	EPDR1,1.0	RPS7,1.0	TMEM130,1.0	HS3ST4,1.0	TUBA4A,1.0	EEF1A2,1.0	EEF1A1,1.0	ARHGAP32,1.0	GOLGA8H,1.0	FAU,1.0	CNTN3,1.0	RPL13AP6,1.0	LY6H,1.0	ANKRD36B,1.0	TAMM41,1.0	PARK7,1.0	CLU,1.0	C1ORF115,1.0	KIF5A,1.0	LAMP5,1.0	KIF5C,1.0	TUBB3,1.0	NCDN,1.0	NPTX1,1.0	RPS2,1.0	NPTX2,1.0	RPS3,1.0	ZNF665,1.0	LINC00599,1.0	MAP2K1,1.0	SYT1,1.0	PRNP,1.0	GFAP,1.0	NACA,1.0	MALAT1,1.0	ND2,1.0	FTL,1.0	ND4,1.0	ND3,1.0	PVALB,1.0	CSF1R,1.0	PARM1,1.0	HMP19,1.0	FAM107A,1.0	BHLHE22,1.0	SRP14,1.0	CYP46A1,1.0	PKD1P1,1.0	CPLX2,1.0	BAG3,1.0	RGS2,1.0	EIF3CL,1.0	TMSB10,1.0	SH3GL2,1.0	SYBU,1.0	GPX1,1.0	USP32P2,1.0	SRGN,1.0	HNRNPA1P10,1.0	RPL13A,1.0	NAP1L3,1.0	COPG2IT1,1.0	RPS3A,1.0	RPL37A,1.0	CPE,1.0	EEF1G,1.0	HLA-DRA,1.0	SOWAHA,1.0	ARPP21,1.0	CHI3L1,1.0	SHANK3,1.0	SNAP25,1.0	RTN3,1.0	YWHAG,1.0	RTN1,1.0	YWHAE,1.0	CELF5,1.0	HSPB1,1.0	DNAJB1,1.0	RPL36A,1.0	YWHAH,1.0	H2AFZ,1.0	FBXL16,1.0	YWHAZ,1.0	NELL2,1.0	RAB15,1.0	KCTD12,1.0	ALDH9A1,1.0	PFDN5,1.0	NACAP1,1.0	EIF3E,1.0	TPT1,1.0	LUZP6,1.0	EEF1A1P9,1.0	CEBPB,1.0	CAMK2D,1.0	RNF11,1.0	PNMAL1,1.0	USP11,1.0	CX3CR1,1.0	DDN,1.0	NGRN,1.0	RPS4X,1.0	PSD3,1.0	MAPK1,1.0	ERC2,1.0	NPIPA1,1.0	HNRNPA3,1.0	CHCHD2,1.0	RPL18AP3,1.0	NPTN,1.0	
Infection by Yersinia enterocolitica C0238528 mouse GSE2973 sample 127		GBP7,1.0	GM3150,1.0	GBP2B,1.0	IFRD1,1.0	MX1,1.0	RSAD2,1.0	MX2,1.0	TTC39C,1.0	COL1A2,1.0	CPEB2,1.0	RRAGA,1.0	VIM,1.0	TNFSF9,1.0	RIN2,1.0	CPEB4,1.0	ATF3,1.0	SGMS1,1.0	SERPINE1,1.0	SLC23A2,1.0	3110043O21RIK,1.0	MNDAL,1.0	BACH1,1.0	SSFA2,1.0	CH25H,1.0	PNP,1.0	SLAMF7,1.0	GBP3,1.0	HOXA7,1.0	CCNL1,1.0	GBP2,1.0	IL17RA,1.0	MSR1,1.0	EGR1,1.0	EGR2,1.0	DAXX,1.0	GADD45B,1.0	SLC11A2,1.0	PLK2,1.0	A630072M18RIK,1.0	IRGM1,1.0	IFI47,1.0	ELL2,1.0	IFI44,1.0	EIF1,1.0	EHD1,1.0	PARP14,1.0	EIF6,1.0	PNP2,1.0	OSER1,1.0	IL1RN,1.0	SPARC,1.0	ZFP622,1.0	BCL10,1.0	JMJD1C,1.0	IFIT2,1.0	IFIT1,1.0	IFIT3,1.0	HELZ2,1.0	ZC3H12A,1.0	ZC3H12C,1.0	CCRN4L,1.0	IER2,1.0	BCL2A1D,1.0	JUNB,1.0	IER5,1.0	OASL1,1.0	OASL2,1.0	IER3,1.0	CDT1,1.0	ANXA1,1.0	IL10,1.0	JUN,1.0	DUSP1,1.0	DUSP2,1.0	TNFRSF12A,1.0	CHKA,1.0	H3F3B,1.0	LIF,1.0	LILRB4,1.0	1200015M12RIK,1.0	RHOB,1.0	PTPRE,1.0	IL1A,1.0	MMP13,1.0	IL1B,1.0	MMP12,1.0	PTPRC,1.0	HAL,1.0	MMP14,1.0	KBTBD2,1.0	BHLHE40,1.0	ITPKB,1.0	ID2,1.0	REL,1.0	JDP2,1.0	RHOV,1.0	SGK1,1.0	ARF4,1.0	IGSF6,1.0	CLIC4,1.0	CITED2,1.0	BTG1,1.0	HILPDA,1.0	SDC4,1.0	OAS1A,1.0	KRT20,1.0	HIST2H2AA1,1.0	SOCS3,1.0	SOCS1,1.0	RAP1B,1.0	CLEC7A,1.0	STAP1,1.0	TIMP1,1.0	NFIL3,1.0	CD33,1.0	TGTP1,1.0	MAP4K3,1.0	SERPINB2,1.0	1200016E24RIK,1.0	CD180,1.0	BGN,1.0	PPP2CA,1.0	IFI202B,1.0	GM3601,1.0	GM9706,1.0	CMPK2,1.0	PELI1,1.0	B3GNT2,1.0	PLIN2,1.0	CD44,1.0	PNPLA3,1.0	ERRFI1,1.0	RAB9,1.0	CCL12,1.0	CDKN1A,1.0	ZFP703,1.0	KCNA3,1.0	RARS,1.0	MKI67,1.0	CLINT1,1.0	TUBA1A,1.0	PTGS2,1.0	IFIH1,1.0	TUBA1C,1.0	NAMPT,1.0	RABGEF1,1.0	ANXA7,1.0	IFNB1,1.0	OLR1,1.0	PHLDA1,1.0	CORO2A,1.0	GDF15,1.0	IFI205,1.0	FBXW11,1.0	IFI203,1.0	UBE2F,1.0	FBXO11,1.0	SAP30,1.0	CXCL10,1.0	CXCL11,1.0	CLEC4D,1.0	CLEC4E,1.0	MAPKAPK2,1.0	S100A6,1.0	PMP22,1.0	SRSF5,1.0	SBDS,1.0	DEGS1,1.0	S100A9,1.0	SLC25A37,1.0	S100A8,1.0	PCNA,1.0	CD86,1.0	CD83,1.0	ZFAND5,1.0	C78513,1.0	CSF1,1.0	SLFN2,1.0	PPP1R15A,1.0	PRDM1,1.0	ZBTB21,1.0	TNF,1.0	METRNL,1.0	CNDP2,1.0	TANK,1.0	CTGF,1.0	RAB20,1.0	ZFP36,1.0	TUBB6,1.0	PDPN,1.0	BASP1,1.0	MIR155,1.0	RNF19B,1.0	RNF19A,1.0	CCRL2,1.0	NLRP3,1.0	SPP1,1.0	DENND5A,1.0	KPNA3,1.0	GM7334,1.0	SASH1,1.0	MAP3K8,1.0	AI504432,1.0	SWAP70,1.0	TGIF1,1.0	IK,1.0	SLC38A2,1.0	SLC38A1,1.0	SLC15A3,1.0	ARID5A,1.0	TRAF1,1.0	CYBB,1.0	ISG15,1.0	NFKB1,1.0	GEM,1.0	MAFF,1.0	RCAN1,1.0	E430024C06RIK,1.0	FRMD6,1.0	LOX,1.0	MALAT1,1.0	MAFK,1.0	MDM2,1.0	ANKRD33B,1.0	ATP6V1A,1.0	CD274,1.0	C5AR1,1.0	LPL,1.0	PLAU,1.0	ETS2,1.0	GLIPR1,1.0	HCAR2,1.0	RGS1,1.0	PIM1,1.0	PMAIP1,1.0	PIM3,1.0	LRRFIP2,1.0	TIPARP,1.0	SRGN,1.0	HSP90AA1,1.0	ITGA5,1.0	HSPA5,1.0	PYHIN1,1.0	CAV1,1.0	TXNRD1,1.0	CFLAR,1.0	OSGIN2,1.0	NFKBIZ,1.0	ETV3,1.0	APOA4,1.0	MARCH7,1.0	NFKBIB,1.0	IRF1,1.0	NFKBIA,1.0	ARL4C,1.0	IL6,1.0	DAB2,1.0	RASA4,1.0	LCP1,1.0	RBMS1,1.0	LCP2,1.0	TOP1,1.0	LPIN2,1.0	RTN4,1.0	SMIM3,1.0	TNFAIP3,1.0	CXCL2,1.0	CXCL1,1.0	TNFAIP2,1.0	DUSP16,1.0	NT5C3,1.0	SAV1,1.0	HK2,1.0	CASP4,1.0	DNAJB4,1.0	PDE4B,1.0	SKIL,1.0	EIF4E,1.0	CYTIP,1.0	MCL1,1.0	ATRIP,1.0	MARCKSL1,1.0	FEM1B,1.0	PLAUR,1.0	GM13363,1.0	RAB12,1.0	KLF7,1.0	2310033P09RIK,1.0	KLF6,1.0	DDIT4,1.0	MNDA,1.0	KCTD12,1.0	PIK3AP1,1.0	PIRA1,1.0	COLEC12,1.0	3930401B19RIK,1.0	RTP4,1.0	PLEK,1.0	FURIN,1.0	THBS1,1.0	RND3,1.0	CLN8,1.0	IRG1,1.0	CLN5,1.0	SPRED1,1.0	CCL9,1.0	CCL7,1.0	CCL5,1.0	GNA13,1.0	TRIM25,1.0	CCL4,1.0	CCL3,1.0	CCL2,1.0	ADSS,1.0	MAPK6,1.0	RBM7,1.0	
Bipolar Disorder C0005586 human GSE7036 sample 181		WSB2,1.0	RPL22,1.0	RPL24,1.0	MCTS1,1.0	WDR75,1.0	MRPS18B,1.0	PPA1,1.0	HSPE1,1.0	GPR160,1.0	RRAGD,1.0	WDR82,1.0	KARS,1.0	SERBP1,1.0	MTHFD1,1.0	YME1L1,1.0	UQCRC2,1.0	RPL26,1.0	TMEM126A,1.0	PSMC1,1.0	RPL22L1,1.0	RPL27,1.0	PFN2,1.0	EIF1B,1.0	RPL29,1.0	MTPN,1.0	SF3B5,1.0	RB1,1.0	RPL13,1.0	RPL12,1.0	RPS4Y1,1.0	MYL12B,1.0	UHMK1,1.0	UXT,1.0	DPYSL2,1.0	GNG5,1.0	SNRPD2,1.0	IFI16,1.0	PEG10,1.0	RPL15,1.0	SLAMF7,1.0	RPL17,1.0	CHAC2,1.0	TMEM192,1.0	MIF,1.0	USMG5,1.0	COMMD8,1.0	COX7A2L,1.0	EIF1,1.0	COMMD6,1.0	PTP4A2,1.0	RPS26,1.0	RPS14P3,1.0	CSNK2B,1.0	GPR183,1.0	RPS21,1.0	RPS20,1.0	TLR10,1.0	APOBEC3B,1.0	APOBEC3C,1.0	LPGAT1,1.0	PHB2,1.0	RPL3,1.0	RPL30,1.0	RPL32,1.0	ICAM3,1.0	MRPL15,1.0	ATP5C1,1.0	ENO1,1.0	C14ORF166,1.0	EPRS,1.0	IFI30,1.0	ICAM2,1.0	RPS16,1.0	C12ORF57,1.0	LGALS3,1.0	RASSF3,1.0	MRPL9,1.0	RPS19,1.0	ZC3H12C,1.0	PRDX2,1.0	ARL6IP5,1.0	RPL36,1.0	LTA4H,1.0	SKP1,1.0	RPS13,1.0	SRP9,1.0	LYPLA1,1.0	SSR4,1.0	GNB2L1,1.0	ZWINT,1.0	CS,1.0	IGLV2-23,1.0	MZT2A,1.0	TUBB2B,1.0	ID3,1.0	CCNG1,1.0	PABPC3,1.0	PABPC4,1.0	PABPC1,1.0	ALDOC,1.0	ADA,1.0	TOMM6,1.0	FCER2,1.0	TOMM7,1.0	COX7C,1.0	RPN1,1.0	STRAP,1.0	RPN2,1.0	TOP2A,1.0	ZFAS1,1.0	OAZ1,1.0	RAP1A,1.0	SH3BGRL,1.0	CTSH,1.0	CCR7,1.0	DYNC1I2,1.0	CTSC,1.0	DLGAP5,1.0	CCT3,1.0	NPM1,1.0	CD52,1.0	MRPS27,1.0	DYNLL1,1.0	SACM1L,1.0	PET100,1.0	MRPS21,1.0	PGRMC1,1.0	TMEM60,1.0	COX6B1,1.0	MRPL53,1.0	PSMA6,1.0	PSMA4,1.0	NGFRAP1,1.0	SPCS1,1.0	HADHA,1.0	NDUFAB1,1.0	PSMA1,1.0	CMPK1,1.0	DFNA5,1.0	FKBP11,1.0	AHCY,1.0	CDKN1B,1.0	PHF6,1.0	NDUFA12,1.0	NDUFA13,1.0	RPLP2,1.0	OLA1,1.0	RARS,1.0	NUCKS1,1.0	HERPUD1,1.0	TUBA1C,1.0	RNF138,1.0	ACADM,1.0	AP3S1,1.0	NUSAP1,1.0	SRSF11,1.0	CCT5,1.0	RPS9,1.0	GCSHP5,1.0	PNRC1,1.0	RPSA,1.0	TATDN1,1.0	IGK,1.0	DPM1,1.0	MORF4L1,1.0	CNIH1,1.0	TMEM258,1.0	UBE2S,1.0	GOLGA8H,1.0	FAS,1.0	CAPZA1,1.0	ISCU,1.0	S100A4,1.0	ERP29,1.0	SNRPC,1.0	PCNA,1.0	ODC1,1.0	PARK7,1.0	CIB1,1.0	YARS2,1.0	TYMS,1.0	HIRA,1.0	FBL,1.0	PPP1CC,1.0	PTTG1,1.0	LAMP3,1.0	IGKC,1.0	RPS5,1.0	HMGN3,1.0	SLC25A46,1.0	MB21D2,1.0	OST4,1.0	LY86,1.0	GTF3A,1.0	EEF2,1.0	TBCA,1.0	SDCBP,1.0	TMEM5,1.0	OXA1L,1.0	ARPC3,1.0	SELK,1.0	SELL,1.0	TCF7,1.0	UBA3,1.0	LOC100507328,1.0	FTL,1.0	GLYR1,1.0	LOC100505937,1.0	ATP6V1A,1.0	UQCRB,1.0	PHB,1.0	LY75,1.0	ARHGAP17,1.0	COX7A2,1.0	CT45A1,1.0	LOC652493,1.0	HIGD1A,1.0	IGLV2-11,1.0	IGHG2,1.0	RGS1,1.0	UBC,1.0	ESD,1.0	UBB,1.0	FAM162A,1.0	EIF3CL,1.0	ATP6V1F,1.0	TMSB10,1.0	CYC1,1.0	CD99,1.0	DARS,1.0	ACTR2,1.0	SRGN,1.0	GGH,1.0	CBX3,1.0	MSN,1.0	HNRNPA1P10,1.0	NAP1L1,1.0	NFKBIA,1.0	EEF1D,1.0	TMBIM4,1.0	H3F3AP4,1.0	NDUFS5,1.0	EEF1G,1.0	MCM6,1.0	DCTPP1,1.0	PSMG2,1.0	MAN2B1,1.0	PSMG1,1.0	MS4A1,1.0	HP1BP3,1.0	NDUFB9,1.0	YWHAB,1.0	DDX47,1.0	GTF3C6,1.0	NDUFB5,1.0	ATP5L,1.0	HMMR,1.0	LMNB1,1.0	SMG1P5,1.0	AGPAT5,1.0	SEP15,1.0	DUSP11,1.0	ATP5H,1.0	MKNK2,1.0	CAPZB,1.0	COX4I1,1.0	NAE1,1.0	EED,1.0	H2AFZ,1.0	RRM1,1.0	ADSL,1.0	NDUFA3,1.0	RPL35A,1.0	LYSMD2,1.0	DCK,1.0	SHCBP1,1.0	CDC42,1.0	SGPP1,1.0	TBC1D4,1.0	DBF4,1.0	DAD1,1.0	EIF3H,1.0	CRY1,1.0	UBA52,1.0	EIF3D,1.0	SLC25A6,1.0	EIF3E,1.0	MORF4,1.0	IGHV2-70,1.0	SNAP47,1.0	DCTN6,1.0	PRPS2,1.0	CCDC167,1.0	SEC23B,1.0	HSP90AB1,1.0	YBX3,1.0	RPL10A,1.0	MSMO1,1.0	ATP5G2,1.0	HSD17B10,1.0	ADD3,1.0	SEPT9,1.0	NT5DC1,1.0	POLD2,1.0	BNIP3,1.0	POLR2H,1.0	CHCHD1,1.0	TRIM22,1.0	EIF2D,1.0	EIF2A,1.0	SMNDC1,1.0	RPL18AP3,1.0	
Niemann-Pick Type C DOID-14504 mouse GSE39621 sample 495		WFDC21,1.0	CELA1,1.0	SEPP1,1.0	MFSD12,1.0	SRRM2,1.0	RRAGC,1.0	CD9,1.0	VIM,1.0	ZG16,1.0	TMCC2,1.0	EAR12,1.0	RAN,1.0	ATF3,1.0	PRSS2,1.0	IFITM2,1.0	ATP6V0D1,1.0	LRP1,1.0	SERPINE2,1.0	HNRNPU,1.0	ASAH1,1.0	MYB,1.0	PABPN1,1.0	WFDC17,1.0	TRY5,1.0	IFITM6,1.0	ELANE,1.0	NFE2,1.0	CELA2A,1.0	ATP6AP2,1.0	AMY2A4,1.0	ERDR1,1.0	CEL,1.0	PPBP,1.0	PRG2,1.0	GPR137B,1.0	VAT1,1.0	KEL,1.0	TREML1,1.0	SLC6A9,1.0	CLPS,1.0	CSNK2B,1.0	LGMN,1.0	PRR13,1.0	FERMT3,1.0	ATF5,1.0	MS4A7,1.0	CELA3B,1.0	GLTP,1.0	GABARAP,1.0	GNS,1.0	MGST1,1.0	GM19831,1.0	LIPA,1.0	GNG11,1.0	LGALS3,1.0	PRDX5,1.0	LGALS1,1.0	FTH1,1.0	REG1,1.0	APOE,1.0	CTSB,1.0	APOBEC1,1.0	RPS16-PS2,1.0	ANXA1,1.0	ANXA3,1.0	DUSP1,1.0	ANXA5,1.0	GP2,1.0	AKR1A1,1.0	GP5,1.0	EMP3,1.0	LILRB4,1.0	KRT10,1.0	IGHA,1.0	CTRL,1.0	TAL1,1.0	MGLL,1.0	CTRC,1.0	SGK1,1.0	IGSF6,1.0	HMGN2-PS1,1.0	KLK1,1.0	GPR137B-PS,1.0	CTSZ,1.0	FPR2,1.0	CTSS,1.0	LDHA,1.0	CLEC7A,1.0	CTSL,1.0	C1QBP,1.0	CTSG,1.0	FCER1G,1.0	2210010C04RIK,1.0	CTSD,1.0	CAMP,1.0	LAPTM5,1.0	GP1BB,1.0	GP1BA,1.0	LRG1,1.0	DHRS3,1.0	RNASE1,1.0	FABP4,1.0	FABP5,1.0	GM3601,1.0	RILPL2,1.0	PLIN2,1.0	CHIL3,1.0	ATP6V0D2,1.0	TKT,1.0	MSRB1,1.0	C1QC,1.0	C1QA,1.0	CSTB,1.0	GRN,1.0	HEXA,1.0	RPLP2,1.0	CTNNB1,1.0	F13A1,1.0	HEXB,1.0	NPL,1.0	FTL1,1.0	CXCR4,1.0	NPY,1.0	GPNMB,1.0	DMBT1,1.0	AP3S1,1.0	PGLYRP1,1.0	RBPMS2,1.0	SLC39A1,1.0	CD300A,1.0	S100A1,1.0	MPEG1,1.0	LARP4B,1.0	TYROBP,1.0	VCAM1,1.0	NEAT1,1.0	TUBA4A,1.0	GM16374,1.0	FCGR4,1.0	FCGR3,1.0	OLFM4,1.0	NUPR1,1.0	TUSC1,1.0	UBE2O,1.0	TGFBI,1.0	ADAM8,1.0	PF4,1.0	CD68,1.0	S100A9,1.0	S100A8,1.0	CD177,1.0	SEPW1,1.0	ITGA2B,1.0	PPP1R15A,1.0	HP,1.0	FAM129B,1.0	TUBB1,1.0	MPO,1.0	EPX,1.0	CNDP2,1.0	CMIP,1.0	CTGF,1.0	ITPRIPL2,1.0	TUBB5,1.0	LAMP1,1.0	C920025E04RIK,1.0	CPA2,1.0	ATP6V0C,1.0	PDIA2,1.0	CPA1,1.0	KLRA3,1.0	DSTN,1.0	CYBB,1.0	CYBA,1.0	ISG15,1.0	PGD,1.0	SYCN,1.0	MAFG,1.0	LCN2,1.0	PRTN3,1.0	PNLIP,1.0	TXN1,1.0	CPB1,1.0	GM19558,1.0	BRI3,1.0	NCF4,1.0	MAGEB16,1.0	LGALS3BP,1.0	ACTG1,1.0	SAT1,1.0	FCNA,1.0	FCNB,1.0	EEF1B2,1.0	UBC,1.0	AMDHD2,1.0	SIRPA,1.0	PIM1,1.0	GPX3,1.0	ASNS,1.0	MT1,1.0	MT2,1.0	F630007L15RIK,1.0	MERTK,1.0	DNAJC8,1.0	NPC2,1.0	IRF7,1.0	PAOX,1.0	MS4A3,1.0	LYZ1,1.0	PNLIPRP2,1.0	PNLIPRP1,1.0	LYZ2,1.0	SLC3A2,1.0	TNFAIP2,1.0	HK3,1.0	PLD3,1.0	CNPPD1,1.0	PSAP,1.0	GYG,1.0	STX4A,1.0	FNIP2,1.0	GM8225,1.0	HIST1H1C,1.0	VWF,1.0	BC100530,1.0	ALOX5AP,1.0	PKM,1.0	NGP,1.0	CTRB1,1.0	SMPDL3A,1.0	UBA52,1.0	LTF,1.0	HSP90AB1,1.0	ITGB3,1.0	TCIRG1,1.0	THBS1,1.0	HSPD1,1.0	GPI1,1.0	ARHGDIA,1.0	CLEC1B,1.0	ITGAX,1.0	EAR1,1.0	EAR2,1.0	
anaplastic thyroid carcinoma UMLS CUI-C0238461 human GSE65144 sample 654		LUM,1.0	ACTN1,1.0	DKK1,1.0	C20ORF24,1.0	C12ORF75,1.0	TM4SF1,1.0	COL1A2,1.0	COL1A1,1.0	SFRP2,1.0	MARCKS,1.0	LAP3,1.0	KARS,1.0	IFI27,1.0	SLPI,1.0	VIM,1.0	HSPA1A,1.0	PSMC1,1.0	RPL28,1.0	RPL22L1,1.0	MXRA5,1.0	RPL29,1.0	RAN,1.0	CALM1,1.0	IFITM2,1.0	IFITM3,1.0	IFITM1,1.0	RALA,1.0	RPLP0P6,1.0	SERPINE1,1.0	GLRX,1.0	RPS4Y1,1.0	ACTB,1.0	DPYSL2,1.0	GNG5,1.0	SNRPD2,1.0	IFI16,1.0	SPOCK1,1.0	SERPINF1,1.0	PSMD2,1.0	S100A16,1.0	CYP1B1,1.0	B2M,1.0	S100A10,1.0	MEST,1.0	S100A11,1.0	HLA-DRB5,1.0	MIF,1.0	USMG5,1.0	HLA-C,1.0	TMA7,1.0	HLA-A,1.0	HLA-B,1.0	FTH1P5,1.0	MLLT11,1.0	RPS26,1.0	GJB2,1.0	PSME2,1.0	SNAI2,1.0	TAGLN2,1.0	HLA-DRB1,1.0	LXN,1.0	MS4A7,1.0	CFD,1.0	SPARC,1.0	DCUN1D5,1.0	TXN,1.0	PTTG1IP,1.0	ENO1,1.0	C14ORF166,1.0	HIF1A,1.0	IFI30,1.0	RBPJ,1.0	C3,1.0	MT2A,1.0	GNG11,1.0	LGALS3,1.0	RPS17,1.0	GNG10,1.0	LGALS1,1.0	MICAL2,1.0	ARL6IP5,1.0	RPL36,1.0	RPL39,1.0	TMEM200A,1.0	COX2,1.0	TNFSF10,1.0	SFN,1.0	SERPINH1,1.0	COX1,1.0	CD14,1.0	IER3,1.0	RPS13,1.0	ANXA2,1.0	TPI1,1.0	ANXA5,1.0	TUBB,1.0	HBA1,1.0	FN1,1.0	LYZ,1.0	NME1,1.0	MS4A4A,1.0	MMP12,1.0	RNF149,1.0	COL3A1,1.0	PXDN,1.0	ANXA2P2,1.0	PABPC3,1.0	PABPC1,1.0	GARS,1.0	TAX1BP3,1.0	SGK1,1.0	ARF4,1.0	CLIC4,1.0	ARPC1B,1.0	ADM,1.0	AEBP1,1.0	OAZ1,1.0	MRPL36,1.0	LDHA,1.0	CTSL,1.0	CTSK,1.0	COL10A1,1.0	TIMP1,1.0	TIMP2,1.0	FCER1G,1.0	SNX6,1.0	CLIC1,1.0	CTSC,1.0	ADIPOQ,1.0	CAP1,1.0	DYNLL1,1.0	PLIN1,1.0	PGAM1,1.0	G0S2,1.0	GSTO1,1.0	BGN,1.0	TUBB4B,1.0	RNASE1,1.0	LIMA1,1.0	PSMA6,1.0	PSMA7,1.0	FABP4,1.0	COL4A1,1.0	PSMA4,1.0	TMEM158,1.0	FABP5,1.0	COL4A2,1.0	MAP1B,1.0	CKS2,1.0	C1QC,1.0	SRPX,1.0	C1QB,1.0	C1QA,1.0	CD63,1.0	CSTA,1.0	RPLP0,1.0	GDI2,1.0	TGFB1I1,1.0	F13A1,1.0	AMIGO2,1.0	GBE1,1.0	SLC20A1,1.0	FSTL1,1.0	TUBA1A,1.0	AIF1,1.0	TMSB4X,1.0	TUBA1C,1.0	TUBA1B,1.0	NAMPT,1.0	MRC1,1.0	GPNMB,1.0	OPHN1,1.0	RAC1,1.0	TSPO,1.0	CD59,1.0	CCL18,1.0	CD163,1.0	S100A2,1.0	TFPI2,1.0	ATP1B3,1.0	TYROBP,1.0	RPSA,1.0	CXCL10,1.0	PPIA,1.0	RAB31,1.0	COL5A2,1.0	COL5A1,1.0	TGFBI,1.0	S100A6,1.0	CDK2AP1,1.0	S100A4,1.0	S100A9,1.0	RAI14,1.0	S100A8,1.0	PCNA,1.0	YAP1,1.0	FAM129A,1.0	PLOD2,1.0	IFI6,1.0	CXCL14,1.0	LOXL1,1.0	BZW1,1.0	NDRG1,1.0	PTENP1,1.0	KRT6A,1.0	TUBB6,1.0	LAMP2,1.0	BASP1,1.0	TUBB3,1.0	KIF5B,1.0	TPM1,1.0	CFL1,1.0	RPS2,1.0	CAPN2,1.0	SPP1,1.0	KPNA2,1.0	POSTN,1.0	SLC38A2,1.0	CD93,1.0	PRNP,1.0	IGFBP3,1.0	ISG15,1.0	SDCBP,1.0	CKAP4,1.0	FRMD6,1.0	ARPC3,1.0	LOX,1.0	COL6A3,1.0	ARPC2,1.0	ND2,1.0	FTL,1.0	NOP10,1.0	BCAT1,1.0	BIRC2,1.0	FBN1,1.0	C11ORF96,1.0	LPL,1.0	ACTG1,1.0	CHRDL1,1.0	PLAU,1.0	PLAT,1.0	LTBP1,1.0	CORO1C,1.0	UQCRH,1.0	CNN3,1.0	EFEMP1,1.0	RGS4,1.0	NME1-NME2,1.0	RGS2,1.0	PMAIP1,1.0	TMSB10,1.0	EDIL3,1.0	IL13RA2,1.0	GPX1,1.0	SRGN,1.0	HSP90AA1,1.0	MMP1,1.0	LAMB3,1.0	MMP3,1.0	HSPA8,1.0	MSN,1.0	ITGA2,1.0	MEPE,1.0	LAMB1,1.0	MMP9,1.0	NFKBIA,1.0	VCAN,1.0	ACTA2,1.0	IL6,1.0	RCN1,1.0	NDUFS5,1.0	RBMS1,1.0	HLA-DRA,1.0	TMEM45A,1.0	CXCL8,1.0	YWHAG,1.0	RTN4,1.0	NNMT,1.0	SHC1,1.0	BCL2A1,1.0	TNFAIP6,1.0	LAMC1,1.0	LY96,1.0	UAP1,1.0	FCGR3B,1.0	LASP1,1.0	PSAP,1.0	RPL36A,1.0	YWHAQ,1.0	PGK1,1.0	RRM2,1.0	H2AFZ,1.0	ALOX5AP,1.0	PCOLCE,1.0	PLAUR,1.0	DCN,1.0	GREM1,1.0	RAB13,1.0	SLIRP,1.0	MNDA,1.0	KCTD12,1.0	PTX3,1.0	UBA52,1.0	SLC25A5,1.0	GAPDH,1.0	CEBPB,1.0	ITGB1,1.0	COLEC12,1.0	EIF4A1,1.0	COL15A1,1.0	FHL2,1.0	YBX1,1.0	DDX21,1.0	THBS1,1.0	YBX3,1.0	KIAA0101,1.0	RND3,1.0	THBS2,1.0	CCL8,1.0	MIR4435-1HG,1.0	CHSY1,1.0	VSIG4,1.0	CCL2,1.0	CTHRC1,1.0	
Atherosclerosis C0004153 mouse GSE1560 sample 77		DEFB13,1.0	OLFR836,1.0	NOBOX,1.0	BAX,1.0	SPARCL1,1.0	ENTHD2,1.0	SLC6A19OS,1.0	LETMD1,1.0	ANKLE1,1.0	SERPINE1,1.0	OLFR829,1.0	2210407C18RIK,1.0	GHITM,1.0	BACH1,1.0	TPGS2,1.0	PPOX,1.0	SULT2A2,1.0	TEX10,1.0	PMM1,1.0	PLK2,1.0	HIST2H4,1.0	FANCD2OS,1.0	FAM220A,1.0	TBL2,1.0	HYOU1,1.0	AMY1,1.0	ATP5C1,1.0	A730008H23RIK,1.0	GATA2,1.0	SMC5,1.0	TEX29,1.0	GATA1,1.0	OPLAH,1.0	GLE1,1.0	NETO2,1.0	BLOC1S2,1.0	LRRC26,1.0	ANXA1,1.0	PSG28,1.0	GMIP,1.0	OLFR915,1.0	RNF146,1.0	HEATR5B,1.0	CENPK,1.0	AGO3,1.0	HOXD9,1.0	ANKRD60,1.0	ZFP128,1.0	THY1,1.0	SIGLECG,1.0	ACAT3,1.0	MS4A4C,1.0	KLK1B3,1.0	P2RY13,1.0	SF3A3,1.0	CDKN2A,1.0	CSNK2A1,1.0	GATB,1.0	FMO4,1.0	SNX21,1.0	GTF2H5,1.0	TUBB4B,1.0	MRPL45,1.0	5830432E09RIK,1.0	F8,1.0	PLCB4,1.0	EBNA1BP2,1.0	AADAC,1.0	OLFR43,1.0	PLEKHO2,1.0	TIMM9,1.0	GM10143,1.0	HTT,1.0	EFCAB6,1.0	HOXD12,1.0	IFIH1,1.0	TMSB4X,1.0	FAM102B,1.0	OLFR57,1.0	GPNMB,1.0	ZFP143,1.0	PTPN1,1.0	LRRC69,1.0	CD163,1.0	AKR1E1,1.0	CEP112,1.0	S100A1,1.0	THNSL2,1.0	CXCL10,1.0	MS4A8A,1.0	OLFR796,1.0	SRSF6,1.0	DHCR7,1.0	PKP1,1.0	OLFR1272,1.0	DGKH,1.0	ZFP445,1.0	CRCP,1.0	SLA,1.0	DGKA,1.0	UBE2D1,1.0	OLFR1156,1.0	EPX,1.0	BEST2,1.0	2010106E10RIK,1.0	BCL2L12,1.0	PMPCB,1.0	IL12RB1,1.0	KRTAP3-1,1.0	PSKH1,1.0	HMGN1,1.0	ATP9A,1.0	TECTB,1.0	M6PR,1.0	SCP2D1,1.0	INADL,1.0	NBEA,1.0	CES4A,1.0	MFHAS1,1.0	RCAN1,1.0	ZFP42,1.0	OLFR211,1.0	LCN3,1.0	RLN3,1.0	BIRC6,1.0	GM9744,1.0	GRIA2,1.0	EXOC3L4,1.0	ARL6,1.0	RNF180,1.0	ZFP62,1.0	LIN7A,1.0	SMR3A,1.0	PORCN,1.0	IPO9,1.0	MED31,1.0	OLFR324,1.0	1700016A09RIK,1.0	OLFR202,1.0	TXNDC5,1.0	WAPAL,1.0	TNFRSF4,1.0	SRGAP3,1.0	TRIM67,1.0	ZFP511,1.0	OLFR1484,1.0	DHPS,1.0	EIF2AK2,1.0	PYHIN1,1.0	MEPE,1.0	HTR1A,1.0	AHSA1,1.0	DAB2,1.0	SUPT3,1.0	ESRP2,1.0	ITGA9,1.0	SFT2D1,1.0	OSCP1,1.0	KCNK6,1.0	ONECUT3,1.0	CLCNKB,1.0	OLFR1118,1.0	KBTBD13,1.0	ZFP78,1.0	DUSP11,1.0	1700052N19RIK,1.0	PMVK,1.0	FCHO1,1.0	BAI3,1.0	METTL10,1.0	CNGA3,1.0	PRKG1,1.0	IRX3,1.0	CEP135,1.0	SLC36A4,1.0	IRX6,1.0	PLEKHG6,1.0	OLFR1346,1.0	PAPD5,1.0	GZMC,1.0	KLF4,1.0	OLFR538,1.0	CTDSP1,1.0	IMPDH2,1.0	TXNIP,1.0	BPI,1.0	TLL1,1.0	SMAP2,1.0	PFKP,1.0	MCM8,1.0	PRPS1,1.0	OLFR1457,1.0	LRMP,1.0	PPM1F,1.0	MDP1,1.0	TRIM29,1.0	SRY,1.0	NOMO1,1.0	KLRA20,1.0	SS18L1,1.0	TMEM194B,1.0	ENTPD3,1.0	MEMO1,1.0	CRNKL1,1.0	PDCL3,1.0	FRAS1,1.0	CD200,1.0	RSC1A1,1.0	EI24,1.0	VIPR1,1.0	6430548M08RIK,1.0	RASIP1,1.0	PHYHIP,1.0	CMAH,1.0	UXT,1.0	NIPAL4,1.0	2010107G23RIK,1.0	PPP1R27,1.0	COX8A,1.0	GLIPR1L1,1.0	STAC,1.0	COG6,1.0	FAM78A,1.0	TOP3A,1.0	XRCC4,1.0	RASSF9,1.0	AMMECR1,1.0	COMMD1,1.0	IRGM1,1.0	CCDC88A,1.0	CWF19L2,1.0	AKR1C14,1.0	TRMT13,1.0	RPS23,1.0	PLA1A,1.0	GPM6A,1.0	INS1,1.0	SLC22A7,1.0	DOC2A,1.0	ECI2,1.0	TSHZ3,1.0	LGALSL,1.0	NRARP,1.0	SOGA1,1.0	ADCYAP1R1,1.0	PTDSS2,1.0	OLFR2,1.0	RPS19,1.0	CYP2R1,1.0	PDE2A,1.0	PDK4,1.0	TSPAN1,1.0	SIL1,1.0	CEP192,1.0	TMEM150A,1.0	CCR2,1.0	OLFR1086,1.0	ZHX3,1.0	INSRR,1.0	MST1,1.0	GAB1,1.0	TUBE1,1.0	KRT10,1.0	OSMR,1.0	PDZK1IP1,1.0	NAT10,1.0	OLFR592,1.0	FAM20B,1.0	AKR1B10,1.0	GGNBP2,1.0	MRPS16,1.0	FASTKD2,1.0	INTS10,1.0	SOCS3,1.0	STK33,1.0	COIL,1.0	OLFR346,1.0	ORMDL3,1.0	NEU1,1.0	OLFR466,1.0	DNAJC5G,1.0	CD36,1.0	MPZL2,1.0	ARNT2,1.0	NQO1,1.0	CD53,1.0	FAM46C,1.0	RPA3,1.0	GFRA4,1.0	SH3RF3,1.0	TTC8,1.0	HNRNPH1,1.0	KCNQ1,1.0	4930524B15RIK,1.0	LPPR3,1.0	RYR3,1.0	PTGER1,1.0	TNFRSF13B,1.0	NUDT3,1.0	AP2A1,1.0	ZDHHC9,1.0	ROBO1,1.0	SPTLC2,1.0	XPO5,1.0	OS9,1.0	STAB2,1.0	XPO6,1.0	OLFR125,1.0	ANKRD13B,1.0	GUCY1A2,1.0	PDE6G,1.0	PUS7,1.0	VMN1R81,1.0	CYP24A1,1.0	UBXN10,1.0	GOLT1A,1.0	SCG3,1.0	GALNT13,1.0	KDM1B,1.0	CHRNA5,1.0	NAPA,1.0	RBM4B,1.0	IHH,1.0	1600014K23RIK,1.0	COMP,1.0	TBC1D15,1.0	RPRD1B,1.0	CAR7,1.0	CMTR2,1.0	RGS20,1.0	PDIA3,1.0	SLC30A4,1.0	TTC33,1.0	DNAJC12,1.0	ISG20,1.0	DNMBP,1.0	TMEM115,1.0	TMEM2,1.0	GEMIN7,1.0	MXD4,1.0	BLVRA,1.0	CPLX1,1.0	LZIC,1.0	GM8096,1.0	COPB1,1.0	DDX1,1.0	HTRA2,1.0	SSC4D,1.0	LTBP4,1.0	TMEM100,1.0	POGZ,1.0	MAN2A2,1.0	LRRFIP2,1.0	CBX7,1.0	NPY5R,1.0	IQCA,1.0	USP29,1.0	EPN2,1.0	1700048O20RIK,1.0	COQ6,1.0	TTI2,1.0	D17H6S53E,1.0	MMRN2,1.0	ARL2BP,1.0	GNAO1,1.0	EEF1G,1.0	SPOPL,1.0	FAM96A,1.0	TMEM45B,1.0	ABCB4,1.0	NIM1K,1.0	HSPB8,1.0	SMIM8,1.0	AGAP1,1.0	PHTF2,1.0	RAI1,1.0	GRK1,1.0	SCFD2,1.0	ERBB4,1.0	LLPH,1.0	UQCRFS1,1.0	VILL,1.0	SNAPC1,1.0	S100G,1.0	D1ERTD622E,1.0	MUC5B,1.0	LCA5,1.0	FAM155A,1.0	HIST4H4,1.0	CRY2,1.0	LTA,1.0	H2-T24,1.0	TM2D2,1.0	GMPR2,1.0	LAMA5,1.0	GOSR2,1.0	SLC4A1,1.0	USP19,1.0	CYGB,1.0	CHCHD5,1.0	LRIG2,1.0	SCARB1,1.0	EAR6,1.0	
LGLL - Large granular lymphocytic leukemia C1522378 human GSE10631 sample 47		STARD7,1.0	TRDV3,1.0	CNBP,1.0	RPL23,1.0	ZNF160,1.0	C20ORF24,1.0	RUNX3,1.0	PSMB9,1.0	CHFR,1.0	CD2,1.0	MYL6,1.0	HNRNPK,1.0	LAP3,1.0	WDR82,1.0	VOPP1,1.0	RPL26,1.0	HSPA1A,1.0	LOC728825,1.0	MXRA7,1.0	RPL27,1.0	CALM2,1.0	PFN1,1.0	CALM1,1.0	TMEM87A,1.0	IFITM2,1.0	IFITM3,1.0	ATP6V0D1,1.0	POMP,1.0	IFITM1,1.0	FGL2,1.0	AQP9,1.0	C3AR1,1.0	UQCR10,1.0	ATP5A1,1.0	ARPC5L,1.0	MYL12B,1.0	ACTB,1.0	PDCD10,1.0	SCAF8,1.0	TRBC1,1.0	GNG5,1.0	STOM,1.0	SF3B1,1.0	B2M,1.0	GBP2,1.0	ZNF148,1.0	PRKCH,1.0	RABGAP1L,1.0	NAA50,1.0	HLA-DRB5,1.0	HLA-J,1.0	TMEM50A,1.0	KIR2DS2,1.0	KIR2DS5,1.0	HLA-C,1.0	TMA7,1.0	PRKCB,1.0	HLA-A,1.0	HLA-B,1.0	HLA-G,1.0	COQ10B,1.0	HLA-E,1.0	HLA-F,1.0	RPS27,1.0	PTP4A2,1.0	MYL12A,1.0	RPS29,1.0	RPS28,1.0	PSME1,1.0	ITM2A,1.0	RPS23,1.0	PRR13,1.0	APOBEC3A,1.0	HLA-DRB3,1.0	RPS25,1.0	HLA-DRB1,1.0	ITSN2,1.0	PRF1,1.0	RPL9,1.0	IFI30,1.0	VPS26A,1.0	LIPA,1.0	IFIT3,1.0	RASSF1,1.0	MT2A,1.0	KLRK1,1.0	LGALS3,1.0	TBK1,1.0	LGALS1,1.0	SCP2,1.0	RPL37,1.0	WBSCR22,1.0	ARL6IP5,1.0	IER2,1.0	RPL36,1.0	FAM53B,1.0	GLUL,1.0	RPL39,1.0	RPL38,1.0	CD14,1.0	PRKACB,1.0	GOLGA7,1.0	SRP9,1.0	LYN,1.0	RHOA,1.0	DUSP6,1.0	ANXA1,1.0	ANXA2,1.0	C11ORF21,1.0	BTN3A2,1.0	PHF11,1.0	BTN3A1,1.0	CCL20,1.0	ANXA5,1.0	H3F3B,1.0	IL10RA,1.0	TSC22D3,1.0	HBA1,1.0	NBPF10,1.0	EMP3,1.0	PRPF40A,1.0	RAP2A,1.0	COX6C,1.0	C6ORF62,1.0	LYZ,1.0	RHOB,1.0	PTPRE,1.0	IL1B,1.0	PTPRC,1.0	PTMA,1.0	ID2,1.0	ARHGEF3,1.0	TOMM7,1.0	SGK1,1.0	HBB,1.0	LITAF,1.0	CD3G,1.0	CTSW,1.0	KIR2DL2,1.0	OAZ1,1.0	BMI1,1.0	CD3D,1.0	RAP1B,1.0	CTSL,1.0	SEC61B,1.0	EPS15,1.0	FCER1G,1.0	CLIC3,1.0	CD53,1.0	CAP1,1.0	SERPINB2,1.0	CD52,1.0	BRD2,1.0	IFNGR2,1.0	STAT3,1.0	FAM46A,1.0	RFTN1,1.0	KIR3DL1,1.0	KIR3DL2,1.0	KIR3DL3,1.0	SERPINB9,1.0	TMEM59,1.0	HNRNPH1,1.0	HCLS1,1.0	PELI1,1.0	PRKRIR,1.0	FKBP11,1.0	CD63,1.0	PHF1,1.0	NOTCH2NL,1.0	ID2B,1.0	LPCAT1,1.0	SLC20A1,1.0	PRSS23,1.0	TUBA1A,1.0	CST7,1.0	HERPUD1,1.0	PTGS2,1.0	XPO1,1.0	CST3,1.0	TMSB4X,1.0	GNLY,1.0	HLA-DMB,1.0	PSMB3,1.0	NAMPT,1.0	RNF139,1.0	AP3S1,1.0	HLA-DPA1,1.0	FAM21C,1.0	HLA-DMA,1.0	JAK1,1.0	CD74,1.0	KLRC3,1.0	CD160,1.0	RARRES3,1.0	PPP1R16B,1.0	GPR56,1.0	ATP1B3,1.0	TYROBP,1.0	PNRC1,1.0	PNRC2,1.0	ARHGAP25,1.0	MORF4L1,1.0	EEF1A1,1.0	CNOT7,1.0	TMX4,1.0	S100A6,1.0	CAPZA1,1.0	ISCU,1.0	KLRD1,1.0	S100A4,1.0	RPL13AP6,1.0	SREK1,1.0	PPIB,1.0	S100A9,1.0	PTPN4,1.0	S100A8,1.0	RAF1,1.0	FCN1,1.0	ROCK1,1.0	CD83,1.0	ODC1,1.0	CD81,1.0	ZFAND6,1.0	GGA1,1.0	BASP1,1.0	LAMP1,1.0	TBX21,1.0	FLNA,1.0	CFL1,1.0	CAPN2,1.0	SPP1,1.0	RPS3,1.0	HMGN3,1.0	KIR2DL5A,1.0	HMGN4,1.0	HMGN2,1.0	KCMF1,1.0	SLC16A6,1.0	PDIA3,1.0	CD97,1.0	ATP6V0C,1.0	AUTS2,1.0	TRAPPC8,1.0	RAP1GAP2,1.0	NKG7,1.0	ARID5B,1.0	CYBA,1.0	MAFB,1.0	HOPX,1.0	ISG20,1.0	MYD88,1.0	GNB1,1.0	ARPC2,1.0	NCL,1.0	DKFZP586I1420,1.0	ERH,1.0	FTL,1.0	BIRC2,1.0	DDX5,1.0	UQCRB,1.0	SAT1,1.0	STK10,1.0	HCAR3,1.0	IGLV1-44,1.0	TRGC2,1.0	RASGRP1,1.0	BTBD1,1.0	APMAP,1.0	EFHD2,1.0	KLRC1,1.0	CD99,1.0	ACTR3,1.0	ACTR2,1.0	HSPA5,1.0	CMTM6,1.0	MSN,1.0	HNRNPA1P10,1.0	PPP2R5C,1.0	TAPBP,1.0	TGFBR3,1.0	SON,1.0	NFKBIA,1.0	ELF1,1.0	IL6,1.0	NPC2,1.0	EEF1D,1.0	H3F3AP4,1.0	IFNG,1.0	ERBB2IP,1.0	HLA-DRA,1.0	SERINC1,1.0	EAPP,1.0	TMBIM6,1.0	CD247,1.0	MIR1244-3,1.0	MS4A1,1.0	CXCL8,1.0	YWHAB,1.0	CELF2,1.0	BCL2A1,1.0	TNFAIP3,1.0	CXCL2,1.0	HMGB1,1.0	DBI,1.0	CXCL1,1.0	ADAR,1.0	CXCL3,1.0	TARP,1.0	PDLIM1,1.0	FCGR3A,1.0	CASP8,1.0	FCGR3B,1.0	DPP8,1.0	LASP1,1.0	PSAP,1.0	MKNK2,1.0	ATP5E,1.0	YWHAQ,1.0	NAE1,1.0	RBM39,1.0	GZMB,1.0	ZBTB38,1.0	NDUFA1,1.0	CIRBP,1.0	GZMH,1.0	YWHAZ,1.0	HAUS2,1.0	KLF2,1.0	FGR,1.0	DNAJA1,1.0	MYO1F,1.0	CLEC2B,1.0	UFM1,1.0	GOLPH3,1.0	ABHD17A,1.0	TXNIP,1.0	MNDA,1.0	KRAS,1.0	MATR3,1.0	PTMAP5,1.0	UBA52,1.0	NACAP1,1.0	B4GALT5,1.0	KLRF1,1.0	ITGB2,1.0	MTCH1,1.0	EEF1A1P9,1.0	CEBPB,1.0	PLEK,1.0	CX3CR1,1.0	DDX24,1.0	ZNF292,1.0	SYNE1,1.0	DDX21,1.0	TCIRG1,1.0	KIAA1551,1.0	U2AF1,1.0	ITGAL,1.0	OASL,1.0	SYNE2,1.0	ADD3,1.0	SEPT7,1.0	MAT2B,1.0	CCL5,1.0	CCL4,1.0	CCL3,1.0	CCL2,1.0	CSK,1.0	FYN,1.0	ZNF721,1.0	TRIM22,1.0	SPG11,1.0	NPTN,1.0	HNRNPA1,1.0	
Serous carcinoma C0206701 human GSE10971 sample 58		SS18L1,1.0	LUM,1.0	DEK,1.0	EPR1,1.0	HN1,1.0	HSPE1,1.0	C20ORF24,1.0	TM4SF1,1.0	COL1A2,1.0	COL1A1,1.0	SCD,1.0	MTHFD2,1.0	IFI27,1.0	LOC100508591,1.0	VOPP1,1.0	FNDC1,1.0	MT1G,1.0	MT1H,1.0	LOC728825,1.0	RPL27,1.0	RIN2,1.0	MXRA5,1.0	MT1E,1.0	RALA,1.0	CRABP2,1.0	LOC284454,1.0	DCAF6,1.0	C3ORF17,1.0	RACGAP1,1.0	STK38L,1.0	E2F3,1.0	S100A16,1.0	MAL2,1.0	SEPHS2,1.0	B2M,1.0	MEST,1.0	SLC12A8,1.0	MT1HL1,1.0	COX8A,1.0	PRKCI,1.0	HLA-C,1.0	TMA7,1.0	C1ORF186,1.0	HLA-A,1.0	HLA-B,1.0	COX7A2L,1.0	FTH1P5,1.0	VANGL2,1.0	PARP12,1.0	CSNK2B,1.0	NET1,1.0	SDC1,1.0	LOC100129361,1.0	RPS21,1.0	CFB,1.0	CUTA,1.0	SPARC,1.0	SPON1,1.0	RPL30,1.0	ANP32B,1.0	CDCA4,1.0	ARL6IP1,1.0	NCAPG2,1.0	ZNF490,1.0	TP53TG3B,1.0	LDLRAD3,1.0	TWIST1,1.0	SMC4,1.0	RPL8,1.0	MT2A,1.0	RPS18,1.0	RASSF3,1.0	PTDSS1,1.0	C7,1.0	PRDX1,1.0	FTH1,1.0	RCC2,1.0	COX3,1.0	RPL39,1.0	COX2,1.0	COX1,1.0	PROM2,1.0	CTSB,1.0	SRP9,1.0	DUSP6,1.0	PTGES3,1.0	NCOA4,1.0	TUBB,1.0	HEG1,1.0	FN1,1.0	CDC7,1.0	CP,1.0	SUMF1,1.0	ZWINT,1.0	COX6C,1.0	LYZ,1.0	MRPS6,1.0	PTMA,1.0	COL3A1,1.0	GPRC5B,1.0	PABPC3,1.0	ARF4,1.0	KIF11,1.0	SDC4,1.0	NMD3,1.0	BMI1,1.0	IER3IP1,1.0	SKA2,1.0	KLK7,1.0	LDHB,1.0	LDHA,1.0	RAP1B,1.0	HLTF,1.0	TIMP2,1.0	ZNF469,1.0	CEP55,1.0	CLIC1,1.0	RAB6A,1.0	CAP1,1.0	MMD,1.0	PET100,1.0	UBE2E2,1.0	SULF1,1.0	PSMA6,1.0	PSMA4,1.0	XPOT,1.0	C6ORF48,1.0	CCNE1,1.0	CKS2,1.0	EPPK1,1.0	ARF6,1.0	MAPRE1,1.0	AKR1B1,1.0	LPCAT1,1.0	SLC20A1,1.0	CENPA,1.0	CRIP1,1.0	COX5B,1.0	TMSB4X,1.0	FOXQ1,1.0	TUBA1C,1.0	TUBA1B,1.0	PSMB4,1.0	GPNMB,1.0	NUSAP1,1.0	TMEM14A,1.0	CCT5,1.0	GINS1,1.0	DENND4B,1.0	RPS7,1.0	IGJ,1.0	TATDN1,1.0	IGK,1.0	PPIA,1.0	FKBP9,1.0	TGFBI,1.0	S100A6,1.0	CDK2AP1,1.0	S100A4,1.0	OTUD1,1.0	MAD2L1,1.0	S100A8,1.0	PCNA,1.0	AURKA,1.0	ASAP2,1.0	BZW2,1.0	NDRG1,1.0	PPP1CC,1.0	LAPTM4B,1.0	BASP1,1.0	LAMP3,1.0	IGKC,1.0	CFL1,1.0	RPS3,1.0	HIST1H2AC,1.0	IGFBP2,1.0	IDH1,1.0	SLC38A2,1.0	SLC38A1,1.0	SLMO2,1.0	LRRC47,1.0	ZCRB1,1.0	STIL,1.0	NONO,1.0	INHBC,1.0	MAFB,1.0	SDCBP,1.0	LSM4,1.0	KIF18B,1.0	ARMCX6,1.0	COL6A3,1.0	BIRC5,1.0	SMS,1.0	LOC100507328,1.0	ADNP,1.0	ND2,1.0	FTL,1.0	ND4,1.0	BCAT1,1.0	LINC01116,1.0	UBP1,1.0	HTRA1,1.0	UQCRH,1.0	CNN2,1.0	IGHG2,1.0	C6ORF106,1.0	UBD,1.0	PIM1,1.0	MUC16,1.0	LOC100505497,1.0	TMSB10,1.0	EGFL6,1.0	ACTR3,1.0	ABCC5,1.0	RFC4,1.0	VBP1,1.0	NCBP2,1.0	DTX3L,1.0	CBX3,1.0	ETV5,1.0	ARL4C,1.0	NPC2,1.0	EEF1D,1.0	RCN1,1.0	NDUFS5,1.0	FAM84B,1.0	MCM4,1.0	CDR2L,1.0	ABCC1,1.0	TMEM45A,1.0	CYAT1,1.0	RTN3,1.0	YWHAG,1.0	NNMT,1.0	NDUFB9,1.0	NDUFB5,1.0	SHMT2,1.0	CKS1B,1.0	LMNB1,1.0	LY96,1.0	HMGB2,1.0	ADAR,1.0	ZMPSTE24,1.0	IRF2BPL,1.0	C15ORF48,1.0	FAM83H,1.0	P2RY8,1.0	ATP5B,1.0	PSAP,1.0	C6ORF203,1.0	MFSD1,1.0	MCL1,1.0	HIST1H1C,1.0	MARCKSL1,1.0	DSP,1.0	RRM2,1.0	MBOAT2,1.0	RPL35A,1.0	DCK,1.0	YWHAZ,1.0	LEMD3,1.0	ALDH1A3,1.0	EIF3H,1.0	PTMAP5,1.0	UBA52,1.0	SEC22B,1.0	SLC25A5,1.0	B4GALT5,1.0	EIF4A3,1.0	CDCA7L,1.0	SEC11A,1.0	NUP107,1.0	TM2D3,1.0	YBX1,1.0	DAPL1,1.0	ATP5G3,1.0	THBS2,1.0	PTPLB,1.0	CHCHD3,1.0	CCL8,1.0	SUMO1,1.0	CHSY1,1.0	CSK,1.0	HNRNPA3,1.0	CTHRC1,1.0	SMNDC1,1.0	RPL18AP3,1.0	
Lung transplant rejection C0729958 human GSE2018 sample 66		RPL21,1.0	RPL24,1.0	PPA1,1.0	SEPP1,1.0	RUNX3,1.0	PSMB9,1.0	EML4,1.0	CD2,1.0	WDR82,1.0	LPAR6,1.0	KARS,1.0	SERBP1,1.0	YME1L1,1.0	RPL26,1.0	HECA,1.0	RPL27,1.0	CPVL,1.0	RPL29,1.0	CYFIP1,1.0	IFITM2,1.0	IFITM3,1.0	SATB1,1.0	IFITM1,1.0	RPLP0P6,1.0	FGL2,1.0	RPL13,1.0	RPL12,1.0	IL2RG,1.0	PDCD10,1.0	TRBC1,1.0	MXI1,1.0	RPL15,1.0	STOM,1.0	SPOCK2,1.0	GBP1,1.0	RPL19,1.0	B2M,1.0	GBP2,1.0	RPL18,1.0	S100A12,1.0	RPL41,1.0	XBP1,1.0	XRCC5,1.0	KLF10,1.0	PPBP,1.0	RAB27A,1.0	HLA-C,1.0	PRKCB,1.0	HLA-A,1.0	HLA-B,1.0	HLA-G,1.0	EIF1,1.0	HLA-E,1.0	HLA-F,1.0	RPS27,1.0	PARP12,1.0	RPS14P3,1.0	RPS29,1.0	RPL27A,1.0	TRAJ17,1.0	PRKAR1A,1.0	LGMN,1.0	RPS21,1.0	PSME1,1.0	CD302,1.0	ITM2A,1.0	RPS23,1.0	TMEM9B,1.0	HLA-DRB3,1.0	RPS25,1.0	ATF4,1.0	RPS24,1.0	RPL31,1.0	PHB2,1.0	RPL3,1.0	RPL30,1.0	RPL32,1.0	RPL35,1.0	RPL34,1.0	PCBP1,1.0	PRF1,1.0	RPL9,1.0	HIF1A,1.0	SAMSN1,1.0	PLA2G7,1.0	RPL7,1.0	LIPA,1.0	RPS16,1.0	RASSF2,1.0	RPS17,1.0	GNG10,1.0	PLAC8,1.0	RPS19,1.0	DHX15,1.0	IER2,1.0	AP1S2,1.0	RPL36,1.0	APOE,1.0	RPL39,1.0	TNFSF10,1.0	CD14,1.0	GOLGA7,1.0	RPS12,1.0	RPS11,1.0	TNS3,1.0	IER3,1.0	RPS14,1.0	SFTPB,1.0	CCR2,1.0	SRP9,1.0	SFTPC,1.0	WARS,1.0	BTN3A2,1.0	SEC16A,1.0	H3F3B,1.0	IL10RA,1.0	ANXA6,1.0	HBA1,1.0	GNB2L1,1.0	NBPF10,1.0	LHFPL2,1.0	TLR2,1.0	PTPRC,1.0	FXYD5,1.0	DPYD,1.0	PABPC1,1.0	ITK,1.0	SGK1,1.0	CRLF3,1.0	HLA-DQB2,1.0	SLC35E2B,1.0	DAZAP2,1.0	BTG1,1.0	STRAP,1.0	HBB,1.0	FPR3,1.0	CD3E,1.0	CD3D,1.0	TOR1AIP1,1.0	SEC61B,1.0	SSR1,1.0	SSR2,1.0	TIMP1,1.0	CCR7,1.0	RPS15A,1.0	CCR5,1.0	RPS27A,1.0	DYNC1I2,1.0	CLIC1,1.0	CD53,1.0	IL32,1.0	STAT1,1.0	TMEM176A,1.0	GCH1,1.0	PGAM1,1.0	RFTN1,1.0	TMEM176B,1.0	RNASE6,1.0	UBE2E1,1.0	TM9SF2,1.0	MS4A6A,1.0	C6ORF48,1.0	CANX,1.0	HCLS1,1.0	HLA-DPB1,1.0	CD48,1.0	DCP2,1.0	CDKN1B,1.0	RPLP0,1.0	GDI2,1.0	F13A1,1.0	RPLP1,1.0	FAIM3,1.0	TUBA1A,1.0	CST7,1.0	HERPUD1,1.0	XPO1,1.0	PSMB8,1.0	SERP1,1.0	GNLY,1.0	HLA-DMB,1.0	CXCR4,1.0	ZNF207,1.0	FAM21C,1.0	MGAT1,1.0	CCL18,1.0	JAK1,1.0	LAIR2,1.0	LAIR1,1.0	CD163,1.0	LAG3,1.0	RPS8,1.0	RPS6,1.0	RARRES3,1.0	RPS7,1.0	DEFA3,1.0	TAP1,1.0	HUWE1,1.0	RPSA,1.0	CXCL10,1.0	EEF1A1,1.0	CNIH1,1.0	CXCL13,1.0	TMEM258,1.0	TMX1,1.0	SIDT2,1.0	XIST,1.0	TRAC,1.0	PMP22,1.0	SRSF5,1.0	RPL13AP6,1.0	PF4,1.0	CD69,1.0	S100A9,1.0	S100A8,1.0	FCN1,1.0	UBXN2B,1.0	ODC1,1.0	SLA,1.0	HP,1.0	UCP2,1.0	GIMAP4,1.0	FBL,1.0	GGA1,1.0	PCNP,1.0	RPS5,1.0	RPS2,1.0	RPS3,1.0	IDH1,1.0	PDIA3,1.0	YARS,1.0	IGF2R,1.0	ATP6V0B,1.0	CISH,1.0	ARHGEF18,1.0	NKG7,1.0	HMHA1,1.0	LY86,1.0	ARPC5,1.0	EEF2,1.0	MAFB,1.0	PDIA6,1.0	HOPX,1.0	CAPRIN1,1.0	DDOST,1.0	CD8A,1.0	SELL,1.0	KLRB1,1.0	SELT,1.0	EIF4G2,1.0	IL7R,1.0	CSF1R,1.0	DDX5,1.0	CBFB,1.0	COPB1,1.0	CORO1A,1.0	CSF2RB,1.0	STK10,1.0	HCAR3,1.0	EEF1B2,1.0	SLCO2B1,1.0	TRGC2,1.0	RGS2,1.0	EIF3CL,1.0	HNRNPA1P10,1.0	RPL13A,1.0	RPS3A,1.0	IRF1,1.0	VCAN,1.0	FCGR2A,1.0	ARL4C,1.0	RPL37A,1.0	H3F3AP4,1.0	EEF1G,1.0	IRF9,1.0	CD247,1.0	FCGR2C,1.0	MIR1244-3,1.0	NFE2L2,1.0	CXCL9,1.0	SLC25A3,1.0	CELF2,1.0	TNFAIP8,1.0	TARP,1.0	RPF1,1.0	LBH,1.0	FCGR3A,1.0	PLTP,1.0	DSE,1.0	RPL36A,1.0	SARAF,1.0	LBR,1.0	RBM39,1.0	GZMB,1.0	GZMA,1.0	RPL35A,1.0	RPL23A,1.0	GZMH,1.0	SORL1,1.0	YWHAZ,1.0	TM6SF1,1.0	MCOLN1,1.0	KLF2,1.0	CECR1,1.0	CHIT1,1.0	GZMK,1.0	LCK,1.0	NAGK,1.0	CLEC2B,1.0	IL2RB,1.0	TXNIP,1.0	LTB,1.0	MATR3,1.0	SFTPA2,1.0	UBA52,1.0	SLC25A6,1.0	EIF3E,1.0	FOLR1,1.0	TPT1,1.0	ITGB2,1.0	CX3CR1,1.0	RPL10A,1.0	HSD17B12,1.0	NR3C1,1.0	ADD3,1.0	SEPT9,1.0	RPS4X,1.0	MAT2B,1.0	CCL5,1.0	SPCS2P4,1.0	CCL2,1.0	ARL5A,1.0	TRIM22,1.0	FCGR1C,1.0	RPL7A,1.0	
multiple sclerosis DOID-2377 human GSE26484 sample 742		RPL22,1.0	RPL21,1.0	ACSL1,1.0	ITGB2-AS1,1.0	LOC100507025,1.0	SDPR,1.0	CRISPLD2,1.0	NINJ1,1.0	VIM,1.0	RPL27,1.0	C2ORF88,1.0	IFITM2,1.0	IFITM3,1.0	CCNI,1.0	FGL2,1.0	AQP9,1.0	DCAF6,1.0	TOB1,1.0	GNG5,1.0	PREX1,1.0	C10ORF54,1.0	CHST15,1.0	RPL19,1.0	PROK2,1.0	S100A11,1.0	IL17RA,1.0	EGR1,1.0	EGR2,1.0	PRR11,1.0	CYP4F3,1.0	PPBP,1.0	TALDO1,1.0	HLA-C,1.0	TMA7,1.0	HLA-B,1.0	HLA-G,1.0	HLA-E,1.0	VASP,1.0	C9ORF64,1.0	FTH1P5,1.0	RPS14P3,1.0	RPS29,1.0	BIN2,1.0	TDP2,1.0	PTPLAD2,1.0	GRB2,1.0	ITM2B,1.0	CDC42SE1,1.0	GABARAP,1.0	SPARC,1.0	ICAM3,1.0	PCBP1,1.0	PTTG1IP,1.0	DEDD2,1.0	GNG11,1.0	RPS17,1.0	GNG10,1.0	RASSF3,1.0	PRKAR2B,1.0	FTH1,1.0	HIST1H3H,1.0	FAM53C,1.0	GLUL,1.0	RPL39,1.0	COX1,1.0	CD14,1.0	RPS12,1.0	RPS11,1.0	IER3,1.0	RPS13,1.0	CTSA,1.0	CCR1,1.0	BTN3A2,1.0	ANXA3,1.0	DUSP1,1.0	SIGLEC10,1.0	HBA1,1.0	AMPD2,1.0	LILRB2,1.0	LILRB3,1.0	RHOG,1.0	TLR2,1.0	APBB1IP,1.0	FAM101B,1.0	ID2,1.0	PABPC3,1.0	PABPC1,1.0	LIMS1,1.0	ALDOA,1.0	TOMM7,1.0	SGK1,1.0	IGSF6,1.0	SERPINA1,1.0	BTG2,1.0	PTPRO,1.0	HBB,1.0	ARPC1B,1.0	ADM,1.0	FPR1,1.0	IQGAP1,1.0	CTSS,1.0	SEC14L1,1.0	TIMP2,1.0	CCR3,1.0	P2RY13,1.0	CAP1,1.0	MMD,1.0	G0S2,1.0	FOS,1.0	LAPTM5,1.0	QPCT,1.0	ELOVL7,1.0	LRG1,1.0	PGRMC1,1.0	RNASE2,1.0	HCK,1.0	TRBV27,1.0	NGFRAP1,1.0	PLP2,1.0	HCLS1,1.0	MSRB1,1.0	SELPLG,1.0	CSTA,1.0	FAM45B,1.0	F13A1,1.0	NOTCH2NL,1.0	PYGL,1.0	TUBA1A,1.0	PTGS1,1.0	ERO1L,1.0	PTGS2,1.0	LILRA6,1.0	RNF135,1.0	CXCR2,1.0	NAMPT,1.0	CXCR1,1.0	CXCR4,1.0	XPO6,1.0	RAC2,1.0	CD55,1.0	ATHL1,1.0	RPS8,1.0	DEFA3,1.0	IGJ,1.0	MOB3A,1.0	PNRC1,1.0	TUBA4A,1.0	DOK3,1.0	RAB31,1.0	CLC,1.0	CDK2AP1,1.0	SRSF5,1.0	NCF1,1.0	PF4,1.0	FKBP5,1.0	PTPN6,1.0	CCDC152,1.0	S100A9,1.0	S100A8,1.0	ANKRD36B,1.0	RGS18,1.0	RAB1B,1.0	CSF3R,1.0	ODC1,1.0	OVOS2,1.0	NCF1C,1.0	UCP2,1.0	TUBB1,1.0	UBN1,1.0	FAM129A,1.0	FGD3,1.0	ZFP36,1.0	BASP1,1.0	LAMP1,1.0	CFL1,1.0	COTL1,1.0	SLC25A44,1.0	HIST1H2AC,1.0	LINC01000,1.0	CD97,1.0	OSBPL8,1.0	LINC01002,1.0	HMHA1,1.0	EEF2,1.0	HIST2H2BE,1.0	PGF,1.0	MYD88,1.0	MAL,1.0	SELL,1.0	TCF7,1.0	GNAS,1.0	MALAT1,1.0	ND2,1.0	FTL,1.0	ND4,1.0	DDX11L2,1.0	ND6,1.0	VCL,1.0	LOC100505937,1.0	ARHGAP9,1.0	NCF2,1.0	C5AR1,1.0	ATP6,1.0	SLC2A3,1.0	SAT1,1.0	PKD1P1,1.0	CSF2RB,1.0	MAP3K7CL,1.0	SNN,1.0	GLT1D1,1.0	UBC,1.0	RGS2,1.0	UBB,1.0	PIM3,1.0	MLKL,1.0	TMSB10,1.0	CBX4,1.0	MMP9,1.0	TNFRSF1B,1.0	TMBIM1,1.0	FCGR2A,1.0	BCL6,1.0	H3F3AP4,1.0	R3HDM4,1.0	CXCL8,1.0	AGPAT9,1.0	BCL2A1,1.0	MAST3,1.0	SLC40A1,1.0	IRF2BPL,1.0	PDLIM1,1.0	CA2,1.0	PSAP,1.0	MKNK2,1.0	PDE4C,1.0	LBR,1.0	ANXA11,1.0	SORL1,1.0	KLF2,1.0	FGR,1.0	MYO1F,1.0	CAT,1.0	CTDSP2,1.0	LOC100134445,1.0	UBA52,1.0	LTF,1.0	CHURC1,1.0	NACAP1,1.0	FOLR3,1.0	SMAP2,1.0	TRIB1,1.0	CEBPB,1.0	RNF11,1.0	TSEN34,1.0	CANT1,1.0	CEBPD,1.0	HIST1H2BK,1.0	DYSF,1.0	TCIRG1,1.0	KIAA1551,1.0	PTEN,1.0	PIK3CD,1.0	RPL10A,1.0	HLX,1.0	CCL5,1.0	CDIPT,1.0	CSK,1.0	ZNF721,1.0	KCNJ2,1.0	NCK2,1.0	NPTN,1.0	
Huntington's disease DOID-12858 mouse GSE3248 sample 726		WSB1,1.0	ATP6V1E1,1.0	RPL21,1.0	RPL24,1.0	PLEKHA5,1.0	PISD,1.0	SMARCA2,1.0	EID1,1.0	NISCH,1.0	RRAGA,1.0	MARCKS,1.0	VOPP1,1.0	RUFY3,1.0	UQCRC2,1.0	RPL28,1.0	RPL22L1,1.0	SUCLG1,1.0	PFN2,1.0	ASTN1,1.0	CALM1,1.0	VPS28,1.0	MTPN,1.0	KDELR1,1.0	WBP2,1.0	SATB1,1.0	RPL10,1.0	RPL13,1.0	MYCBP2,1.0	PDHB,1.0	RNASET2A,1.0	ATP5A1,1.0	AQP4,1.0	STX12,1.0	GNG3,1.0	DHX36,1.0	PABPN1,1.0	PSMD1,1.0	CLPTM1,1.0	RABAC1,1.0	RPL19,1.0	B2M,1.0	CCNL2,1.0	PTGDS,1.0	NDFIP1,1.0	CREBBP,1.0	JUND,1.0	ZRANB2,1.0	ABCA1,1.0	GABARAPL1,1.0	RPL41,1.0	TMEM50B,1.0	SLC6A15,1.0	BROX,1.0	ALG2,1.0	COX7A2L,1.0	EIF1,1.0	BC005537,1.0	RPS27RT,1.0	RPS26,1.0	MIR686,1.0	RPS28,1.0	PRKAR1B,1.0	RPL27A,1.0	SNHG11,1.0	PRKAR1A,1.0	PKIA,1.0	VAMP2,1.0	RPS23,1.0	ITM2C,1.0	PTP4A1,1.0	RPS24,1.0	RPL5,1.0	RPL6,1.0	BEX4,1.0	GABARAP,1.0	C78339,1.0	MACF1,1.0	RPL3,1.0	BEX1,1.0	SCOC,1.0	CTBP1,1.0	RPL34,1.0	PCBP1,1.0	HIF1A,1.0	RPL7,1.0	RPL8,1.0	PRDX6,1.0	FAM134B,1.0	RPS17,1.0	PCBP2,1.0	PRDX1,1.0	RPL37,1.0	ARL6IP5,1.0	RPL36,1.0	APOE,1.0	RPS10,1.0	PRKACB,1.0	RPS11,1.0	ATP6V1C1,1.0	APOD,1.0	ARGLU1,1.0	RPS16-PS2,1.0	CSNK1A1,1.0	RDX,1.0	PDHA1,1.0	H3F3A,1.0	ANXA5,1.0	H3F3B,1.0	GM9292,1.0	GNB2L1,1.0	AKR1A1,1.0	TUBB2A,1.0	ZWINT,1.0	COX6C,1.0	RHOB,1.0	SLC7A5,1.0	MAPT,1.0	NHP2L1,1.0	PAFAH1B1,1.0	RNF141,1.0	ERGIC3,1.0	ALDOA,1.0	SGK1,1.0	GM6570,1.0	ARF1,1.0	PRDX6B,1.0	PTPRN,1.0	CSDE1,1.0	BMI1,1.0	OAZ2,1.0	CTSS,1.0	MAP1LC3A,1.0	HINT1,1.0	UCHL1,1.0	SNX3,1.0	SLC22A17,1.0	EIF3J1,1.0	SEC61G,1.0	TIMP3,1.0	RPS15A,1.0	RPS27A,1.0	TMED7,1.0	SPTBN1,1.0	CTSD,1.0	CCT4,1.0	ATP6V1G1,1.0	NPM1,1.0	NFYB,1.0	ZFR,1.0	ATP5C1-PS,1.0	RANBP1,1.0	SYP,1.0	TTC3,1.0	HSBP1,1.0	PGRMC1,1.0	TMEM59,1.0	PSMA6,1.0	FKBP1A,1.0	DDB1,1.0	HNRNPH1,1.0	PSMA2,1.0	PSMA3,1.0	C1QC,1.0	C1QA,1.0	CD63,1.0	GM20746,1.0	GM11353,1.0	RPLP0,1.0	RNASEK,1.0	GDI1,1.0	RPLP1,1.0	NDUFA11,1.0	GSTP1,1.0	TUBA1A,1.0	COX5B,1.0	GNAI2,1.0	GM10260,1.0	PPP2CB,1.0	CST3,1.0	TMSB4X,1.0	UBL5,1.0	TUBA1B,1.0	NUDT19,1.0	ENPP2,1.0	RAC1,1.0	NFYA,1.0	CCT7,1.0	SRSF11,1.0	REV3L,1.0	PAIP2,1.0	CD164,1.0	PHYH,1.0	RPS6,1.0	SERPINA3N,1.0	ACYP2,1.0	TYROBP,1.0	ATP11A,1.0	SDHC,1.0	RBX1,1.0	EEF1A2,1.0	MORF4L1,1.0	EEF1A1,1.0	MORF4L2,1.0	PPIA,1.0	PSAT1,1.0	TMX2,1.0	TMX1,1.0	XIST,1.0	SRSF5,1.0	SCG5,1.0	SQSTM1,1.0	SNRPE,1.0	LY6H,1.0	UBE2N,1.0	CNTN1,1.0	NFIX,1.0	UBE2D3,1.0	ZFAND6,1.0	SRSF2,1.0	ATAD2B,1.0	COMT,1.0	COX6A1,1.0	RELN,1.0	LAPTM4A,1.0	BASP1,1.0	RAB24,1.0	RBBP4,1.0	ROMO1,1.0	RPS5,1.0	NCDN,1.0	RPS2,1.0	RPS3,1.0	HMGN1,1.0	IGFBP2,1.0	TRAPPC2L,1.0	SREBF1,1.0	PDIA3,1.0	USP48,1.0	ATP6V0C,1.0	SYT1,1.0	BNIP3L,1.0	DSTN,1.0	HPRT,1.0	CHCHD10,1.0	DYRK1A,1.0	EEF2,1.0	NSG2,1.0	WRNIP1,1.0	GFAP,1.0	TBCA,1.0	IGSF10,1.0	LOC674800,1.0	PREPL,1.0	GNB1,1.0	REEP5,1.0	ARPC2,1.0	NCL,1.0	GNB2,1.0	UBA2,1.0	RSRP1,1.0	RAB5A,1.0	SELT,1.0	ATP6V1D,1.0	VCP,1.0	DDX5,1.0	LRRC58,1.0	ROGDI,1.0	FAM13B,1.0	COX7A2,1.0	IGF1R,1.0	FBXO21,1.0	ESD,1.0	EIF2S3X,1.0	NDN,1.0	FLOT1,1.0	TMSB10,1.0	PCSK1N,1.0	ATP6V1H,1.0	ZKSCAN1,1.0	AP2M1,1.0	CD99,1.0	VBP1,1.0	CBX4,1.0	PEG3,1.0	USP22,1.0	HSPA8,1.0	CADPS,1.0	MT1,1.0	MT3,1.0	MT2,1.0	MARCH7,1.0	MARCH6,1.0	SP3,1.0	IMPAD1,1.0	ARL2BP,1.0	DNAJC7,1.0	CPE,1.0	OGT,1.0	SERINC1,1.0	GM11847,1.0	SFT2D1,1.0	GTF2A1,1.0	SLC25A4,1.0	RTN1,1.0	NDUFB9,1.0	GSK3A,1.0	RASGRF1,1.0	NCAM1,1.0	NDUFB5,1.0	RAP1GDS1,1.0	CELF4,1.0	HK1,1.0	GM15772,1.0	KLC1,1.0	PLD3,1.0	TRO,1.0	RAD21,1.0	CALB2,1.0	PSAP,1.0	SARAF,1.0	DDX17,1.0	NDUFA7,1.0	H2AFZ,1.0	IDH3G,1.0	SGTA,1.0	RPL23A,1.0	CIRBP,1.0	SOD1,1.0	CDC42,1.0	DNAJA1,1.0	ATXN10,1.0	EIF3M,1.0	RPS3A1,1.0	RBM42,1.0	ANAPC5,1.0	SSBP2,1.0	RAB18,1.0	RPSA-PS10,1.0	EIF3C,1.0	RNF10,1.0	SNAP47,1.0	RNF11,1.0	DCTN6,1.0	HSP90AB1,1.0	RNF14,1.0	THRA,1.0	EHMT2,1.0	DCTN1,1.0	LENG8,1.0	SLC4A3,1.0	RPL10A,1.0	HSPD1,1.0	MFF,1.0	PKD2,1.0	TTR,1.0	SEC61A2,1.0	GPI1,1.0	RPS4X,1.0	ARHGDIA,1.0	RBM3,1.0	POLR2A,1.0	SUMO1,1.0	PUF60,1.0	RESP18,1.0	SUMO3,1.0	WDR92,1.0	UBQLN2,1.0	1110001J03RIK,1.0	FYN,1.0	AAMP,1.0	RPL7A,1.0	POLR2M,1.0	
Colitis C0009319 mouse GSE2172 sample 401		AW112010,1.0	GBP2B,1.0	ANKFY1,1.0	CIDEB,1.0	MOGS,1.0	KRT8,1.0	PPP2R1A,1.0	SOX13,1.0	HN1,1.0	H2-AA,1.0	PSMB9,1.0	COL1A1,1.0	ETHE1,1.0	UQCRC2,1.0	IGTP,1.0	CALM2,1.0	CALM1,1.0	ADAMDEC1,1.0	PRSS2,1.0	POMP,1.0	AHNAK,1.0	TAGLN,1.0	PLEKHB2,1.0	WBP5,1.0	SLC35B1,1.0	H2-DMA,1.0	CALML4,1.0	AQP4,1.0	LY6C1,1.0	PSMB10,1.0	PNP,1.0	ACTB,1.0	MUC3,1.0	CPNE3,1.0	RPL19,1.0	S100A10,1.0	GBP2,1.0	TRY5,1.0	FDFT1,1.0	S100A11,1.0	DMPK,1.0	RPL41,1.0	H2-EB1,1.0	COG6,1.0	TMEM50B,1.0	AMY2A4,1.0	SLC34A2,1.0	KLF10,1.0	BROX,1.0	USMG5,1.0	AMY2A5,1.0	IFI47,1.0	AKR1C13,1.0	SQLE,1.0	CDCP1,1.0	MEP1B,1.0	CYSTM1,1.0	PRR13,1.0	PTP4A1,1.0	RPS24,1.0	CDC42SE1,1.0	RPL6,1.0	MACF1,1.0	BCL10,1.0	F11R,1.0	HIF1A,1.0	RPL7,1.0	MYLK,1.0	LGALS4,1.0	GOLGA4,1.0	PLAC8,1.0	PRDX5,1.0	2410015M20RIK,1.0	PRDX1,1.0	MARC2,1.0	RPL37,1.0	SFN,1.0	CD14,1.0	PROM1,1.0	FUCA1,1.0	APOBEC1,1.0	ANXA2,1.0	ANXA3,1.0	TPI1,1.0	AKR1A1,1.0	PLET1,1.0	CEACAM1,1.0	KRT19,1.0	SLC7A9,1.0	GIPC2,1.0	TAX1BP1,1.0	GAS5,1.0	PABPC1,1.0	IL18BP,1.0	REG3B,1.0	COX7C,1.0	SLC44A4,1.0	TRAM1,1.0	COX7B,1.0	MRPS14,1.0	REG3G,1.0	ELN,1.0	CLTC,1.0	KRT20,1.0	CTSS,1.0	SOCS3,1.0	ERMP1,1.0	LDHA,1.0	CSRP1,1.0	SPRR2A1,1.0	CD38,1.0	SPRR2B,1.0	SPRR2E,1.0	TGTP1,1.0	NPM1,1.0	DBNL,1.0	FOS,1.0	LRG1,1.0	COL4A1,1.0	PSMA3,1.0	SLMAP,1.0	SAA2,1.0	SAA3,1.0	MSRB1,1.0	VMP1,1.0	PIGR,1.0	CTNNB1,1.0	RARS,1.0	PRSS30,1.0	TMSB4X,1.0	PSMB8,1.0	TUBA1C,1.0	PSMB6,1.0	TUBA1B,1.0	ACADM,1.0	PSMB2,1.0	DMBT1,1.0	FAM3B,1.0	SCD2,1.0	PGLYRP1,1.0	CD164,1.0	CD74,1.0	SLC31A1,1.0	SDHD,1.0	LMO7,1.0	MORF4L1,1.0	EEF1A1,1.0	MORF4L2,1.0	PPIA,1.0	LY6A,1.0	CAPZA1,1.0	SPNS1,1.0	MYADM,1.0	LY6G,1.0	S100A8,1.0	CTNND1,1.0	ROCK2,1.0	RRBP1,1.0	HSP90B1,1.0	CYP2D12,1.0	RXRB,1.0	CAPN5,1.0	H2-DMB1,1.0	MYH14,1.0	CFL1,1.0	RPS5,1.0	RBBP7,1.0	RPS2,1.0	GM10845,1.0	MYH11,1.0	NDUFV1,1.0	SLC39A4,1.0	FDPS,1.0	TRAPPC2L,1.0	POSTN,1.0	IIGP1,1.0	ATP6V0C,1.0	ATP6V0B,1.0	PCYT2,1.0	PRNP,1.0	SHFM1,1.0	DSTN,1.0	SLC9A3R1,1.0	AZIN1,1.0	CYP2D26,1.0	MAL,1.0	COL6A3,1.0	NCL,1.0	CDHR5,1.0	ERH,1.0	SELT,1.0	TXN1,1.0	SLC26A2,1.0	COPB2,1.0	AK2,1.0	ACTG1,1.0	ARL1,1.0	COX7A2,1.0	CORO1C,1.0	ACTG2,1.0	MUC13,1.0	BC094435,1.0	TGM3,1.0	ACTR3,1.0	HSPA9,1.0	MMP7,1.0	ABCC3,1.0	GPX2,1.0	HSP90AA1,1.0	HSPA5,1.0	HMGCS1,1.0	PLA2G2A,1.0	NDUFC1,1.0	IRF1,1.0	ACTA2,1.0	ELF3,1.0	MYH9,1.0	DSG2,1.0	IDI1,1.0	DDX3Y,1.0	TAT,1.0	ATP5J,1.0	ATP5O,1.0	HK2,1.0	RAD21,1.0	SNRP1C-PS2,1.0	CASP7,1.0	CASP4,1.0	GYK,1.0	PGK1,1.0	KRTAP5-1,1.0	IGKV7-33,1.0	NDUFA5,1.0	YWHAZ,1.0	SOD1,1.0	ATOX1,1.0	PKM,1.0	PFKL,1.0	KLF6,1.0	UNC50,1.0	CLDN8,1.0	SMPDL3A,1.0	RPSA-PS10,1.0	GAPDH,1.0	TRY10,1.0	EIF3C,1.0	PFKP,1.0	TPT1,1.0	RNF10,1.0	MTCH2,1.0	ABCD3,1.0	CEBPD,1.0	ALAS1,1.0	FHL1,1.0	H2-Q7,1.0	HSPD1,1.0	HSD17B11,1.0	SUMO1,1.0	SUMO3,1.0	SLC25A20,1.0	IGF2BP2,1.0	LOC100504882,1.0	FBXO6,1.0	DCAF12,1.0	UPP1,1.0	MAPK6,1.0	
Spinal Muscular Atrophy, Infantile C0043116 mouse GSE3075 sample 126		CHGB,1.0	CHGA,1.0	WSB2,1.0	STARD7,1.0	RPL21,1.0	RPL23,1.0	HPCAL1,1.0	PCDHGA10,1.0	EID1,1.0	MARCKS,1.0	WDR82,1.0	PSMC2,1.0	CD9,1.0	B230219D22RIK,1.0	UQCRC1,1.0	GM13826,1.0	RPL28,1.0	RPL22L1,1.0	RPL27,1.0	ASTN1,1.0	BC031181,1.0	RPL11,1.0	RPL10,1.0	RPL13,1.0	SERPINE2,1.0	RPL12,1.0	HNRNPU,1.0	ATP5A1,1.0	PDXP,1.0	SV2A,1.0	SPOCK1,1.0	S100A16,1.0	NUP88,1.0	RPL19,1.0	GM12508,1.0	LOC630855,1.0	NDFIP1,1.0	RPL41,1.0	GM10335,1.0	EIF1,1.0	SQLE,1.0	RPS27RT,1.0	MLLT11,1.0	BCAN,1.0	LPHN1,1.0	FASN,1.0	GM2710,1.0	RNF208,1.0	PKIA,1.0	LGMN,1.0	GM20253,1.0	LXN,1.0	RPL5,1.0	RPL6,1.0	RPL4,1.0	RPL35,1.0	CTBP1,1.0	STMN3,1.0	SLC6A1,1.0	RPL7,1.0	RPL8,1.0	PPP4C,1.0	STMN2,1.0	RPL36,1.0	RPL39,1.0	RPL38,1.0	RHBDL1,1.0	GSTM5,1.0	RPS16-PS2,1.0	PDHA1,1.0	H3F3A,1.0	SSR3,1.0	H3F3B,1.0	TCP1,1.0	TUBB2A,1.0	SIRT2,1.0	CS,1.0	SLC7A5,1.0	GLUD1,1.0	MRPL30,1.0	TUBB2B,1.0	GM5805,1.0	HAP1,1.0	GM12657,1.0	FXYD7,1.0	GARS,1.0	FXYD6,1.0	MGLL,1.0	HMGN2-PS1,1.0	GABRB1,1.0	ARF1,1.0	ACAT1,1.0	TMEM163,1.0	TIMM10,1.0	ACAT3,1.0	ACAT2,1.0	GPRASP1,1.0	RPS15A,1.0	RPS27A,1.0	MDH2,1.0	PGAM1,1.0	GSTO1,1.0	TUBB2A-PS2,1.0	DYNLL2,1.0	COX6B1,1.0	NUDT21,1.0	PSMA4,1.0	NGFRAP1,1.0	FABP5,1.0	SNX17,1.0	GM3601,1.0	FABP7,1.0	BDH1,1.0	PELI1,1.0	0610007P14RIK,1.0	LOC100503721,1.0	TKT,1.0	RPLP0,1.0	PYGB,1.0	RPLP2,1.0	TCF25,1.0	RPLP1,1.0	GM10269,1.0	LPCAT1,1.0	TUBA1A,1.0	ERO1L,1.0	GM10260,1.0	PSMB5,1.0	UBL3,1.0	SLC17A6,1.0	SPIN1,1.0	FADS2,1.0	FADS1,1.0	SLC16A1,1.0	RPS8,1.0	RPS9,1.0	GPR56,1.0	RPS7,1.0	RPSA,1.0	PPP1CA,1.0	MORF4L2,1.0	PDCD5,1.0	FKBP8,1.0	PDCD4,1.0	CSPG5,1.0	SNRPE,1.0	LY6H,1.0	SRSF9,1.0	GM13430,1.0	TUSC3,1.0	TUBB5,1.0	TUBB3,1.0	RPS5,1.0	RBBP7,1.0	RPS2,1.0	TMEM132A,1.0	NSG1,1.0	TRAF3,1.0	2310061I04RIK,1.0	NBEA,1.0	NSG2,1.0	HOPX,1.0	REEP5,1.0	GM14419,1.0	FSCN1,1.0	SLC27A4,1.0	PHPT1,1.0	EIF4G2,1.0	FAM49B,1.0	CLSTN1,1.0	ARL3,1.0	LOC100048552,1.0	MPC1,1.0	BTBD1,1.0	NDN,1.0	TMSB10,1.0	AP2M1,1.0	EIF5A,1.0	VBP1,1.0	PEG3,1.0	HMGCS1,1.0	DNMT3A,1.0	RPL13A,1.0	RAD23B,1.0	NDUFC2,1.0	MARCH6,1.0	CYB5A,1.0	SLCO1C1,1.0	DNAJC5,1.0	SLC25A4,1.0	SLC25A3,1.0	NREP,1.0	ATP5O,1.0	ATP5D,1.0	ATP5H,1.0	WASF1,1.0	SKIL,1.0	GM8225,1.0	MARCKSL1,1.0	NDUFA8,1.0	FEM1B,1.0	GM9790,1.0	RPL35A,1.0	RPL23A,1.0	CDC42,1.0	DNAJA1,1.0	PPAP2B,1.0	P4HB,1.0	EIF3F,1.0	EIF3G,1.0	UBA52,1.0	EIF3D,1.0	SLC24A3,1.0	SNAP47,1.0	MTCH1,1.0	EIF4A1,1.0	NCKAP1,1.0	RPL10A,1.0	SRM,1.0	TSPAN13,1.0	SKP1A,1.0	SUMO2,1.0	RESP18,1.0	WDR6,1.0	FYN,1.0	RPL7A,1.0	IDH3A,1.0	POLR2M,1.0	MMD2,1.0	PPP2R1A,1.0	UBAC1,1.0	CCT6A,1.0	SST,1.0	PFN2,1.0	CALM2,1.0	PFN1,1.0	CALM1,1.0	PANK3,1.0	ATP6V0D1,1.0	CPNE6,1.0	EI24,1.0	PDHB,1.0	CISD1,1.0	UQCR11,1.0	ARXES2,1.0	AQP4,1.0	STX12,1.0	ACTB,1.0	BSG,1.0	SNRPD2,1.0	NNAT,1.0	TCEB2,1.0	CALN1,1.0	MIF,1.0	GM12191,1.0	RPS26,1.0	RPS29,1.0	RPS28,1.0	RPL27A,1.0	RPS20,1.0	RPS23,1.0	RPS25,1.0	RPS24,1.0	GPM6A,1.0	GLTP,1.0	BEX2,1.0	HDAC11,1.0	MAGED1,1.0	BEX1,1.0	PCBP1,1.0	RPS15,1.0	RPS18,1.0	RPS17,1.0	APOE,1.0	TSPAN3,1.0	RPS12,1.0	RPS14,1.0	TSC22D1,1.0	TSC22D4,1.0	MAGEE1,1.0	GNB2L1,1.0	AKR1A1,1.0	KLHL5,1.0	SNAP91,1.0	SYN2,1.0	MLF2,1.0	SYN1,1.0	NME2,1.0	PTMA,1.0	CLPTM1L,1.0	CALR,1.0	MPND,1.0	GRIPAP1,1.0	TOMM6,1.0	ZCCHC18,1.0	SLC7A10,1.0	PPP3CA,1.0	HINT1,1.0	PENK,1.0	SLC22A17,1.0	CTSL,1.0	RAB6B,1.0	RAB6A,1.0	MMD,1.0	ATP6V0E2,1.0	RANBP1,1.0	DYNLT1A,1.0	TTC3,1.0	UBALD1,1.0	AP3D1,1.0	PRMT1,1.0	RAB11A,1.0	PGRMC1,1.0	PPP2CA,1.0	NEDD4,1.0	LLGL1,1.0	LPPR4,1.0	B3GNT1,1.0	RAMP1,1.0	MAPRE2,1.0	SLC22A23,1.0	MAPRE1,1.0	CMPK1,1.0	COX5A,1.0	GDI1,1.0	CTNNB1,1.0	PTN,1.0	PTMS,1.0	CST3,1.0	GM10709,1.0	DNER,1.0	ENC1,1.0	NPY,1.0	RAC3,1.0	GM6788,1.0	SPTAN1,1.0	ATP1B2,1.0	PCP4,1.0	APLNR,1.0	PPIB,1.0	UBE2N,1.0	CNTN1,1.0	PCNA,1.0	NDUFB11,1.0	RGS17,1.0	MRFAP1,1.0	PEBP1,1.0	CMIP,1.0	COX6A1,1.0	RELN,1.0	BASP1,1.0	PURA,1.0	PTTG1,1.0	NXPH1,1.0	LOC100503055,1.0	NDUFV3,1.0	SASH1,1.0	NDUFV2,1.0	NDUFV1,1.0	IDH1,1.0	BUD31,1.0	CHCHD10,1.0	TBCB,1.0	GM19420,1.0	GNB2,1.0	GNB4,1.0	FGF13,1.0	TXN1,1.0	VCP,1.0	COX19,1.0	ACTG1,1.0	CAMTA2,1.0	CYC1,1.0	PCSK1N,1.0	CBX6,1.0	ATP13A2,1.0	CBX4,1.0	HSPA5,1.0	NAP1L4,1.0	NAP1L3,1.0	NAP1L2,1.0	SEPT5,1.0	ATP5F1,1.0	6330403K07RIK,1.0	HIGD2A,1.0	NAP1L5,1.0	AHI1,1.0	RCN2,1.0	ACOX1,1.0	NDUFS3,1.0	CFAP36,1.0	CYCS,1.0	RTN3,1.0	RTN1,1.0	YWHAE,1.0	D430019H16RIK,1.0	YWHAB,1.0	RAP1GDS1,1.0	ILK,1.0	HMGB3,1.0	NCALD,1.0	SLC3A2,1.0	HMGB1,1.0	DBI,1.0	PLD3,1.0	TAC2,1.0	HIST1H2AO,1.0	H2AFZ,1.0	CXX1A,1.0	FH1,1.0	GAP43,1.0	RPL31-PS17,1.0	ACKR1,1.0	PPDPF,1.0	VDAC3,1.0	INA,1.0	TRIB2,1.0	ABCD3,1.0	USP10,1.0	DCTN2,1.0	THRA,1.0	CAMK2B,1.0	YBX1,1.0	ARHGDIG,1.0	MSMO1,1.0	HSPD1,1.0	ATP5G1,1.0	RND2,1.0	RPS4X,1.0	RBM3,1.0	OXCT1,1.0	NPTN,1.0	
multiple sclerosis DOID-2377 human GSE16461 sample 584		RPL21,1.0	RPS6,1.0	ALYREF,1.0	LOC101927151,1.0	ATP1B3,1.0	HUWE1,1.0	HSPE1,1.0	HNRNPK,1.0	SDPR,1.0	PSMC5,1.0	GOLGA8G,1.0	LOC100130429,1.0	RPL26,1.0	HSPA1A,1.0	FAU,1.0	RPL28,1.0	SRSF5,1.0	SBDS,1.0	SRSF7,1.0	SIK1,1.0	YPEL5,1.0	RGS18,1.0	VIPR2,1.0	RPL10,1.0	RPLP0P6,1.0	ODC1,1.0	RPL13,1.0	CCNH,1.0	RPL12,1.0	TUBB1,1.0	CIB1,1.0	DCAF6,1.0	AQP3,1.0	RPS4Y1,1.0	TOB1,1.0	IFNL2,1.0	SNRPD2,1.0	SNX27,1.0	RPL15,1.0	RPS5,1.0	RPS2,1.0	RPL17,1.0	RPL19,1.0	B2M,1.0	CCNL1,1.0	RPL41,1.0	INTS4,1.0	ARRDC3,1.0	LRRC75A-AS1,1.0	WFDC21P,1.0	FTH1P5,1.0	RPS27,1.0	RPS14P3,1.0	RGCC,1.0	RPL27A,1.0	GPR183,1.0	ITPA,1.0	PPT1,1.0	PSME1,1.0	KLRB1,1.0	ITM2B,1.0	EZR,1.0	ND3,1.0	RPS25,1.0	EIF4G2,1.0	IL7R,1.0	LOC100505937,1.0	RPL6,1.0	RPL31,1.0	RPL3,1.0	RPL4,1.0	RPL30,1.0	RPL32,1.0	SLC2A3,1.0	GATA3,1.0	RPL9,1.0	HSPH1,1.0	RPS18,1.0	RPS17,1.0	GLIPR1,1.0	UBC,1.0	RPS19,1.0	UBB,1.0	PRKAR2B,1.0	RPL36,1.0	COX3,1.0	RPL38,1.0	RPS12,1.0	RPS11,1.0	RPS14,1.0	RPS13,1.0	TIPARP,1.0	EIF5A,1.0	HSP90AA1,1.0	SMURF1,1.0	HSPA8,1.0	H3F3B,1.0	HNRNPA1P10,1.0	RPL13A,1.0	GNB2L1,1.0	RPS3A,1.0	MSL2,1.0	IRF1,1.0	PTMA,1.0	ID2,1.0	MNX1-AS1,1.0	PABPC1,1.0	SGK1,1.0	HIST2H2AA4,1.0	BTG2,1.0	TNFAIP3,1.0	CD3D,1.0	DNAJB1,1.0	SH3BGRL,1.0	C20ORF203,1.0	RPS15A,1.0	LOC727820,1.0	NPM1,1.0	SLC2A14,1.0	LAPTM5,1.0	RPL23A,1.0	KLF2,1.0	DNAJA1,1.0	GZMK,1.0	NELL2,1.0	RPS16P5,1.0	DDIT4,1.0	TXNIP,1.0	PELI1,1.0	ACTBP9,1.0	PTMAP5,1.0	EIF3E,1.0	GAPDH,1.0	FOLR1,1.0	TPT1,1.0	EIF4A3,1.0	CCDC167,1.0	CEBPD,1.0	RPLP0,1.0	HSP90AB1,1.0	F13A1,1.0	PTGER4,1.0	RPL10A,1.0	TUBA1A,1.0	TMSB4X,1.0	RPL7A,1.0	RPL18AP3,1.0	NCK2,1.0	
Gamma-hydroxybutyric acidaemia C0268631 mouse GSE2866 sample 409		RPL21,1.0	CADM1,1.0	AMFR,1.0	HPCAL1,1.0	AP1AR,1.0	PISD,1.0	MAPK8IP3,1.0	PEX14,1.0	SCAMP1,1.0	PCDHGA10,1.0	ATG12,1.0	NECAP1,1.0	RRAGC,1.0	TEF,1.0	RUFY3,1.0	RPL28,1.0	EIF1B,1.0	NGEF,1.0	ASTN1,1.0	TPRGL,1.0	STX1A,1.0	AHCYL1,1.0	STXBP1,1.0	BC031181,1.0	ATP6V0D1,1.0	RPL13,1.0	UBE2L3,1.0	MYL12B,1.0	NAA60,1.0	ACTB,1.0	ASNA1,1.0	GNG3,1.0	BSG,1.0	SNRPD2,1.0	HERC1,1.0	ZMIZ2,1.0	PSMD6,1.0	NNAT,1.0	PSMD4,1.0	APBB1,1.0	CLPTM1,1.0	SPOCK2,1.0	TCEB2,1.0	RABAC1,1.0	PTGDS,1.0	SNCB,1.0	TSPYL4,1.0	PRKCG,1.0	JUND,1.0	PLK3,1.0	GDF1,1.0	SLC6A15,1.0	BROX,1.0	ALG2,1.0	CTPS,1.0	ARFGAP2,1.0	EIF1,1.0	RPS27,1.0	PTP4A2,1.0	RPS27RT,1.0	RPS26,1.0	MYL12A,1.0	BCAN,1.0	PRKAR1B,1.0	CCKBR,1.0	RPL27A,1.0	WDR61,1.0	JTB,1.0	KCNMA1,1.0	BIN1,1.0	ITM2C,1.0	ATF5,1.0	RPL5,1.0	GM9222,1.0	MACF1,1.0	ARL6IP1,1.0	ENO1B,1.0	RPL34,1.0	BAZ2A,1.0	PTTG1IP,1.0	ENO2,1.0	HIF1A,1.0	PLA2G7,1.0	TXNDC16,1.0	CIAO1,1.0	RPL8,1.0	GJA1,1.0	RPS19,1.0	STMN2,1.0	FTH1,1.0	HMOX1,1.0	HIVEP2,1.0	ARL6IP5,1.0	APOE,1.0	LTA4H,1.0	KIFAP3,1.0	ATP6V1C1,1.0	ATP6V0A1,1.0	PRKACA,1.0	SRP9,1.0	GABBR1,1.0	GSTM1,1.0	TPI1,1.0	PDHA1,1.0	SSR3,1.0	ITPK1,1.0	GNB2L1,1.0	TIMM23,1.0	AP3B1,1.0	ZWINT,1.0	SYN2,1.0	MLF2,1.0	PTPRE,1.0	FXYD1,1.0	SLC7A5,1.0	UGDH,1.0	PAFAH1B1,1.0	HAP1,1.0	FXYD7,1.0	CYB561,1.0	TFF1,1.0	RNF145,1.0	ACHE,1.0	PCSK2,1.0	PTPRS,1.0	DAZAP2,1.0	BTG2,1.0	ARF3,1.0	GM6570,1.0	ARF1,1.0	MEG3,1.0	CLTC,1.0	THY1,1.0	TMEM165,1.0	CTSS,1.0	HINT1,1.0	LDHA,1.0	MAP1LC3B,1.0	SNX3,1.0	NKIRAS1,1.0	SLC22A17,1.0	EIF3J1,1.0	JARID2,1.0	DLGAP4,1.0	RPS15A,1.0	CIC,1.0	RPS27A,1.0	CTSD,1.0	DYNC1I1,1.0	YTHDF1,1.0	PSD,1.0	MEF2D,1.0	SF3A2,1.0	DMTN,1.0	ATP6V0E2,1.0	DBNL,1.0	MDH2,1.0	ELOVL5,1.0	ATP5C1-PS,1.0	GAD1,1.0	MBD3,1.0	GAA,1.0	AP2B1,1.0	AP3D1,1.0	DHRS1,1.0	PGRMC1,1.0	AES,1.0	TUBB4A,1.0	FKBP1B,1.0	PSMA7,1.0	MRPL51,1.0	GATM,1.0	FABP7,1.0	NOV,1.0	KCNQ2,1.0	GM3724,1.0	MAPRE3,1.0	INHA,1.0	GM20746,1.0	RAB9,1.0	GM11353,1.0	GDI1,1.0	NDUFA11,1.0	NUDT3,1.0	AP2A2,1.0	PTMS,1.0	CCNDBP1,1.0	SNX10,1.0	GNAI2,1.0	SPPL3,1.0	PPP2CB,1.0	JPH3,1.0	UBL5,1.0	SAMM50,1.0	TUBA1C,1.0	PSMB1,1.0	XPO6,1.0	SMPD1,1.0	CKB,1.0	RAC1,1.0	TBC1D10A,1.0	GIT1,1.0	MGEA5,1.0	YIPF1,1.0	YIPF3,1.0	SEMA4F,1.0	RPS6,1.0	RPS7,1.0	MATK,1.0	YLPM1,1.0	PDAP1,1.0	SDHD,1.0	TBR1,1.0	SDHC,1.0	AGT,1.0	GRIN1,1.0	TRPC4AP,1.0	DPM1,1.0	SKI,1.0	MORF4L2,1.0	CNIH2,1.0	NUPR1,1.0	PSAT1,1.0	CAPZA2,1.0	SPNS1,1.0	FKBP8,1.0	SQSTM1,1.0	SNRPB,1.0	GRINA,1.0	XPR1,1.0	YPEL3,1.0	SLC25A36,1.0	UGT1A10,1.0	PNCK,1.0	NFIX,1.0	CHRM1,1.0	FKBP2,1.0	NAPA,1.0	CTNND2,1.0	RFNG,1.0	ATP1A1,1.0	ATP2C1,1.0	NDRG2,1.0	LAPTM4A,1.0	RXRB,1.0	CFL1,1.0	RPS5,1.0	NCDN,1.0	SPOP,1.0	STX2,1.0	NDUFV1,1.0	ATP9A,1.0	NSF,1.0	ATP6V0B,1.0	SLC30A3,1.0	SYT1,1.0	PRNP,1.0	NSG2,1.0	GFAP,1.0	MED27,1.0	DLG1,1.0	PRPF8,1.0	EFNA3,1.0	H1F0,1.0	PREPL,1.0	GNB1,1.0	ARPC4,1.0	PITPNM1,1.0	TMEM119,1.0	GNB2,1.0	TPP1,1.0	UBA1,1.0	RAB5A,1.0	NOP10,1.0	ST6GALNAC6,1.0	TXN1,1.0	KMT2E,1.0	ARHGEF25,1.0	GRIA1,1.0	ROGDI,1.0	SRP14,1.0	SAT1,1.0	IGF1R,1.0	FBXO21,1.0	SESN1,1.0	PALM,1.0	EIF2S3X,1.0	UBB,1.0	SIRPA,1.0	PCSK1N,1.0	MAF1,1.0	ACTR3,1.0	KCNJ9,1.0	ATP13A2,1.0	SPATS2,1.0	ASNS,1.0	MT3,1.0	NAP1L2,1.0	PJA1,1.0	SEPT5,1.0	DNM1,1.0	CYB5A,1.0	SAFB,1.0	GM12372,1.0	CLK1,1.0	DNAJC8,1.0	ARL2BP,1.0	NDUFS5,1.0	PSMG4,1.0	NDUFS3,1.0	SERPINI1,1.0	NDUFS2,1.0	NFE2L1,1.0	CUEDC2,1.0	GM11847,1.0	RTN3,1.0	ZFP644,1.0	SLC25A4,1.0	VPS4A,1.0	NDUFB3,1.0	SLC3A2,1.0	CHD4,1.0	HBA-A2,1.0	HK1,1.0	TRO,1.0	DNAJB6,1.0	SARAF,1.0	MARCKSL1,1.0	NDUFA9,1.0	GRCC10,1.0	LRRC8A,1.0	SGTA,1.0	CSF1R-PS,1.0	SSRP1,1.0	CIRBP,1.0	ATOX1,1.0	DNAJA1,1.0	NELL2,1.0	PFKM,1.0	ATXN10,1.0	GLRB,1.0	SYT11,1.0	EIF3K,1.0	OCIAD1,1.0	EIF3G,1.0	MATR3,1.0	ANK,1.0	GAPDH,1.0	TMEM55A,1.0	EIF3C,1.0	RNF10,1.0	SNAP47,1.0	MTCH1,1.0	RNF11,1.0	LTK,1.0	DCTN3,1.0	ALAS1,1.0	THRA,1.0	CAMK2B,1.0	EHMT2,1.0	DCTN1,1.0	U2AF2,1.0	RPL10A,1.0	ATRAID,1.0	MFF,1.0	NRGN,1.0	SEPT9,1.0	GPI1,1.0	ARHGDIA,1.0	RMND5A,1.0	MAPK9,1.0	RBM3,1.0	SKP1A,1.0	ABHD16A,1.0	SUMO3,1.0	RPS6KA2,1.0	POLR2F,1.0	IGF2BP2,1.0	BNIP3,1.0	TRIM28,1.0	FYN,1.0	NRCAM,1.0	AAMP,1.0	NPTN,1.0	
Leukemia, Adult T Cell C0023493 human GSE10789 sample 351		CCNJL,1.0	SND1,1.0	FOXH1,1.0	RFX3,1.0	C20ORF27,1.0	RPL13AP17,1.0	ZFYVE20,1.0	LNPEP,1.0	SCAMP2,1.0	C12ORF75,1.0	PCDHGA10,1.0	EID2,1.0	CABYR,1.0	NECAP2,1.0	TEP1,1.0	NINJ2,1.0	TRIM14,1.0	CEP83,1.0	NEIL2,1.0	EPHA1,1.0	STX1A,1.0	PLCD3,1.0	LEF1,1.0	MYCBP2,1.0	GPATCH3,1.0	PDHB,1.0	FNBP1L,1.0	LMF2,1.0	RBM15B,1.0	CHST12,1.0	DCANP1,1.0	PSMD3,1.0	GBP1,1.0	ZNF821,1.0	ARVCF,1.0	HES6,1.0	GBP5,1.0	PRKCH,1.0	EGR1,1.0	NAPSB,1.0	NTNG1,1.0	HLA-J,1.0	EXOC6B,1.0	COMMD4,1.0	BAZ1A,1.0	C10ORF35,1.0	PRKCA,1.0	IL17RD,1.0	MSH5-SAPCD1,1.0	FA2H,1.0	GJB1,1.0	SQLE,1.0	CCNY,1.0	VAMP5,1.0	ITM2A,1.0	PRR15,1.0	ANAPC13,1.0	GLTP,1.0	BAP1,1.0	RNPEPL1,1.0	OXTR,1.0	TEX264,1.0	TEX261,1.0	IKZF3,1.0	SAMSN1,1.0	SLC6A3,1.0	UBE2J1,1.0	LIPA,1.0	RXFP4,1.0	LARP1,1.0	DSTYK,1.0	PLAC8,1.0	RNF214,1.0	HIATL1,1.0	KIF21A,1.0	CD14,1.0	SLC19A2,1.0	CDR2,1.0	CCR10,1.0	ANKIB1,1.0	DUSP6,1.0	EDN3,1.0	FCRL1,1.0	DUSP1,1.0	GABRA6,1.0	MYOF,1.0	TSC22D3,1.0	GPBAR1,1.0	NMI,1.0	RHOH,1.0	KLK14,1.0	FAM102A,1.0	GMIP,1.0	C6ORF62,1.0	TMEM37,1.0	KCNS1,1.0	MMP14,1.0	DCSTAMP,1.0	FSHR,1.0	RAPGEF2,1.0	RAPGEF5,1.0	TMEM161B,1.0	URI1,1.0	SDC3,1.0	MAOA,1.0	OTUD7B,1.0	TMEM160,1.0	BMI1,1.0	CD3E,1.0	MTDH,1.0	VSIG10L,1.0	TIFAB,1.0	HINT2,1.0	RFK,1.0	SSR2,1.0	CTSG,1.0	LOC100288869,1.0	CD52,1.0	SPRYD3,1.0	IL32,1.0	TMEM176A,1.0	FOS,1.0	LOC642776,1.0	NOL4L,1.0	BDH2,1.0	ESYT1,1.0	SMOC1,1.0	AIDA,1.0	CD48,1.0	APBA1,1.0	CD47,1.0	DNASE1L3,1.0	ZNF354B,1.0	OR10AC1P,1.0	CMPK1,1.0	FABP1,1.0	TIMM9,1.0	SELPLG,1.0	ING5,1.0	ENPP1,1.0	ZSWIM5,1.0	SLC22A31,1.0	FBXW5,1.0	ATHL1,1.0	AGK,1.0	PUS1,1.0	ATAD3A,1.0	TAP1,1.0	LAX1,1.0	HS3ST2,1.0	ERVK3-2,1.0	C6ORF136,1.0	MELK,1.0	TMX1,1.0	TUBGCP6,1.0	RPP25,1.0	CEP120,1.0	HJURP,1.0	FGD1,1.0	BEST4,1.0	PAPSS2,1.0	NT5E,1.0	PRSS53,1.0	TMEM245,1.0	RAB40B,1.0	DACH2,1.0	CCND2,1.0	ZNF83,1.0	ZFP30,1.0	CDH2,1.0	FTMT,1.0	EMC4,1.0	ADORA3,1.0	MYH15,1.0	MAP3K7,1.0	SMAD3,1.0	SLC38A1,1.0	GTF3A,1.0	LSM1,1.0	FANCC,1.0	MAFB,1.0	FRMD6,1.0	RGCC,1.0	SMO,1.0	MAL,1.0	RCAN3,1.0	SELL,1.0	BIRC6,1.0	ZGRF1,1.0	ST6GALNAC6,1.0	IFNAR2,1.0	CHMP6,1.0	C21ORF62,1.0	DDX6,1.0	DYRK2,1.0	VCX,1.0	ETS1,1.0	CALD1,1.0	NDN,1.0	FAM174B,1.0	G3BP1,1.0	AP2M1,1.0	TCP11,1.0	CTCFL,1.0	ACTR2,1.0	CBX4,1.0	SMARCE1,1.0	COMMD10,1.0	MICAL3,1.0	IQCD,1.0	UTF1,1.0	HIGD2A,1.0	PPP5C,1.0	LCP1,1.0	OAS3,1.0	RASA2,1.0	FAM27E3,1.0	CHI3L2,1.0	CBLN4,1.0	TNFRSF25,1.0	L3MBTL2,1.0	CPO,1.0	AARS2,1.0	BCL2A1,1.0	CYP4F29P,1.0	C2ORF49,1.0	CYP3A5,1.0	IRF2BPL,1.0	GTSF1L,1.0	RDH13,1.0	NRIP1,1.0	MROH5,1.0	ACP6,1.0	CCIN,1.0	USP31,1.0	BCAS3,1.0	TBX2,1.0	TRIM40,1.0	SOD3,1.0	HAUS1,1.0	WEE1,1.0	TIAM2,1.0	ZAP70,1.0	KLF6,1.0	CAT,1.0	SLFNL1,1.0	VDAC1,1.0	TRIB2,1.0	EIF3E,1.0	DKFZP434L187,1.0	ITGB3BP,1.0	OR7E4P,1.0	CAMK2D,1.0	CCDC71L,1.0	SRF,1.0	ATP2A3,1.0	KIAA1671,1.0	MYRFL,1.0	NRGN,1.0	SYNE2,1.0	SAMHD1,1.0	ADD3,1.0	POLR2D,1.0	SCGB2B2,1.0	ARL5A,1.0	
Acne C0702166 human GSE10432 sample 297		ENTPD3,1.0	ACTN4,1.0	SCAF11,1.0	CADM1,1.0	ACTN1,1.0	SLC12A2,1.0	PSMB9,1.0	MTUS1,1.0	ASS1,1.0	TMCC1,1.0	NINJ1,1.0	SCGB1A1,1.0	KIAA0247,1.0	SLPI,1.0	PSG7,1.0	TRIM14,1.0	TNFSF9,1.0	TRIM16,1.0	MYL9,1.0	MXRA5,1.0	SKAP2,1.0	TMEM87A,1.0	PRSS2,1.0	IFITM3,1.0	WBP2,1.0	IFITM1,1.0	HPGD,1.0	TAGLN,1.0	TRIM16L,1.0	CRABP2,1.0	AQP3,1.0	TFPI,1.0	UBE2L6,1.0	ASAH1,1.0	FAM169A,1.0	AQP4,1.0	PSMB10,1.0	NCLN,1.0	IFI16,1.0	FLRT2,1.0	HOXA4,1.0	FAM63B,1.0	SPOCK2,1.0	STAT6,1.0	GBP1,1.0	TBL1X,1.0	CYP1B1,1.0	EXPH5,1.0	GBP2,1.0	PRSS3,1.0	HOXA5,1.0	EGR1,1.0	GABARAPL1,1.0	PRKCD,1.0	PLK2,1.0	NR2F2,1.0	HLA-C,1.0	PRKCB,1.0	PTK6,1.0	DOPEY2,1.0	ZNF37A,1.0	HOXB5,1.0	PPT1,1.0	PRKD2,1.0	GNE,1.0	GRB7,1.0	CFB,1.0	CFI,1.0	BCL10,1.0	CTR9,1.0	WFDC2,1.0	GATA3,1.0	IFIT2,1.0	IFI30,1.0	ICAM1,1.0	MYLK,1.0	IFIT3,1.0	INPP5D,1.0	SOX4,1.0	SCGB1D2,1.0	EPB41L1,1.0	RALGPS1,1.0	TSPAN6,1.0	HIVEP1,1.0	PIP5K1C,1.0	SOX9,1.0	TNFSF10,1.0	JUNB,1.0	TSPAN1,1.0	LGALS8,1.0	IER3,1.0	LYN,1.0	FUCA1,1.0	DUSP6,1.0	EDN3,1.0	DUSP4,1.0	ANXA3,1.0	KLK10,1.0	OSMR,1.0	ZHX2,1.0	VEGFA,1.0	CEACAM1,1.0	GPRC5B,1.0	KITLG,1.0	ID1,1.0	CEACAM7,1.0	DPYD,1.0	BHLHE40,1.0	FXYD3,1.0	CEACAM6,1.0	CEACAM5,1.0	FXYD2,1.0	TLR3,1.0	GYPA,1.0	BTG2,1.0	FOXC1,1.0	PTPRR,1.0	SECTM1,1.0	TRIM2,1.0	FPR1,1.0	C8A,1.0	LITAF,1.0	MED13,1.0	CTSL,1.0	TIMP3,1.0	CTSH,1.0	CTSD,1.0	MPZL2,1.0	SERPINB4,1.0	SVIL,1.0	SERPINB3,1.0	CDKN2A,1.0	AKR1C1,1.0	AKR1C3,1.0	LDOC1,1.0	SULF1,1.0	DDB2,1.0	TPST2,1.0	TTC9,1.0	SLCO3A1,1.0	FMOD,1.0	UBE2V2,1.0	IVL,1.0	TJP3,1.0	FOXA1,1.0	PHLPP1,1.0	CDKN1A,1.0	N4BP2L1,1.0	CLINT1,1.0	TUBA1A,1.0	ROBO1,1.0	GLI3,1.0	TMSB4X,1.0	ANXA9,1.0	OLR1,1.0	CCL17,1.0	RARRES1,1.0	UBE2H,1.0	TLE4,1.0	ZBTB18,1.0	IL4R,1.0	GABRP,1.0	GDF15,1.0	WNT5A,1.0	RARRES3,1.0	VCAM1,1.0	ATP1B1,1.0	CYP24A1,1.0	MSH3,1.0	TMEM259,1.0	TRAFD1,1.0	TGFBI,1.0	S100A7,1.0	PLXNB2,1.0	ADAM8,1.0	S100A9,1.0	S100A8,1.0	AGRN,1.0	INPP1,1.0	SUPT6H,1.0	NDRG4,1.0	PHLDB1,1.0	UBE2D1,1.0	SLC1A3,1.0	JAKMIP1,1.0	RELB,1.0	ZFP36L2,1.0	PAPSS2,1.0	CTGF,1.0	RELN,1.0	CDH5,1.0	ZFP36,1.0	KIF5C,1.0	RNF19B,1.0	NACC2,1.0	LAMP3,1.0	SLIT2,1.0	SLC16A7,1.0	SLC39A8,1.0	SASH1,1.0	HIST1H2AC,1.0	SMAD3,1.0	IGFBP6,1.0	IGFBP4,1.0	RBPMS,1.0	IGFBP3,1.0	TNFRSF10B,1.0	NFKB1,1.0	HIST2H2BE,1.0	MDM4,1.0	LCN2,1.0	PGR,1.0	MDM2,1.0	NOTCH3,1.0	LRRFIP1,1.0	DYRK2,1.0	WWC1,1.0	LOC100287076,1.0	PLAU,1.0	FGF2,1.0	SAT1,1.0	ALDH3B2,1.0	UBD,1.0	PI3,1.0	KAL1,1.0	GPX2,1.0	BDNF,1.0	ITGA2,1.0	ARAP1,1.0	OAS1,1.0	TNFRSF1A,1.0	TAPBP,1.0	IRF1,1.0	ACTA2,1.0	ELF3,1.0	IL6,1.0	DAB2,1.0	TRIM58,1.0	XCL2,1.0	IRF6,1.0	PLCH2,1.0	FBP1,1.0	NFE2L2,1.0	PNLIPRP2,1.0	CXCL8,1.0	BMPR2,1.0	TNFAIP8,1.0	TNFAIP3,1.0	CXCL2,1.0	CMAHP,1.0	CXCL1,1.0	TNFAIP2,1.0	CXCL3,1.0	CXCL6,1.0	HK2,1.0	GHR,1.0	MDK,1.0	FUT8,1.0	NRIP1,1.0	C9ORF16,1.0	CASP4,1.0	ERBB2,1.0	CAPZB,1.0	P2RY2,1.0	CNGA3,1.0	BLNK,1.0	CASP1,1.0	BCAS1,1.0	WNT2,1.0	PDLIM5,1.0	FGA,1.0	FGB,1.0	MARCKSL1,1.0	LIMCH1,1.0	TCF7L2,1.0	RPRD2,1.0	BPGM,1.0	SOD2,1.0	PLA2G16,1.0	CHIT1,1.0	PPM1D,1.0	VPS41,1.0	GLRB,1.0	PIK3IP1,1.0	ALDH1A3,1.0	PLA2G10,1.0	PPAP2B,1.0	CLDN8,1.0	TRIM38,1.0	MATR3,1.0	C1R,1.0	TRIM31,1.0	ITGB6,1.0	WIPF2,1.0	PSCA,1.0	FHL2,1.0	LAMA4,1.0	SRI,1.0	PIK3C2B,1.0	RND3,1.0	ACTC1,1.0	INS,1.0	FYB,1.0	RPS6KA2,1.0	UBQLN2,1.0	PCDH7,1.0	EPHB2,1.0	TRIM22,1.0	
multiple myeloma DOID-9538 mouse GSE6980 sample 955		AW112010,1.0	IL1R2,1.0	DEK,1.0	SEPP1,1.0	HMBS,1.0	2310065H11RIK,1.0	SLPI,1.0	VIM,1.0	TMCC2,1.0	NEIL1,1.0	RAN,1.0	APP,1.0	ADAMDEC1,1.0	IFITM2,1.0	IFITM3,1.0	IFITM1,1.0	WBP5,1.0	ASAH1,1.0	AQP1,1.0	PNP,1.0	C4B,1.0	VPREB1,1.0	MUCL1,1.0	GBP2,1.0	ATP6AP2,1.0	ERDR1,1.0	PPBP,1.0	USMG5,1.0	CSF2RB2,1.0	SERPING1,1.0	CHST1,1.0	PNP2,1.0	PROL1,1.0	ITM2B,1.0	ITM2C,1.0	EZH2,1.0	SPARC,1.0	RPL3,1.0	GM10221,1.0	ANP32B,1.0	NCAPG2,1.0	H2-L,1.0	PLA2G7,1.0	CFP,1.0	C2,1.0	C3,1.0	LGALS3,1.0	LGALS1,1.0	STMN1,1.0	PRDX2,1.0	PRDX1,1.0	FTH1,1.0	APOE,1.0	TSPAN3,1.0	CD14,1.0	CTSB,1.0	IGH-VJ558,1.0	TRAV9D-3,1.0	TPI1,1.0	AKR1A1,1.0	TIMM23,1.0	LILRB4,1.0	COX6C,1.0	H19,1.0	PTMA,1.0	KLHL6,1.0	PABPC1,1.0	ALDOA,1.0	GM6453,1.0	HMGN2-PS1,1.0	KLK1,1.0	CTSZ,1.0	RPS27L,1.0	LITAF,1.0	OAZ1,1.0	DCPP1,1.0	CD3D,1.0	DCPP3,1.0	CTSS,1.0	DCPP2,1.0	MS4A4B,1.0	SOCS3,1.0	KLK1B9,1.0	HINT1,1.0	LDHA,1.0	CLEC7A,1.0	KLK1B5,1.0	FCER1G,1.0	CTSE,1.0	CCL21A,1.0	RPS27A,1.0	CTSD,1.0	CAMP,1.0	MEF2B,1.0	TGTP1,1.0	1200016E24RIK,1.0	PGAM1,1.0	RANBP1,1.0	TMEM176B,1.0	BGN,1.0	COX6B1,1.0	MS4A6B,1.0	FABP4,1.0	COL4A1,1.0	FABP5,1.0	GM3601,1.0	COL4A2,1.0	CKS2,1.0	TCRA,1.0	PLIN2,1.0	CHIL3,1.0	MSRB1,1.0	C1QC,1.0	C1QB,1.0	C1QA,1.0	COX5A,1.0	CSTB,1.0	GRN,1.0	LOC665506,1.0	GSTP1,1.0	MKI67,1.0	TUBA1A,1.0	AIF1,1.0	CST7,1.0	ERO1L,1.0	CST3,1.0	TMSB4X,1.0	TUBA1C,1.0	FTL1,1.0	TUBA1B,1.0	ENPP2,1.0	CCL19,1.0	AHSP,1.0	CAR2,1.0	UBE2C,1.0	KLK1B26,1.0	MELA,1.0	MPEG1,1.0	ATP1B3,1.0	TYROBP,1.0	VCAM1,1.0	GM16374,1.0	MORF4L2,1.0	CXCL12,1.0	PPIA,1.0	REN1,1.0	FCGR3,1.0	CXCL13,1.0	NUPR1,1.0	TGFBI,1.0	S100A6,1.0	S100A4,1.0	PF4,1.0	S100A9,1.0	GRINA,1.0	S100A8,1.0	PCNA,1.0	GDA,1.0	GM13430,1.0	SCGB1B27,1.0	ODC1,1.0	LOC100504949,1.0	CLU,1.0	BASP1,1.0	C1S1,1.0	LAMP1,1.0	RBBP7,1.0	RPS2,1.0	SPP1,1.0	CAR6,1.0	KPNA2,1.0	AICDA,1.0	IIGP1,1.0	ATP6V0C,1.0	IGFBP4,1.0	PRNP,1.0	DSTN,1.0	NKG7,1.0	SDCBP,1.0	GM19420,1.0	CCNA2,1.0	TFDP1,1.0	HPSE,1.0	BIRC5,1.0	ERH,1.0	MFGE8,1.0	IL7R,1.0	CSF1R,1.0	TXN1,1.0	KLK1B11,1.0	CRISP3,1.0	PARM1,1.0	VCP,1.0	KLK1B16,1.0	FBXW22,1.0	LGALS3BP,1.0	ACTG1,1.0	COX7A2,1.0	TGM2,1.0	CCNB2,1.0	SERPINA3G,1.0	IGHG1,1.0	UBD,1.0	SIRPA,1.0	BC094435,1.0	EFHD2,1.0	IGFBP7,1.0	SCGB2B27,1.0	GPX1,1.0	GPX3,1.0	EIF5A,1.0	CTLA2A,1.0	PLA2G2D,1.0	CBX3,1.0	MUP5,1.0	MT1,1.0	NDUFC2,1.0	MT2,1.0	DAP,1.0	NPC2,1.0	PIP,1.0	GM5526,1.0	MCM5,1.0	CDK1,1.0	MCM6,1.0	MCM2,1.0	LYZ1,1.0	CXCL9,1.0	YWHAE,1.0	LYZ2,1.0	CKS1B,1.0	HMGB1,1.0	ATP5J,1.0	HMGB2,1.0	SYNGR2,1.0	DRAM1,1.0	HEBP1,1.0	PSAP,1.0	GM3579,1.0	SARAF,1.0	COX4I1,1.0	PGK1,1.0	CPXM1,1.0	GM8225,1.0	YWHAH,1.0	SPT1,1.0	RRM2,1.0	HIST1H2AO,1.0	H2AFZ,1.0	GLRX5,1.0	H2AFX,1.0	NDUFA1,1.0	LOC381765,1.0	DCN,1.0	PKM,1.0	GZMK,1.0	NGP,1.0	P4HB,1.0	RGS13,1.0	SMPDL3A,1.0	VDAC2,1.0	GAPDH,1.0	HEMGN,1.0	2810417H13RIK,1.0	ALAS2,1.0	ATP5G3,1.0	RBM3,1.0	CCL8,1.0	SUMO2,1.0	CCL5,1.0	GNA13,1.0	GM8203,1.0	RPL7A,1.0	
Type 2 diabetes mellitus C0011860 human GSE12643 sample 274		ACVR1,1.0	IL1R1,1.0	AHNAK2,1.0	EML1,1.0	DCLK1,1.0	TM4SF1,1.0	MTUS1,1.0	SFRP4,1.0	LOC730101,1.0	RBP4,1.0	CD9,1.0	TEK,1.0	HSPA1A,1.0	MT1G,1.0	ASF1A,1.0	MPPE1,1.0	COL9A3,1.0	GSAP,1.0	NBL1,1.0	CPVL,1.0	CES1,1.0	ADH1C,1.0	FGL2,1.0	ADH1B,1.0	SERPINE2,1.0	ADH1A,1.0	ATP5A1,1.0	PRCP,1.0	SFRP1,1.0	RPS4Y1,1.0	PEG10,1.0	FLRT2,1.0	SUSD5,1.0	SPOCK1,1.0	STOM,1.0	TBL1X,1.0	S100A10,1.0	MEST,1.0	PRSS3,1.0	F8A1,1.0	HLA-J,1.0	ST8SIA1,1.0	STAC,1.0	TNNC2,1.0	SLC6A15,1.0	RAB27B,1.0	ABCA8,1.0	HLA-A,1.0	IFI44,1.0	EIF5,1.0	MYLPF,1.0	PLSCR1,1.0	RNF144A,1.0	SERPING1,1.0	SDC1,1.0	CRYAB,1.0	PKIG,1.0	ITM2B,1.0	PTGES,1.0	ATF5,1.0	CFB,1.0	MOXD1,1.0	CFD,1.0	PDE1A,1.0	TXN,1.0	GDE1,1.0	GNS,1.0	PPL,1.0	ENO2,1.0	SMC4,1.0	IFIT1,1.0	ICAM1,1.0	LIPA,1.0	LPAR1,1.0	RBPJ,1.0	EPS8,1.0	IFIT3,1.0	FAM134C,1.0	GPR176,1.0	GJA1,1.0	ALCAM,1.0	ANPEP,1.0	EPB41L3,1.0	STMN2,1.0	TSPAN8,1.0	GLUL,1.0	APOD,1.0	ANXA2,1.0	SLC35E2,1.0	KRT14,1.0	BTN3A3,1.0	SAMD4A,1.0	ZWINT,1.0	OSMR,1.0	MTSS1,1.0	VWA5A,1.0	GPRC5A,1.0	ZEB1,1.0	CENPF,1.0	CRLF1,1.0	BST2,1.0	NFX1,1.0	P4HA2,1.0	GAS1,1.0	CCNG1,1.0	TMEM106C,1.0	PAM,1.0	PRPH2,1.0	PDZRN3,1.0	ADA,1.0	AARS,1.0	DDR2,1.0	RABGAP1,1.0	PCSK1,1.0	KIF11,1.0	MAOA,1.0	TOP2A,1.0	TRIM2,1.0	ADM,1.0	STC2,1.0	LITAF,1.0	PENK,1.0	CTSK,1.0	TK1,1.0	TIMP4,1.0	PHGDH,1.0	NFIL3,1.0	PCK2,1.0	HSD11B1,1.0	CTSC,1.0	NQO1,1.0	CBR3,1.0	ZCCHC24,1.0	MMD,1.0	MBNL2,1.0	SVIL,1.0	NFYB,1.0	MME,1.0	GPR1,1.0	G0S2,1.0	AKR1C1,1.0	UBE2E3,1.0	QPCT,1.0	AKR1C3,1.0	CNPY3,1.0	KAZALD1,1.0	RPA1,1.0	SORBS2,1.0	RNASE4,1.0	RNASE3,1.0	MN1,1.0	FKBP1A,1.0	TM9SF1,1.0	CLIP1,1.0	NMNAT2,1.0	NFIB,1.0	DPY19L4,1.0	NOV,1.0	PPARG,1.0	TCEA1,1.0	SCRG1,1.0	PLEKHO2,1.0	FMOD,1.0	PLIN2,1.0	ENG,1.0	RAMP2,1.0	ANGPTL2,1.0	DFNA5,1.0	SRPX,1.0	ECM1,1.0	CSTA,1.0	GBA,1.0	PRIM2,1.0	PTN,1.0	TCF21,1.0	ADIRF,1.0	TRAK2,1.0	FCGRT,1.0	GPNMB,1.0	TMEM47,1.0	METTL7A,1.0	FAM21D,1.0	ENPP2,1.0	MYOZ2,1.0	JAK1,1.0	REV3L,1.0	CA12,1.0	UBE2C,1.0	PLXNC1,1.0	PRRX1,1.0	F10,1.0	OSR2,1.0	LMO3,1.0	DEFA6,1.0	SARS,1.0	MID1,1.0	PNRC1,1.0	CDC25B,1.0	PDGFRL,1.0	SDHA,1.0	CXCL12,1.0	WBP1L,1.0	FKBP9,1.0	TGFBI,1.0	ROR1,1.0	KANK1,1.0	TNXB,1.0	CCBL2,1.0	PRUNE2,1.0	CREBL2,1.0	TNC,1.0	FBLN2,1.0	SLC1A5,1.0	CLU,1.0	FBLN1,1.0	TTTY1,1.0	TYMS,1.0	NDRG1,1.0	FAM105A,1.0	FBLN5,1.0	PAPSS2,1.0	CLGN,1.0	CLEC3B,1.0	COMP,1.0	ZFP36,1.0	PTTG1,1.0	SLIT2,1.0	NPTX1,1.0	SLC39A8,1.0	NPTX2,1.0	SLIT3,1.0	PAMR1,1.0	ATP9A,1.0	IDH1,1.0	PSPHP1,1.0	OSBPL8,1.0	EPHX1,1.0	F2R,1.0	IGFBP6,1.0	IGFBP3,1.0	EIF2S3,1.0	SDCBP,1.0	GEM,1.0	NDC80,1.0	ISG20,1.0	DCTD,1.0	ALDH3A2,1.0	PROCR,1.0	MATN2,1.0	TPP1,1.0	BCAT1,1.0	C16ORF45,1.0	LTBP1,1.0	PDS5A,1.0	FOXM1,1.0	WISP2,1.0	RHOBTB3,1.0	CCNB1,1.0	NDN,1.0	ALDH3B1,1.0	SVEP1,1.0	IL13RA2,1.0	GPX3,1.0	ABCC2,1.0	KCNJ8,1.0	MMP1,1.0	GPX7,1.0	PLA2G2A,1.0	MMP3,1.0	TXNRD1,1.0	NPC1,1.0	TGFBR3,1.0	MFAP5,1.0	ACTA1,1.0	COQ2,1.0	SP3,1.0	ADORA2B,1.0	MFAP4,1.0	SERPINI1,1.0	MCM7,1.0	TMBIM6,1.0	KCNK2,1.0	NFE2L1,1.0	CHI3L1,1.0	NFE2L2,1.0	CPQ,1.0	DDX3Y,1.0	NPR1,1.0	TNFAIP8,1.0	PMEL,1.0	TNFAIP6,1.0	FAM114A1,1.0	PSIP1,1.0	CXCL2,1.0	HTR2B,1.0	CXCL1,1.0	TNFAIP2,1.0	PLD1,1.0	CXCL6,1.0	DPP4,1.0	C10ORF10,1.0	MBTPS1,1.0	PTGIS,1.0	RRM1,1.0	TPBG,1.0	SPAG5,1.0	ANXA10,1.0	KLF4,1.0	CDC40,1.0	SELENBP1,1.0	P2RX4,1.0	APOC1,1.0	PPAP2A,1.0	AIM1,1.0	ALDH1A3,1.0	TBC1D8,1.0	PPAP2B,1.0	ACKR3,1.0	SSBP2,1.0	FOLR3,1.0	ZP3,1.0	PFKP,1.0	SNED1,1.0	HDAC5,1.0	EPHB6,1.0	PRPS2,1.0	C1R,1.0	CEBPD,1.0	COL15A1,1.0	C1S,1.0	SEMA3B,1.0	LAMA4,1.0	KIAA0101,1.0	TTN,1.0	ACTC1,1.0	THBS2,1.0	ADD3,1.0	ACAN,1.0	THBD,1.0	SGCE,1.0	PSD3,1.0	ALDH2,1.0	MAT2A,1.0	RPS6KA2,1.0	NOMO2,1.0	PGM1,1.0	
obesity DOID-9970 mouse GSE55389 sample 612		SNORA30,1.0	LUM,1.0	OPTC,1.0	RFX2,1.0	DES,1.0	COL1A2,1.0	COL1A1,1.0	MYL1,1.0	RBP1,1.0	SNORA28,1.0	ARMC5,1.0	MYL4,1.0	SNORD87,1.0	SNORA24,1.0	ASB5,1.0	CDA,1.0	ASF1B,1.0	SNORA20,1.0	SNORA21,1.0	EXOC3L,1.0	LCAT,1.0	CRHBP,1.0	GNAT3,1.0	SERPINF1,1.0	S100A13,1.0	MVB12A,1.0	SNORA73A,1.0	SNORA73B,1.0	MUC4,1.0	SNORA3,1.0	S100A11,1.0	PROK1,1.0	ABCA1,1.0	TNNC2,1.0	STFA1,1.0	EIF6,1.0	RNU1B6,1.0	SERPING1,1.0	SNORA74A,1.0	SNORA44,1.0	POP7,1.0	4932418E24RIK,1.0	LYPD2,1.0	TMEM182,1.0	LYPD3,1.0	PDGFB,1.0	ISLR,1.0	GJA1,1.0	BLOC1S1,1.0	ADH1,1.0	OLFR1418,1.0	SNORA33,1.0	SNORA34,1.0	SNORA31,1.0	GSTM5,1.0	GSTM3,1.0	ANXA2,1.0	SNORD8,1.0	GSTM1,1.0	EMP1,1.0	MRPL28,1.0	AGTR1A,1.0	RAB3IL1,1.0	EMP3,1.0	MYBPC1,1.0	H19,1.0	FAM222B,1.0	COL3A1,1.0	MYOT,1.0	ZFP593,1.0	SNORA69,1.0	SNORA62,1.0	SNORA61,1.0	TIMM13,1.0	RNU73B,1.0	SNORA5C,1.0	TMEM26,1.0	NCKIPSD,1.0	TASP1,1.0	SERPINB5,1.0	SLC2A12,1.0	PGAM2,1.0	GSTO1,1.0	BGN,1.0	LCE1H,1.0	GNMT,1.0	ASPRV1,1.0	COX6B2,1.0	FABP3,1.0	BDH2,1.0	NDUFA4L2,1.0	FMOD,1.0	ENG,1.0	GCHFR,1.0	LAD1,1.0	SCARNA13,1.0	CCL11,1.0	RPLP2,1.0	NDUFA11,1.0	GSTP1,1.0	PRSS27,1.0	FAM115C,1.0	GJE1,1.0	LFNG,1.0	9330121J05RIK,1.0	LCE3A,1.0	GPNMB,1.0	ANXA8,1.0	TSPO,1.0	CYP2F2,1.0	PGLYRP1,1.0	CCL17,1.0	GSN,1.0	ATHL1,1.0	CKM,1.0	TPM2,1.0	GPR56,1.0	TAP2,1.0	SERPINA3N,1.0	SNORD16A,1.0	TC2N,1.0	RAB36,1.0	CYP4A12A,1.0	SEMA5B,1.0	CYP4A12B,1.0	EPO,1.0	ALDH1L1,1.0	UCP2,1.0	GLB1L3,1.0	SELENBP2,1.0	RNU12,1.0	2310007H11RIK,1.0	SLC15A2,1.0	IFNA16,1.0	GM12238,1.0	IGFBP3,1.0	METRN,1.0	GFAP,1.0	RNU2-10,1.0	MAFF,1.0	METTL23,1.0	MAL,1.0	OLFR213,1.0	LCN2,1.0	CDC42EP2,1.0	UPK3BL,1.0	BCAT2,1.0	PVALB,1.0	CSF1R,1.0	NOTCH2,1.0	DPT,1.0	LY75,1.0	FAM107A,1.0	RORC,1.0	1700017B05RIK,1.0	UROD,1.0	SEMA7A,1.0	EFHD1,1.0	GPX3,1.0	GM9573,1.0	RPL13A,1.0	NEB,1.0	VAULTRC5,1.0	TNFRSF1A,1.0	TMBIM1,1.0	MFAP2,1.0	OGN,1.0	BCL6,1.0	MFAP4,1.0	CBLN3,1.0	RETNLA,1.0	BCAR3,1.0	LYZ2,1.0	SNORD49A,1.0	SNORD49B,1.0	MB,1.0	ATP5E,1.0	D630023F18RIK,1.0	PLEKHG3,1.0	SLC13A5,1.0	NSMCE1,1.0	MSMP,1.0	SNORD38A,1.0	HTR3A,1.0	SELENBP1,1.0	ATOX1,1.0	CTDSP1,1.0	APOC1,1.0	PPAP2C,1.0	TXNIP,1.0	PI16,1.0	TYRO3,1.0	SMPDL3A,1.0	KDELR3,1.0	SMIM24,1.0	TYRP1,1.0	LSP1,1.0	PSCA,1.0	TTN,1.0	SRL,1.0	SNORD15B,1.0	MYLK4,1.0	SNORD15A,1.0	TSPAN10,1.0	PLN,1.0	TTR,1.0	EDNRA,1.0	CKMT2,1.0	OLFR767,1.0	CCL9,1.0	TRIM29,1.0	TNNI2,1.0	POLR2I,1.0	AY036118,1.0	ATP7B,1.0	DSG1A,1.0	KRT5,1.0	KRT4,1.0	ACTN2,1.0	KRT8,1.0	ETNPPL,1.0	IFI27,1.0	XLR3B,1.0	BC030870,1.0	TMEM63A,1.0	IFITM2,1.0	IFITM3,1.0	IFITM1,1.0	SMPX,1.0	CALML3,1.0	AQP5,1.0	UQCR11,1.0	AQP3,1.0	CARHSP1,1.0	C4B,1.0	CUTAL,1.0	LY6G6C,1.0	ZFPL1,1.0	PTGDS,1.0	HABP2,1.0	BRICD5,1.0	COX8B,1.0	PLA2G4E,1.0	GADD45B,1.0	ARRDC2,1.0	E230001N04RIK,1.0	SLC34A2,1.0	SLC6A13,1.0	SNHG7,1.0	CYP3A25,1.0	IGF2,1.0	CMBL,1.0	ZFPM1,1.0	MYLPF,1.0	PPP1R1B,1.0	TNNT3,1.0	RPS21,1.0	PTGES,1.0	SNORD35B,1.0	SNORD35A,1.0	HEPACAM,1.0	SNORD118,1.0	PPL,1.0	MGST1,1.0	IFI30,1.0	LGALS3,1.0	LGALS1,1.0	RNY1,1.0	ASL,1.0	TSPAN4,1.0	APOD,1.0	RPS14,1.0	APOBEC2,1.0	AASS,1.0	EDN2,1.0	FOXD2,1.0	KRT13,1.0	KRT12,1.0	RHOD,1.0	OSMR,1.0	RHOC,1.0	PDZK1IP1,1.0	PLET1,1.0	CEACAM1,1.0	KRT18,1.0	RPUSD1,1.0	KRT15,1.0	DDR2,1.0	PTPRU,1.0	COL18A1,1.0	CD40,1.0	SLC44A3,1.0	ACY3,1.0	FITM1,1.0	PENK,1.0	GSE1,1.0	GM5478,1.0	FCER1G,1.0	CD36,1.0	ASIC3,1.0	MPZL2,1.0	CBR2,1.0	TM4SF19,1.0	MRPS28,1.0	VAX2,1.0	SLURP1,1.0	NUDT8,1.0	CHIL1,1.0	RAMP1,1.0	C1QC,1.0	SNORA16A,1.0	FKBP10,1.0	HDC,1.0	CAPG,1.0	BEGAIN,1.0	CRIP1,1.0	CRIP2,1.0	SH3RF2,1.0	AKR1B8,1.0	RPRL2,1.0	FTL1,1.0	RPRL3,1.0	5730408K05RIK,1.0	ENPP3,1.0	BC051142,1.0	MFSD2A,1.0	MYOZ1,1.0	BTNL9,1.0	MLIP,1.0	F830001A07RIK,1.0	CHRNB4,1.0	CCDC109B,1.0	AI427809,1.0	CCDC158,1.0	RARRES2,1.0	TYROBP,1.0	1190005I06RIK,1.0	AXL,1.0	NUPR1,1.0	TGFBI,1.0	B9D2,1.0	CHRNB1,1.0	CHRNA5,1.0	SLC1A4,1.0	ATP1A2,1.0	FBLN1,1.0	COX6A2,1.0	SAMD9L,1.0	LOXL1,1.0	HBB-B1,1.0	KRT6A,1.0	PERP,1.0	MYH15,1.0	HIST1H2AB,1.0	RS5-8S1,1.0	TBC1D16,1.0	KRT6B,1.0	TGIF2,1.0	SREBF1,1.0	EPHX1,1.0	1700031F05RIK,1.0	MIR27B,1.0	MR1,1.0	MIR22,1.0	CYBA,1.0	HBB-BT,1.0	TMPRSS11G,1.0	NAT9,1.0	TMEM116,1.0	ALDH3A1,1.0	CASQ1,1.0	SNORD22,1.0	BLVRB,1.0	9430008C03RIK,1.0	ISYNA1,1.0	LGALS3BP,1.0	BC051628,1.0	HTRA1,1.0	COX7A1,1.0	MCHR1,1.0	TGM2,1.0	GM1698,1.0	ALDH3B1,1.0	A4GALT,1.0	GM11961,1.0	LAMB2,1.0	MYH1,1.0	MYH2,1.0	FAM189B,1.0	ACTA1,1.0	MYH3,1.0	FAM177A,1.0	MYH4,1.0	SNORD47,1.0	IRF7,1.0	SCN4A,1.0	GPSM3,1.0	PMEL,1.0	HBA-A1,1.0	2310039H08RIK,1.0	PDLIM4,1.0	UPK1B,1.0	MLANA,1.0	CPXM1,1.0	SNORD33,1.0	HIST1H1A,1.0	RHBDF2,1.0	PCOLCE,1.0	B930036N10RIK,1.0	S100B,1.0	SOD3,1.0	DCN,1.0	RNU3B4,1.0	DCT,1.0	IGDCC3,1.0	SNORD68,1.0	HIST1H2BB,1.0	SNORD61,1.0	KRT80,1.0	RTP4,1.0	ATP2A1,1.0	ACTC1,1.0	CIART,1.0	EPS8L1,1.0	SNORD52,1.0	CRYM,1.0	
asthma DOID-2841 human GSE31773 sample 714		KRT1,1.0	SS18L1,1.0	C2ORF76,1.0	NIPSNAP3A,1.0	POLR2J2,1.0	POLR2J3,1.0	BTBD18,1.0	GLCE,1.0	TNRC6C-AS1,1.0	MCEMP1,1.0	TMEM170B,1.0	TCEB3-AS1,1.0	PLGLA,1.0	LACTB2,1.0	LOC100509683,1.0	SLPI,1.0	NINJ2,1.0	FAR2,1.0	POP1,1.0	ZNF831,1.0	NAIP,1.0	CDA,1.0	EIF5A2,1.0	CCNJ,1.0	RETN,1.0	TSIX,1.0	LOC646626,1.0	CYB5D1,1.0	SLAIN1,1.0	TOB1,1.0	RGPD5,1.0	GPR155,1.0	FLJ12120,1.0	TMEM68,1.0	LOC100506162,1.0	CPNE2,1.0	SUSD4,1.0	CCDC77,1.0	CHAC2,1.0	ZNF700,1.0	LOC145474,1.0	OR7D2,1.0	S100A12,1.0	ELANE,1.0	CHST7,1.0	AFAP1L2,1.0	ST8SIA1,1.0	ZNF383,1.0	KIR2DS2,1.0	COG5,1.0	CYP4F3,1.0	RAB39B,1.0	STAM,1.0	PARP15,1.0	SNHG3,1.0	HDHD1,1.0	NNT-AS1,1.0	LOC100506870,1.0	TCN1,1.0	NMT2,1.0	CTAGE9,1.0	SFXN3,1.0	CYSTM1,1.0	ITM2A,1.0	EZH2,1.0	LXN,1.0	SLC22A5,1.0	TMEM200B,1.0	TXK,1.0	TMEM181,1.0	HPR,1.0	ZC3H12D,1.0	CCDC91,1.0	RNF214,1.0	LOC100127972,1.0	RAVER1,1.0	ZNF280C,1.0	LOC100507153,1.0	CEP72,1.0	FAM19A1,1.0	LOC100505656,1.0	LOC100507039,1.0	ACAD8,1.0	AKIRIN1,1.0	ANXA3,1.0	NBPF9,1.0	LINC00294,1.0	AZU1,1.0	IL18,1.0	LOC286272,1.0	MSS51,1.0	KBTBD6,1.0	CEACAM8,1.0	CTRL,1.0	LINC00969,1.0	CEACAM6,1.0	HEATR5A,1.0	AGO3,1.0	SIGLEC5,1.0	LOC100134822,1.0	CD24,1.0	LOC100287529,1.0	LINC01137,1.0	FASTKD1,1.0	ZCCHC11,1.0	LOC100507619,1.0	LOC100510224,1.0	UGCG,1.0	PRR34-AS1,1.0	DISC1,1.0	CTSG,1.0	BBS7,1.0	DKFZP586B0319,1.0	CAMP,1.0	NQO2,1.0	LOC100190986,1.0	PRMT3,1.0	METTL4,1.0	QPCT,1.0	ZDHHC11,1.0	RNASE3,1.0	DPY19L2,1.0	KIAA1715,1.0	PDXDC2P,1.0	SLC7A5P2,1.0	PLP2,1.0	ADAM1A,1.0	PELI1,1.0	LOC389895,1.0	SMAGP,1.0	LY6G5B,1.0	LHX4-AS1,1.0	STAG3L1,1.0	ORM2,1.0	ORM1,1.0	PMS2P9,1.0	DPY19L2P2,1.0	NKAP,1.0	EP300,1.0	LOC100289058,1.0	CHN1,1.0	PRAME,1.0	PGLYRP1,1.0	OLR1,1.0	ANKRD20A9P,1.0	HEATR9,1.0	LINC00852,1.0	APPL2,1.0	GCA,1.0	DEFA3,1.0	DEFA4,1.0	VCAM1,1.0	PUS7,1.0	NRBP2,1.0	OLFM4,1.0	EOGT,1.0	XIST,1.0	ABCG1,1.0	LOC100507307,1.0	STEAP2,1.0	LRP11,1.0	S100A9,1.0	ADCY10P1,1.0	ANKRD36C,1.0	S100A8,1.0	ANKRD36B,1.0	ZNF431,1.0	SSBP3-AS1,1.0	ANKRD36,1.0	HP,1.0	MPO,1.0	LOC100272216,1.0	FBLN5,1.0	AP3M2,1.0	HMGN5,1.0	DOCK10,1.0	FAM177A1,1.0	KIAA0754,1.0	SLC25A43,1.0	PLGLB1,1.0	ZNF785,1.0	MGAM,1.0	LINC01002,1.0	LOC285835,1.0	C3ORF62,1.0	N4BP2L2-IT2,1.0	ARHGAP12,1.0	RCAN2,1.0	RPS10P7,1.0	TMEM2,1.0	LCN2,1.0	PRTN3,1.0	MICU3,1.0	GCLM,1.0	ZNF652,1.0	CRISP3,1.0	TRIM73,1.0	LRRC57,1.0	KLHL15,1.0	GMNN,1.0	LINC00260,1.0	FTX,1.0	ZFP57,1.0	ARL17B,1.0	KRBOX4,1.0	CLEC5A,1.0	BTBD3,1.0	LOC100131541,1.0	SLC38A6,1.0	ARID2,1.0	CMTM8,1.0	SLC14A1,1.0	MMP8,1.0	GUSBP3,1.0	GGH,1.0	GPX7,1.0	LOC100288693,1.0	MMP9,1.0	MCC,1.0	ACVR2A,1.0	C6ORF211,1.0	SCGB3A1,1.0	CFAP36,1.0	MANSC1,1.0	MS4A3,1.0	PSMG1,1.0	LINC00565,1.0	CHI3L1,1.0	BMPR1A,1.0	LINC00324,1.0	ZNF37BP,1.0	KDM5C,1.0	LOC338620,1.0	ZNF195,1.0	LMNB1,1.0	SMG1P5,1.0	LOC729162,1.0	FHIT,1.0	HS2ST1,1.0	DSEL,1.0	LOC100506245,1.0	CEP135,1.0	SLC36A4,1.0	ASCC2,1.0	S100B,1.0	KANSL1-AS1,1.0	LEMD2,1.0	LOC100506395,1.0	LOC100507486,1.0	S100P,1.0	LOC100510093,1.0	NPIPB3,1.0	BPI,1.0	PTX3,1.0	SPAG1,1.0	LTF,1.0	TAF5,1.0	FOLR3,1.0	TMEM55A,1.0	DHTKD1,1.0	LINC00342,1.0	MIR155HG,1.0	ALAS1,1.0	NDUFV2-AS1,1.0	COCH,1.0	JPX,1.0	PTER,1.0	CCL3,1.0	TRAT1,1.0	MGC12488,1.0	ABCD2,1.0	LOC100507237,1.0	
progressive myoclonus epilepsy DOID-891 mouse GSE47516 sample 518		TMEM88B,1.0	RBFOX3,1.0	CADM3,1.0	IFITM10,1.0	4921507L20RIK,1.0	GPR37L1,1.0	CACNA2D3,1.0	9130015G15RIK,1.0	VWA5B2,1.0	AI314604,1.0	L1CAM,1.0	SST,1.0	FNDC5,1.0	IL23A,1.0	NINJ2,1.0	XLR3B,1.0	D12ERTD673E,1.0	TECPR1,1.0	ACOT4,1.0	AMER2,1.0	4930564C03RIK,1.0	AMER3,1.0	RAMP3,1.0	TMEM63C,1.0	PHYHIP,1.0	DPYSL2,1.0	5830400J07RIK,1.0	CHST11,1.0	SNCG,1.0	4930532J02RIK,1.0	SPOCK2,1.0	MAL2,1.0	RNF112,1.0	NTSR2,1.0	HOXA5,1.0	SAMD12,1.0	OMD,1.0	ACTL6B,1.0	PRKCE,1.0	RPL3L,1.0	D7ERTD316E,1.0	ATP4A,1.0	SNHG11,1.0	RNF208,1.0	VAMP1,1.0	FAT2,1.0	HOXB5,1.0	LOC100503244,1.0	0610040J01RIK,1.0	HOXB8,1.0	HOXB6,1.0	NECAB3,1.0	A930035E12RIK,1.0	ZBTB8B,1.0	UGT8A,1.0	POP4,1.0	ENO2,1.0	PPP3R2,1.0	TSPAN4,1.0	PRIMA1,1.0	6430562O15RIK,1.0	AI118078,1.0	CYB5R1,1.0	GARNL3,1.0	PPAPDC1A,1.0	SCN1B,1.0	RHBDL1,1.0	5930405F01RIK,1.0	MYBPC3,1.0	IL16,1.0	GABRA6,1.0	GNG13,1.0	6330412A17RIK,1.0	TTC9B,1.0	SIRT2,1.0	LRRC20,1.0	CLDN11,1.0	RNF148,1.0	VSNL1,1.0	2310039F13RIK,1.0	HOXD4,1.0	AI956758,1.0	A330084C13RIK,1.0	4930449A18RIK,1.0	WIBG,1.0	GM5485,1.0	GM19858,1.0	IGSF6,1.0	GABRB1,1.0	KLK1,1.0	MESP1,1.0	MEG3,1.0	GRIK5,1.0	CLTA,1.0	TMEM163,1.0	THY1,1.0	SHF,1.0	9230108I15RIK,1.0	PLLP,1.0	PACSIN1,1.0	HSD11B1,1.0	4933427I22RIK,1.0	GPR37,1.0	SUSD2,1.0	AU019559,1.0	C530020B09RIK,1.0	TMEM62,1.0	ADAT2,1.0	ADAM11,1.0	SCAF1,1.0	LDOC1,1.0	GFRA4,1.0	TUBB4A,1.0	5830432E09RIK,1.0	PLP1,1.0	TCRA,1.0	4930515I15,1.0	A230103L15RIK,1.0	RYR2,1.0	TMEM151B,1.0	KCNA1,1.0	NCAN,1.0	C030013E06RIK,1.0	LOC552904,1.0	ZDHHC22,1.0	AP2A1,1.0	CAMK2N2,1.0	6430573F11RIK,1.0	SLC17A7,1.0	NUDT19,1.0	P4HTM,1.0	NEFH,1.0	ENPP6,1.0	PGLYRP1,1.0	GABRD,1.0	CAR4,1.0	RUNDC3A,1.0	CD74,1.0	9530059O14RIK,1.0	MOG,1.0	PCDH9,1.0	2900084O13RIK,1.0	MPEG1,1.0	SERPINA3N,1.0	CORO2B,1.0	ATP1B2,1.0	AGT,1.0	D630036G22RIK,1.0	GRIN1,1.0	4432414F05RIK,1.0	EEF1A2,1.0	LRFN3,1.0	9630050E16RIK,1.0	GM13306,1.0	SCG2,1.0	YPEL4,1.0	NFIX,1.0	H2-K1,1.0	DNAJC25,1.0	TMEM121,1.0	GOLGA7B,1.0	LAMP5,1.0	FGF21,1.0	SLIT3,1.0	2900079G21RIK,1.0	MIR138-2,1.0	C1QL1,1.0	OPALIN,1.0	6720462K09RIK,1.0	HMHA1,1.0	EPHX4,1.0	CARTPT,1.0	SCRT2,1.0	REEP2,1.0	MIRLET7B,1.0	MAG,1.0	REEP6,1.0	KIFC2,1.0	MAL,1.0	CDH13,1.0	DGKK,1.0	5031426D15RIK,1.0	PVALB,1.0	PARM1,1.0	CNP,1.0	CABP1,1.0	C030009O12RIK,1.0	SLC2A6,1.0	MYL6B,1.0	MARCH11,1.0	DEAF1,1.0	CDH22,1.0	CCL27B,1.0	EIF2S3Y,1.0	MBP,1.0	PCSK1N,1.0	RGS8,1.0	RPH3A,1.0	UGT2B35,1.0	AL023051,1.0	ABCC3,1.0	GM15527,1.0	MT3,1.0	BAIAP3,1.0	F630007L15RIK,1.0	DNM1,1.0	FAM177A,1.0	SOWAHB,1.0	MAST1,1.0	HOXB5OS,1.0	KDM5D,1.0	GAL3ST1,1.0	RTN1,1.0	DDX3Y,1.0	CELF4,1.0	CHD7,1.0	LECT1,1.0	MOBP,1.0	LRRC16B,1.0	GM19451,1.0	MGAT5B,1.0	ADAMTS18,1.0	UTY,1.0	BAI1,1.0	DRD2,1.0	TPPP,1.0	PRPH,1.0	WNT4,1.0	OVGP1,1.0	SPEN,1.0	D4ERTD264E,1.0	LGI4,1.0	6430597G12RIK,1.0	LGI3,1.0	S100B,1.0	TSPAN17,1.0	A230058F20RIK,1.0	NFASC,1.0	ALDH1A1,1.0	SYT12,1.0	TXNIP,1.0	2700089I24RIK,1.0	A630081D01RIK,1.0	ZFP653,1.0	SLC24A3,1.0	MTCH1,1.0	GM6030,1.0	DCTN5,1.0	AKAP8L,1.0	H2-Q7,1.0	YBX2,1.0	SEMA3G,1.0	CEP83OS,1.0	TPRN,1.0	CKMT1,1.0	C030026M15RIK,1.0	4930588G05RIK,1.0	RESP18,1.0	5730416O20RIK,1.0	XLR4C,1.0	SLC25A23,1.0	
Huntington's disease DOID-12858 mouse GSE3583 sample 929		TTC39A,1.0	PLEKHA2,1.0	ARL15,1.0	SLC12A2,1.0	EBF3,1.0	SEPP1,1.0	EREG,1.0	MTUS1,1.0	EID1,1.0	COL1A2,1.0	COL1A1,1.0	SDPR,1.0	MGP,1.0	RBP1,1.0	CTH,1.0	AGTR2,1.0	PLCD1,1.0	ZFP9,1.0	CDA,1.0	PON3,1.0	SERPINE2,1.0	NDNF,1.0	LY6C1,1.0	GPR153,1.0	BAIAP2L1,1.0	FAM132A,1.0	SRPX2,1.0	HOXA9,1.0	STAT6,1.0	S100A16,1.0	HMCN1,1.0	HOXA2,1.0	CYP1B1,1.0	MEST,1.0	WNT10A,1.0	AW551984,1.0	OMD,1.0	TSLP,1.0	GADD45A,1.0	ERDR1,1.0	PPBP,1.0	GADD45G,1.0	ZFP618,1.0	RAET1A,1.0	CNKSR3,1.0	PLSCR2,1.0	SNAI1,1.0	SIM2,1.0	RGL3,1.0	MOXD1,1.0	TDRKH,1.0	5330406M23RIK,1.0	VARS,1.0	DANCR,1.0	MTCL1,1.0	MGST2,1.0	ISLR,1.0	IFIT1,1.0	RBPJ,1.0	HELZ2,1.0	GPR176,1.0	GJA1,1.0	RASSF5,1.0	ARSJ,1.0	SOX9,1.0	SCARF2,1.0	HOXC8,1.0	STAT5A,1.0	CDR2,1.0	DUSP6,1.0	RIPK3,1.0	VEGFC,1.0	FN1,1.0	AMPD3,1.0	TMC6,1.0	OSMR,1.0	1200015M12RIK,1.0	H19,1.0	PAWR,1.0	COL3A1,1.0	SLCO4A1,1.0	P4HA2,1.0	PAX9,1.0	DDR2,1.0	FOXC2,1.0	FOXC1,1.0	GYPC,1.0	MEG3,1.0	CTSZ,1.0	ADM,1.0	AEBP1,1.0	MEDAG,1.0	SLC7A2,1.0	SOCS3,1.0	PPP3CA,1.0	LDHB,1.0	SYCE2,1.0	PRKCDBP,1.0	EMB,1.0	CTSH,1.0	STRA6,1.0	LOC100503966,1.0	TMEM176A,1.0	FAM46A,1.0	TMEM176B,1.0	BGN,1.0	KAZALD1,1.0	RNASE4,1.0	RNF125,1.0	PDP1,1.0	B3GNT9,1.0	GM3601,1.0	NOV,1.0	SMOC2,1.0	ERRFI1,1.0	CDKN1C,1.0	SLC43A3,1.0	RIAN,1.0	LRRC17,1.0	GCNT1,1.0	FMN1,1.0	SLC20A1,1.0	PRICKLE2,1.0	NUDT4,1.0	SERTAD4,1.0	UBL3,1.0	ENPP1,1.0	PLAGL1,1.0	MRC2,1.0	FAM3C,1.0	BCAP29,1.0	MYLIP,1.0	LMO1,1.0	CSGALNACT1,1.0	PDGFRA,1.0	TGFB3,1.0	PHYH,1.0	TLE2,1.0	PRRX2,1.0	PRRX1,1.0	GM13305,1.0	FBXO17,1.0	TPM2,1.0	ARHGAP29,1.0	ARHGAP28,1.0	ZBTB12,1.0	TUBA4A,1.0	PDGFRL,1.0	AIG1,1.0	HIC1,1.0	CXCL10,1.0	TANC2,1.0	PINK1,1.0	COL5A2,1.0	KIF16B,1.0	LY6A,1.0	TGFBI,1.0	LY6E,1.0	ROR2,1.0	IL6ST,1.0	STEAP3,1.0	MPG,1.0	CD82,1.0	LOXL4,1.0	LOXL1,1.0	TMEM121,1.0	SBSN,1.0	CTGF,1.0	HOXA11,1.0	HOXA10,1.0	ITPRIPL2,1.0	CAPN6,1.0	SLIT2,1.0	GPC4,1.0	SLIT3,1.0	S1PR3,1.0	SASH1,1.0	PDE8A,1.0	CARD10,1.0	IGFBP6,1.0	IGFBP5,1.0	GM15867,1.0	IGFBP4,1.0	SSH3,1.0	NFKB1,1.0	MFHAS1,1.0	CKAP4,1.0	MAF,1.0	RCAN1,1.0	E430024C06RIK,1.0	RGCC,1.0	COL6A1,1.0	SELM,1.0	AMACR,1.0	LOX,1.0	PROCR,1.0	CDH11,1.0	COL6A3,1.0	COL6A2,1.0	MATN2,1.0	FBN2,1.0	CEMIP,1.0	FAM13C,1.0	LY75,1.0	AK5,1.0	HTRA1,1.0	HOXB13,1.0	HIGD1C,1.0	FAM198B,1.0	FGF7,1.0	CCNB2,1.0	C1QTNF3,1.0	CALHM2,1.0	HHAT,1.0	RGS4,1.0	GLIPR1,1.0	BAG3,1.0	SESN3,1.0	C1QTNF6,1.0	MAN2A1,1.0	SLC38A4,1.0	IL13RA1,1.0	CD99,1.0	MMP2,1.0	CAV1,1.0	PYCR1,1.0	PARVB,1.0	MMP9,1.0	SEPT5,1.0	BICC1,1.0	GULP1,1.0	TGFBR3,1.0	SNORD123,1.0	DAP,1.0	RCN3,1.0	OGN,1.0	BCL3,1.0	NFKBIE,1.0	FBLIM1,1.0	NPR2,1.0	BNC1,1.0	FAM114A1,1.0	TRPS1,1.0	CXCL1,1.0	TNFAIP2,1.0	LRRC16A,1.0	PDLIM4,1.0	GM3579,1.0	BC028528,1.0	BLNK,1.0	EMILIN1,1.0	H60A,1.0	IRX2,1.0	IRX3,1.0	DSP,1.0	PTGIS,1.0	TRIQK,1.0	DCXR,1.0	HAUS4,1.0	DLK1,1.0	SELENBP1,1.0	TBX18,1.0	DCN,1.0	PLA2G16,1.0	ASPN,1.0	TBX15,1.0	LTBR,1.0	MYO1B,1.0	PPAP2B,1.0	KCTD15,1.0	KDELR3,1.0	ACKR3,1.0	PTX3,1.0	ANK,1.0	PXYLP1,1.0	SNED1,1.0	3930401B19RIK,1.0	CARKD,1.0	SEC23A,1.0	FHL2,1.0	LAMA4,1.0	DNM3OS,1.0	PCTP,1.0	HSD17B11,1.0	THBS2,1.0	IL1RL1,1.0	ACAN,1.0	THBD,1.0	CCL9,1.0	RPS6KA1,1.0	ADAMTS1,1.0	CLMP,1.0	EVA1B,1.0	CCL7,1.0	GM3435,1.0	ARHGDIB,1.0	ZIC1,1.0	CCL5,1.0	BEND4,1.0	TRIM25,1.0	EPS8L2,1.0	PGM3,1.0	CCL2,1.0	IGF2BP3,1.0	XLR,1.0	D17H6S56E-5,1.0	GM8203,1.0	
myelodysplastic syndrome DOID-0050908 human GSE19429 sample 749		COL24A1,1.0	SYTL1,1.0	PPA1,1.0	C20ORF24,1.0	LAP3,1.0	SPINT2,1.0	KIAA0125,1.0	MT1G,1.0	MT1H,1.0	GLA,1.0	MT1E,1.0	MT1F,1.0	PRSS2,1.0	CYFIP1,1.0	IFITM2,1.0	PRSS1,1.0	IFITM3,1.0	RPL11,1.0	IFITM1,1.0	DCAF6,1.0	ASAH1,1.0	RPS4Y1,1.0	TOB1,1.0	PNP,1.0	HOXA9,1.0	B2M,1.0	CCNL1,1.0	PROK2,1.0	FDFT1,1.0	MT1HL1,1.0	NFE2,1.0	EGR1,1.0	SNHG1,1.0	HLA-DRB5,1.0	ATP6AP2,1.0	COMMD3,1.0	PPBP,1.0	TALDO1,1.0	HLA-C,1.0	RAB27B,1.0	ERLIN1,1.0	C1ORF186,1.0	HLA-A,1.0	SNHG8,1.0	HLA-B,1.0	SNHG6,1.0	LATS2,1.0	EIF5,1.0	VAMP8,1.0	SNHG12,1.0	PPT1,1.0	RPS21,1.0	RPS20,1.0	ITM2A,1.0	GAPT,1.0	ITM2C,1.0	RPS24,1.0	HLA-DRB1,1.0	LST1,1.0	CFD,1.0	SPARC,1.0	ZBTB8A,1.0	SPON1,1.0	RPL30,1.0	BEX1,1.0	RPL34,1.0	PDGFC,1.0	ICAM3,1.0	MRPL18,1.0	MT1X,1.0	PTTG1IP,1.0	ENO1,1.0	F11R,1.0	MGST1,1.0	MT2A,1.0	PRDX6,1.0	MRPL3,1.0	RPS18,1.0	PLAC8,1.0	PTDSS1,1.0	LGALS1,1.0	RPS19,1.0	ARL6IP5,1.0	IER2,1.0	RPL36,1.0	LTA4H,1.0	PROM1,1.0	RPS13,1.0	CTSA,1.0	BTF3,1.0	GSTM3,1.0	ANXA1,1.0	ANXA2,1.0	LOC100507507,1.0	DUSP2,1.0	NCOA7,1.0	PTGES3,1.0	NCOA4,1.0	NMI,1.0	AZU1,1.0	NBPF15,1.0	C6ORF62,1.0	LYZ,1.0	TLR2,1.0	LYRM1,1.0	FAM101B,1.0	KRT18,1.0	PABPC3,1.0	GAS5,1.0	PABPC1,1.0	ARHGEF6,1.0	TOMM6,1.0	HIST2H2AA4,1.0	HBB,1.0	ARPC1B,1.0	ZFAS1,1.0	HBD,1.0	RPS27L,1.0	LITAF,1.0	ECHS1,1.0	OAZ1,1.0	BMI1,1.0	EPCAM,1.0	SNX3,1.0	EMB,1.0	FCER1A,1.0	CAP1,1.0	CD52,1.0	MAMDC2,1.0	SERPINB1,1.0	FAM46A,1.0	MRPS21,1.0	FOS,1.0	CREG1,1.0	UBE2E3,1.0	AKR1C3,1.0	PRSS3P2,1.0	PTH2R,1.0	TRBV27,1.0	HADHB,1.0	NGFRAP1,1.0	DHRS9,1.0	FABP5,1.0	KIT,1.0	SPCS1,1.0	C6ORF48,1.0	APEX1,1.0	HCLS1,1.0	VMP1,1.0	OAT,1.0	CD63,1.0	GRN,1.0	HEXB,1.0	NOTCH2NL,1.0	PYGL,1.0	TUBA1A,1.0	AIF1,1.0	PRAM1,1.0	PSMB5,1.0	IMPA1,1.0	NAMPT,1.0	PLAGL1,1.0	HLA-DPA1,1.0	RAC2,1.0	LMO2,1.0	SPINK2,1.0	ANKRD28,1.0	GCA,1.0	APLP2,1.0	TYROBP,1.0	ATP1B1,1.0	NEAT1,1.0	GNPDA1,1.0	GOLGA8H,1.0	COPS2,1.0	MAPKAPK3,1.0	FAU,1.0	S100A4,1.0	MYADM,1.0	RAB1A,1.0	RGS18,1.0	ZCCHC8,1.0	FAM117A,1.0	FAM129A,1.0	MRFAP1,1.0	AHR,1.0	IFI6,1.0	TOMM20,1.0	GGA1,1.0	PTENP1,1.0	PYCARD,1.0	LAPTM4B,1.0	LAMP2,1.0	LAMP1,1.0	TCEAL4,1.0	HMGN3,1.0	HIST1H2AC,1.0	CPA3,1.0	OSBPL9,1.0	CD97,1.0	ATP8B4,1.0	HBG2,1.0	DSTN,1.0	GTF3A,1.0	M6PR,1.0	SLC30A1,1.0	EEF2,1.0	WASH3P,1.0	TMEM230,1.0	HIST2H2BE,1.0	HOPX,1.0	H1F0,1.0	ARPC2,1.0	EBPL,1.0	MALAT1,1.0	ND2,1.0	RSRP1,1.0	ND4,1.0	GLYR1,1.0	NCF2,1.0	NCF4,1.0	TRIAP1,1.0	CORO1A,1.0	WASH2P,1.0	CSF2RB,1.0	C1ORF54,1.0	TM7SF3,1.0	C1QTNF4,1.0	TRGC2,1.0	GLIPR1,1.0	NME1-NME2,1.0	PIM1,1.0	PMAIP1,1.0	CYTL1,1.0	IGFBP7,1.0	BZRAP1,1.0	CD99,1.0	GPX1,1.0	ACTR3,1.0	IRF2BP2,1.0	NFKBIZ,1.0	NAP1L1,1.0	NFKBIA,1.0	DNAJC1,1.0	ITGAE,1.0	NPC2,1.0	NDUFS5,1.0	FAM96A,1.0	CXCL8,1.0	RTN4,1.0	AGPAT9,1.0	DDX3Y,1.0	NDUFB5,1.0	DBI,1.0	TARP,1.0	RPF2,1.0	PDLIM1,1.0	P2RY8,1.0	HEBP1,1.0	RPL36A,1.0	MFSD1,1.0	CPXM1,1.0	MAN1A1,1.0	MCL1,1.0	ZNF185,1.0	RNASET2,1.0	WASH7P,1.0	SORL1,1.0	DLK1,1.0	SOD1,1.0	EVI2A,1.0	CLEC2B,1.0	KLF6,1.0	GOLPH3,1.0	CAT,1.0	RAB13,1.0	TBC1D8,1.0	HIST1H2BG,1.0	EIF3H,1.0	SLIRP,1.0	MNDA,1.0	PFDN5,1.0	MMADHC,1.0	FOLR1,1.0	TRIB1,1.0	PRO2852,1.0	ITGB2,1.0	SEC11A,1.0	EIF4A1,1.0	HDAC1,1.0	FLT3,1.0	TM2D3,1.0	HIST1H2BK,1.0	SQRDL,1.0	HSD17B11,1.0	TNFSF13B,1.0	GNA15,1.0	LYL1,1.0	ALDH2,1.0	NPTN,1.0	
Type 2 diabetes mellitus C0011860 mouse GSE2899 sample 299		MOGS,1.0	KRT7,1.0	SLC50A1,1.0	CCK,1.0	EID1,1.0	NISCH,1.0	SST,1.0	SPINT1,1.0	ADPRH,1.0	ZG16,1.0	SPARCL1,1.0	RPL28,1.0	SUCLG1,1.0	CDK14,1.0	CALM1,1.0	STXBP1,1.0	PRSS1,1.0	1810009J06RIK,1.0	PDHB,1.0	RNASET2A,1.0	ARXES2,1.0	ASAH1,1.0	AQP4,1.0	MYL12B,1.0	GNG5,1.0	VTI1B,1.0	CLPTM1,1.0	SPOCK2,1.0	TCEB2,1.0	FDFT1,1.0	S100A11,1.0	NDFIP1,1.0	H2-D1,1.0	GLNS-PS1,1.0	EDEM1,1.0	EDEM2,1.0	KLF10,1.0	MANF,1.0	ELL2,1.0	COPZ2,1.0	EIF1,1.0	ARFGAP3,1.0	SQLE,1.0	EIF5,1.0	TCN2,1.0	WDR61,1.0	CTAGE5,1.0	SFXN1,1.0	GORASP2,1.0	ITM2B,1.0	ITM2C,1.0	PTP4A1,1.0	CDC42SE2,1.0	SPI1,1.0	HPN,1.0	ENO1B,1.0	TEX261,1.0	PCBP1,1.0	PTTG1IP,1.0	GNS,1.0	HSPH1,1.0	FAM134B,1.0	ADH1,1.0	TSPAN7,1.0	MARC2,1.0	CCRN4L,1.0	2310036O22RIK,1.0	RPL37,1.0	IER2,1.0	RPL36,1.0	REG1,1.0	TSPAN3,1.0	RPS10,1.0	REG2,1.0	APOF,1.0	JUNB,1.0	SEC31A,1.0	HIST1H3C,1.0	RPS11,1.0	CCDC94,1.0	GM5771,1.0	GSTM5,1.0	LYPLA2,1.0	JUN,1.0	SEC13,1.0	DUSP1,1.0	TSC22D1,1.0	ATPIF1,1.0	H3F3B,1.0	ANXA6,1.0	TMCO1,1.0	H13,1.0	AKR1A1,1.0	TIMM23,1.0	NUTF2,1.0	RHOB,1.0	ITFG1,1.0	PTMA,1.0	BHLHE40,1.0	GM5801,1.0	CCNG1,1.0	HAP1,1.0	CLPTM1L,1.0	PABPC1,1.0	RAB1,1.0	CRELD2,1.0	ALDOB,1.0	ARF4,1.0	GUCY2C,1.0	REG3B,1.0	TMED10,1.0	HMGN2-PS1,1.0	ARF1,1.0	RPN1,1.0	MRPS12,1.0	RPN2,1.0	CTSZ,1.0	TMEM160,1.0	WNT8A,1.0	TMEM165,1.0	NNT,1.0	SNX3,1.0	ORMDL3,1.0	SEC61B,1.0	MLEC,1.0	MEF2D,1.0	DYNLL1,1.0	VKORC1,1.0	TMEM176A,1.0	DYNLT1A,1.0	TMEM176B,1.0	GCGR,1.0	FOS,1.0	CREG1,1.0	AP3D1,1.0	CNPY2,1.0	AES,1.0	ERP44,1.0	TMEM59,1.0	FKBP1A,1.0	PSMA7,1.0	DHRS7,1.0	TM9SF2,1.0	DDB1,1.0	SPCS2,1.0	PSMA3,1.0	NDUFAB1,1.0	NEDD4,1.0	USO1,1.0	NUCB1,1.0	2610524H06RIK,1.0	UBE2V1,1.0	ENG,1.0	DYNC1H1,1.0	NPDC1,1.0	BSCL2,1.0	FKBP11,1.0	C1QA,1.0	CD63,1.0	RSPH3B,1.0	RNASEK,1.0	GDI2,1.0	CDKN1A,1.0	RPLP1,1.0	NDUFA11,1.0	GSTP1,1.0	MIA3,1.0	TUBA1A,1.0	COX5B,1.0	GNAI2,1.0	HERPUD1,1.0	CHRND,1.0	UBL5,1.0	TUBA1C,1.0	TUBA1B,1.0	UBL3,1.0	DMBT1,1.0	AP3S1,1.0	ENPP2,1.0	RAC1,1.0	HRAS,1.0	GC,1.0	SCD2,1.0	METTL9,1.0	CD164,1.0	SPINK3,1.0	MSX3,1.0	OAZ1-PS,1.0	SHISA5,1.0	APOA1BP,1.0	GDF10,1.0	SLC25A39,1.0	EEF1A2,1.0	DPM3,1.0	STIM1,1.0	UQCRQ,1.0	FKBP9,1.0	LY6E,1.0	CDK2AP1,1.0	SQSTM1,1.0	DEGS1,1.0	FKBP4,1.0	SCG3,1.0	FKBP2,1.0	CHPF,1.0	CD81,1.0	H2-K1,1.0	RGS16,1.0	SRSF2,1.0	MRFAP1,1.0	SLC1A4,1.0	CLU,1.0	CPOX,1.0	HDLBP,1.0	RRBP1,1.0	COX6A1,1.0	TBRG1,1.0	LAPTM4A,1.0	LAMP1,1.0	HCFC1R1,1.0	SLC39A7,1.0	RPS5,1.0	RBBP7,1.0	SPP1,1.0	GM7334,1.0	TXNL4A,1.0	PDIA4,1.0	SYT5,1.0	PDIA3,1.0	ATP6V0C,1.0	WFS1,1.0	GLMP,1.0	TNK2,1.0	DSTN,1.0	CHCHD10,1.0	HOPX,1.0	ACLY,1.0	ISG20,1.0	DDOST,1.0	QDPR,1.0	MAN1A,1.0	PRPF8,1.0	ARPC3,1.0	REEP5,1.0	RCAN3,1.0	ARPC2,1.0	OSTC,1.0	UBE2R2,1.0	STT3B,1.0	RSRP1,1.0	EIF4G3,1.0	VIL1,1.0	LHX9,1.0	CHMP6,1.0	LRRC59,1.0	TXN1,1.0	COPA,1.0	VCP,1.0	LRRC58,1.0	COX17,1.0	COX16,1.0	BRI3,1.0	COPB1,1.0	LGALS3BP,1.0	SLC38A10,1.0	ACTG1,1.0	CORO1C,1.0	UQCRH,1.0	ZMAT3,1.0	OSBP,1.0	BAG1,1.0	MAN2A1,1.0	TMSB10,1.0	CD99,1.0	JAGN1,1.0	REXO2,1.0	HSP90AA1,1.0	ABCC8,1.0	HSPA5,1.0	HMGCS1,1.0	HSPA8,1.0	MT1,1.0	PPP2R5C,1.0	EDF1,1.0	MT2,1.0	MUP2,1.0	6330403K07RIK,1.0	PPP2R5A,1.0	NPEPL1,1.0	HAX1,1.0	CD24A,1.0	DAP,1.0	LPIN1,1.0	SMDT1,1.0	NPC2,1.0	RER1,1.0	CPD,1.0	MYH9,1.0	THRSP,1.0	KCNK1,1.0	DNAJC9,1.0	STX5A,1.0	SERINC3,1.0	VIMP,1.0	COPE,1.0	B4GALT3,1.0	YWHAG,1.0	MCFD2,1.0	GSK3A,1.0	SAR1A,1.0	NDUFB5,1.0	UBA5,1.0	ZC3H3,1.0	UBR4,1.0	SLC3A2,1.0	PLD2,1.0	PLD3,1.0	RAD21,1.0	IRAK1,1.0	SARAF,1.0	SLC37A4,1.0	WNT4,1.0	PPP1R14B,1.0	PLA2G12A,1.0	SMIM14,1.0	HIAT1,1.0	NDUFA3,1.0	TAF10,1.0	GLRX3,1.0	PKM,1.0	BC004004,1.0	ALDH1A3,1.0	DDIT4,1.0	DAD1,1.0	ANAPC5,1.0	KCTD12,1.0	KDELR3,1.0	EIF3G,1.0	STUB1,1.0	ANK,1.0	GAPDH,1.0	RNF10,1.0	SCARB2,1.0	RNF11,1.0	SEC11A,1.0	DDC,1.0	H2-Q7,1.0	CAMK2B,1.0	MSMO1,1.0	GPI1,1.0	MIEN1,1.0	SEC61A1,1.0	PCBD2,1.0	TRIM28,1.0	POLR2L,1.0	
hepatocellular carcinoma DOID-684 human GSE57957 sample 660		TM4SF4,1.0	HFE2,1.0	TM4SF5,1.0	C20ORF24,1.0	COL1A2,1.0	MYL6,1.0	COL1A1,1.0	MT1B,1.0	MGP,1.0	IFI27,1.0	PSMC2,1.0	SLPI,1.0	VIM,1.0	MT1H,1.0	SPARCL1,1.0	RPL27,1.0	CALM2,1.0	HCP5,1.0	MT1F,1.0	CES1,1.0	IFITM3,1.0	PON1,1.0	WBP2,1.0	AQP9,1.0	PON2,1.0	C4BPA,1.0	GLRX,1.0	MYL12B,1.0	SLC5A6,1.0	PSMB10,1.0	ACTB,1.0	CREB3L3,1.0	STOM,1.0	RPL17,1.0	RPL19,1.0	B2M,1.0	S100A10,1.0	SDS,1.0	GSTK1,1.0	RPL41,1.0	XBP1,1.0	TMED9,1.0	HLA-DRB5,1.0	SLC11A2,1.0	HLA-A,1.0	HLA-B,1.0	PDZK1,1.0	COX7A2L,1.0	HLA-H,1.0	HLA-E,1.0	HLA-F,1.0	RPS27,1.0	AIMP2,1.0	CYP27A1,1.0	MYL12A,1.0	RPS29,1.0	FASN,1.0	PSME2,1.0	VAMP5,1.0	RPS25,1.0	CES2,1.0	CFB,1.0	RPL6,1.0	RPL31,1.0	SPARC,1.0	RPL4,1.0	RPL30,1.0	TFRC,1.0	PPP1R11,1.0	MT1M,1.0	CES1P1,1.0	MGST2,1.0	TXN,1.0	HPR,1.0	PCBP1,1.0	GNS,1.0	RPL9,1.0	RPL8,1.0	RPSAP9,1.0	ZNHIT1,1.0	LGALS4,1.0	RPS18,1.0	RPS17,1.0	SOX18,1.0	PRDX1,1.0	TSPAN8,1.0	APOH,1.0	APOE,1.0	RPL39,1.0	RPS10,1.0	RPL38,1.0	RPS12,1.0	RPS11,1.0	ARGLU1,1.0	TNS3,1.0	RPS14,1.0	RPS13,1.0	DECR2,1.0	DUSP3,1.0	GSTM2,1.0	ANXA2,1.0	GSTM1,1.0	NCOA7,1.0	CCL20,1.0	SSR4,1.0	TMCO1,1.0	GNB2L1,1.0	MRPL24,1.0	COX6C,1.0	CLDN15,1.0	PQLC1,1.0	CFHR2,1.0	CFHR5,1.0	TAX1BP1,1.0	CLPTM1L,1.0	AKR1B10,1.0	HRG,1.0	TOMM6,1.0	TOMM7,1.0	COX7C,1.0	DAZAP2,1.0	TRAM1,1.0	MAOA,1.0	RNA28S5,1.0	SERPINA7,1.0	OAZ1,1.0	SDSL,1.0	HINT1,1.0	SNX3,1.0	CSRP2,1.0	FAM83A-AS1,1.0	ORAOV1,1.0	TIMP1,1.0	RPS15A,1.0	RPS27A,1.0	HSD11B1,1.0	CGNL1,1.0	CAP2,1.0	ATP6V0E1,1.0	IL32,1.0	ATP6V0E2,1.0	MDH2,1.0	ARG1,1.0	IFNGR1,1.0	STAT2,1.0	AKR1C2,1.0	PET100,1.0	AKR1C4,1.0	AKR1C3,1.0	CYP8B1,1.0	PGRMC1,1.0	F5,1.0	BAAT,1.0	TMEM59,1.0	PSMA6,1.0	COL4A1,1.0	SPCS1,1.0	AADAC,1.0	SAA2,1.0	SAA1,1.0	LAMTOR2,1.0	TACC1,1.0	TKT,1.0	MSRB1,1.0	AHCY,1.0	ATP5EP2,1.0	ORM1,1.0	SERPINC1,1.0	RPLP0,1.0	RPLP2,1.0	CAB39,1.0	RPLP1,1.0	HEXB,1.0	PRICKLE4,1.0	COX5B,1.0	CST3,1.0	HLA-DMB,1.0	RPL18A,1.0	PSMB3,1.0	PSMB1,1.0	HLA-DPA1,1.0	CTNNA1,1.0	MDH1,1.0	HLA-DMA,1.0	CCL16,1.0	CD74,1.0	RPS8,1.0	PAGE2B,1.0	F12,1.0	SPINK1,1.0	AGT,1.0	RPSA,1.0	CXCL10,1.0	EEF1A1,1.0	PLOD1,1.0	CAPZA2,1.0	UQCRQ,1.0	RPL13AP5,1.0	SQSTM1,1.0	ZNF674,1.0	PAGE4,1.0	ALDH1L1,1.0	ODC1,1.0	HP,1.0	PDCD6,1.0	HSD17B4,1.0	HSD17B6,1.0	CNDP2,1.0	HSP90B1,1.0	RASD1,1.0	CCND1,1.0	LAMP1,1.0	GPC3,1.0	RPS2,1.0	SPP1,1.0	RPS3,1.0	EMC7,1.0	IDH1,1.0	HULC,1.0	HGD,1.0	OST4,1.0	SHFM1,1.0	ASPSCR1,1.0	RNA18S5,1.0	EEF2,1.0	TBCA,1.0	TMEM230,1.0	ALDH3A1,1.0	UQCRBP1,1.0	LCN2,1.0	FTL,1.0	NOP10,1.0	COPA,1.0	COX17,1.0	RNF181,1.0	INSIG1,1.0	SRP14,1.0	COX7A2,1.0	CNN3,1.0	UBB,1.0	UBD,1.0	IGFBP7,1.0	HSPA9,1.0	MMP7,1.0	GPX2,1.0	HMGCS1,1.0	GGH,1.0	PLA2G2A,1.0	CYB5A,1.0	GALK1,1.0	CLCN7,1.0	ACTA2,1.0	LCP1,1.0	TMBIM4,1.0	APOA1,1.0	EEF1G,1.0	MYH9,1.0	HLA-DRA,1.0	SLC25A3,1.0	NDUFB7,1.0	NDUFB5,1.0	LEAP2,1.0	ACMSD,1.0	NDUFB3,1.0	SNORD3D,1.0	NDUFB2,1.0	LY96,1.0	SNORD3A,1.0	HSPB1,1.0	KNG1,1.0	FGGY,1.0	ATP5B,1.0	LASP1,1.0	ATP5H,1.0	TMEM205,1.0	ATP5E,1.0	AOX1,1.0	LBP,1.0	SERF2,1.0	YWHAH,1.0	IRX3,1.0	SMIM14,1.0	SLC13A5,1.0	VWF,1.0	NDUFA4,1.0	RPL35A,1.0	NDUFA2,1.0	TP53INP1,1.0	NDUFA1,1.0	SOD1,1.0	ATOX1,1.0	SOD2,1.0	C1ORF85,1.0	DNAJA1,1.0	PALLD,1.0	ALDH1A1,1.0	CDC37,1.0	P4HB,1.0	UBA52,1.0	PFDN5,1.0	EIF3E,1.0	CEBPB,1.0	EIF4A2,1.0	HSP90AB1,1.0	HMGCR,1.0	RABEPK,1.0	SEPT9,1.0	CRYZ,1.0	TTR,1.0	EFR3A,1.0	MAT2A,1.0	UPP2,1.0	SEC11C,1.0	CHCHD2,1.0	
Wolfram syndrome UMLS CUI-C0043207 mouse GSE15293 sample 695		TRHR,1.0	MYO7A,1.0	EML2,1.0	RBP7,1.0	DYNC1LI1,1.0	HNRNPL,1.0	ARMC7,1.0	LOC100505088,1.0	D030063E12,1.0	XLR3B,1.0	D630024D03RIK,1.0	C030034I22RIK,1.0	ZFP9,1.0	PI4K2B,1.0	HSPA1B,1.0	SLC23A3,1.0	VIT,1.0	TEX40,1.0	2700038G22RIK,1.0	LSM11,1.0	5730471H19RIK,1.0	NFS1,1.0	6030422H21RIK,1.0	SAMD14,1.0	HES5,1.0	MYH7B,1.0	AU020745,1.0	MCAM,1.0	FIBCD1,1.0	C79557,1.0	SLC6A11,1.0	C030044M21RIK,1.0	OCEL1,1.0	PKIB,1.0	PRR16,1.0	GM6756,1.0	SCN2B,1.0	CAPSL,1.0	4831440E17RIK,1.0	AARD,1.0	ZBTB3,1.0	D330050G23RIK,1.0	AI605517,1.0	LGALS3,1.0	SPZ1,1.0	BLOC1S2,1.0	AP1S3,1.0	C030014I23RIK,1.0	SMCO3,1.0	2010315B03RIK,1.0	1500035N22RIK,1.0	ZFP189,1.0	ATP6V1C2,1.0	GABRA3,1.0	ZFP85OS,1.0	JUN,1.0	FGFBP3,1.0	A230065C20RIK,1.0	DNAH7A,1.0	SPEER8-PS1,1.0	KRT12,1.0	RHOC,1.0	TMEM178,1.0	PRPF18,1.0	ATM,1.0	PAM,1.0	HOXD4,1.0	GARS,1.0	GM7788,1.0	ADA,1.0	RHOU,1.0	PAFAH1B3,1.0	ABHD1,1.0	ARF5,1.0	GRAMD1C,1.0	D030055H07RIK,1.0	CCDC103,1.0	PCSK9,1.0	MEDAG,1.0	GRIK1,1.0	CD3D,1.0	SYCE1,1.0	MAGT1,1.0	GM4944,1.0	AW987390,1.0	PHGDH,1.0	OTOF,1.0	GPR115,1.0	STARD3NL,1.0	ADAT2,1.0	TESCL,1.0	7030407O06RIK,1.0	NUDT21,1.0	A830021M18RIK,1.0	GATM,1.0	NMNAT1,1.0	FABP7,1.0	4930539E08RIK,1.0	PLIN4,1.0	ESYT3,1.0	9530036O11RIK,1.0	MAPRE3,1.0	MSRB2,1.0	MAPRE1,1.0	TJP3,1.0	LAD1,1.0	RSPH3B,1.0	GRP,1.0	PYGL,1.0	4930526H09RIK,1.0	AKR1B8,1.0	ZFP14,1.0	OLFML3,1.0	STBD1,1.0	4930426D05RIK,1.0	ZFP146,1.0	EVC2,1.0	SLC17A5,1.0	3830408C21RIK,1.0	B330016D10RIK,1.0	GINS4,1.0	LMO3,1.0	ZBTB16,1.0	ZBTB12,1.0	PUS7,1.0	SAP30,1.0	SUPT7L,1.0	DLX1AS,1.0	BFSP2,1.0	FOLH1,1.0	UBE2T,1.0	GPRIN2,1.0	EHBP1L1,1.0	GM10710,1.0	S100A4,1.0	RPP25,1.0	PPIE,1.0	REP15,1.0	GIMAP1,1.0	PROS1,1.0	ATP10D,1.0	KLHL35,1.0	ARHGAP35,1.0	CAPN3,1.0	TRP53BP1,1.0	NXPH2,1.0	NKX6-2,1.0	TBC1D17,1.0	MORC1,1.0	LRRC75B,1.0	LSM2,1.0	TAGAP1,1.0	2810002D19RIK,1.0	COASY,1.0	AMACR,1.0	E130012A19RIK,1.0	GM5148,1.0	LOC100505027,1.0	9930017N22RIK,1.0	LCN2,1.0	BC023969,1.0	DRC1,1.0	BCAT2,1.0	D030054H15RIK,1.0	ZCCHC3,1.0	2610203C22RIK,1.0	ANKRD33B,1.0	LRRC57,1.0	MAX,1.0	D230004N17RIK,1.0	PSG16,1.0	COX18,1.0	GM19439,1.0	ZFP60,1.0	BHLHE22,1.0	4832441B07RIK,1.0	CML5,1.0	MAGEL2,1.0	MYOM3,1.0	6720422M22RIK,1.0	IPO9,1.0	CALCR,1.0	PPIP5K1,1.0	SERPINA3G,1.0	ZFP58,1.0	RIMS1,1.0	FHAD1,1.0	SLC15A4,1.0	EGFL6,1.0	TIPARP,1.0	POLR3GL,1.0	APAF1,1.0	ZFP758,1.0	USP24,1.0	FAM219B,1.0	BAIAP3,1.0	D430033H22RIK,1.0	DMRTA2,1.0	D18ERTD169E,1.0	GM13112,1.0	GM14446,1.0	AGAP3,1.0	PHTF1,1.0	MFSD9,1.0	FAM188B,1.0	PDLIM4,1.0	CALB2,1.0	RDH13,1.0	9530085L11RIK,1.0	PDDC1,1.0	CD300LF,1.0	PRPH,1.0	FPR-RS4,1.0	GM9799,1.0	GALNT9,1.0	FKRP,1.0	CCDC176,1.0	SPAG5,1.0	KRT77,1.0	HTR3A,1.0	APOC1,1.0	PALM2,1.0	OCIAD1,1.0	PTX4,1.0	TCEANC2,1.0	DAAM1,1.0	TAF5,1.0	LOC100504898,1.0	RBM28,1.0	H2-T23,1.0	LDB2,1.0	PPM1M,1.0	ZFP429,1.0	6430553K19RIK,1.0	TUFT1,1.0	GAREML,1.0	B930012P20RIK,1.0	PRELP,1.0	BARX1,1.0	RLBP1,1.0	CLN6,1.0	HDAC8,1.0	CHADL,1.0	CCL9,1.0	HHEX,1.0	XLR4C,1.0	5031425E22RIK,1.0	VSIG8,1.0	CTHRC1,1.0	PGM1,1.0	
cerebral palsy DOID-1969 human GSE11686 sample 912		GAMT,1.0	RBFOX1,1.0	RPL22,1.0	ACTN3,1.0	FBXO3,1.0	RPL24,1.0	CNBP,1.0	RPL23,1.0	HOMER1,1.0	DEK,1.0	SEPP1,1.0	C20ORF24,1.0	COL1A2,1.0	MYL5,1.0	PSMC6,1.0	HNRNPK,1.0	MYL1,1.0	RRAGD,1.0	PPP1R3C,1.0	FEZ2,1.0	PSMC2,1.0	VIM,1.0	HSPA1A,1.0	PSMC1,1.0	RPL28,1.0	MXRA7,1.0	ALPK3,1.0	RPL27,1.0	PFN2,1.0	CALM2,1.0	CALM1,1.0	ITIH4,1.0	CCNI,1.0	CCDC69,1.0	RPLP0P6,1.0	RPL12,1.0	PPP1R3A,1.0	DCAF6,1.0	TOB1,1.0	MYL12B,1.0	PCMT1,1.0	PSMD7,1.0	RPL36AL,1.0	RNF115,1.0	GTF2IP1,1.0	UGP2,1.0	PSMD6,1.0	RPL17,1.0	FDFT1,1.0	SH3BGR,1.0	SRPK3,1.0	NAA50,1.0	RPL41,1.0	ST13,1.0	TNNC2,1.0	TMA7,1.0	RPL3L,1.0	PTP4A2,1.0	PTP4A3,1.0	MLLT11,1.0	RPS26,1.0	MYL12A,1.0	RPS14P3,1.0	RPS29,1.0	MYLPF,1.0	QARS,1.0	TNNT3,1.0	PRKAR1A,1.0	BIN1,1.0	RPS21,1.0	RPS20,1.0	RPS23,1.0	PADI2,1.0	RPS25,1.0	ATF4,1.0	PTP4A1,1.0	RPS24,1.0	RPL5,1.0	RPL6,1.0	CFD,1.0	RPL31,1.0	RPL3,1.0	RPL4,1.0	RPL34,1.0	PCBP1,1.0	C14ORF166,1.0	RPL9,1.0	ARPP19,1.0	RPL7,1.0	ART3,1.0	GOLGA4,1.0	FAM134B,1.0	RPS17,1.0	LGALS1,1.0	RPS19,1.0	PRDX1,1.0	RPL37,1.0	ARL6IP5,1.0	IER2,1.0	AP1S2,1.0	TSPAN3,1.0	RPL39,1.0	RPS12,1.0	APOD,1.0	RPS13,1.0	APOBEC2,1.0	SRP9,1.0	MYBPC2,1.0	GSTM2,1.0	ANXA2,1.0	GSTM1,1.0	DUSP1,1.0	PTGES3,1.0	ATPIF1,1.0	H3F3B,1.0	HBA1,1.0	FN1,1.0	NBPF10,1.0	NBPF15,1.0	MLF1,1.0	MYBPC1,1.0	COX6C,1.0	NSA2,1.0	RHOQ,1.0	COL3A1,1.0	MYOT,1.0	KCNS3,1.0	BHLHE40,1.0	BHLHE41,1.0	PABPC4,1.0	PAM,1.0	SYNC,1.0	ALDOA,1.0	TOMM7,1.0	SGK1,1.0	CUTC,1.0	CLIC5,1.0	HBB,1.0	CSDE1,1.0	RPS27L,1.0	BMI1,1.0	PPP3CA,1.0	MED13,1.0	TRMT112,1.0	FXR1,1.0	PPP3CB,1.0	LDHA,1.0	LOC653513,1.0	ZNF106,1.0	RPS15A,1.0	RPS27A,1.0	RAB6C,1.0	CAP2,1.0	MBNL1,1.0	TMOD1,1.0	SVIL,1.0	SF3A3,1.0	MEF2C,1.0	G0S2,1.0	AKR1C2,1.0	AKR1C1,1.0	WWP1,1.0	FOS,1.0	KTN1,1.0	UBE2E3,1.0	FAM189A2,1.0	UBE2E1,1.0	AES,1.0	HNRNPA2B1,1.0	PSMA3,1.0	NEDD4,1.0	USO1,1.0	OAT,1.0	POPDC3,1.0	CD63,1.0	SETD3,1.0	RYR1,1.0	SYNM,1.0	RPLP0,1.0	FHOD1,1.0	RPLP2,1.0	GBE1,1.0	CAB39,1.0	RPLP1,1.0	OLA1,1.0	FSTL1,1.0	XPO1,1.0	PPP1R2,1.0	PSMB5,1.0	STBD1,1.0	PSMB1,1.0	TIAF1,1.0	ANXA7,1.0	MIR22HG,1.0	TMEM38B,1.0	FILIP1L,1.0	MYOZ3,1.0	MYOZ1,1.0	GSN,1.0	PHYH,1.0	RPS8,1.0	AGL,1.0	RPS6,1.0	TPM2,1.0	RPS7,1.0	KLHDC2,1.0	ATP1B1,1.0	RPSA,1.0	PPP1CB,1.0	EEF1A2,1.0	MORF4L1,1.0	EEF1A1,1.0	MORF4L2,1.0	GPD1,1.0	GOLGA8H,1.0	CAPZA2,1.0	FAU,1.0	S100A6,1.0	CDK2AP1,1.0	SRSF5,1.0	S100A4,1.0	RPL13AP6,1.0	FKBP3,1.0	SEPW1,1.0	FAM129A,1.0	PARK7,1.0	PEBP1,1.0	CXCL14,1.0	ARMCX1,1.0	NDRG2,1.0	ZBTB20,1.0	PCNP,1.0	ABLIM1,1.0	FRZB,1.0	LAPTM4A,1.0	KIF5B,1.0	CAPN3,1.0	TPM1,1.0	RPS3,1.0	HMGN3,1.0	KPNA3,1.0	USP47,1.0	SLC38A2,1.0	IGFBP6,1.0	IGFBP5,1.0	NEK7,1.0	PHKB,1.0	EEF2,1.0	GLTSCR2,1.0	RCAN2,1.0	ZNF91,1.0	NACA,1.0	REEP5,1.0	COL6A3,1.0	ARPC2,1.0	NCL,1.0	MAP7D1,1.0	CASQ1,1.0	ERH,1.0	MICU2,1.0	BIRC2,1.0	FBN1,1.0	CACNB1,1.0	PVALB,1.0	OSBPL1A,1.0	MYOM1,1.0	DDX5,1.0	COX17,1.0	UQCRB,1.0	AK1,1.0	DDX1,1.0	SRP14,1.0	IPO7,1.0	PKD1P1,1.0	RHOBTB1,1.0	EEF1B2,1.0	BTBD1,1.0	NARS,1.0	CACNA1S,1.0	ANKRD10,1.0	KAL1,1.0	CD99,1.0	TRDN,1.0	HSP90AA1,1.0	VBP1,1.0	AKTIP,1.0	HNRNPA1P10,1.0	RPL13A,1.0	HSPA2,1.0	NAP1L1,1.0	NEB,1.0	NDUFC1,1.0	MYH1,1.0	MFAP5,1.0	MYH2,1.0	EEF1D,1.0	SYNPO2L,1.0	BCL6,1.0	H3F3AP4,1.0	SERINC1,1.0	FBP2,1.0	RTN4,1.0	EIF4B,1.0	RTN2,1.0	HSPB7,1.0	HSPB8,1.0	HSPB3,1.0	HMGB1,1.0	NDUFB1,1.0	APIP,1.0	ATP5I,1.0	HK1,1.0	PHTF2,1.0	HSPB1,1.0	FYCO1,1.0	PDLIM3,1.0	DPP8,1.0	CA3,1.0	DNAJB4,1.0	SARAF,1.0	PGK1,1.0	EIF4H,1.0	PDLIM5,1.0	LINC00312,1.0	PDLIM7,1.0	RBM39,1.0	LIMCH1,1.0	DDX17,1.0	ADSL,1.0	RWDD1,1.0	PPP2R3A,1.0	KIAA0232,1.0	CIRBP,1.0	KLHL41,1.0	CDC42,1.0	DCN,1.0	PKM,1.0	PFKM,1.0	VAPA,1.0	PALLD,1.0	EIF3L,1.0	SLIRP,1.0	TAF7,1.0	EIF3G,1.0	MATR3,1.0	ALDH9A1,1.0	PFDN5,1.0	MMADHC,1.0	EIF3E,1.0	TPT1,1.0	TRIB1,1.0	EEF1A1P9,1.0	RNF11,1.0	EIF4A2,1.0	NXN,1.0	HSP90AB1,1.0	C1S,1.0	FHL2,1.0	YBX3,1.0	ATP2A1,1.0	LDB3,1.0	TNKS2,1.0	DDN,1.0	TTN,1.0	RND3,1.0	ACTC1,1.0	SYNE2,1.0	THBS4,1.0	NGRN,1.0	PLN,1.0	RPS4X,1.0	SEPT7,1.0	CAND2,1.0	SUMO2,1.0	TNNI2,1.0	CACNG1,1.0	ITGAV,1.0	NPIPA1,1.0	MAPK6,1.0	RPL18AP3,1.0	PGM1,1.0	
psoriasis DOID-8893 mouse GSE27628 sample 822		GAMT,1.0	SECTM1B,1.0	RBFOX1,1.0	EGF,1.0	9330159F19RIK,1.0	2310015D24RIK,1.0	HSPA1L,1.0	ACTN3,1.0	ACTN2,1.0	DHDH,1.0	ACSL6,1.0	HFE2,1.0	ISL1,1.0	DES,1.0	SFRP4,1.0	PM20D2,1.0	MAPK12,1.0	MYL1,1.0	RRAGD,1.0	SCGB1A1,1.0	MYL2,1.0	PPP1R3C,1.0	NEURL2,1.0	LEP,1.0	ASB5,1.0	ALPK3,1.0	ALPK2,1.0	ASB4,1.0	HRASLS,1.0	4930512H18RIK,1.0	ASB2,1.0	ATF3,1.0	PRKAA2,1.0	PON1,1.0	PLEKHB1,1.0	SMPX,1.0	CALML4,1.0	2310065F04RIK,1.0	APOL6,1.0	ABRA,1.0	STRIP2,1.0	HOXA9,1.0	NNAT,1.0	ZDBF2,1.0	FSD2,1.0	RILP,1.0	IFITM6,1.0	BVES,1.0	SKINT10,1.0	HOXA5,1.0	COX8B,1.0	SRPK3,1.0	PPP1R27,1.0	FZD4,1.0	DTNA,1.0	DDIT4L,1.0	PHKA1,1.0	CMBL,1.0	RPL3L,1.0	IL22RA2,1.0	MYLPF,1.0	BANK1,1.0	TNNT1,1.0	PPP1R1A,1.0	TNNT3,1.0	MYO5C,1.0	PKIA,1.0	ADSSL1,1.0	A530053G22RIK,1.0	ITM2A,1.0	AMY1,1.0	VGLL2,1.0	PADI2,1.0	CFAP57,1.0	TARSL2,1.0	LOC100502705,1.0	LYPD2,1.0	TMEM182,1.0	D830039M14RIK,1.0	ENO3,1.0	2310047D07RIK,1.0	C6,1.0	ART1,1.0	2310040G24RIK,1.0	BC034902,1.0	CMYA5,1.0	IL20RA,1.0	FAM19A3,1.0	B430105A11RIK,1.0	MTERF2,1.0	ACAD12,1.0	SOX6,1.0	PDK2,1.0	SMCO1,1.0	APOBEC2,1.0	CCL24,1.0	MYBPC2,1.0	BBOX1,1.0	AMPD1,1.0	AGTR1A,1.0	2900019E01RIK,1.0	PAX7,1.0	MLF1,1.0	MYBPC1,1.0	H19,1.0	FXYD1,1.0	TH,1.0	MYOT,1.0	PXMP2,1.0	KRT15,1.0	RAPSN,1.0	HRC,1.0	COL22A1,1.0	BB144871,1.0	ACHE,1.0	LRRC38,1.0	FOXC2,1.0	TPH2,1.0	CLIC5,1.0	KCNC1,1.0	LRRC39,1.0	LRRC2,1.0	CSRP3,1.0	SEC14L5,1.0	NEU2,1.0	ST8SIA5,1.0	ANKRD2,1.0	MYOC,1.0	CAP2,1.0	TMOD4,1.0	PGAM2,1.0	LCE1M,1.0	MYBPH,1.0	LBX1,1.0	CYP2W1,1.0	TXLNB,1.0	FOSB,1.0	STAC3,1.0	D830026I12RIK,1.0	TCEA3,1.0	PLIN5,1.0	KCNQ5,1.0	TCAP,1.0	SMTNL1,1.0	SMTNL2,1.0	RYR1,1.0	SYNM,1.0	POPDC2,1.0	PRKAG3,1.0	PYGM,1.0	RASL2-9,1.0	KCNA7,1.0	MYPN,1.0	SLC8A3,1.0	1700120C14RIK,1.0	SULT1E1,1.0	AI593442,1.0	1110054M08RIK,1.0	ADAMTSL3,1.0	4930426D05RIK,1.0	TMEM38A,1.0	MYOZ2,1.0	MYOZ3,1.0	MYOZ1,1.0	CAR3,1.0	MLIP,1.0	AGL,1.0	CKM,1.0	ANKRD23,1.0	KLHDC1,1.0	PCDH8,1.0	PLCL2,1.0	SHISA4,1.0	ATP1B4,1.0	PPAPDC3,1.0	SHISA3,1.0	ACYP2,1.0	ATP1B2,1.0	EEF1A2,1.0	OBSCN,1.0	PCP4,1.0	SYPL2,1.0	4930429F24RIK,1.0	YIPF7,1.0	CCDC146,1.0	PNCK,1.0	SUCNR1,1.0	DEFB8,1.0	NEXN,1.0	ASB14,1.0	ASB15,1.0	ASB12,1.0	ATP1A2,1.0	COX6A2,1.0	GLB1L2,1.0	KLHL30,1.0	D930003E18RIK,1.0	BEST2,1.0	ATCAYOS,1.0	TCEAL7,1.0	A830039N20RIK,1.0	ASB10,1.0	ASB11,1.0	NTF3,1.0	NRAP,1.0	UCP3,1.0	CAPN3,1.0	MACROD1,1.0	PITX2,1.0	1110002E22RIK,1.0	MEIOB,1.0	LYNX1,1.0	HIST2H2BB,1.0	ADPRHL1,1.0	DUSP27,1.0	4930550C14RIK,1.0	FGF18,1.0	REEP1,1.0	RCAN2,1.0	MLXIPL,1.0	0610009L18RIK,1.0	CASQ1,1.0	GM7325,1.0	MYF5,1.0	MYF6,1.0	PVALB,1.0	GM11827,1.0	MYOM1,1.0	MYOM2,1.0	HTRA4,1.0	IRS3,1.0	COX7A1,1.0	CUZD1,1.0	TRHDE,1.0	CHRDL2,1.0	MYOM3,1.0	FCNA,1.0	FGF6,1.0	CALCR,1.0	B3GALT2,1.0	SERPINA3C,1.0	CACNA1S,1.0	CLCA2,1.0	SLC38A4,1.0	LINGO3,1.0	HHATL,1.0	TRDN,1.0	UNC45B,1.0	KRT222,1.0	MUP10,1.0	TRIM63,1.0	HMGCS2,1.0	ABCC9,1.0	CAV3,1.0	MUM1L1,1.0	KCNJ16,1.0	NEB,1.0	KY,1.0	MYH1,1.0	MYH2,1.0	ACTA1,1.0	MYH4,1.0	DAB1,1.0	SYNPO2L,1.0	SCN4B,1.0	MAGIX,1.0	ITGB1BP2,1.0	TRIM54,1.0	SLC26A4,1.0	FBP2,1.0	1110046J04RIK,1.0	MYH8,1.0	RETNLA,1.0	ABCB4,1.0	RTN2,1.0	HSPB7,1.0	RASGRF1,1.0	2210016H18RIK,1.0	HSPB6,1.0	GMPR,1.0	LMOD2,1.0	HSPB3,1.0	LMOD1,1.0	5430439G13RIK,1.0	LMOD3,1.0	MYADML2,1.0	KBTBD13,1.0	DUSP13,1.0	PDLIM3,1.0	THPO,1.0	AOX3,1.0	DHRS7C,1.0	AOX1,1.0	ME3,1.0	XIRP1,1.0	OPCML,1.0	CD209F,1.0	REC8,1.0	LGI1,1.0	9130204L05RIK,1.0	2310002L09RIK,1.0	KRT77,1.0	3300002P13RIK,1.0	KLHL40,1.0	CD209B,1.0	DLK1,1.0	KLHL41,1.0	ZFP354B,1.0	2310015B20RIK,1.0	PFKM,1.0	ALDH1A1,1.0	LOC100048884,1.0	ALDH1A2,1.0	PCOLCE2,1.0	MTFP1,1.0	GM9789,1.0	MURC,1.0	CTXN3,1.0	HIST1H2BE,1.0	MYLK2,1.0	SLC47A1,1.0	SMARCD3,1.0	USP13,1.0	CAMK2B,1.0	PERM1,1.0	SIX1,1.0	PPM1J,1.0	ATP2A1,1.0	LDB3,1.0	TTN,1.0	ACTC1,1.0	SRL,1.0	MYLK4,1.0	CLCN1,1.0	CKMT2,1.0	SGCG,1.0	CAND2,1.0	PHKG1,1.0	SGCA,1.0	SIX4,1.0	CACNG1,1.0	2210011C24RIK,1.0	ABCD2,1.0	SNTA1,1.0	CACNG6,1.0	PLET1OS,1.0	
idiopathic pulmonary fibrosis DOID-0050156 human GSE24206 sample 868		KRT5,1.0	MX1,1.0	RSAD2,1.0	SERPIND1,1.0	SYTL1,1.0	DAW1,1.0	DLEC1,1.0	RFX2,1.0	C12ORF75,1.0	SFRP4,1.0	ARMC3,1.0	COL1A1,1.0	SPATA17,1.0	SFRP2,1.0	SNTN,1.0	CCDC80,1.0	SPATA18,1.0	MGP,1.0	SCGB1A1,1.0	CRISPLD1,1.0	FNDC1,1.0	LOC100505764,1.0	PIH1D3,1.0	LRRN1,1.0	NBL1,1.0	MXRA5,1.0	EPHA3,1.0	C1ORF194,1.0	IGHV3-23,1.0	AQP3,1.0	CLDN3,1.0	HS6ST2,1.0	RPS4Y1,1.0	CLDN1,1.0	BSG,1.0	PTGFRN,1.0	MS4A14,1.0	CCDC78,1.0	PTGDS,1.0	EPSTI1,1.0	CHST9,1.0	CFAP53,1.0	ADGB,1.0	DNASE2B,1.0	COG7,1.0	TMEM190,1.0	PPBP,1.0	IFI44,1.0	MOV10,1.0	BPIFB1,1.0	PLEKHS1,1.0	PPP1R1B,1.0	CYP2S1,1.0	HLA-DRB4,1.0	PRR15,1.0	CAPS2,1.0	APOBEC3B,1.0	FANK1,1.0	SPI1,1.0	WDR49,1.0	ZBED8,1.0	CAPSL,1.0	C7ORF57,1.0	ABCA13,1.0	PLA2G7,1.0	IFIT1,1.0	DNALI1,1.0	IFIT3,1.0	BPIFA1,1.0	SOX18,1.0	TSPAN8,1.0	KIF21A,1.0	LINC00537,1.0	SFN,1.0	PROM1,1.0	CCDC96,1.0	SPA17,1.0	LOC100506501,1.0	CCDC113,1.0	CCL24,1.0	ACE,1.0	TAPT1-AS1,1.0	PIFO,1.0	USP9Y,1.0	KRT14,1.0	NME5,1.0	PRSS12,1.0	MMP10,1.0	IGLJ3,1.0	IGLV2-23,1.0	MMP12,1.0	CFHR1,1.0	COL3A1,1.0	TPPP3,1.0	KRT17,1.0	TMEM35,1.0	DCSTAMP,1.0	BHLHE41,1.0	KRT15,1.0	CD24,1.0	CENPT,1.0	CLIC6,1.0	DDR1,1.0	ZNF474,1.0	SLC44A4,1.0	LRRC36,1.0	KIAA1377,1.0	FPR3,1.0	THY1,1.0	C20ORF85,1.0	MEOX1,1.0	CTSK,1.0	COL10A1,1.0	IGHA2,1.0	CEP55,1.0	BBS5,1.0	CTSD,1.0	IL33,1.0	SERPINB4,1.0	SERPINB5,1.0	PRMT6,1.0	SERPINB3,1.0	TXLNGY,1.0	NR1H3,1.0	ZDHHC11,1.0	LOC100290036,1.0	SULF1,1.0	LOC158402,1.0	FABP4,1.0	DHRS9,1.0	MORN3,1.0	CMPK2,1.0	LPPR4,1.0	PNPLA6,1.0	TRIP13,1.0	ENG,1.0	LINC01279,1.0	RAMP2,1.0	SERPINB11,1.0	RYR1,1.0	TMEM54,1.0	CRIP1,1.0	ROBO2,1.0	DMBT1,1.0	ENPP5,1.0	CCL18,1.0	CYP2F1,1.0	GABRP,1.0	SCARA3,1.0	S100A2,1.0	EIF1AY,1.0	PPP1R16A,1.0	IGL,1.0	IGK,1.0	SLFN13,1.0	IFI44L,1.0	CXCL12,1.0	SPOCD1,1.0	CXCL13,1.0	CYP24A1,1.0	LY6E,1.0	APLNR,1.0	CNTN3,1.0	DYDC2,1.0	TMEM178A,1.0	GLB1L,1.0	SCG5,1.0	CCDC153,1.0	SLC28A3,1.0	STEAP3,1.0	DSC3,1.0	C8ORF34,1.0	CAPS,1.0	UGT1A10,1.0	SLC27A2,1.0	KDM1B,1.0	VTCN1,1.0	UCP2,1.0	C1ORF110,1.0	FBLN2,1.0	IFI6,1.0	CASC1,1.0	CXCL14,1.0	KRT6A,1.0	COMP,1.0	LAMP5,1.0	IGKV1OR2-108,1.0	CDH3,1.0	CAPN8,1.0	CCND1,1.0	TEKT1,1.0	IGKC,1.0	SPP1,1.0	PAMR1,1.0	IGFBP2,1.0	LRRC46,1.0	C11ORF88,1.0	LOC100505946,1.0	EPHX1,1.0	IGFBP4,1.0	EPHX2,1.0	RABL2A,1.0	ISG15,1.0	UPK3B,1.0	TMEM231,1.0	TMEM232,1.0	ADRA2A,1.0	CCNA1,1.0	ALDH3A1,1.0	CDHR3,1.0	LCN2,1.0	EFHB,1.0	DYNLRB2,1.0	XAF1,1.0	LINC00260,1.0	DPT,1.0	ROGDI,1.0	NTM,1.0	LGALS3BP,1.0	GXYLT2,1.0	LY75,1.0	GPR87,1.0	KLHL13,1.0	GSTT1,1.0	NTS,1.0	DDX60,1.0	FAM216B,1.0	RGS5,1.0	LOC100506582,1.0	IGLV2-11,1.0	IGHG2,1.0	C1QTNF2,1.0	BTBD2,1.0	ZMAT3,1.0	UBD,1.0	CLCA2,1.0	MUC16,1.0	FAM81B,1.0	IL13RA2,1.0	EGFL6,1.0	MMP7,1.0	GALNT6,1.0	MMP1,1.0	SPATS1,1.0	RHBDD2,1.0	MACC1,1.0	SLC4A11,1.0	MUC5AC,1.0	SORD,1.0	OAS1,1.0	TNFRSF21,1.0	MFAP2,1.0	OAS2,1.0	ADORA2B,1.0	OGN,1.0	OAS3,1.0	TNIP3,1.0	SCGB3A1,1.0	CCDC74A,1.0	PEX6,1.0	RBM20,1.0	IRF6,1.0	SCN4B,1.0	MNS1,1.0	SERPINI2,1.0	LOC100287927,1.0	FBP1,1.0	CHI3L1,1.0	ST6GALNAC1,1.0	STOML3,1.0	KDM5D,1.0	DDX3Y,1.0	IGHV4-31,1.0	ALOX15,1.0	EFCAB12,1.0	TREM2,1.0	CXCL6,1.0	CXCL5,1.0	PLD3,1.0	TTC29,1.0	C15ORF48,1.0	IGKV3D-15,1.0	MDK,1.0	ZBBX,1.0	ERICH5,1.0	VILL,1.0	CPXM1,1.0	C2ORF40,1.0	LOC100507455,1.0	DNAI2,1.0	MUC5B,1.0	FGG,1.0	C9ORF24,1.0	SGPP2,1.0	CLDN7,1.0	CHIT1,1.0	ASPN,1.0	TSPAN15,1.0	GREM1,1.0	APOC1,1.0	PPDPF,1.0	ALDH1A3,1.0	PPAP2C,1.0	SCGB2A1,1.0	CCDC170,1.0	EGFEM1P,1.0	NPIPB3,1.0	EVL,1.0	RSPH1,1.0	RTP4,1.0	MSLN,1.0	C4ORF19,1.0	COL15A1,1.0	PSCA,1.0	SEMA3G,1.0	SLC4A4,1.0	USP18,1.0	FAM179A,1.0	TSPAN11,1.0	OASL,1.0	FAM166B,1.0	PSD3,1.0	PTPRZ1,1.0	VSIG1,1.0	WDR92,1.0	UGT1A6,1.0	FBXO6,1.0	MSMB,1.0	CTHRC1,1.0	
prostate cancer DOID-10283 human GSE3868 sample 639		PPA1,1.0	HSPE1,1.0	TM4SF1,1.0	COL1A2,1.0	PSMC5,1.0	PSG5,1.0	VOPP1,1.0	PSMC3,1.0	VIM,1.0	RPL28,1.0	GLA,1.0	MT1E,1.0	RAN,1.0	EPAS1,1.0	TAGLN,1.0	SERPINE1,1.0	PON2,1.0	MYL12B,1.0	ACTB,1.0	PSMD8,1.0	GNG5,1.0	SNRPD2,1.0	C19ORF53,1.0	CAPNS1,1.0	PSMD1,1.0	AP2S1,1.0	PSMD2,1.0	B2M,1.0	MEST,1.0	SF3B2,1.0	PTGDS,1.0	S100A11,1.0	COX8A,1.0	PRR11,1.0	RPL41,1.0	HLA-J,1.0	TALDO1,1.0	HLA-C,1.0	PBX3,1.0	HLA-B,1.0	HLA-G,1.0	COPZ2,1.0	EXT1,1.0	MLLT11,1.0	RPL27A,1.0	PSME2,1.0	RPS20,1.0	RPS23,1.0	CUTA,1.0	RPL31,1.0	SPON2,1.0	OXTR,1.0	RPL4,1.0	RPL30,1.0	RPL32,1.0	ARL6IP1,1.0	PIEZO1,1.0	MT1X,1.0	TRIOBP,1.0	RPS15,1.0	MT2A,1.0	GNG11,1.0	RPS18,1.0	PTDSS1,1.0	LGALS1,1.0	RPS19,1.0	IER2,1.0	RPS11,1.0	RPS13,1.0	DECR2,1.0	SEC31B,1.0	DUSP1,1.0	TUBB,1.0	SSR4,1.0	TRMT5,1.0	EMP3,1.0	NME1,1.0	GPRC5A,1.0	ID1,1.0	TOMM6,1.0	SGK1,1.0	HIST2H2AA4,1.0	ADM,1.0	DDA1,1.0	PENK,1.0	CTSK,1.0	SEC61B,1.0	TIMP3,1.0	SNX6,1.0	CLIC1,1.0	CTSC,1.0	CCT3,1.0	CAP1,1.0	VKORC1,1.0	GSTO1,1.0	TUBB4B,1.0	ARCN1,1.0	PSMA6,1.0	TMEM158,1.0	LOC100505584,1.0	CKS2,1.0	CD44,1.0	CD63,1.0	CCL11,1.0	NDUFA13,1.0	AKR1B1,1.0	RPLP1,1.0	NOTCH2NL,1.0	TCF21,1.0	PRSS23,1.0	PTGS1,1.0	CST3,1.0	PSMB5,1.0	TUBA1C,1.0	TUBA1B,1.0	CHN1,1.0	CD59,1.0	CCT5,1.0	UBE2C,1.0	RPS9,1.0	TFPI2,1.0	WNT5A,1.0	TPM2,1.0	RARRES2,1.0	PPIA,1.0	PLOD1,1.0	UBE2S,1.0	NUPR1,1.0	UQCRQ,1.0	TGFBI,1.0	FAU,1.0	SQSTM1,1.0	LRP10,1.0	FKBP2,1.0	SRSF2,1.0	TNC,1.0	HSD17B6,1.0	TYMS,1.0	LOXL1,1.0	COX6A1,1.0	CTGF,1.0	NT5E,1.0	CCND3,1.0	TUBB6,1.0	TUBB3,1.0	PTTG1,1.0	CFL1,1.0	ASCC3,1.0	RPS3,1.0	EMC7,1.0	NDUFV2,1.0	HMGN2,1.0	KPNA2,1.0	EPHX1,1.0	IGFBP3,1.0	FST,1.0	DNAJC15,1.0	CREB3,1.0	CAPRIN1,1.0	IFT20,1.0	NACA,1.0	REEP5,1.0	ARPC2,1.0	NCL,1.0	DRAP1,1.0	FTL,1.0	NOP10,1.0	MFGE8,1.0	SELT,1.0	DDX1,1.0	PLAU,1.0	PLAT,1.0	SAT1,1.0	UQCRH,1.0	ACTG2,1.0	CCNB1,1.0	UBC,1.0	TMSB10,1.0	AP2M1,1.0	CD99,1.0	GPX3,1.0	MMP1,1.0	MMP3,1.0	HSPA8,1.0	CMTM6,1.0	TRPA1,1.0	CAV1,1.0	RPL13A,1.0	HSPA2,1.0	TGFBR2,1.0	VCAN,1.0	ITGAE,1.0	NPC2,1.0	RPL37A,1.0	CYCS,1.0	UFD1L,1.0	GLO1,1.0	TNFAIP6,1.0	HMGB1,1.0	HSPB1,1.0	CXCL6,1.0	DRAM1,1.0	PSAP,1.0	ATP5H,1.0	ATP5E,1.0	MFSD1,1.0	LIMCH1,1.0	RRM2,1.0	H2AFZ,1.0	NDUFA1,1.0	RPL23A,1.0	ANXA11,1.0	PRC1,1.0	DCN,1.0	ATOX1,1.0	PKM,1.0	PPAP2A,1.0	ALDH1A1,1.0	MGAT4B,1.0	SLIRP,1.0	UBA52,1.0	MMADHC,1.0	GAPDH,1.0	AURKAIP1,1.0	PFKP,1.0	TPT1,1.0	HDAC1,1.0	HIST1H2BK,1.0	HSP90AB1,1.0	SEMA3C,1.0	DDX21,1.0	ETFA,1.0	KIAA0101,1.0	HSD17B12,1.0	ATP5G3,1.0	ADAMTS5,1.0	CCL2,1.0	POLR2J,1.0	
Fracture of femur C0015802 rat GSE1371 sample 278		LUM,1.0	RPL22,1.0	RPL21,1.0	CMA1,1.0	RPL24,1.0	RPL23,1.0	P8,1.0	LOC100362543,1.0	SCAMP2,1.0	SEPP1,1.0	RGD1562409,1.0	COL1A2,1.0	SFRP4,1.0	MYL6,1.0	COL1A1,1.0	HNRNPK,1.0	DDX39B,1.0	MYL1,1.0	MGP,1.0	NINJ1,1.0	IGH-6,1.0	CD9,1.0	VIM,1.0	RPL26,1.0	RT1-BA,1.0	HNRNPF,1.0	SPARCL1,1.0	RPL28,1.0	RPL27,1.0	CALM2,1.0	RPL29,1.0	PFN1,1.0	CDO1,1.0	CD200,1.0	CYFIP2,1.0	LOC100302372,1.0	IFITM3,1.0	RPL11,1.0	AHNAK,1.0	RPL10,1.0	SERPINE2,1.0	RPL12,1.0	ARPC5L,1.0	AKAP8,1.0	MYL12B,1.0	LOC100366233,1.0	C4B,1.0	MILR1,1.0	BSG,1.0	DDX26B,1.0	RPL15,1.0	SNCG,1.0	RPL14,1.0	RPL17,1.0	RPL19,1.0	SLC12A7,1.0	B2M,1.0	S100A10,1.0	RAB11FIP3,1.0	RPL18,1.0	EGR1,1.0	ARSB,1.0	RT1-CL,1.0	RPL41,1.0	ATP6AP1,1.0	TNNC2,1.0	LOC100364500,1.0	PTOV1,1.0	RGD1563956,1.0	VAT1,1.0	COL2A1,1.0	RPS26,1.0	TCN2,1.0	RPL27A,1.0	LOC366772,1.0	SERPING1,1.0	PPT1,1.0	RPS21,1.0	PSME1,1.0	RPS23,1.0	ITM2B,1.0	EZR,1.0	RPS25,1.0	RT1-DA,1.0	ATP6V1B2,1.0	LOC499182,1.0	RPL5,1.0	RPL6,1.0	CFD,1.0	GABARAP,1.0	RPL31,1.0	SPARC,1.0	RPL3,1.0	RPL4,1.0	RPL30,1.0	TFRC,1.0	RPL35,1.0	PITPNA,1.0	ENO1,1.0	GNS,1.0	MGST1,1.0	RPL9,1.0	UGT1A7C,1.0	LIPA,1.0	RPL8,1.0	RPS16,1.0	RPS15,1.0	CD79B,1.0	LGALS3,1.0	RPS18,1.0	RPS17,1.0	RPS19,1.0	BLOC1S2,1.0	STMN1,1.0	PRDX1,1.0	FTH1,1.0	HMOX1,1.0	RPL37,1.0	SNRPEL1,1.0	RPL36,1.0	GLUL,1.0	APOE,1.0	TSPAN3,1.0	RPS10,1.0	COX2,1.0	SERPINH1,1.0	SEC31A,1.0	RPS12,1.0	RPS11,1.0	TPSAB1,1.0	LOC687048,1.0	TNS3,1.0	CTSB,1.0	FUCA1,1.0	ANXA2,1.0	LOC100361259,1.0	TSC22D1,1.0	ANXA5,1.0	EMP1,1.0	FN1,1.0	GNB2L1,1.0	AKR1A1,1.0	RPL17-PS1,1.0	LOC100363671,1.0	H19,1.0	RHOB,1.0	NME2,1.0	MMP13,1.0	PTMA,1.0	COL3A1,1.0	PIGL,1.0	GAS6,1.0	CD24,1.0	CRLF2,1.0	TOMM6,1.0	IGHG,1.0	ARF4,1.0	TMED10,1.0	LOC100361706,1.0	BTG1,1.0	ARF1,1.0	RPN2,1.0	SDC4,1.0	ARPC1B,1.0	CLTC,1.0	CLTA,1.0	PTH1R,1.0	LITAF,1.0	OAZ1,1.0	LOC100362110,1.0	CTSS,1.0	MAP1LC3A,1.0	LDHA,1.0	CTSL,1.0	CTSK,1.0	SEC61B,1.0	ANKRD1,1.0	TMED2,1.0	CTSH,1.0	TIMP1,1.0	CD37,1.0	TIMP2,1.0	RPS15A,1.0	RPS27A,1.0	CTSC,1.0	CD53,1.0	PGAM1,1.0	BGN,1.0	PRSS35,1.0	APRT,1.0	TMEM59,1.0	TJP1,1.0	FABP4,1.0	HNRNPA2B1,1.0	CANX,1.0	CD48,1.0	SLC29A1,1.0	ARF6,1.0	VMP1,1.0	SRPX,1.0	C1QB,1.0	CSTB,1.0	CD63,1.0	RT1-CE12,1.0	MCPT10,1.0	GRN,1.0	LOC683399,1.0	RPLP0,1.0	RT1-CE16,1.0	FSTL1,1.0	LOC100363469,1.0	CAPG,1.0	RGD1564318,1.0	CRIP2,1.0	GNAI3,1.0	CST3,1.0	TMSB4X,1.0	FCGRT,1.0	TUBA1C,1.0	RPL18A,1.0	AKAP12,1.0	BGLAP,1.0	CKB,1.0	COL11A1,1.0	XDH,1.0	SCD1,1.0	RT1.AA,1.0	CD59,1.0	SRSF11,1.0	CAR2,1.0	CD74,1.0	RPS8,1.0	RPS9,1.0	CRTAP,1.0	RPS6,1.0	RPS7,1.0	ATP1B3,1.0	VCAM1,1.0	PPP1CB,1.0	EEF1A1,1.0	MORF4L2,1.0	PPIA,1.0	COL5A2,1.0	COL5A1,1.0	LOC100365094,1.0	FAU,1.0	SRSF5,1.0	S100A4,1.0	ERP29,1.0	MYADM,1.0	PPIB,1.0	LOC688684,1.0	PCNA,1.0	NDRG4,1.0	TPSB2,1.0	LOC360231,1.0	SLFN2,1.0	CD81,1.0	ZFAND6,1.0	DGKA,1.0	ZFP36L1,1.0	MRFAP1,1.0	MCPT1,1.0	CLU,1.0	RT1-DB1,1.0	PLOD2,1.0	METRNL,1.0	CXCL14,1.0	LOC100364212,1.0	LOXL1,1.0	PAPSS2,1.0	LMNA,1.0	PPP1CC,1.0	COMP,1.0	TUBB5,1.0	GPC1,1.0	RPS5,1.0	RPS2,1.0	SPP1,1.0	RPS3,1.0	CPA3,1.0	ATP6V0C,1.0	CYBA,1.0	EEF2,1.0	LOC100362049,1.0	SDCBP,1.0	ACLY,1.0	EIF4G2,1.0	PVALB,1.0	ATP6V1A,1.0	ATP6V1D,1.0	CBFB,1.0	ACTG1,1.0	EIF2S3X,1.0	PMEPA1,1.0	IBSP,1.0	ATP6V1F,1.0	TMSB10,1.0	GPX3,1.0	RPL13A,1.0	MT3,1.0	NEB,1.0	RPS3A,1.0	MMP9,1.0	DNM1,1.0	PPP2R5A,1.0	NFKBIA,1.0	RCN3,1.0	MYH4,1.0	DAB2,1.0	CPE,1.0	EEF1G,1.0	MCM7,1.0	THRSP,1.0	MAN2B1,1.0	DDX3X,1.0	CPQ,1.0	YWHAE,1.0	YWHAB,1.0	ITPR3,1.0	PSAP,1.0	ACP5,1.0	EIF4H,1.0	RGD1561694,1.0	RGD1561333,1.0	PCOLCE,1.0	YWHAZ,1.0	LOC100364265,1.0	DCN,1.0	SLC25A17,1.0	LCK,1.0	DAD1,1.0	TXNIP,1.0	P4HB,1.0	UBA52,1.0	SLC25A5,1.0	EIF3B,1.0	TPT1,1.0	C1R,1.0	LOC689899,1.0	C1S,1.0	ATP2A1,1.0	RPL10A,1.0	USE1,1.0	LOC361942,1.0	THBS4,1.0	RPS4X,1.0	FYN,1.0	HNRNPA3,1.0	GUSB,1.0	RPL7A,1.0	
pancreatic ductal adenocarcinoma DOID-3498 mouse GSE53659 sample 699		LUM,1.0	RPL24,1.0	H2-AA,1.0	COL1A2,1.0	MYL6,1.0	COL1A1,1.0	CD9,1.0	RBP1,1.0	RBP2,1.0	VIM,1.0	UQCRC1,1.0	SPARCL1,1.0	RPL28,1.0	RPL27,1.0	MYL9,1.0	EAR12,1.0	TPRGL,1.0	POMP,1.0	RPL13,1.0	SERPINE2,1.0	1810009J06RIK,1.0	ATP5A1,1.0	2210407C18RIK,1.0	RNASET2B,1.0	PRAP1,1.0	MUC3,1.0	GNG5,1.0	CAPNS1,1.0	ABI3BP,1.0	SERPINF1,1.0	RPL14,1.0	RPL19,1.0	S100A10,1.0	GM12508,1.0	RPL18,1.0	LOC630855,1.0	S100A11,1.0	FZD1,1.0	GM10335,1.0	TMA7,1.0	EIF1,1.0	RPS27RT,1.0	VAMP8,1.0	FAT1,1.0	SERPING1,1.0	PSME1,1.0	PRR13,1.0	RPL6,1.0	CFD,1.0	GABARAP,1.0	RPL3,1.0	RPL14-PS1,1.0	RPL34,1.0	TMEM98,1.0	RPL9,1.0	ISLR,1.0	CFP,1.0	RPL7,1.0	LYPD8,1.0	RPL8,1.0	C3,1.0	CYB5R3,1.0	SCPEP1,1.0	PLAC8,1.0	PRDX5,1.0	ADH1,1.0	PRDX1,1.0	RPL36,1.0	A730098P11RIK,1.0	SERPINH1,1.0	PROM1,1.0	IER3,1.0	IGH-VJ558,1.0	RPS16-PS2,1.0	ANXA1,1.0	ANXA2,1.0	ANXA3,1.0	TPI1,1.0	ANXA5,1.0	H3F3B,1.0	FN1,1.0	H19,1.0	COL3A1,1.0	MMP14,1.0	GM5805,1.0	FXYD5,1.0	FXYD3,1.0	CILP,1.0	GM12657,1.0	ADA,1.0	GAS6,1.0	HMGN2-PS1,1.0	BTG1,1.0	ARF1,1.0	ABHD4,1.0	CLTC,1.0	LITAF,1.0	THY1,1.0	OAZ1,1.0	EPCAM,1.0	LDHA,1.0	CSRP2,1.0	TIMP3,1.0	SH3BGRL3,1.0	TIMP1,1.0	TIMP2,1.0	RPS15A,1.0	CCL21A,1.0	DYNLL1,1.0	MDH2,1.0	GSTO1,1.0	BGN,1.0	SULF2,1.0	LRG1,1.0	COX6B1,1.0	FABP2,1.0	COL4A1,1.0	SNX17,1.0	GM3601,1.0	COL4A2,1.0	PLIN2,1.0	LOC100503721,1.0	TKT,1.0	FABP1,1.0	GRN,1.0	RPLP0,1.0	HEXA,1.0	NDUFA13,1.0	PIGR,1.0	RPLP2,1.0	HEXB,1.0	FSTL1,1.0	TUBA1A,1.0	PSMB7,1.0	TMSB4X,1.0	FCGRT,1.0	TUBA1B,1.0	OLFML3,1.0	PSMB3,1.0	PSMB4,1.0	MRC1,1.0	CKB,1.0	PGLYRP1,1.0	GSN,1.0	RPS8,1.0	OAZ1-PS,1.0	TPM4,1.0	DEFA5,1.0	TPM2,1.0	SERPINA3N,1.0	GOLM1,1.0	RPSA,1.0	PPP1CA,1.0	MORF4L1,1.0	MORF4L2,1.0	FCGR3,1.0	OLFM4,1.0	LY6A,1.0	FKBP9,1.0	LY6E,1.0	S100A6,1.0	LY6D,1.0	SERPINB6A,1.0	SQSTM1,1.0	SNRPE,1.0	UGT1A10,1.0	GM13430,1.0	DEFA-RS1,1.0	H2-K1,1.0	CLU,1.0	CTGF,1.0	PPP1CC,1.0	LAPTM4A,1.0	LAMP2,1.0	TUBB5,1.0	LAMP1,1.0	CDH1,1.0	FLNA,1.0	CFL1,1.0	RPS5,1.0	RBBP7,1.0	RPS2,1.0	SPP1,1.0	HMGN1,1.0	F2R,1.0	IGFBP4,1.0	IGFBP3,1.0	PGD,1.0	SLC9A3R1,1.0	E430024C06RIK,1.0	ARPC2,1.0	LCN2,1.0	IGKV8-30,1.0	H2-AB1,1.0	CSF1R,1.0	CLEC4N,1.0	UQCRB,1.0	LOC100048552,1.0	CORO1A,1.0	SAT1,1.0	GM12481,1.0	EFHD2,1.0	IGFBP7,1.0	TMSB10,1.0	PLS3,1.0	AP2M1,1.0	GPX1,1.0	ACTR3,1.0	GPX3,1.0	EIF5A,1.0	GPX4,1.0	RPL13A,1.0	GKN3,1.0	APOA4,1.0	BICC1,1.0	CYB5A,1.0	TMBIM1,1.0	MFAP5,1.0	FCGR2B,1.0	NPC2,1.0	LCP1,1.0	RPL37A,1.0	APOA1,1.0	TMBIM6,1.0	LYZ1,1.0	SLC25A3,1.0	TRF,1.0	LYZ2,1.0	ATP5J,1.0	ATP5D,1.0	CES2C,1.0	PLTP,1.0	ATP5B,1.0	PSAP,1.0	ATP5H,1.0	RPL36A,1.0	ACP5,1.0	COX4I1,1.0	NDUFA3,1.0	RPL35A,1.0	RPL23A,1.0	CDC42,1.0	PKM,1.0	RPS3A1,1.0	APOC2,1.0	GM1821,1.0	TXNIP,1.0	EIF3F,1.0	SLC25A5,1.0	GAPDH,1.0	ITGB2,1.0	MTCH1,1.0	3930401B19RIK,1.0	EIF4A1,1.0	LSP1,1.0	HSP90AB1,1.0	ITGB5,1.0	NCKAP1,1.0	RPL10A,1.0	CCL9,1.0	SUMO2,1.0	CCL6,1.0	RPL7A,1.0	IGKV6-23,1.0	GM3150,1.0	ACTN4,1.0	TM4SF4,1.0	KRT8,1.0	KRT7,1.0	PPP2R1A,1.0	ACSL5,1.0	TM4SF5,1.0	CCDC80,1.0	MGP,1.0	MXRA8,1.0	CALM2,1.0	PFN1,1.0	CALM1,1.0	APP,1.0	IFITM2,1.0	IFITM3,1.0	TAGLN,1.0	SFRP1,1.0	AQP1,1.0	MYL12B,1.0	PNP,1.0	ACTB,1.0	C4B,1.0	BSG,1.0	SNRPD2,1.0	TCEB2,1.0	GM6402,1.0	B2M,1.0	H2-EB1,1.0	TMEM50A,1.0	TALDO1,1.0	VASP,1.0	RPS26,1.0	MYL12A,1.0	RPL27A,1.0	SDC1,1.0	RPS21,1.0	ITM2A,1.0	RPS23,1.0	ITM2B,1.0	ITM2C,1.0	SPARC,1.0	ENO1B,1.0	CYP3A11,1.0	CYP3A13,1.0	PCBP1,1.0	MGST1,1.0	IFI30,1.0	LGALS4,1.0	RPS15,1.0	LGALS3,1.0	RPS18,1.0	LGALS2,1.0	LGALS1,1.0	FTH1,1.0	PPY,1.0	APOE,1.0	RPS10,1.0	LGALS9,1.0	RPS11,1.0	RPS13,1.0	CTSB,1.0	A130040M12RIK,1.0	AKR1A1,1.0	LILRB4,1.0	COX6C,1.0	1200015M12RIK,1.0	RHOB,1.0	NME2,1.0	PTMA,1.0	KRT19,1.0	KRT18,1.0	TFF3,1.0	CLPTM1L,1.0	PABPC1,1.0	TFF1,1.0	ALDOB,1.0	CALR,1.0	ALDOA,1.0	REG3B,1.0	DAZAP2,1.0	REG3G,1.0	CTSZ,1.0	NEDD8,1.0	KRT20,1.0	CTSS,1.0	HINT1,1.0	SNX3,1.0	CLEC7A,1.0	SPRR2A1,1.0	SPRR2A2,1.0	CTSH,1.0	FCER1G,1.0	CTSE,1.0	CTSD,1.0	CLIC1,1.0	CTSC,1.0	CD52,1.0	VKORC1,1.0	BCAP31,1.0	TMEM176A,1.0	1200016E24RIK,1.0	TMEM176B,1.0	FKBP1A,1.0	CHIL3,1.0	CD44,1.0	C1QC,1.0	ECM1,1.0	C1QB,1.0	C1QA,1.0	COX5A,1.0	CSTB,1.0	GDI2,1.0	CTNNB1,1.0	CRIP1,1.0	COX5B,1.0	CRIP2,1.0	GNAI2,1.0	FCGBP,1.0	CST3,1.0	GM10709,1.0	FTL1,1.0	RPL18A,1.0	GM6788,1.0	CTNNA1,1.0	RAC1,1.0	SPTAN1,1.0	SPINK4,1.0	PDGFRB,1.0	CAR2,1.0	CD74,1.0	SCARA3,1.0	MPEG1,1.0	SHISA5,1.0	IGJ,1.0	TYROBP,1.0	GM16374,1.0	PPIA,1.0	COL5A2,1.0	COL5A1,1.0	GSTA4,1.0	GSTA1,1.0	TGFBI,1.0	FAU,1.0	APLNR,1.0	MYADM,1.0	GDA,1.0	NDUFB11,1.0	SEPW1,1.0	CD81,1.0	MRFAP1,1.0	PEBP1,1.0	FBLN2,1.0	LOXL1,1.0	HBB-B1,1.0	COX6A1,1.0	BASP1,1.0	C1S1,1.0	COTL1,1.0	DENND5A,1.0	IDH1,1.0	POSTN,1.0	ATP6V0C,1.0	PRNP,1.0	LHFP,1.0	DSTN,1.0	CYBA,1.0	GM19420,1.0	COL6A1,1.0	CDH11,1.0	COL6A3,1.0	GNB2,1.0	COL6A2,1.0	DYNLRB1,1.0	CDHR5,1.0	ATP6V0E,1.0	MFGE8,1.0	VIL1,1.0	TXN1,1.0	VCP,1.0	LGALS3BP,1.0	ACTG1,1.0	HTRA1,1.0	COX7A2,1.0	ACTG2,1.0	TGM2,1.0	CNN3,1.0	CNN2,1.0	UBC,1.0	CALD1,1.0	BC094435,1.0	CYC1,1.0	SRGN,1.0	MMP2,1.0	HSPA8,1.0	MSN,1.0	PYY,1.0	HIGD2A,1.0	TAPBP,1.0	NFKBIA,1.0	ACTA2,1.0	GM5526,1.0	MYH9,1.0	ALPI,1.0	DBI,1.0	DEFA24,1.0	SYNGR2,1.0	AKP3,1.0	LASP1,1.0	MKNK2,1.0	CPXM1,1.0	YWHAH,1.0	HIST1H2AO,1.0	ALOX5AP,1.0	PCOLCE,1.0	FNDC3B,1.0	DCN,1.0	CLDN7,1.0	VDAC2,1.0	LTF,1.0	H2-T23,1.0	THBS1,1.0	PRELP,1.0	ATP5G3,1.0	CYGB,1.0	GPI1,1.0	ARHGDIA,1.0	AY761184,1.0	ARHGDIB,1.0	MAPK3,1.0	EAR2,1.0	EAR3,1.0	CHCHD2,1.0	NPTN,1.0	
systemic lupus erythematosus DOID-9074 human GSE55447 sample 1077		TMEM194A,1.0	ACVR1,1.0	NIPSNAP3A,1.0	IL1R1,1.0	ZNF283,1.0	CCZ1B,1.0	YOD1,1.0	ZFYVE26,1.0	MAPK13,1.0	CLNS1A,1.0	IFI27,1.0	FDX1,1.0	SUB1,1.0	CYP20A1,1.0	ZSCAN25,1.0	TFAM,1.0	POLR3K,1.0	LEF1,1.0	OR8G2,1.0	SLC35B3,1.0	CHIC2,1.0	KDELR2,1.0	PNKP,1.0	TESK2,1.0	NOLC1,1.0	NAIF1,1.0	TMEM74,1.0	ADCY3,1.0	CBLB,1.0	HS6ST1,1.0	TMEM70,1.0	PRPSAP2,1.0	C16ORF96,1.0	PDCD11,1.0	MTHFD1L,1.0	FLRT2,1.0	C19ORF52,1.0	ST3GAL5,1.0	SLAMF8,1.0	TYW1,1.0	SDS,1.0	SNUPN,1.0	PHC3,1.0	ALG9,1.0	STAC,1.0	PHKA1,1.0	KIAA0391,1.0	HDHD1,1.0	FERMT2,1.0	ZZZ3,1.0	ADCK2,1.0	KLHDC8B,1.0	SNORD104,1.0	LINC00667,1.0	ZNF138,1.0	XKR4,1.0	CFB,1.0	TFRC,1.0	ZBTB2,1.0	PDGFC,1.0	WDR41,1.0	HSPH1,1.0	CYB5R4,1.0	GRPEL2,1.0	C14ORF2,1.0	GOLGA1,1.0	KCNMB4,1.0	MCMBP,1.0	GLUL,1.0	ZNF800,1.0	TIMM17A,1.0	A2M,1.0	CCDC112,1.0	SLC33A1,1.0	RDX,1.0	OR52A1,1.0	SSR3,1.0	LINC00294,1.0	KLHL2,1.0	BTN3A3,1.0	ITFG1,1.0	AKR7A2P1,1.0	FUBP3,1.0	KLHL9,1.0	ARHGEF9,1.0	EXOC2,1.0	ERGIC1,1.0	RAB7B,1.0	TMED10,1.0	MEG3,1.0	TGFA,1.0	METTL21B,1.0	PTPRJ,1.0	ATXN3,1.0	PP7080,1.0	SH3PXD2A,1.0	VPS8,1.0	SMYD2,1.0	CD38,1.0	JARID2,1.0	UTP14C,1.0	MAP4K2,1.0	BRD3,1.0	MRPS25,1.0	MGMT,1.0	NR1H3,1.0	PCDHB14,1.0	DEFB106B,1.0	ARCN1,1.0	KIAA0196,1.0	FABP2,1.0	SEC23IP,1.0	PSMA2,1.0	AGPS,1.0	TPST1,1.0	SNX16,1.0	ZNF219,1.0	PPARG,1.0	ZNF217,1.0	C16ORF87,1.0	TRUB2,1.0	ZNF330,1.0	SLC43A2,1.0	PELI3,1.0	LPCAT2,1.0	AP4E1,1.0	TMEM53,1.0	RAB22A,1.0	TMEM144,1.0	C16ORF72,1.0	IFIH1,1.0	AIFM3,1.0	SMPD1,1.0	NUSAP1,1.0	NOP14-AS1,1.0	ZMYM6NB,1.0	CCT5,1.0	JAK2,1.0	RAP2C-AS1,1.0	TFAP2D,1.0	YIPF6,1.0	RSBN1,1.0	KLHL24,1.0	TMEM251,1.0	HIC2,1.0	FAM91A1,1.0	CNOT6,1.0	STIM2,1.0	UBXN10,1.0	ELMO2,1.0	YPEL1,1.0	GPHB5,1.0	CCDC152,1.0	ZCCHC6,1.0	ANKS3,1.0	ODC1,1.0	SLC1A3,1.0	ASAP3,1.0	NUP160,1.0	TMEM241,1.0	DOCK11,1.0	EIF4ENIF1,1.0	RAB20,1.0	TMEM127,1.0	TMEM248,1.0	ANKRD33,1.0	DENND5B,1.0	MAP3K8,1.0	SLC16A6,1.0	HELQ,1.0	DENND2D,1.0	ARID5B,1.0	MR1,1.0	CYBB,1.0	LRRC42,1.0	EIF2S1,1.0	C12ORF4,1.0	GGCT,1.0	MED20,1.0	MKRN2,1.0	FAM175B,1.0	STT3B,1.0	STT3A,1.0	SPIRE1,1.0	SULT6B1,1.0	EIF4G3,1.0	AK2,1.0	KLHL12,1.0	SLC41A2,1.0	IPO8,1.0	C1ORF52,1.0	IL18RAP,1.0	OIP5-AS1,1.0	FUK,1.0	HACL1,1.0	ACAA1,1.0	MARK3,1.0	MOAP1,1.0	DNM1L,1.0	PPP1R12A,1.0	VBP1,1.0	CBX4,1.0	EIF2AK2,1.0	LAMB2,1.0	FAM219B,1.0	DHCR24,1.0	NUP133,1.0	TGFBR1,1.0	MSL1,1.0	QKI,1.0	COQ5,1.0	TNFRSF21,1.0	CLCN6,1.0	ZNF516,1.0	MCM6,1.0	ATG4A,1.0	NSRP1,1.0	USP38,1.0	RNU4ATAC,1.0	CXCL9,1.0	DDX41,1.0	PLD1,1.0	SAV1,1.0	PPWD1,1.0	PHTF1,1.0	FCHO2,1.0	ORC2,1.0	FUNDC1,1.0	DVL3,1.0	TMEM209,1.0	CPXM2,1.0	CIITA,1.0	LONRF1,1.0	FNIP1,1.0	PDLIM7,1.0	PAAF1,1.0	OXR1,1.0	TSTD2,1.0	UNC5C,1.0	ZBTB38,1.0	KIAA1024L,1.0	KCTD2,1.0	KIAA0232,1.0	LOC100419583,1.0	SELENBP1,1.0	KCTD9,1.0	RP2,1.0	RSPH3,1.0	RQCD1,1.0	RUNDC1,1.0	CXORF38,1.0	VIPAS39,1.0	RBM45,1.0	NXT1,1.0	NUP107,1.0	GPR89B,1.0	LDB2,1.0	UHRF2,1.0	NFYC-AS1,1.0	DDX21,1.0	DDX60L,1.0	TTL,1.0	SH3YL1,1.0	HHEX,1.0	ZNF609,1.0	FIP1L1,1.0	PDSS1,1.0	VPS35,1.0	NIFK,1.0	CHCHD1,1.0	ZNF841,1.0	
Neurological pain disorder C0423704 rat GSE2636 sample 129		ENTPD1,1.0	LUM,1.0	RPL22,1.0	MX1,1.0	AP1S1,1.0	RPL24,1.0	CACNA2D1,1.0	CNBP,1.0	PLEKHA1,1.0	MX2,1.0	COL1A2,1.0	DYNC1LI2,1.0	COL1A1,1.0	HNRNPK,1.0	SCD,1.0	MYL1,1.0	MGP,1.0	NINJ1,1.0	VIM,1.0	UQCRC2,1.0	RPL26,1.0	HNRNPF,1.0	STX1A,1.0	APP,1.0	ATF3,1.0	IFITM3,1.0	AHNAK,1.0	RPL10,1.0	RALA,1.0	ADCY2,1.0	TPRG1L,1.0	LOC100366233,1.0	RPL17,1.0	LOC100134871,1.0	SF3B1,1.0	B2M,1.0	S100A10,1.0	RAB11FIP3,1.0	PTGDS,1.0	BATF3,1.0	RPL41,1.0	TNNC2,1.0	GADD45A,1.0	EAF1,1.0	NR2F6,1.0	RGD621098,1.0	RGD1563956,1.0	DHFR,1.0	MYL12A,1.0	EHD4,1.0	MYLPF,1.0	TNNT3,1.0	PSME4,1.0	BIN1,1.0	SERPING1,1.0	VAMP2,1.0	RPS23,1.0	PRR13,1.0	RPS25,1.0	PLA1A,1.0	RT1-DA,1.0	PTP4A1,1.0	LOC499182,1.0	RPL5,1.0	RPL31,1.0	SPARC,1.0	RPL4,1.0	RPL35,1.0	PTTG1IP,1.0	ENO1,1.0	RPL9,1.0	RPS16,1.0	RPS17,1.0	GALR3,1.0	STMN1,1.0	RPL37,1.0	COX3,1.0	TSPAN3,1.0	RPL39,1.0	COX1,1.0	APOD,1.0	LOC687048,1.0	TNS3,1.0	HOXC8,1.0	STAT5A,1.0	ANXA1,1.0	JUN,1.0	ANXA2,1.0	TPI1,1.0	LOC100361259,1.0	JUP,1.0	ATPIF1,1.0	HBA1,1.0	GNB2L1,1.0	COX6C,1.0	OLR1469,1.0	H19,1.0	DUSP7,1.0	RHOC,1.0	PTMA,1.0	COL3A1,1.0	TUBB2B,1.0	CCNG1,1.0	PABPC4,1.0	GAS7,1.0	BARHL2,1.0	GUCY2C,1.0	REG3B,1.0	RT1-M5,1.0	BTG1,1.0	PTPRO,1.0	RPS27L,1.0	LITAF,1.0	LOC100362110,1.0	CTSS,1.0	ACAT2,1.0	LDHA,1.0	RPS15A,1.0	RPS27A,1.0	MDH2,1.0	GFRA1,1.0	SERPINB9,1.0	TUBB4B,1.0	PPP2CA,1.0	GAL,1.0	TPST2,1.0	TJP1,1.0	FABP5,1.0	HNRNPA2B1,1.0	PLP1,1.0	PLIN2,1.0	OAT,1.0	OLR1696,1.0	RT1-CE12,1.0	GRN,1.0	RPLP0,1.0	RT1-CE16,1.0	PTN,1.0	FSTL1,1.0	LOC100363469,1.0	TUBA1A,1.0	PIGZ,1.0	TMSB4X,1.0	TUBA1C,1.0	FTL1,1.0	TUBA1B,1.0	NPY,1.0	SOSTDC1,1.0	SLC17A7,1.0	TSPO,1.0	CD59,1.0	G6PC,1.0	CAR3,1.0	CD74,1.0	RPS8,1.0	CKM,1.0	RPS6,1.0	RT1-EC2,1.0	COLQ,1.0	EEF1A1,1.0	PCP4,1.0	COL5A2,1.0	PMP22,1.0	S100A4,1.0	MYADM,1.0	AGRN,1.0	LOC688684,1.0	LOC360231,1.0	UCP2,1.0	RT1-DB1,1.0	COX6A2,1.0	NDRG2,1.0	LMNA,1.0	RELN,1.0	ZFP36,1.0	BASP1,1.0	SCN7A,1.0	GPC1,1.0	TPM1,1.0	SPP1,1.0	RPS3,1.0	IDH1,1.0	ATP6V0C,1.0	LOC683761,1.0	GOT2,1.0	NSG1,1.0	EEF2,1.0	FOXN3,1.0	ADRA2B,1.0	ACLY,1.0	QDPR,1.0	NACA,1.0	MAL,1.0	SYCN,1.0	PFKFB4,1.0	CNP,1.0	ATP6,1.0	COPB1,1.0	LGALS3BP,1.0	ACTG1,1.0	ARL2,1.0	PLAT,1.0	CNN3,1.0	SNN,1.0	UBC,1.0	EIF2S3X,1.0	NDN,1.0	LOC499355,1.0	TXNRD1,1.0	NEB,1.0	RPS3A,1.0	SSTR3,1.0	TGFBR1,1.0	MYH1,1.0	TNFRSF21,1.0	ACTA1,1.0	MYH4,1.0	EEF1G,1.0	SERINC1,1.0	NPR2,1.0	NCAM1,1.0	TGFBRAP1,1.0	LYZ2,1.0	DBI,1.0	HSPB1,1.0	PDLIM1,1.0	GRK6,1.0	PSAP,1.0	TMSBL1,1.0	YWHAQ,1.0	COX4I1,1.0	PGK1,1.0	LOC501503,1.0	PRPH,1.0	ZFP94,1.0	LOC100360587,1.0	ADCYAP1,1.0	PKM,1.0	GAP43,1.0	ALDH1A1,1.0	VGF,1.0	OLR1280,1.0	GALM,1.0	MYLK2,1.0	CRP,1.0	CAMK2D,1.0	ITGB1,1.0	EIF4A2,1.0	CEBPD,1.0	LOC689899,1.0	C1S,1.0	ITGB4,1.0	YBX1,1.0	CRMP1,1.0	ATP2A1,1.0	MSMO1,1.0	LOC361942,1.0	CYP4A8,1.0	RPS4X,1.0	TNNI2,1.0	CCL2,1.0	RPL7A,1.0	
Barrett's esophagus DOID-9206 human GSE34619 sample 453		ARL14,1.0	SLC12A2,1.0	TM4SF4,1.0	SYTL2,1.0	KRT8,1.0	KRT7,1.0	ACSL5,1.0	MYO7B,1.0	C12ORF75,1.0	LOC730102,1.0	AZGP1,1.0	CAPN13,1.0	GPR160,1.0	FAR2,1.0	TLN2,1.0	TMEM63A,1.0	AHCYL2,1.0	CCDC68,1.0	ADH1C,1.0	CALML4,1.0	MST1R,1.0	IL2RG,1.0	ITLN1,1.0	MUC1,1.0	CREB3L1,1.0	MUC2,1.0	FLRT3,1.0	KIAA1324,1.0	PLCE1,1.0	APOL1,1.0	MUC6,1.0	FER1L4,1.0	FER1L6,1.0	C9ORF152,1.0	FZD5,1.0	EDEM3,1.0	VPS13C,1.0	PRKCA,1.0	KIAA1244,1.0	PDZK1,1.0	CMBL,1.0	IL17RB,1.0	XKR9,1.0	BPIFB1,1.0	ACER2,1.0	PLEKHS1,1.0	VNN1,1.0	CYP2S1,1.0	MEP1B,1.0	DPCR1,1.0	HOXB5,1.0	NOSTRIN,1.0	MEP1A,1.0	CYSTM1,1.0	CHST5,1.0	MRAP2,1.0	CFTR,1.0	HOXB6,1.0	CFB,1.0	HHLA2,1.0	NAPEPLD,1.0	MS4A8,1.0	DAZ3,1.0	DAZ2,1.0	SLC6A20,1.0	ADH6,1.0	EPS8,1.0	ADH4,1.0	LGALS4,1.0	LIPF,1.0	FAM134B,1.0	PLAC8,1.0	ANPEP,1.0	SI,1.0	RASSF6,1.0	TSPAN8,1.0	REG4,1.0	PIP5K1B,1.0	AGMO,1.0	TSPAN3,1.0	TSPAN1,1.0	PROM1,1.0	SLC10A5,1.0	CENPV,1.0	GSDMB,1.0	CHKA,1.0	RANBP17,1.0	TMC7,1.0	LHFPL2,1.0	TMC5,1.0	LYZ,1.0	MIR622,1.0	IGLJ3,1.0	SULT1B1,1.0	TOX3,1.0	SLC7A7,1.0	GPR128,1.0	TFF3,1.0	CLDN18,1.0	TFF2,1.0	TFF1,1.0	ANKS4B,1.0	IGHD,1.0	SGK2,1.0	ALDOB,1.0	RHOU,1.0	AFAP1-AS1,1.0	CCL28,1.0	GUCY2C,1.0	CLIC6,1.0	REG3A,1.0	GRAMD1B,1.0	SLC44A4,1.0	SERPINA1,1.0	PTPRR,1.0	ABHD2,1.0	ACY1,1.0	HNF4G,1.0	TMPRSS3,1.0	PTPRK,1.0	IQGAP2,1.0	TMEM163,1.0	PTPRJ,1.0	KRT20,1.0	LRRC31,1.0	PTPRH,1.0	SULT1C2,1.0	EPCAM,1.0	UGT8,1.0	C6ORF58,1.0	RHPN2,1.0	MIR192,1.0	C11ORF24,1.0	CTSE,1.0	TM4SF20,1.0	IGHA1,1.0	FAM46C,1.0	AKR1C3,1.0	SLC39A14,1.0	FMO5,1.0	ANO5,1.0	F5,1.0	RNASE1,1.0	LIMA1,1.0	FABP2,1.0	PLCB4,1.0	A4GNT,1.0	RNF128,1.0	AADAC,1.0	PPARG,1.0	FMOD,1.0	FABP1,1.0	PTGER2,1.0	PIGR,1.0	GCNT1,1.0	MIA2,1.0	FCGBP,1.0	SMPD3,1.0	ADAM28,1.0	SULT1E1,1.0	DMBT1,1.0	GCNT3,1.0	AGR3,1.0	GCNT4,1.0	GPA33,1.0	AGR2,1.0	SLC17A4,1.0	SPINK4,1.0	ARHGEF38,1.0	RARRES3,1.0	IGJ,1.0	GOLM1,1.0	SEMA4G,1.0	BTNL3,1.0	LRRC66,1.0	SPINK1,1.0	ARHGAP26,1.0	MUC3B,1.0	BTNL8,1.0	TMPRSS15,1.0	ERN2,1.0	SLC9A4,1.0	OLFM4,1.0	PKP2,1.0	LOC388022,1.0	SCFV,1.0	PRR15L,1.0	OTC,1.0	SLC28A2,1.0	PVRL3,1.0	ABCG2,1.0	IGKV3-20,1.0	GDA,1.0	DGKD,1.0	REP15,1.0	SLC1A1,1.0	ASAP2,1.0	ATP2C2,1.0	PBLD,1.0	SLC9A1,1.0	SLC9A2,1.0	NT5E,1.0	CAPN9,1.0	ARHGAP42,1.0	HSD17B2,1.0	IGKC,1.0	MISP,1.0	BCL2L15,1.0	REPS2,1.0	CADPS2,1.0	POSTN,1.0	MUC17,1.0	HGD,1.0	B3GALT5,1.0	PGC,1.0	PDIA5,1.0	TMEM2,1.0	HNF1A-AS1,1.0	CDHR2,1.0	NMUR2,1.0	PRO2012,1.0	CDH17,1.0	CLRN3,1.0	BIRC3,1.0	VIL1,1.0	MAP3K13,1.0	SLC26A3,1.0	DOCK5,1.0	KCNE3,1.0	SLC38A11,1.0	SLC41A2,1.0	SEL1L3,1.0	HID1,1.0	RHOBTB1,1.0	CYP2C19,1.0	GOLIM4,1.0	DDX60,1.0	IGHG4,1.0	RGS2,1.0	IGHG1,1.0	MUC13,1.0	CLCA1,1.0	PLS1,1.0	SLC37A1,1.0	GALNT6,1.0	ABCC3,1.0	HMGCS2,1.0	GALNT4,1.0	MMP1,1.0	PLCH1,1.0	GKN2,1.0	TRPA1,1.0	GKN1,1.0	CDC42BPA,1.0	CATSPERB,1.0	FAM177B,1.0	CPS1,1.0	IRF8,1.0	FBP1,1.0	KCNK5,1.0	ITPR3,1.0	SLC40A1,1.0	LAMC2,1.0	CYP3A4,1.0	DPP4,1.0	CA2,1.0	FUT8,1.0	VILL,1.0	BCAS1,1.0	TCF7L2,1.0	MUC5B,1.0	UGT2B15,1.0	DAPK1,1.0	ANXA13,1.0	ANXA10,1.0	AKR7L,1.0	TM6SF2,1.0	SELENBP1,1.0	MLPH,1.0	TSPAN15,1.0	MYO1A,1.0	ALDH1A1,1.0	PLA2G10,1.0	HKDC1,1.0	OCIAD2,1.0	KCTD14,1.0	ANG,1.0	MET,1.0	KDELR3,1.0	GALM,1.0	UGT2B7,1.0	PIWIL4,1.0	TRIM31,1.0	ATP2A3,1.0	DDX60L,1.0	IGHV3-48,1.0	SLC4A4,1.0	NR3C2,1.0	HSD17B11,1.0	MYRFL,1.0	USH1C,1.0	HEPH,1.0	CLMN,1.0	VSIG1,1.0	IGF2BP2,1.0	EPS8L3,1.0	ATP7B,1.0	KCNJ3,1.0	MSMB,1.0	
Teratospermia UMLS CUI-C0919628 human GSE6872 sample 953		IQCF6,1.0	FLJ25694,1.0	PLEKHA3,1.0	DNAAF3,1.0	LRRC37A2,1.0	PLEKHA5,1.0	ISL1,1.0	ARHGAP22-IT1,1.0	MEX3B,1.0	HSPA1A,1.0	PFN2,1.0	TLN1,1.0	CPEB3,1.0	LOC100129380,1.0	PRINS,1.0	RNF7,1.0	AQP3,1.0	RGPD2,1.0	DNM1P46,1.0	SNX27,1.0	MUC4,1.0	NUMBL,1.0	TSPYL4,1.0	PRR11,1.0	CCDC37-AS1,1.0	TMEM190,1.0	C10ORF35,1.0	CMBL,1.0	LOC100510697,1.0	NANOG,1.0	LOC388882,1.0	XKR4,1.0	FAM89A,1.0	CSTF3,1.0	SCARNA2,1.0	LYPD4,1.0	NRARP,1.0	FGF14-IT1,1.0	WFDC3,1.0	GSPT1,1.0	FAM134C,1.0	GUCD1,1.0	SYNCRIP,1.0	NDUFB2-AS1,1.0	ZNF280B,1.0	CYP2R1,1.0	LOC100507273,1.0	HOXC6,1.0	LOC100507279,1.0	IER3,1.0	GPR18,1.0	HYMAI,1.0	COLCA1,1.0	NSUN6,1.0	FLJ46875,1.0	GAB2,1.0	IL1A,1.0	RNF148,1.0	PRPF19,1.0	LYRM5,1.0	LOC100132884,1.0	ELL,1.0	SUZ12P1,1.0	CSDE1,1.0	SEC14L1,1.0	DND1,1.0	TRIM4,1.0	SEC61B,1.0	PCMTD1,1.0	UBXN6,1.0	FAM46C,1.0	GPR1,1.0	SCD5,1.0	GP1BB,1.0	GTF2H3,1.0	DYNLL2,1.0	TRBV27,1.0	TM9SF2,1.0	SPCS1,1.0	MAPRE1,1.0	PRO2214,1.0	ZNF695,1.0	ZNF330,1.0	PHF2,1.0	WRB,1.0	ADAM21,1.0	ZDHHC23,1.0	UNG,1.0	JARID2-AS1,1.0	MIEF1,1.0	SCARNA17,1.0	TUBA1B,1.0	OPHN1,1.0	GCNT3,1.0	AP3S1,1.0	RAB8A,1.0	REV3L,1.0	FBXW12,1.0	SYCE1L,1.0	BTBD6,1.0	GOLGA6L2,1.0	KLHL20,1.0	DHDDS,1.0	FAM161B,1.0	MSH3,1.0	COX20,1.0	CCDC152,1.0	LOC100507424,1.0	TBC1D28,1.0	INPP1,1.0	HCG2P7,1.0	UBXN2A,1.0	SRSF2,1.0	PCAT6,1.0	NDRG2,1.0	TMEM241,1.0	NDRG1,1.0	PDPR,1.0	LINC00917,1.0	TUBB6,1.0	WIF1,1.0	RBBP6,1.0	LAMP1,1.0	FAM172A,1.0	USP1,1.0	BRWD1-IT2,1.0	MAN1B1-AS1,1.0	ACSS1,1.0	MB21D1,1.0	LOC84214,1.0	ZNF541,1.0	LOC339988,1.0	DDX59,1.0	SLC30A3,1.0	SCP2D1,1.0	PPTC7,1.0	CKAP5,1.0	FAM90A1,1.0	PGF,1.0	RHEB,1.0	LHX2,1.0	MAL,1.0	TCF7,1.0	EIF4G1,1.0	ND6,1.0	HTRA4,1.0	PECR,1.0	MYL6B,1.0	LOC731932,1.0	AMMECR1L,1.0	HCAR3,1.0	IPO9,1.0	BAG5,1.0	FGF9,1.0	KIAA0894,1.0	DBIL5P,1.0	LINC01467,1.0	SH3GL3,1.0	CBLN1,1.0	UNC45A,1.0	SMURF1,1.0	FKSG49,1.0	LOC284242,1.0	ZZEF1,1.0	PEX5,1.0	TMBIM4,1.0	NT5C1B,1.0	SPACA3,1.0	TRIM59,1.0	SMKR1,1.0	C14ORF37,1.0	DNASE2,1.0	DOCK3,1.0	SFT2D2,1.0	TSGA10,1.0	SHANK3,1.0	HS3ST3A1,1.0	LOC283728,1.0	SMIM6,1.0	LINC01095,1.0	SMG1P2,1.0	CEP164,1.0	HHCM,1.0	HMGB1,1.0	LBH,1.0	DNAJB2,1.0	BCL7A,1.0	PDE4C,1.0	DDI1,1.0	SERF2,1.0	COX4I1,1.0	RPS6KC1,1.0	APOPT1,1.0	EIF4E,1.0	METTL17,1.0	FAM71C,1.0	GLIDR,1.0	MCL1,1.0	HN1L,1.0	RWDD4,1.0	TSTD2,1.0	FAM209A,1.0	PRC1,1.0	UNC5D,1.0	FAM209B,1.0	CECR1,1.0	LINC00906,1.0	DAD1,1.0	LEF1-AS1,1.0	CDIP1,1.0	NACAP1,1.0	ZNF611,1.0	SLC25A5,1.0	SPG21,1.0	LOC101927305,1.0	NXT1,1.0	SEC11A,1.0	CARKD,1.0	LOC440570,1.0	UHRF1,1.0	LOC100506948,1.0	CAND2,1.0	MAT2A,1.0	TDG,1.0	LOC100289333,1.0	FBXO7,1.0	ZNF721,1.0	STK32C,1.0	
neurofibromatosis DOID-8712 mouse GSE1482 sample 666		CHGB,1.0	ENTPD4,1.0	SLC12A2,1.0	GPR37L1,1.0	CCK,1.0	PCDHGA10,1.0	EID1,1.0	NISCH,1.0	SST,1.0	SUCLG1,1.0	CALM2,1.0	CALM3,1.0	CDK16,1.0	STX1A,1.0	CALM1,1.0	APP,1.0	STXBP1,1.0	ATP6V0D1,1.0	WBP2,1.0	CPNE6,1.0	LRP1,1.0	SCX,1.0	LY6C1,1.0	HERC1,1.0	PSMD3,1.0	SPOCK1,1.0	CLPTM1,1.0	RABAC1,1.0	SNCB,1.0	PRKCG,1.0	PAQR7,1.0	RPL41,1.0	XBP1,1.0	TMED9,1.0	COG6,1.0	PLK2,1.0	PRKCE,1.0	ERDR1,1.0	PRKCB,1.0	ANK3,1.0	ALG2,1.0	PTOV1,1.0	D17WSU92E,1.0	LPHN1,1.0	MIR686,1.0	AIMP1,1.0	RNF208,1.0	PRKAR1A,1.0	BIN1,1.0	VAMP2,1.0	TAGLN3,1.0	ITM2B,1.0	GABARAP,1.0	ISCA1,1.0	SCHIP1,1.0	PCBP1,1.0	ENO2,1.0	ATXN7L3B,1.0	HSPH1,1.0	PPP3R1,1.0	FAM134A,1.0	TSPAN7,1.0	PCBP2,1.0	FTH1,1.0	FEZF2,1.0	ATP6V1C1,1.0	PRKACA,1.0	SCN1B,1.0	GSTM5,1.0	PDHA1,1.0	TSC22D4,1.0	SEC16A,1.0	UBE2G1,1.0	COX6C,1.0	RHOB,1.0	CS,1.0	SLC7A5,1.0	CLDN11,1.0	PTMA,1.0	NCOR2,1.0	VSNL1,1.0	ALDOC,1.0	ALDOA,1.0	SGK1,1.0	IGSF8,1.0	ARF5,1.0	DDR1,1.0	GABRB1,1.0	MRPS14,1.0	CLTC,1.0	TIMM13,1.0	CSDE1,1.0	THY1,1.0	CX3CL1,1.0	KALRN,1.0	PPP3CA,1.0	NEUROD2,1.0	LDHA,1.0	SH3BGRL,1.0	SNX3,1.0	EPS15,1.0	PACSIN1,1.0	SPTBN2,1.0	RAB6A,1.0	1110008P14RIK,1.0	PSD,1.0	DYNLL1,1.0	PGAM1,1.0	SYP,1.0	TTC3,1.0	TUBB4A,1.0	TOMM34,1.0	FKBP1A,1.0	DDB1,1.0	GATM,1.0	NFIB,1.0	FAM195B,1.0	NOV,1.0	PLP1,1.0	ZFP131,1.0	DLD,1.0	MAPRE3,1.0	DYNC1H1,1.0	NPDC1,1.0	VMP1,1.0	LPPR2,1.0	RYR2,1.0	RNASEK,1.0	NDUFA13,1.0	PTMS,1.0	PCLO,1.0	CST3,1.0	TMSB4X,1.0	JPH3,1.0	TUBA1C,1.0	TUBA1B,1.0	UBL3,1.0	NPY,1.0	ENPP2,1.0	SCD2,1.0	GIT1,1.0	GSN,1.0	CAR2,1.0	CD164,1.0	MOG,1.0	LMO4,1.0	ZBTB16,1.0	APLP2,1.0	PRAF2,1.0	PDAP1,1.0	CORO2B,1.0	GRIN1,1.0	TUBA4A,1.0	EEF1A2,1.0	MORF4L1,1.0	SKI,1.0	TMEM259,1.0	UQCRQ,1.0	LY6E,1.0	MYADM,1.0	GRINA,1.0	YPEL3,1.0	NDRG4,1.0	RGS14,1.0	CHPF,1.0	CD81,1.0	CTNND2,1.0	MRFAP1,1.0	ARHGAP39,1.0	HSP90B1,1.0	NDRG1,1.0	COX6A1,1.0	RXRB,1.0	LAMP1,1.0	CFL1,1.0	NCDN,1.0	NPTX1,1.0	GM10845,1.0	MYPOP,1.0	ATP6V0C,1.0	PRNP,1.0	BNIP3L,1.0	KCNAB2,1.0	LOC674800,1.0	CACNB3,1.0	MAG,1.0	ARPC3,1.0	DLG4,1.0	ARPC4,1.0	MAL,1.0	ARPC2,1.0	FSCN1,1.0	TCF4,1.0	ST6GALNAC5,1.0	MFGE8,1.0	EIF4G3,1.0	PVALB,1.0	OSBPL1A,1.0	ATP6V1A,1.0	ATP6V1D,1.0	ARHGEF25,1.0	LRRC58,1.0	AK1,1.0	ROGDI,1.0	ACTG1,1.0	NPEPPS,1.0	ACTG2,1.0	PALM,1.0	MBP,1.0	FLOT1,1.0	CYC1,1.0	ACTR3,1.0	ACTR2,1.0	HSP90AA1,1.0	CBX6,1.0	H2-T18,1.0	HSPA5,1.0	HSPA8,1.0	CADPS,1.0	MT1,1.0	MT3,1.0	MT2,1.0	SEPT5,1.0	DNM1,1.0	EPN1,1.0	PPP2R5A,1.0	EPN2,1.0	DBNDD2,1.0	SMDT1,1.0	ARL2BP,1.0	BCL6,1.0	CPE,1.0	HAGH,1.0	SERPINI1,1.0	NDUFS2,1.0	R3HDM1,1.0	SNAP25,1.0	YWHAG,1.0	RTN1,1.0	HPCA,1.0	RAP1GDS1,1.0	MOBP,1.0	KLC2,1.0	CAPZB,1.0	BOK,1.0	YWHAH,1.0	MARCKSL1,1.0	NDUFA7,1.0	HIST1H2AL,1.0	ZFP94,1.0	YWHAZ,1.0	GABRG2,1.0	ADCYAP1,1.0	PKM,1.0	NELL2,1.0	CORT,1.0	GLRB,1.0	DNAJA3,1.0	RBM42,1.0	OCIAD1,1.0	HIST1H2BC,1.0	TPT1,1.0	RNF10,1.0	BECN1,1.0	EIF4A2,1.0	WDR1,1.0	HSP90AB1,1.0	NCKAP1,1.0	WDR5,1.0	MFF,1.0	NRGN,1.0	TTR,1.0	ADD1,1.0	SEPT7,1.0	POLR2A,1.0	OXCT1,1.0	GM2A,1.0	PTK2B,1.0	BNIP3,1.0	AAMP,1.0	NOMO1,1.0	NPTN,1.0	
idiopathic pulmonary fibrosis DOID-0050156 human GSE44723 sample 851		EPHA5,1.0	TMEM52B,1.0	CADM1,1.0	ZNF281,1.0	AFAP1,1.0	ARMC9,1.0	MALL,1.0	SFRP4,1.0	KIAA1217,1.0	MGP,1.0	SPINT2,1.0	PCDHB3,1.0	RBP1,1.0	TTTY15,1.0	LACC1,1.0	CRISPLD1,1.0	TNFSF4,1.0	FNDC1,1.0	ITGBL1,1.0	TNFSF9,1.0	GSAP,1.0	CPEB4,1.0	CDO1,1.0	ASB1,1.0	FGL2,1.0	CBLB,1.0	STATH,1.0	KIAA1211,1.0	RBM26-AS1,1.0	FNBP1L,1.0	SFRP1,1.0	RPS4Y1,1.0	CRACR2A,1.0	LRP8,1.0	TOB1,1.0	CLDN1,1.0	NTN4,1.0	FLRT2,1.0	SUSD5,1.0	HOXA3,1.0	SYNDIG1,1.0	PTGFRN,1.0	CYP1B1,1.0	CHST15,1.0	HES1,1.0	WLS,1.0	SAMD3,1.0	PTGDS,1.0	PROSER2,1.0	EGR3,1.0	FZD8,1.0	PLA2G4A,1.0	NUAK1,1.0	IL17RD,1.0	BACE2,1.0	RPL27A,1.0	HECW2,1.0	CFD,1.0	SLC22A4,1.0	OXTR,1.0	CFI,1.0	PCDH10,1.0	GATA6,1.0	PDGFA,1.0	F11R,1.0	ICAM1,1.0	CYP4V2,1.0	EPB41L3,1.0	LYPD1,1.0	KIF21A,1.0	ARSG,1.0	FAM65C,1.0	TMEM200A,1.0	A2M,1.0	CGA,1.0	LOC100507039,1.0	PPAPDC1A,1.0	FUCA1,1.0	FOXD1,1.0	USP9Y,1.0	CCL20,1.0	FN1,1.0	LIF,1.0	TMEM171,1.0	SORCS2,1.0	DIEXF,1.0	SLC7A5,1.0	TMEFF2,1.0	APBB1IP,1.0	IL1B,1.0	CRLF1,1.0	SOCS2-AS1,1.0	KRT19,1.0	PTPRB,1.0	FAM20A,1.0	ARHGEF3,1.0	REN,1.0	TLR4,1.0	TENM3,1.0	CITED2,1.0	PTPRR,1.0	FAM43A,1.0	PRL,1.0	STC2,1.0	GRIK2,1.0	MEDAG,1.0	LRRC2,1.0	FAM171A1,1.0	TMEM169,1.0	SLC22A15,1.0	UGCG,1.0	COL10A1,1.0	EMB,1.0	ANKRD1,1.0	KRTAP1-5,1.0	OR7E47P,1.0	ANKRD6,1.0	CD36,1.0	HSD11B1,1.0	PF4V1,1.0	IL33,1.0	SERPINB2,1.0	GPR37,1.0	FAM46C,1.0	GCH1,1.0	TXLNGY,1.0	G0S2,1.0	SCD5,1.0	ADAM12,1.0	QPCT,1.0	PCDHB14,1.0	SERPINB9,1.0	SULF1,1.0	ZFY,1.0	TMEM154,1.0	MN1,1.0	DHRS9,1.0	LRRN4CL,1.0	RNF128,1.0	GPAM,1.0	AADAC,1.0	GDPD1,1.0	LPPR4,1.0	FMOD,1.0	RAMP1,1.0	PNPLA3,1.0	FKBP11,1.0	CCL13,1.0	MEGF6,1.0	CSTA,1.0	IL24,1.0	AMIGO2,1.0	LOC101928231,1.0	FMN2,1.0	SLC20A1,1.0	FSTL3,1.0	HERPUD1,1.0	PTGS2,1.0	LCE3D,1.0	ESM1,1.0	SERTAD4,1.0	GPR133,1.0	MINOS1,1.0	DNER,1.0	OLR1,1.0	CD55,1.0	CORIN,1.0	CSGALNACT1,1.0	BCHE,1.0	EIF1AY,1.0	LOC285812,1.0	GDF10,1.0	SHISA2,1.0	SCG5,1.0	CNIH3,1.0	STEAP2,1.0	C8ORF34,1.0	STEAP1,1.0	CHRNA1,1.0	CELSR1,1.0	NALCN,1.0	CXCL14,1.0	NKD2,1.0	CTGF,1.0	FGD4,1.0	COMP,1.0	RELN,1.0	TMEM246,1.0	CCND2,1.0	SH3BP4,1.0	GPC4,1.0	BAALC,1.0	SH3BP5,1.0	NPTX1,1.0	SLC39A8,1.0	SPP1,1.0	SLC16A6,1.0	KCND2,1.0	IGFBP5,1.0	SYT1,1.0	ATP8B1,1.0	IGFBP3,1.0	TMEM132B,1.0	INHBA,1.0	KRT34,1.0	DNAJC15,1.0	MAF,1.0	MAFF,1.0	H1F0,1.0	LOX,1.0	STK26,1.0	CDH11,1.0	ST6GALNAC5,1.0	MFGE8,1.0	SERTAD4-AS1,1.0	CEMIP,1.0	C3ORF70,1.0	IRS2,1.0	NTM,1.0	FAM13B,1.0	DOCK8,1.0	TACSTD2,1.0	FAM228A,1.0	PLAT,1.0	GSTT1,1.0	FGF1,1.0	TGM2,1.0	HHAT,1.0	PODXL,1.0	NDN,1.0	PLXNA2,1.0	MFAP3L,1.0	PABPC4L,1.0	VDR,1.0	SRGN,1.0	HSPA5,1.0	KSR1,1.0	NAP1L3,1.0	LOC153577,1.0	SHROOM2,1.0	KISS1,1.0	MFAP5,1.0	ARL4C,1.0	BMP2,1.0	IL6,1.0	ITGB1BP1,1.0	CPE,1.0	TRIM58,1.0	DSG2,1.0	KCNK1,1.0	KCNK6,1.0	CXCL8,1.0	KDM5D,1.0	SHC3,1.0	DDX3Y,1.0	PTPN22,1.0	HTR2A,1.0	NREP,1.0	ADAMTS12,1.0	AFF3,1.0	DPP4,1.0	C15ORF48,1.0	CALB2,1.0	DNAJB9,1.0	LINC00674,1.0	DACT1,1.0	PPP1R14A,1.0	IRX3,1.0	DSP,1.0	PPP1R14C,1.0	NLGN4Y,1.0	TAF13,1.0	NEGR1,1.0	LOC100506718,1.0	KIAA1549L,1.0	SORL1,1.0	KLF5,1.0	PTHLH,1.0	SNTB1,1.0	FAM167A,1.0	GREM1,1.0	MYO1D,1.0	IGDCC4,1.0	B4GALT6,1.0	PNMAL1,1.0	COL15A1,1.0	THBS1,1.0	LAMA1,1.0	NR3C2,1.0	HDAC9,1.0	THBD,1.0	CBS,1.0	HEPH,1.0	CCL7,1.0	SLITRK4,1.0	LRIG1,1.0	EPHB1,1.0	ZPLD1,1.0	KCNJ2,1.0	CTHRC1,1.0	
Cancer of the Stomach C0024623 human GSE2685 sample 361		LUM,1.0	RPL24,1.0	RPL23,1.0	ACTN1,1.0	KRT7,1.0	HSPE1,1.0	COL1A2,1.0	ASS1,1.0	CCT6A,1.0	COL1A1,1.0	HNRNPK,1.0	DDX39B,1.0	MGP,1.0	SPINT2,1.0	CD9,1.0	SLPI,1.0	MT1H,1.0	RPL28,1.0	MYL9,1.0	NBL1,1.0	CALM2,1.0	PFN1,1.0	IDO1,1.0	HSPA1B,1.0	IFITM3,1.0	RPL11,1.0	KDELR2,1.0	CCNI,1.0	IFITM1,1.0	TAGLN,1.0	PON3,1.0	RPL13,1.0	RPL12,1.0	PON2,1.0	PRCP,1.0	ACTB,1.0	LOC728830,1.0	BSG,1.0	CAPNS1,1.0	LOC100133662,1.0	STOM,1.0	CPNE1,1.0	AP2S1,1.0	RPL17,1.0	TCEB1,1.0	RPL19,1.0	B2M,1.0	S100A10,1.0	PRSS3,1.0	RPL18,1.0	S100A11,1.0	RPL41,1.0	ATP6AP1,1.0	XRCC6,1.0	HLA-C,1.0	HLA-A,1.0	RPS26P8,1.0	EIF1,1.0	RPS27,1.0	PTP4A2,1.0	CYP27A1,1.0	HSPG2,1.0	RPS29,1.0	RPL27A,1.0	CSNK2B,1.0	SERPING1,1.0	HYOU1,1.0	RNPS1,1.0	RPS21,1.0	PSME1,1.0	RPL31,1.0	SPARC,1.0	ANP32B,1.0	RPL32,1.0	RPL35,1.0	TXN,1.0	WFDC2,1.0	PCBP1,1.0	ATP5C1,1.0	ENO1,1.0	TMEM97,1.0	RPL9,1.0	IFI30,1.0	RPL7,1.0	C2,1.0	RPL8,1.0	C3,1.0	RPS16,1.0	RPS17,1.0	LGALS2,1.0	LGALS1,1.0	RPS19,1.0	RPL23AP82,1.0	PRDX1,1.0	FTH1,1.0	APOE,1.0	TSPAN3,1.0	RPL39,1.0	RPS10,1.0	TNFSF10,1.0	A2M,1.0	SERPINH1,1.0	RPL38,1.0	JUNB,1.0	ARSE,1.0	RPS11,1.0	APOD,1.0	IER3,1.0	CTSA,1.0	ANXA2,1.0	ANXA4,1.0	TUBB,1.0	HBA1,1.0	FN1,1.0	GNB2L1,1.0	COX6C,1.0	MMP11,1.0	PDZK1IP1,1.0	SLC7A5,1.0	BST2,1.0	MMP12,1.0	PTMA,1.0	COL3A1,1.0	KRT18,1.0	KRT17,1.0	CEACAM6,1.0	TFF3,1.0	PABPC1,1.0	ALDOA,1.0	CD24,1.0	COL18A1,1.0	SERPINA3,1.0	DDR1,1.0	HIST2H2AA3,1.0	SERPINA1,1.0	RPN1,1.0	MRPS12,1.0	RPN2,1.0	SDC4,1.0	ARPC1B,1.0	PEA15,1.0	ECHS1,1.0	STIP1,1.0	EPCAM,1.0	CTSK,1.0	C1QBP,1.0	TIMP3,1.0	SSR2,1.0	CTSH,1.0	RPS15A,1.0	CTSD,1.0	CLIC1,1.0	CCT4,1.0	CCT3,1.0	NPM1,1.0	IL32,1.0	BCAP31,1.0	SRP9P1,1.0	G0S2,1.0	PARP1,1.0	DHRS2,1.0	RNASE2,1.0	DDB1,1.0	COL4A1,1.0	GATM,1.0	HNRNPA2B1,1.0	RPSAP26,1.0	COL4A2,1.0	SAA2,1.0	HLA-DPB1,1.0	CD46,1.0	TKT,1.0	MAPRE1,1.0	LAD1,1.0	CD63,1.0	GRN,1.0	PYGB,1.0	RPLP2,1.0	CTNNB1,1.0	RPLP1,1.0	GSTP1,1.0	TUBA1A,1.0	GNAI2,1.0	CST2,1.0	RPL18A,1.0	CST1,1.0	PSMB3,1.0	PSMB4,1.0	CXCR4,1.0	GPNMB,1.0	PSMB2,1.0	CCT5,1.0	CD74,1.0	GDF15,1.0	UBE2C,1.0	S100A2,1.0	APLP2,1.0	RPS7,1.0	TAP1,1.0	ATP1B3,1.0	ATP1B1,1.0	AGT,1.0	EEF1A1,1.0	MORF4L2,1.0	PPIA,1.0	RAB31,1.0	LOC100130308,1.0	TGFBI,1.0	LY6E,1.0	ZYX,1.0	S100A4,1.0	SQSTM1,1.0	SNRPE,1.0	FKBP4,1.0	PPIB,1.0	SNRPB,1.0	TPSB2,1.0	CD81,1.0	PARK7,1.0	SLC1A5,1.0	IFI6,1.0	FBL,1.0	KRT6A,1.0	LAMP1,1.0	GPC1,1.0	IGKC,1.0	FLNA,1.0	CFL1,1.0	CSE1L,1.0	RPS5,1.0	GPC3,1.0	RPS2,1.0	SPP1,1.0	RPS3,1.0	HMGN1,1.0	PDIA3,1.0	RPL29P11,1.0	NONO,1.0	IGFBP4,1.0	SHFM1,1.0	CYBA,1.0	ISG15,1.0	EEF2,1.0	PDIA6,1.0	EFNA1,1.0	NACA,1.0	COL6A3,1.0	ARPC2,1.0	NCL,1.0	LCN2,1.0	FSCN1,1.0	SMS,1.0	FTL,1.0	FGFR4,1.0	MFGE8,1.0	LOC100133951,1.0	CD151,1.0	ACTG1,1.0	PLAU,1.0	HTRA1,1.0	UQCRH,1.0	GATAD1,1.0	IGHG4,1.0	EEF1B2,1.0	CNN2,1.0	PI3,1.0	EIF3CL,1.0	TMSB10,1.0	ACAA2,1.0	LOC100133842,1.0	GPX1,1.0	MMP7,1.0	SRGN,1.0	HSP90AA1,1.0	MMP1,1.0	HSPA5,1.0	GPX4,1.0	PLA2G2A,1.0	MMP3,1.0	MSN,1.0	RPL13A,1.0	SEPT2,1.0	APOA2,1.0	PTPN12,1.0	SORD,1.0	RPS3A,1.0	HMGA1,1.0	MMP9,1.0	ACTA2,1.0	NPC2,1.0	EEF1D,1.0	RPL37A,1.0	EEF1G,1.0	MYH9,1.0	PSMD11,1.0	CXCL8,1.0	YWHAB,1.0	LOC100133583,1.0	GLO1,1.0	CXCL2,1.0	HMGB1,1.0	CXCL1,1.0	HSPB1,1.0	RAD21,1.0	MDK,1.0	FCGR3B,1.0	FABP5P9,1.0	PSAP,1.0	IRAK1,1.0	YWHAQ,1.0	PGK1,1.0	PTCRA,1.0	H2AFX,1.0	RPL35A,1.0	LSR,1.0	SOD1,1.0	PKM,1.0	LAGE3,1.0	LTBR,1.0	APOC1,1.0	IMPDH2,1.0	CTDSP2,1.0	RAB13,1.0	EIF3F,1.0	SLC25A6,1.0	EIF3E,1.0	GAPDH,1.0	TPT1,1.0	RPL21P46,1.0	ITGB1,1.0	EIF4A1,1.0	C1R,1.0	MSLN,1.0	HSP90AB1,1.0	C1S,1.0	YBX1,1.0	ATP2A2,1.0	RPS27AP16,1.0	HSPD1,1.0	ATP5G2,1.0	HSD17B10,1.0	ARHGDIB,1.0	MIF-AS1,1.0	TRIM28,1.0	NOMO2,1.0	HNRNPA1,1.0	
Huntington's disease DOID-12858 human GSE24250 sample 466		ACSL1,1.0	RPL23,1.0	HN1,1.0	PISD,1.0	C20ORF24,1.0	C14ORF159,1.0	MYL6,1.0	VIM,1.0	LOC728825,1.0	RPL28,1.0	CPVL,1.0	PFN1,1.0	IFITM2,1.0	RPL11,1.0	FGL2,1.0	AQP9,1.0	PRCP,1.0	MYL12B,1.0	FRAT1,1.0	RPL36AL,1.0	FRAT2,1.0	RPL19,1.0	S100A10,1.0	S100A12,1.0	NFE2,1.0	HLA-J,1.0	HLA-C,1.0	HLA-B,1.0	HLA-G,1.0	COMMD8,1.0	FTH1P5,1.0	VNN2,1.0	TDP2,1.0	PLBD1,1.0	HLA-DRB4,1.0	RPS24,1.0	RPL6,1.0	LPGAT1,1.0	RPL34,1.0	GMFG,1.0	ICAM3,1.0	PTTG1IP,1.0	RPL9,1.0	IFI30,1.0	CFP,1.0	MARC1,1.0	PPP3R1,1.0	PPP4C,1.0	RPS18,1.0	LGALS1,1.0	FTH1,1.0	ARL6IP5,1.0	LTA4H,1.0	FAM65B,1.0	CD14,1.0	LYN,1.0	ANXA1,1.0	ANXA2,1.0	ANXA3,1.0	H3F3B,1.0	HBA1,1.0	GNB2L1,1.0	NBPF10,1.0	LILRB3,1.0	LYZ,1.0	TLR2,1.0	PTMA,1.0	SLC7A7,1.0	TLR8,1.0	SGK1,1.0	HIST2H2AA4,1.0	BTG1,1.0	HBB,1.0	ARPC1B,1.0	CTSZ,1.0	FPR2,1.0	FPR1,1.0	KRT23,1.0	CLEC7A,1.0	SH3BGRL3,1.0	TIMP1,1.0	FCER1G,1.0	CD36,1.0	CLIC1,1.0	PACSIN2,1.0	CAP1,1.0	BCAP31,1.0	IFNGR1,1.0	IFNGR2,1.0	RNASE6,1.0	QPCT,1.0	HCK,1.0	TMEM59,1.0	PSMA6,1.0	HADHB,1.0	PSMA4,1.0	MS4A6A,1.0	HNRNPA2B1,1.0	PLP2,1.0	HLA-DPB1,1.0	RLIM,1.0	TKT,1.0	GDI2,1.0	CAB39,1.0	FAM45A,1.0	PYGL,1.0	ZDHHC7,1.0	CRIP1,1.0	TUBA1A,1.0	CST7,1.0	TBC1D3H,1.0	LILRA6,1.0	CST3,1.0	TMSB4X,1.0	TUBA1C,1.0	TUBA1B,1.0	CXCR2,1.0	XPO6,1.0	OPHN1,1.0	TSPO,1.0	METTL9,1.0	CD55,1.0	IL4R,1.0	CD74,1.0	GCA,1.0	RARRES3,1.0	RPS7,1.0	ATP1B3,1.0	TYROBP,1.0	PPP1CA,1.0	PPIA,1.0	RAB31,1.0	CLEC4A,1.0	XIST,1.0	FAU,1.0	ZYX,1.0	S100A6,1.0	S100A4,1.0	NCF1,1.0	RPL13AP6,1.0	PTPN6,1.0	S100A9,1.0	NSMAF,1.0	FAM8A1,1.0	SLA,1.0	NCF1C,1.0	PPP1CC,1.0	PYCARD,1.0	LAPTM4A,1.0	CFL1,1.0	COTL1,1.0	MGAM,1.0	CD97,1.0	PGD,1.0	ARPC3,1.0	ARPC2,1.0	GNB2,1.0	ERH,1.0	RSRP1,1.0	CREB5,1.0	IL7R,1.0	NCF2,1.0	HCAR3,1.0	IGLV1-44,1.0	EEF1B2,1.0	GLIPR1,1.0	UBC,1.0	RGS2,1.0	EFHD2,1.0	FLOT1,1.0	ACTR2,1.0	SRGN,1.0	HSPA6,1.0	CMTM6,1.0	KCNJ15,1.0	HNRNPA1P10,1.0	RPL13A,1.0	TNFRSF1A,1.0	TNFRSF1B,1.0	FES,1.0	LCP1,1.0	H3F3AP4,1.0	HLA-DRA,1.0	CYCS,1.0	DOCK2,1.0	CYAT1,1.0	CELF2,1.0	BCL2A1,1.0	HMGB1,1.0	HMGB2,1.0	FCGR3A,1.0	SEP15,1.0	PSAP,1.0	LBR,1.0	MCL1,1.0	RNF24,1.0	H2AFZ,1.0	GZMA,1.0	RNASET2,1.0	HAUS4,1.0	SOD2,1.0	LMBRD1,1.0	GZMK,1.0	NAGK,1.0	EVI2A,1.0	EIF3L,1.0	LTB,1.0	PTMAP5,1.0	PFDN5,1.0	GAPDH,1.0	SEC11A,1.0	RNF13,1.0	ALAS2,1.0	USP10,1.0	PLEK,1.0	KIAA1551,1.0	SQRDL,1.0	RPS4X,1.0	RPS6KA1,1.0	ALDH2,1.0	CDIPT,1.0	
Idiopathic fibrosing alveolitis C0085786 human GSE10921 sample 272		ATP6V1E1,1.0	ACTN1,1.0	JMJD8,1.0	DKK3,1.0	HNRNPC,1.0	APP,1.0	TAGLN,1.0	SYNPO2,1.0	DPYSL3,1.0	SPOCK1,1.0	XBP1,1.0	ST13,1.0	FOXF1,1.0	FZD7,1.0	CSNK1E,1.0	EIF1,1.0	BACE2,1.0	QARS,1.0	FAT1,1.0	SPATS2L,1.0	SERPING1,1.0	MRVI1,1.0	CRYAB,1.0	RPL5,1.0	GABARAP,1.0	CUTA,1.0	SPON2,1.0	PHB2,1.0	RPL3,1.0	ECI1,1.0	WFDC1,1.0	PTTG1IP,1.0	TMEM98,1.0	CD1C,1.0	MYLK,1.0	RPL8,1.0	C3,1.0	ADH5,1.0	SOX4,1.0	AP1S2,1.0	GLUL,1.0	SOX9,1.0	A2M,1.0	RPS13,1.0	CTSA,1.0	TSC22D1,1.0	MYOF,1.0	AKR1A1,1.0	PRSS12,1.0	ADAM30,1.0	LHFPL2,1.0	VEGFB,1.0	FAM210B,1.0	CALU,1.0	PABPC1,1.0	GARS,1.0	GAS6,1.0	AVPI1,1.0	LIMS2,1.0	SERPINA3,1.0	SDC3,1.0	TNFRSF11B,1.0	LRRC32,1.0	MAP1LC3B,1.0	QSOX1,1.0	TMED3,1.0	CTSH,1.0	SNX9,1.0	CTSD,1.0	CAP1,1.0	STARD3NL,1.0	SLC2A11,1.0	BGN,1.0	SLC2A10,1.0	FMO3,1.0	UBE2E1,1.0	SULF2,1.0	SULF1,1.0	DHRS3,1.0	CLIP3,1.0	FAM195B,1.0	TPST1,1.0	RAMP1,1.0	RAD1,1.0	ANGPTL2,1.0	DYNC1H1,1.0	TRIP10,1.0	SRPX,1.0	MAGEH1,1.0	CD63,1.0	CDKN1A,1.0	HEXB,1.0	PIGQ,1.0	CST3,1.0	PGRMC2,1.0	AKAP12,1.0	GPNMB,1.0	CHN1,1.0	DEPTOR,1.0	TP53I11,1.0	FILIP1L,1.0	GSN,1.0	RARRES1,1.0	TUFM,1.0	PLXNC1,1.0	F10,1.0	TPM4,1.0	EPDR1,1.0	WNT5B,1.0	SARS,1.0	YIF1A,1.0	C1ORF123,1.0	PINK1,1.0	FAP,1.0	TMX2,1.0	SCG5,1.0	ZFAND5,1.0	SLC1A5,1.0	CLU,1.0	HDLBP,1.0	FBLN1,1.0	CTGF,1.0	FRZB,1.0	BASP1,1.0	SH3BP4,1.0	FLNA,1.0	LDLR,1.0	IGFBP2,1.0	SMAD3,1.0	POSTN,1.0	YARS,1.0	SLC38A1,1.0	F2R,1.0	IGFBP5,1.0	PRNP,1.0	ARID5B,1.0	INHBA,1.0	EEF2,1.0	CDYL,1.0	EIF2S2,1.0	GEM,1.0	GLTSCR2,1.0	COL6A1,1.0	COL6A3,1.0	COL6A2,1.0	IARS,1.0	VCL,1.0	CEMIP,1.0	LGALS3BP,1.0	CLEC16A,1.0	PLAU,1.0	LTBP1,1.0	LTBP2,1.0	CORO1B,1.0	WISP2,1.0	CNN2,1.0	EFEMP2,1.0	NDN,1.0	FLOT1,1.0	AP2M1,1.0	TXNRD1,1.0	DHCR24,1.0	GRHPR,1.0	VCAN,1.0	MFAP2,1.0	NPC2,1.0	EEF1D,1.0	CHPT1,1.0	MFAP4,1.0	CDK4,1.0	EEF1G,1.0	ALDH18A1,1.0	CHI3L2,1.0	SERINC2,1.0	KCNK1,1.0	NNMT,1.0	SHC1,1.0	TNFAIP8,1.0	LMOD1,1.0	HTR2B,1.0	NID2,1.0	ZMPSTE24,1.0	PDLIM1,1.0	DPP7,1.0	PDLIM4,1.0	IRAK1,1.0	C10ORF10,1.0	CPXM2,1.0	CASP1,1.0	WASF3,1.0	IGBP1,1.0	PTGIS,1.0	RNF24,1.0	ADSL,1.0	YWHAZ,1.0	TBX3,1.0	TPD52L1,1.0	DCN,1.0	PLA2G16,1.0	GALC,1.0	ASPN,1.0	PALLD,1.0	EIF3L,1.0	DAAM2,1.0	ALDH1A1,1.0	IMPDH2,1.0	CD109,1.0	TXNIP,1.0	EIF3G,1.0	TRIB2,1.0	LEPROT,1.0	SLC25A5,1.0	EIF3C,1.0	ITGB1,1.0	SEC11A,1.0	C1R,1.0	CEBPD,1.0	LAMA3,1.0	GMPR2,1.0	LAMA5,1.0	FHL2,1.0	ECE1,1.0	ATP2A2,1.0	THBS2,1.0	PTPLA,1.0	EFS,1.0	
Epilepsy DOID-1826 rat GSE2880 sample 804		RPL21,1.0	FBXO3,1.0	RPL24,1.0	AP1AR,1.0	SEPP1,1.0	HSPE1,1.0	EML2,1.0	SST,1.0	SCD,1.0	FEZ1,1.0	PSMC5,1.0	PSMC2,1.0	RPL26,1.0	SPARCL1,1.0	RPL22L1,1.0	RPL27,1.0	CALM2,1.0	RPL29,1.0	RPL11,1.0	RETSAT,1.0	SERPINE2,1.0	UQCR10,1.0	PDHB,1.0	LOC503175,1.0	CISD1,1.0	MTMR6,1.0	SSFA2,1.0	DPYSL2,1.0	RPL36AL,1.0	RPL17,1.0	NDFIP1,1.0	TSPYL1,1.0	NDFIP2,1.0	PBX3,1.0	TMA7,1.0	ANK2,1.0	RGD1562629,1.0	VAMP1,1.0	RPS21,1.0	RPS20,1.0	RPS25,1.0	PTP4A1,1.0	RPL5,1.0	GPM6A,1.0	RPL6,1.0	GPM6B,1.0	RPL31,1.0	BEX2,1.0	RPL30,1.0	RPL32,1.0	RPL34,1.0	ENO2,1.0	RPL9,1.0	RPL7,1.0	RPS16,1.0	MT2A,1.0	RPS18,1.0	LOC100360150,1.0	RPS19,1.0	STMN1,1.0	RPL37,1.0	SNRPEL1,1.0	TSPAN3,1.0	RPL38,1.0	TP53BP2,1.0	RPS12,1.0	APOD,1.0	RPS14,1.0	SKP1,1.0	NADK2,1.0	SRP9,1.0	RHOA,1.0	TPI1,1.0	PTGES3,1.0	TSC22D3,1.0	TUBB2A,1.0	COX6C,1.0	KLHL7,1.0	VSNL1,1.0	LOC683077,1.0	RAPGEF4,1.0	COX7B,1.0	ABHD3,1.0	SWI5,1.0	RGD1309676,1.0	UCHL1,1.0	IDS,1.0	MAP2,1.0	RGD1311747,1.0	RPS15A,1.0	RPS27A,1.0	YTHDF2,1.0	GPR37,1.0	MTX2,1.0	ELMOD1,1.0	KTN1,1.0	CACYBP,1.0	GATM,1.0	PLP1,1.0	UBE2V2,1.0	LOC100912222,1.0	VMP1,1.0	RT1-CE12,1.0	PTN,1.0	CST3,1.0	TMSB4X,1.0	UBL3,1.0	PSMB1,1.0	NEFM,1.0	LOC257642,1.0	PLCL1,1.0	SNRPN,1.0	RPS8,1.0	ACYP2,1.0	ERMN,1.0	TUBA4A,1.0	PPP1CB,1.0	MORF4L1,1.0	EEF1A1,1.0	PPIA,1.0	SYPL1,1.0	GSTA1,1.0	RAB1A,1.0	NDRG2,1.0	COMT,1.0	COX6A1,1.0	LAPTM4A,1.0	NDUFV2,1.0	SLC38A2,1.0	ACBD5,1.0	NEK7,1.0	PAM16,1.0	LOC100362049,1.0	NCL,1.0	UBA3,1.0	ND2,1.0	MICU3,1.0	ND1,1.0	RAB5A,1.0	ND3,1.0	CHMP5,1.0	VCL,1.0	LRRC58,1.0	CNP,1.0	COX7A2,1.0	PLCXD3,1.0	UQCRH,1.0	EEF1B2,1.0	UBC,1.0	UBB,1.0	MBP,1.0	TMSB10,1.0	HSP90AA1,1.0	HSPA5,1.0	HSPA8,1.0	RPL13A,1.0	NDUFC2,1.0	NAP1L2,1.0	HSPA4,1.0	LOC679885,1.0	RPS3A,1.0	ATP5F1,1.0	NAP1L5,1.0	CYCS,1.0	SCN4B,1.0	FAM96A,1.0	SERINC1,1.0	CYTB,1.0	SERINC3,1.0	SNAP25,1.0	YWHAG,1.0	RTN4,1.0	YWHAE,1.0	NDUFB4,1.0	ATP5L,1.0	NDUFB1,1.0	MOBP,1.0	SEP15,1.0	ATP5H,1.0	YWHAQ,1.0	COX4I1,1.0	PGK1,1.0	DNAJB9,1.0	BCAS1,1.0	PGPEP1,1.0	TAF13,1.0	NDUFA6,1.0	TSTD3,1.0	NDUFA1,1.0	RPL23A,1.0	GLRB,1.0	PFDN2,1.0	VDAC3,1.0	SPRY2,1.0	TPT1,1.0	EIF4A2,1.0	RNF14,1.0	MSMO1,1.0	RPS4X,1.0	RESP18,1.0	BNIP3,1.0	CHCHD2,1.0	BEND6,1.0	
hepatitis C DOID-1883 human GSE20948 sample 597		ATP6V1E1,1.0	ACSL3,1.0	STARD7,1.0	IMP3,1.0	CNBP,1.0	PPA1,1.0	DKK1,1.0	TM4SF1,1.0	CDC20,1.0	MTUS1,1.0	MARCKS,1.0	KARS,1.0	SERBP1,1.0	HSPA1A,1.0	CCDC86,1.0	C19ORF48,1.0	ASF1A,1.0	CYP1A1,1.0	RPL29,1.0	RAN,1.0	HSPA1B,1.0	ATP6V0D1,1.0	KDELR2,1.0	RPLP0P6,1.0	DCAF6,1.0	ITIH2,1.0	DPYSL2,1.0	FLRT3,1.0	BSG,1.0	PEG10,1.0	MYC,1.0	STOM,1.0	MAL2,1.0	IARS2,1.0	SEPHS2,1.0	RPL19,1.0	SNHG1,1.0	XBP1,1.0	TALDO1,1.0	VAT1,1.0	FTH1P5,1.0	SNHG16,1.0	SNHG15,1.0	NET1,1.0	PPT1,1.0	PTPLAD1,1.0	PRR13,1.0	ITM2B,1.0	PTP4A1,1.0	RPL5,1.0	RPL6,1.0	GABARAP,1.0	PHB2,1.0	RPL3,1.0	DANCR,1.0	CFI,1.0	CFH,1.0	ANP32A,1.0	TFRC,1.0	MPHOSPH10,1.0	TXNDC12,1.0	ENO1,1.0	MGST1,1.0	RPL8,1.0	HSPH1,1.0	PRDX4,1.0	C5,1.0	PRDX6,1.0	MRPL3,1.0	PTDSS1,1.0	GRPEL1,1.0	TSPAN8,1.0	FTH1,1.0	GLUL,1.0	SLC19A3,1.0	APOB,1.0	SKP2,1.0	DUSP5,1.0	CTSA,1.0	DUSP6,1.0	ANXA1,1.0	CHKA,1.0	CCL20,1.0	FUCA2,1.0	TUBB,1.0	GNB2L1,1.0	TRMT5,1.0	DUSP9,1.0	A1CF,1.0	LYZ,1.0	NME1,1.0	GLUD1,1.0	TF,1.0	CFHR1,1.0	NME7,1.0	ID1,1.0	PABPC1,1.0	AKR1B10,1.0	TOMM5,1.0	ALDOA,1.0	AARS,1.0	GPI,1.0	SLC18B1,1.0	RPN2,1.0	TNFRSF11B,1.0	OAZ1,1.0	SLC7A2,1.0	GLG1,1.0	ATIC,1.0	NEU1,1.0	C1QBP,1.0	MLEC,1.0	SSR2,1.0	RRS1,1.0	LYAR,1.0	NQO1,1.0	CCT3,1.0	NPM1,1.0	MMD,1.0	PGAM1,1.0	FAM46A,1.0	GSTO1,1.0	PARP1,1.0	AKR1C1,1.0	CNPY2,1.0	WDR12,1.0	TM9SF2,1.0	DDB1,1.0	BRMS1,1.0	AADAC,1.0	APEX1,1.0	CANX,1.0	LAMTOR1,1.0	B3GNT1,1.0	FOXA3,1.0	FEN1,1.0	TOMM40,1.0	RPLP0,1.0	GDI2,1.0	SLC43A1,1.0	WRB,1.0	AFP,1.0	ASGR2,1.0	PSMB5,1.0	TUBA1C,1.0	TUBA1B,1.0	PSMB3,1.0	TMEM14A,1.0	ENOPH1,1.0	SUPT16H,1.0	SHISA5,1.0	ILF2,1.0	ATP1B1,1.0	AGT,1.0	RPSA,1.0	MORF4L2,1.0	PPIA,1.0	UBE2S,1.0	PSAT1,1.0	TMEM138,1.0	TMX2,1.0	POLE3,1.0	DNAJB11,1.0	GSTA1,1.0	ERP29,1.0	RPL13AP6,1.0	PPIB,1.0	SNRPB,1.0	NHP2,1.0	STEAP1,1.0	PCNA,1.0	RAB1B,1.0	INPP1,1.0	ODC1,1.0	PARK7,1.0	PEBP1,1.0	AHR,1.0	CLU,1.0	BZW2,1.0	BZW1,1.0	FBL,1.0	HSP90B1,1.0	NDRG1,1.0	RPS5,1.0	HMGN3,1.0	GAS2L3,1.0	HMGN2,1.0	KPNA2,1.0	IDH1,1.0	ATP6V0B,1.0	LRRC47,1.0	GOT2,1.0	NONO,1.0	GOT1,1.0	GTF3A,1.0	PGD,1.0	SLC9A3R1,1.0	DDOST,1.0	GGCT,1.0	ALDH3A2,1.0	NT5C3A,1.0	REEP6,1.0	ARPC2,1.0	NCL,1.0	GEMIN5,1.0	EIF4G1,1.0	MALAT1,1.0	ND2,1.0	FTL,1.0	FGFR3,1.0	CERS2,1.0	ATP6V1A,1.0	PKDCC,1.0	CPB2,1.0	LINC00261,1.0	AK4,1.0	ARHGAP18,1.0	SAT1,1.0	NTS,1.0	SCGN,1.0	EEF1B2,1.0	NME1-NME2,1.0	RGS2,1.0	FAM162A,1.0	NARS,1.0	SETP4,1.0	TMEM109,1.0	EIF3CL,1.0	AP2M1,1.0	GPX2,1.0	HSP90AA1,1.0	HSPA5,1.0	HSPA8,1.0	RPL13A,1.0	IRF2BP2,1.0	NFKBIZ,1.0	H2BFS,1.0	DHCR24,1.0	LAMB1,1.0	TGFBR2,1.0	AHSA1,1.0	CDK4,1.0	EEF1G,1.0	NDUFS2,1.0	FAM96A,1.0	MIR1244-3,1.0	MCM2,1.0	ABCB1,1.0	GLO1,1.0	HMGB1,1.0	ADAR,1.0	RPF2,1.0	CXCL5,1.0	ATP5B,1.0	CA2,1.0	PSAP,1.0	MAN1A1,1.0	FGA,1.0	NOP58,1.0	FGB,1.0	MARCKSL1,1.0	RRM2,1.0	FGG,1.0	KLF5,1.0	SOD1,1.0	PKM,1.0	DNAJA1,1.0	PFKM,1.0	ALDH1A1,1.0	DNAJA3,1.0	P4HB,1.0	EIF3I,1.0	ANG,1.0	MET,1.0	SMIM20,1.0	RBM47,1.0	SLC25A5,1.0	EIF3E,1.0	GAPDH,1.0	NOP56,1.0	ABCE1,1.0	TPT1,1.0	CEBPA,1.0	EIF4A2,1.0	EIF4A1,1.0	HIST1H2BK,1.0	THRB,1.0	HSP90AB1,1.0	YBX1,1.0	DDX21,1.0	C1ORF131,1.0	NOB1,1.0	HSPD1,1.0	SRM,1.0	TSPAN13,1.0	GANAB,1.0	RPS6KA3,1.0	POLR2E,1.0	CHCHD2,1.0	RPL7A,1.0	CCDC51,1.0	
idiopathic pulmonary fibrosis DOID-0050156 human GSE24206 sample 871		KRT5,1.0	DDIAS,1.0	SERPIND1,1.0	SYTL1,1.0	MCEMP1,1.0	C12ORF75,1.0	COL1A2,1.0	COL1A1,1.0	MARCO,1.0	SFRP2,1.0	LOC730101,1.0	MGP,1.0	FNDC1,1.0	ITGBL1,1.0	KIF20A,1.0	LRRN1,1.0	ZSCAN26,1.0	PRSS2,1.0	PRSS1,1.0	IGHV3-23,1.0	NDNF,1.0	FLJ35700,1.0	IL2RG,1.0	AQP3,1.0	HS6ST2,1.0	CLDN2,1.0	RPS4Y1,1.0	CLDN1,1.0	ITLN1,1.0	CRACR2B,1.0	TRBC1,1.0	PTGFRN,1.0	MS4A14,1.0	PTGDS,1.0	LINC00996,1.0	NAPSB,1.0	DNASE2B,1.0	TNFSF15,1.0	TMEM190,1.0	ZNF260,1.0	PPBP,1.0	IGFL2,1.0	BPIFB1,1.0	NNT-AS1,1.0	GJB2,1.0	TRMT13,1.0	HLA-DRB4,1.0	FREM3,1.0	APOBEC3B,1.0	ZBED8,1.0	CDCA7,1.0	NAPEPLD,1.0	SPATC1L,1.0	IFIT1,1.0	CD1C,1.0	LGALS2,1.0	HOXC6,1.0	FFAR4,1.0	LTA4H,1.0	LINC00537,1.0	KCNN4,1.0	LOC100506501,1.0	GABBR2,1.0	ACE,1.0	USP9Y,1.0	HBA1,1.0	PRSS12,1.0	MMP12,1.0	COL3A1,1.0	TPPP3,1.0	KRT17,1.0	DCSTAMP,1.0	KRT15,1.0	GPR128,1.0	TLR7,1.0	CD24,1.0	HLA-DQB2,1.0	RAB7B,1.0	LOC285628,1.0	CTSZ,1.0	THY1,1.0	C8B,1.0	MEOX1,1.0	COL10A1,1.0	FCER1A,1.0	LOC100131564,1.0	CTSE,1.0	CCR5,1.0	CEP55,1.0	SLC18A2,1.0	CTSD,1.0	HLA-DQA1,1.0	ARNT2,1.0	IL33,1.0	PRMT6,1.0	CD52,1.0	IL32,1.0	TXLNGY,1.0	NR1H3,1.0	FMO1,1.0	FAM189A2,1.0	FMO3,1.0	RNF157-AS1,1.0	ANO5,1.0	SULF1,1.0	PRSS35,1.0	FABP4,1.0	LPPR4,1.0	PNPLA6,1.0	LINC01279,1.0	GCHFR,1.0	RYR1,1.0	LRRC17,1.0	DIRAS3,1.0	LOC643733,1.0	CRIP1,1.0	ROBO1,1.0	ROBO2,1.0	ADAMTSL4,1.0	ENC1,1.0	DMBT1,1.0	PTCHD1,1.0	ENPP5,1.0	CCL19,1.0	C11ORF45,1.0	CCL18,1.0	CYP2F1,1.0	HLA-DMA,1.0	OLR1,1.0	BCHE,1.0	S100A2,1.0	EIF1AY,1.0	CRTAM,1.0	FAM118A,1.0	MSH2,1.0	VCAM1,1.0	CXCL10,1.0	SLFN13,1.0	CXCL11,1.0	IFI44L,1.0	CXCL12,1.0	CXCL13,1.0	SHISA2,1.0	ERP27,1.0	APLNR,1.0	CNTN3,1.0	ADTRP,1.0	TMEM178A,1.0	SCG5,1.0	SLC28A3,1.0	STEAP3,1.0	CD68,1.0	KANK4,1.0	UGT1A10,1.0	SUCNR1,1.0	GIMAP2,1.0	OVOS2,1.0	CXCL14,1.0	HPGDS,1.0	COMP,1.0	FRZB,1.0	SCUBE2,1.0	CDH3,1.0	CAPN8,1.0	CCND1,1.0	GRB14,1.0	SPP1,1.0	GPC5,1.0	IGFBP2,1.0	CPA3,1.0	POSTN,1.0	EPHX1,1.0	IGFBP4,1.0	C11ORF80,1.0	UPK3B,1.0	NDC80,1.0	COL6A6,1.0	XAF1,1.0	GGTA1P,1.0	LOC100132741,1.0	PVALB,1.0	KIF28P,1.0	CPLX1,1.0	NTM,1.0	LGALS3BP,1.0	LY75,1.0	GPR87,1.0	KLHL13,1.0	C1ORF54,1.0	TM7SF3,1.0	RGS5,1.0	RASGRP1,1.0	GLIPR2,1.0	CCNB1,1.0	ZMAT3,1.0	FAM162B,1.0	UBD,1.0	ZNF404,1.0	MUC16,1.0	FDCSP,1.0	FAM81B,1.0	GAPDHP62,1.0	SLC38A6,1.0	IL13RA2,1.0	MMP7,1.0	MMP1,1.0	GGH,1.0	ITGA2,1.0	LOC100505608,1.0	OAS1,1.0	MFAP2,1.0	OGN,1.0	SCN4B,1.0	TMEM255A,1.0	FBP1,1.0	CBLN4,1.0	MS4A2,1.0	MS4A1,1.0	ST6GALNAC1,1.0	KDM5D,1.0	RTN1,1.0	CXCL9,1.0	LOC100133583,1.0	ALOX15,1.0	PLD5,1.0	NREP,1.0	SLC40A1,1.0	HTR2B,1.0	LINC01094,1.0	ARHGEF10L,1.0	TREM2,1.0	LOC153684,1.0	DPP4,1.0	CXCL5,1.0	C15ORF48,1.0	MDK,1.0	ACP5,1.0	LOC100507455,1.0	DAPK1-IT1,1.0	FGG,1.0	TAF13,1.0	TIMD4,1.0	GZMA,1.0	CECR1,1.0	CHIT1,1.0	ASPN,1.0	GZMK,1.0	APOC1,1.0	ALDH1A3,1.0	IGDCC4,1.0	COL8A2,1.0	CCDC170,1.0	RGS13,1.0	EGFEM1P,1.0	EVL,1.0	CD101,1.0	SLC47A1,1.0	LOC284837,1.0	RTP4,1.0	MSLN,1.0	MIR155HG,1.0	ITGB6,1.0	PNMAL1,1.0	COL15A1,1.0	CX3CR1,1.0	DNM3OS,1.0	TSPAN11,1.0	IGFBPL1,1.0	PSD3,1.0	VSIG1,1.0	CCL5,1.0	TNNI2,1.0	SLITRK6,1.0	FCGR1B,1.0	FCGR1C,1.0	MSMB,1.0	CTHRC1,1.0	
Idiosyncratic drug effect C0277580 rat GSE2825 sample 304		ACVR1,1.0	IL1R1,1.0	IFRD1,1.0	ECH1,1.0	P8,1.0	CD3EAP,1.0	RUNX3,1.0	ATG13,1.0	PPP1R3C,1.0	RBP2,1.0	RBCK1,1.0	EPHA2,1.0	AKAP1,1.0	PBLD1,1.0	RGD1309748,1.0	PPP1R3B,1.0	TOB1,1.0	C4A,1.0	BAIAP2L1,1.0	SEPHS1,1.0	NRBF2,1.0	HES1,1.0	SULT2A6,1.0	ABCB1B,1.0	SDS,1.0	KLF13,1.0	GABARAPL1,1.0	XBP1,1.0	EDEM1,1.0	TMEM50B,1.0	FZD7,1.0	KLF10,1.0	NR1D1,1.0	NR0B2,1.0	BAZ1A,1.0	NR1D2,1.0	KLF15,1.0	ELL2,1.0	VASN,1.0	COQ10B,1.0	NPLOC4,1.0	EHD3,1.0	PRKCZ,1.0	POR,1.0	LOC366772,1.0	HAMP,1.0	GNE,1.0	RT1-DA,1.0	NEDD4L,1.0	TWIST2,1.0	PPAN,1.0	GATA6,1.0	UGT1A7C,1.0	CYP3A18,1.0	SLC6A5,1.0	WDR45,1.0	ADH4,1.0	HSPH1,1.0	PRDX6,1.0	FAM134B,1.0	GALR3,1.0	ANKH,1.0	MYO18A,1.0	GLUL,1.0	JUNB,1.0	LGALS8,1.0	ATP6V1C1,1.0	ZFP189,1.0	IER3,1.0	DUSP5,1.0	PCP4L1,1.0	AKIRIN2,1.0	RIPK4,1.0	DUSP1,1.0	IL10RA,1.0	TSC22D3,1.0	DUSP9,1.0	GNL3,1.0	A1CF,1.0	SYN3,1.0	MTSS1,1.0	PAWR,1.0	ID1,1.0	ID3,1.0	BHLHE40,1.0	ID2,1.0	ZFP593,1.0	CCDC6,1.0	ZFP598,1.0	GSTM7,1.0	GPI,1.0	SGK1,1.0	LOC689959,1.0	NR1I2,1.0	NR1I3,1.0	SDC4,1.0	LOC679931,1.0	SERPINA7,1.0	EVPL,1.0	PCSK6,1.0	CTSS,1.0	TRIM8,1.0	MAP1LC3B,1.0	SOCS2,1.0	MUG1,1.0	RGD1308106,1.0	RRAS2,1.0	HNF4A,1.0	HSD11B1,1.0	PSD,1.0	HELLS,1.0	AAED1,1.0	TMEM176A,1.0	ARG1,1.0	LOC100362008,1.0	GCH1,1.0	STAT3,1.0	G0S2,1.0	UTP3,1.0	TMEM176B,1.0	ACOT12,1.0	PET100,1.0	RGD1565775,1.0	FMO1,1.0	FMO3,1.0	LRG1,1.0	PDP2,1.0	NUDT21,1.0	TAOK1,1.0	CKS2,1.0	LOC100912222,1.0	GPR146,1.0	PNPLA2,1.0	SLC22A23,1.0	FOXA3,1.0	C1QC,1.0	CD63,1.0	PIGU,1.0	ORM1,1.0	LOC683399,1.0	CTDP1,1.0	ZFP703,1.0	CIPC,1.0	WASL,1.0	HERPUD1,1.0	LMAN1,1.0	CYP17A1,1.0	CST3,1.0	NAMPT,1.0	PNMA1,1.0	UCN2,1.0	SERTAD1,1.0	ENPP2,1.0	LOC257642,1.0	MFSD2A,1.0	RYK,1.0	MAP3K1,1.0	SPINK3,1.0	TLE1,1.0	GSR,1.0	MPEG1,1.0	SLC31A1,1.0	LIG3,1.0	ALG10,1.0	PNRC2,1.0	SAP30,1.0	KLHL21,1.0	GCK,1.0	PHOSPHO2,1.0	ACAP2,1.0	LOC686380,1.0	GSTA3,1.0	IL6ST,1.0	PF4,1.0	LRP11,1.0	MPHOSPH8,1.0	FKBP5,1.0	FRK,1.0	PPP1R15B,1.0	ZFAND3,1.0	CXCL14,1.0	RCHY1,1.0	RXRA,1.0	RASD1,1.0	PAK2,1.0	ABLIM3,1.0	HSD17B2,1.0	DNAJC21,1.0	NLRP6,1.0	TBC1D14,1.0	USP2,1.0	PSKH1,1.0	SLC39A4,1.0	IGFBP2,1.0	CYP2J4,1.0	SLC38A2,1.0	SMAD4,1.0	CHPF2,1.0	GOT1,1.0	IGG-2A,1.0	SLC30A1,1.0	MAFB,1.0	SMAD7,1.0	AMACR,1.0	SLCO1A2,1.0	LCN2,1.0	ERF,1.0	RGD1305464,1.0	FGFR3,1.0	ZFP574,1.0	PFKFB1,1.0	MDM2,1.0	PKDCC,1.0	BRI3,1.0	JADE1,1.0	GSTT2,1.0	LRRC56,1.0	ETS2,1.0	FBXO21,1.0	ARHGAP21,1.0	COBLL1,1.0	CHMP1B,1.0	TNFRSF9,1.0	EIF4EBP3,1.0	PIM3,1.0	HACL1,1.0	IL6R,1.0	EIF2B1,1.0	IL13RA1,1.0	COA5,1.0	GALNT7,1.0	LOC687029,1.0	RHBDD2,1.0	HSPA8,1.0	AXIN2,1.0	INMT,1.0	APOA5,1.0	MERTK,1.0	TGFBR2,1.0	SENP2,1.0	PPP5C,1.0	RBL2,1.0	ACOX3,1.0	FAM84B,1.0	THRSP,1.0	TERF2IP,1.0	KCNK5,1.0	H6PD,1.0	IREB2,1.0	ABCB4,1.0	GTF2A2,1.0	CXCL9,1.0	ONECUT1,1.0	AMD1,1.0	HSPB8,1.0	PTPN21,1.0	CYP3A2,1.0	UBR3,1.0	PHTF2,1.0	KNG2,1.0	DBP,1.0	CNPPD1,1.0	GRK6,1.0	MFSD6,1.0	CPT2,1.0	GMPPA,1.0	MKNK2,1.0	GMPPB,1.0	ERBB3,1.0	LBP,1.0	B4GALNT1,1.0	MCL1,1.0	KDM6B,1.0	PLA2G12A,1.0	SMIM14,1.0	OXR1,1.0	CPT1A,1.0	GRID1,1.0	MID1IP1,1.0	PCOLCE,1.0	PDX1,1.0	KCTD6,1.0	USF2,1.0	KLF9,1.0	ERCC1,1.0	ZFP354A,1.0	GOLPH3,1.0	LTBR,1.0	PPAP2A,1.0	MAT1A,1.0	ALDH1A1,1.0	MYO1B,1.0	EIF3J,1.0	PPAP2C,1.0	SARDH,1.0	PAPD7,1.0	MET,1.0	MTFP1,1.0	TRIB3,1.0	ACPP,1.0	CEBPA,1.0	CEBPB,1.0	HMGCR,1.0	LOC100361444,1.0	NOB1,1.0	CACNG8,1.0	GNA12,1.0	CCL6,1.0	BNIP3,1.0	POLL,1.0	RBM33,1.0	
glomerulosclerosis DOID-0050851 mouse GSE20844 sample 492		RBFOX1,1.0	GM17501,1.0	GBP2B,1.0	PCGF5,1.0	HOMER1,1.0	MYO7A,1.0	H2-AA,1.0	HSPA1A,1.0	GM715,1.0	EAR12,1.0	CDO1,1.0	HSPA1B,1.0	LOC100038947,1.0	ABCB1A,1.0	CCDC68,1.0	SGMS1,1.0	SERPINE1,1.0	DLL4,1.0	NEURL1B,1.0	DDX26B,1.0	9130008F23RIK,1.0	ST3GAL5,1.0	A930013F10RIK,1.0	6030422H21RIK,1.0	E2F7,1.0	SNCA,1.0	LOC100503214,1.0	PRKCH,1.0	GADD45B,1.0	ARRDC2,1.0	SLC6A13,1.0	BAZ1A,1.0	CTPS,1.0	KLF15,1.0	TNNT2,1.0	HECW2,1.0	PKIA,1.0	NET1,1.0	SERPING1,1.0	FREM1,1.0	FREM2,1.0	PPP1R18,1.0	EDA2R,1.0	ICAM1,1.0	HSPH1,1.0	LGALS3,1.0	RUSC2,1.0	PRKAR2B,1.0	CCRN4L,1.0	PDK4,1.0	AGMO,1.0	D9ERTD720E,1.0	HIST1H3D,1.0	BANP,1.0	GPIHBP1,1.0	SLC10A6,1.0	EDN1,1.0	DUSP1,1.0	TNFRSF12A,1.0	VEGFC,1.0	TFEC,1.0	RHOD,1.0	CP,1.0	LILRB4,1.0	DCBLD1,1.0	H19,1.0	THEMIS2,1.0	MMP17,1.0	SLCO4A1,1.0	KLHL6,1.0	GAS1,1.0	JDP2,1.0	TLR4,1.0	IL18BP,1.0	CSRNP1,1.0	PTPRV,1.0	BTG2,1.0	GABRB1,1.0	FPR2,1.0	ADM,1.0	SHB,1.0	MS4A4C,1.0	CTSS,1.0	STIP1,1.0	ZMYM1,1.0	UCHL1,1.0	CTSK,1.0	ANKRD1,1.0	HIST2H3C1,1.0	FCER1G,1.0	CD36,1.0	TEAD2,1.0	MAP4K3,1.0	ELMOD1,1.0	1200016E24RIK,1.0	ADAM12,1.0	FOS,1.0	GPR4,1.0	LRG1,1.0	FABP4,1.0	ANGPTL4,1.0	PPARG,1.0	CHIL3,1.0	SLC22A23,1.0	ERRFI1,1.0	CLEC4A3,1.0	D11ERTD80E,1.0	CDKN1A,1.0	GRP,1.0	HDC,1.0	MKI67,1.0	GNAI1,1.0	PTGS2,1.0	ESM1,1.0	HEY1,1.0	STBD1,1.0	CXCR4,1.0	ENC1,1.0	STAB1,1.0	STAB2,1.0	XDH,1.0	TMEM38B,1.0	FILIP1L,1.0	CSGALNACT1,1.0	TGFB3,1.0	CD74,1.0	UBE2C,1.0	B330016D10RIK,1.0	SPINK8,1.0	ARHGEF37,1.0	ZBTB16,1.0	MPEG1,1.0	SERPINA3N,1.0	TYROBP,1.0	ZNFX1,1.0	CXCL13,1.0	SERPINB6B,1.0	5730409N24RIK,1.0	GSTA2,1.0	GSTA1,1.0	C77673,1.0	PF4,1.0	GM6377,1.0	RGS18,1.0	GDA,1.0	PLVAP,1.0	HBB-B2,1.0	AI662270,1.0	GPR65,1.0	PLOD2,1.0	HBB-B1,1.0	ATOH8,1.0	HMGN5,1.0	BMPER,1.0	S1PR1,1.0	HAS3,1.0	MAP3K8,1.0	ZFP335,1.0	FAM26E,1.0	FAM26F,1.0	FANCB,1.0	CYBB,1.0	SMAD6,1.0	FRMD3,1.0	GEM,1.0	MAFF,1.0	CCNA2,1.0	FBXO30,1.0	GDNF,1.0	CDC42EP4,1.0	5031426D15RIK,1.0	H2-AB1,1.0	IRS2,1.0	GM19313,1.0	SAT1,1.0	NR4A1,1.0	A930026B05RIK,1.0	C1QTNF3,1.0	SERPINA3G,1.0	ZFP52,1.0	PLXNA2,1.0	PMAIP1,1.0	ANGPT4,1.0	AI464196,1.0	HMGCS2,1.0	ANGPT2,1.0	MMP2,1.0	HSPA8,1.0	AHSA2,1.0	MYRIP,1.0	5830469G19RIK,1.0	A330068G13RIK,1.0	CLK4,1.0	BMP2,1.0	OGN,1.0	IRF8,1.0	CDK1,1.0	CXCL9,1.0	FBLIM1,1.0	LYZ2,1.0	LY96,1.0	CXCL1,1.0	HBA-A2,1.0	DUSP14,1.0	CYR61,1.0	TRO,1.0	DNAJB1,1.0	MCF2L,1.0	ECT2,1.0	BOK,1.0	OPCML,1.0	TBX2,1.0	RRM2,1.0	HIST1H2AO,1.0	DAPK2,1.0	FAM167B,1.0	KLF6,1.0	DBF4,1.0	DNAJA4,1.0	DDIT4,1.0	COL8A1,1.0	P2RX1,1.0	GM6277,1.0	MYLK2,1.0	ITGB2,1.0	CEBPB,1.0	CDCA7L,1.0	3930401B19RIK,1.0	ALAS2,1.0	GM14226,1.0	THBS1,1.0	ENDOU,1.0	CLEC1B,1.0	SIX4,1.0	EAR2,1.0	ADAMTS9,1.0	EAR3,1.0	MLXIP,1.0	
allergic contact dermatitis DOID-3042 human GSE6281 sample 925		MGC10814,1.0	CCZ1B,1.0	CKMT1A,1.0	DNM1P41,1.0	SOX15,1.0	CIDEA,1.0	LOC100508591,1.0	TMEM79,1.0	CYP1A1,1.0	ULK3,1.0	ACOT2,1.0	TTTY14,1.0	LOC494150,1.0	EPHA2,1.0	PM20D1,1.0	SNORA21,1.0	RIN1,1.0	EHF,1.0	ZNF395,1.0	LOC100506606,1.0	NOD2,1.0	RGPD2,1.0	MUC1,1.0	LOC100507375,1.0	S100A14,1.0	SLC12A8,1.0	A1BG-AS1,1.0	ELANE,1.0	LOC100509558,1.0	PLA2G4F,1.0	SURF6,1.0	IL36G,1.0	CYP4F8,1.0	MIF4GD,1.0	ALOX15B,1.0	VASP,1.0	DOPEY2,1.0	GJB2,1.0	RPL27A,1.0	LOC100289641,1.0	ADCK5,1.0	SPRR1A,1.0	SPRR1B,1.0	CFB,1.0	LOC100505666,1.0	LOC729218,1.0	ZMYND19,1.0	TXN,1.0	MT1X,1.0	TMEM91,1.0	PLA2G7,1.0	ALKBH4,1.0	CYB5R2,1.0	LGALS2,1.0	ZC3H12A,1.0	HIST1H3G,1.0	KRTAP8-1,1.0	SOX9,1.0	RPL38,1.0	RPS11,1.0	IER3,1.0	LOC100506501,1.0	FGFBP1,1.0	PCP4L1,1.0	RIPK4,1.0	TCF15,1.0	TNFRSF12A,1.0	CCL20,1.0	KLK10,1.0	CNFN,1.0	LYZ,1.0	PDZK1IP1,1.0	SLC7A5,1.0	TMEFF2,1.0	PTPRF,1.0	KRT17,1.0	KRT16,1.0	CYP11B2,1.0	REL,1.0	RHOV,1.0	HMX1,1.0	HIST2H2AA4,1.0	SPRR2G,1.0	TENM2,1.0	FOXC1,1.0	KLK6,1.0	RASAL3,1.0	CYP4F22,1.0	SOCS3,1.0	QSOX1,1.0	EMD,1.0	CCR7,1.0	SPRR2B,1.0	LOC100190986,1.0	EGLN3,1.0	SERPINB3,1.0	OLAH,1.0	DHRS1,1.0	GTF2H3,1.0	LRG1,1.0	LOC100510495,1.0	NDUFA4L2,1.0	ANGPTL4,1.0	HLA-DPB1,1.0	HMGA1P4,1.0	LY6G5B,1.0	LOC403323,1.0	SLC29A4,1.0	PNPLA3,1.0	DNASE1L2,1.0	TMEM151A,1.0	TOMM40,1.0	PMS2P9,1.0	FAM57B,1.0	SLC43A2,1.0	FAM212A,1.0	CHKB-CPT1B,1.0	FCGBP,1.0	LCE3D,1.0	IMPA2,1.0	GPAT2,1.0	TMEM38A,1.0	HRAS,1.0	ZNF205,1.0	CCL18,1.0	SLX4IP,1.0	UQCC3,1.0	GPT2,1.0	ALYREF,1.0	DIO3,1.0	HS3ST6,1.0	LOC100509961,1.0	FAM161B,1.0	LOC100130429,1.0	LTB4R2,1.0	S100A7,1.0	LY6D,1.0	SRSF6,1.0	PVRL4,1.0	DHCR7,1.0	S100A9,1.0	S100A8,1.0	TUSC5,1.0	NXPH4,1.0	ODF3B,1.0	CELSR2,1.0	LOC100272216,1.0	C6ORF132,1.0	PRSS53,1.0	GPC1,1.0	HAS3,1.0	NDUFV3,1.0	KRT6C,1.0	CERS4,1.0	CD97,1.0	PSAPL1,1.0	CCDC137,1.0	TNFRSF10C,1.0	A2ML1,1.0	LOC100288152,1.0	PROC,1.0	CDHR1,1.0	NOXA1,1.0	MLXIPL,1.0	CD8A,1.0	ALDH3A1,1.0	LCN2,1.0	MALAT1,1.0	SLC27A4,1.0	MAP3K14,1.0	ND6,1.0	CLSTN3,1.0	FAM107A,1.0	SSC4D,1.0	GSTT1,1.0	ARL17B,1.0	RSPH10B2,1.0	RASGRP1,1.0	PI3,1.0	EFHD2,1.0	LOC100505497,1.0	TRIM62,1.0	LAMB3,1.0	HMGCS1,1.0	PLA2G2A,1.0	FKSG49,1.0	NFKBIZ,1.0	MMP9,1.0	POU2F3,1.0	HPDL,1.0	LINGO1,1.0	LOC100130987,1.0	RTN4RL1,1.0	EEF1D,1.0	COL7A1,1.0	DUX4L7,1.0	CHI3L2,1.0	FOXD4L1,1.0	LOC100287808,1.0	ZG16B,1.0	LOC149401,1.0	SWSAP1,1.0	LTB4R,1.0	SMG1P2,1.0	CELF3,1.0	SMG1P3,1.0	SMG1P5,1.0	NLRC5,1.0	HK2,1.0	D2HGDH,1.0	FAM83C,1.0	HIST1H1C,1.0	RUSC1-AS1,1.0	TAF15,1.0	DAPK2,1.0	IRX4,1.0	ERAP2,1.0	SGPP2,1.0	SOD2,1.0	LOC100506395,1.0	APOC1,1.0	PPAP2C,1.0	NPIPB5,1.0	HIST1H2BI,1.0	C19ORF68,1.0	NPIPB3,1.0	PTMAP5,1.0	ZP3,1.0	LOC284837,1.0	PNMAL1,1.0	LDB1,1.0	PRR4,1.0	CXORF21,1.0	PIK3CD,1.0	SEMA3F,1.0	SRL,1.0	POMZP3,1.0	LOC100289333,1.0	TNNI2,1.0	LRRC8E,1.0	HORMAD1,1.0	EPHB4,1.0	CASC14,1.0	
Wolfram Syndrome 10632 mouse GSE33372 sample 457		4930433I11RIK,1.0	ZFP831,1.0	ZFP830,1.0	OLFR1206,1.0	DEPDC1A,1.0	CD2,1.0	SFRP2,1.0	OLFR834,1.0	MIR301,1.0	CYP2C68,1.0	XPNPEP3,1.0	CYP2C65,1.0	CYP2A22,1.0	OLFR152,1.0	SNORD87,1.0	RPL22L1,1.0	GM8159,1.0	PCDHB9,1.0	OLFR392,1.0	SNORD82,1.0	ZFP600,1.0	FGL2,1.0	OLFR829,1.0	UBE2L6,1.0	GM13154,1.0	MUC1,1.0	OLFR822,1.0	OLFR1318,1.0	IFT74,1.0	SKINT11,1.0	GBP2,1.0	GM6642,1.0	GBP5,1.0	CHST9,1.0	SNORD58B,1.0	MIR29B-1,1.0	OMD,1.0	MIR181B-1,1.0	VMN1R23,1.0	VMN1R22,1.0	SLC6A13,1.0	I830012O16RIK,1.0	IGF2,1.0	NR0B1,1.0	MASTL,1.0	GPR137B,1.0	TCL1B3,1.0	STFA3,1.0	MIR1839,1.0	RAET1B,1.0	OLFR1307,1.0	NOX4,1.0	IGSF1,1.0	A530053G22RIK,1.0	GM14819,1.0	PADI2,1.0	OLFR294,1.0	SIM1,1.0	IGKV5-43,1.0	SNORD35A,1.0	VMN1R152,1.0	MTRR,1.0	PPP1R17,1.0	DOC2B,1.0	CFH,1.0	VMN1R36,1.0	IL23R,1.0	RPL35,1.0	2900060B14RIK,1.0	SPATC1L,1.0	SPINT4,1.0	TEX26,1.0	VMN1R159,1.0	CYP3A16,1.0	OLFR847,1.0	SLC6A3,1.0	GRPR,1.0	IFIT1,1.0	VMN1R155,1.0	IFIT3,1.0	GPR174,1.0	OLFR603,1.0	TDO2,1.0	ZFP874B,1.0	RNY1,1.0	TSPAN8,1.0	ZFP185,1.0	GM4567,1.0	GM5531,1.0	BCL2A1C,1.0	OASL2,1.0	FEZF1,1.0	OLFR1085,1.0	IKBIP,1.0	ANXA1,1.0	GABRA6,1.0	IL10RB,1.0	SLC10A4,1.0	PSG28,1.0	OFD1,1.0	TACR3,1.0	ADAM34,1.0	OLFR916,1.0	VMN1R42,1.0	OLFR919,1.0	TMEM174,1.0	AI987944,1.0	PLXDC1,1.0	IL1A,1.0	TH,1.0	FXYD5,1.0	G2E3,1.0	PMP2,1.0	TLR7,1.0	PIGH,1.0	ZCCHC10,1.0	MIR302D,1.0	OLFR908,1.0	RNU73B,1.0	OAS1H,1.0	ZNRD1AS,1.0	CASP12,1.0	GM2888,1.0	KLK1B1,1.0	SLC18A2,1.0	ZFP811,1.0	CD53,1.0	GM10375,1.0	GM10012,1.0	VMN1R69,1.0	GCH1,1.0	OLFR1062,1.0	SMOK3A,1.0	GPR34,1.0	CNPY1,1.0	EN2,1.0	VMN1R226,1.0	TAS2R124,1.0	SULF1,1.0	OLFR812,1.0	GPR143,1.0	KIT,1.0	FAM183B,1.0	NOV,1.0	OLFR134,1.0	VMN1R219,1.0	GM5347,1.0	NEK11,1.0	GPR149,1.0	ANGPTL3,1.0	C130026L21RIK,1.0	FMOD,1.0	ZFP943,1.0	CCL12,1.0	HDC,1.0	ZFP709,1.0	OLFR804,1.0	RPRL1,1.0	G630090E17RIK,1.0	RANBP3L,1.0	TRIM30E-PS1,1.0	NUDT10,1.0	RPRL3,1.0	STBD1,1.0	SSXB8,1.0	EFCAB3,1.0	GM5458,1.0	CYP2C50,1.0	MIRLET7F-1,1.0	GM10825,1.0	KLK1B7-PS,1.0	KLK1B22,1.0	OLFR1285,1.0	KLRC3,1.0	OLFR1160,1.0	LMO4,1.0	MIR145A,1.0	VMN1R205,1.0	PRSS58,1.0	OLFR1166,1.0	OLFR1167,1.0	TAS2R103,1.0	GPR50,1.0	TIMM8A2,1.0	CXCL10,1.0	CLEC4D,1.0	CXCL13,1.0	UBLCP1,1.0	OLFR66,1.0	TTC30B,1.0	XIST,1.0	GM13306,1.0	OLFR792,1.0	OLFR60,1.0	GM6133,1.0	OLFR1275,1.0	AKR1D1,1.0	CHRNA6,1.0	CHRNA5,1.0	ZFP36L1,1.0	DEFB1,1.0	GIMAP9,1.0	HBB-B1,1.0	NPAS4,1.0	ZFP35,1.0	PRSS50,1.0	OLFR544,1.0	HEPHL1,1.0	SERPINA4-PS1,1.0	USP1,1.0	RXRG,1.0	CAR8,1.0	HIST1H2AB,1.0	PITX2,1.0	ZFP442,1.0	IFNA12,1.0	C1QL1,1.0	SWAP70,1.0	TRPC6,1.0	LOC433053,1.0	LY86,1.0	HBB-BT,1.0	GFAP,1.0	CARTPT,1.0	NAALADL2,1.0	ANKFN1,1.0	SSXB10,1.0	SLCO1A5,1.0	4930560O18RIK,1.0	ZFP455,1.0	BIRC3,1.0	TRIM12C,1.0	FBXW26,1.0	4933409G03RIK,1.0	CCDC122,1.0	C5AR1,1.0	FBXW22,1.0	SNORD1B,1.0	9830004L10RIK,1.0	ZFP52,1.0	CLEC5A,1.0	USP51,1.0	EIF2S3Y,1.0	C630004L07RIK,1.0	PCSK1N,1.0	VMN1R5,1.0	IL13RA1,1.0	VMN1R6,1.0	SPACA1,1.0	PYHIN1,1.0	MIR133A-1,1.0	OLFR1480,1.0	MUP6,1.0	MUP7,1.0	SSTR1,1.0	OLFR516,1.0	OLFR1124,1.0	MIR217,1.0	IL3,1.0	1700048O20RIK,1.0	DPPA1,1.0	ZFP69,1.0	OGN,1.0	MIR463,1.0	NT5C1B,1.0	IFNK,1.0	OLFR193,1.0	GM10639,1.0	DTHD1,1.0	GM13235,1.0	OLFR191,1.0	HBA-A1,1.0	OLFR509,1.0	LY96,1.0	HMGB2,1.0	OLFR1355,1.0	DNAJB7,1.0	VMN2R99,1.0	OLFR983,1.0	MIR471,1.0	MROH9,1.0	SNORD33,1.0	PRPH,1.0	PRLHR,1.0	GM10409,1.0	SLC13A3,1.0	4933402E13RIK,1.0	SNORD14E,1.0	EYA1,1.0	OLFR1220,1.0	SNORD14D,1.0	SPAG5,1.0	OLFR1104,1.0	MND1,1.0	OLFR1101,1.0	GM13242,1.0	OLFR1223,1.0	THAP2,1.0	DCN,1.0	ADCYAP1,1.0	GM5868,1.0	ALDH1A2,1.0	PI15,1.0	SNORD68,1.0	OLFR891,1.0	CTXN2,1.0	HIST1H2BB,1.0	SNORD61,1.0	MIR683-2,1.0	ITGB3BP,1.0	TRY10,1.0	ZFP786,1.0	ALAS2,1.0	MIR376B,1.0	MIR376A,1.0	MIR376C,1.0	GMCL1L,1.0	OLFR769,1.0	BB287469,1.0	FYB,1.0	PRRG4,1.0	CHCHD4,1.0	RPS6KA6,1.0	OLFR1218,1.0	SUMO1,1.0	GM4884,1.0	TCRA-V22.1,1.0	
Psoriasis vulgaris C0263361 human GSE6710 sample 444		MX1,1.0	CKMT1A,1.0	PPA1,1.0	C20ORF24,1.0	MAPK13,1.0	ABCA12,1.0	LAP3,1.0	IFI27,1.0	SLPI,1.0	SUB1,1.0	RPL29,1.0	PFN1,1.0	RAN,1.0	PRSS2,1.0	EHF,1.0	IFITM3,1.0	ATP6V0D1,1.0	IFITM1,1.0	CRABP2,1.0	UQCR10,1.0	ARPC5L,1.0	CALML3,1.0	SLC5A1,1.0	ALOX12B,1.0	CALML5,1.0	AQP3,1.0	UBE2L6,1.0	CARHSP1,1.0	PNP,1.0	HERC6,1.0	PPP4R1,1.0	GNG5,1.0	IFI16,1.0	MICALL1,1.0	S100A14,1.0	PRSS8,1.0	AP2S1,1.0	B2M,1.0	PRSS3,1.0	S100A12,1.0	S100A11,1.0	TMED9,1.0	HLA-DRB5,1.0	HLA-J,1.0	SLC6A14,1.0	IL36G,1.0	HLA-G,1.0	UCHL3,1.0	FERMT1,1.0	SULT2B1,1.0	RPS26,1.0	EIF6,1.0	TCN1,1.0	TDP2,1.0	PLBD1,1.0	PSME2,1.0	TAGLN2,1.0	SPRR1A,1.0	SPRR1B,1.0	RPS25,1.0	TSTA3,1.0	IL1RN,1.0	GLTP,1.0	RPL35,1.0	LYPD3,1.0	ENO1,1.0	PPL,1.0	HIF1A,1.0	IFI30,1.0	IFIT1,1.0	LIPA,1.0	RPS17,1.0	GJA1,1.0	ZC3H12A,1.0	C14ORF2,1.0	HMOX1,1.0	IER2,1.0	GLUL,1.0	TNFSF10,1.0	SFN,1.0	CTSB,1.0	FGFBP1,1.0	CSNK1A1,1.0	TPI1,1.0	CDSN,1.0	JUP,1.0	KLK10,1.0	KRT10,1.0	KLK11,1.0	LYZ,1.0	NME1,1.0	PDZK1IP1,1.0	KLK13,1.0	SLC7A5,1.0	HAL,1.0	ID1,1.0	KRT17,1.0	KRT16,1.0	GARS,1.0	AKR1B10,1.0	ALDOA,1.0	CD24,1.0	SGK1,1.0	COX7B,1.0	KLK6,1.0	KLK5,1.0	OAZ1,1.0	KLK8,1.0	KLK7,1.0	CTSL,1.0	SEC61B,1.0	CD36,1.0	SPRR2C,1.0	CTSD,1.0	MPZL2,1.0	CTSC,1.0	HLA-DQA1,1.0	ELOVL1,1.0	SERPINB4,1.0	ATP6V1G1,1.0	SERPINB2,1.0	DYNLL1,1.0	SERPINB3,1.0	STAT1,1.0	ARG1,1.0	PGAM1,1.0	SERPINB1,1.0	STAT3,1.0	GSTO1,1.0	LAPTM5,1.0	PRSS3P2,1.0	RAB11A,1.0	TUBB4B,1.0	LGALS7B,1.0	SERPINB7,1.0	PSMA6,1.0	COL4A1,1.0	FABP5,1.0	HNRNPA2B1,1.0	GID8,1.0	JMJD7-PLA2G4B,1.0	CD47,1.0	IVL,1.0	SERPINB13,1.0	LAD1,1.0	COX5A,1.0	CSTB,1.0	GRN,1.0	CSTA,1.0	CRCT1,1.0	GSTP1,1.0	GDPD3,1.0	PSMB5,1.0	TUBA1C,1.0	HLA-DMB,1.0	NAMPT,1.0	IMPA2,1.0	HLA-DPA1,1.0	ZNF207,1.0	CCL18,1.0	MREG,1.0	CD74,1.0	S100A2,1.0	TAP1,1.0	ATP1B3,1.0	HNRNPAB,1.0	ATP1B1,1.0	PPP1CA,1.0	TUBA4A,1.0	RAB38,1.0	GSTA4,1.0	UQCRQ,1.0	PKP3,1.0	FAU,1.0	S100A7,1.0	S100A6,1.0	PPIF,1.0	LY6D,1.0	RPL13AP6,1.0	PPIB,1.0	LRP10,1.0	MPHOSPH6,1.0	RHCG,1.0	TYMP,1.0	SRSF2,1.0	BZW1,1.0	PSORS1C2,1.0	TMEM123,1.0	KRT6A,1.0	PYCARD,1.0	ZFP36,1.0	TUBB6,1.0	CDH3,1.0	BASP1,1.0	TUBB3,1.0	RAB25,1.0	PTTG1,1.0	LAMP3,1.0	SPTSSA,1.0	SLC39A6,1.0	KRT6C,1.0	KPNA2,1.0	KRT6B,1.0	GBAP1,1.0	GOT2,1.0	EPHX3,1.0	IGFBP3,1.0	ISG15,1.0	TMPRSS11D,1.0	CKAP4,1.0	GGCT,1.0	MYD88,1.0	COL6A3,1.0	HPSE,1.0	LCN2,1.0	UBA1,1.0	RAB5A,1.0	VCP,1.0	LGALS3BP,1.0	PLAT,1.0	SAT1,1.0	ATP12A,1.0	UQCRH,1.0	PLCXD1,1.0	HIGD1A,1.0	HCAR3,1.0	TGM1,1.0	BAG3,1.0	FAM162A,1.0	ALDH3B2,1.0	PI3,1.0	CLCA2,1.0	IL36RN,1.0	ATP6V1F,1.0	TMSB10,1.0	TGM3,1.0	GPX3,1.0	GGH,1.0	HSPA8,1.0	HNRNPA1P10,1.0	OAS1,1.0	OAS3,1.0	ESRP2,1.0	HLA-DRA,1.0	IRF9,1.0	CHI3L2,1.0	CYCS,1.0	DSG3,1.0	IRF7,1.0	R3HDM4,1.0	SHC1,1.0	DBI,1.0	HSPB1,1.0	DUSP14,1.0	PTBP1,1.0	YWHAQ,1.0	UQCRFS1,1.0	PGK1,1.0	TIMM8B,1.0	RRM2,1.0	TPBG,1.0	YWHAZ,1.0	DCN,1.0	SOD2,1.0	PKM,1.0	VAPA,1.0	P4HB,1.0	S100P,1.0	LTF,1.0	ACPP,1.0	CEBPA,1.0	EIF4A3,1.0	EEF1A1P9,1.0	CEBPB,1.0	EIF4A1,1.0	C1R,1.0	DDX21,1.0	SQRDL,1.0	OASL,1.0	ENDOU,1.0	GNA15,1.0	RPS6KA4,1.0	ALDH2,1.0	GM2A,1.0	ARHGDIB,1.0	KYNU,1.0	UGT1A4,1.0	ARL5A,1.0	MAPK6,1.0	TRIM22,1.0	
neurofibromatosis DOID-8712 mouse GSE29343 sample 670		GBP6,1.0	LUM,1.0	FNBP1,1.0	H2-AA,1.0	LGALS12,1.0	RBP4,1.0	VIM,1.0	EAR10,1.0	ENPEP,1.0	PRSS2,1.0	PRSS1,1.0	SERPINE1,1.0	H2-DMA,1.0	RETN,1.0	TFPI,1.0	MUC1,1.0	ABI3BP,1.0	SERPINF1,1.0	SPOCK2,1.0	PRSS3,1.0	ST3GAL4,1.0	SIGMAR1,1.0	4930466F19RIK,1.0	CELA2A,1.0	ABCA1,1.0	ABCA6,1.0	EDEM1,1.0	EDEM2,1.0	AMY2A4,1.0	GM10334,1.0	CEL,1.0	AMY2A5,1.0	BHLHA15,1.0	ABCA9,1.0	A530099J19RIK,1.0	5330417C22RIK,1.0	CLPS,1.0	TCN2,1.0	FASN,1.0	SFXN1,1.0	CHST1,1.0	CHST2,1.0	MUP20,1.0	CELA3B,1.0	CFD,1.0	RPL3,1.0	CFH,1.0	H2-L,1.0	EPS8,1.0	C3,1.0	SULT1A1,1.0	LIPE,1.0	ALCAM,1.0	ADH1,1.0	PRKAR2B,1.0	AGMO,1.0	CMKLR1,1.0	EMP1,1.0	GP2,1.0	AGTR1A,1.0	TMEM43,1.0	CP,1.0	PLXDC2,1.0	GM10590,1.0	FXYD5,1.0	MMP19,1.0	MRAP,1.0	ARPC1B,1.0	MEG3,1.0	MS4A4D,1.0	KLK1B5,1.0	KLK1B4,1.0	SH3BGRL3,1.0	MYOC,1.0	2210010C04RIK,1.0	ADIG,1.0	HSD11B1,1.0	DGAT2,1.0	PLIN1,1.0	ELOVL5,1.0	IFNGR1,1.0	ELOVL6,1.0	DGAT1,1.0	FMO1,1.0	CD180,1.0	LAPTM5,1.0	BGN,1.0	SULF2,1.0	F3,1.0	RNASE1,1.0	MS4A6C,1.0	4930402H24RIK,1.0	FABP4,1.0	GATM,1.0	SMOC2,1.0	SMOC1,1.0	PPARG,1.0	NUCB2,1.0	CYP2E1,1.0	TKT,1.0	BSCL2,1.0	SRPX,1.0	GRN,1.0	CCL11,1.0	PYGB,1.0	LRRC17,1.0	ADAM23,1.0	PYGL,1.0	SERPINB1A,1.0	FADS3,1.0	OLFML3,1.0	OLFML1,1.0	PLAGL1,1.0	MRC2,1.0	ADAMTSL3,1.0	CHN1,1.0	4930578G10RIK,1.0	CYP2F2,1.0	CCL17,1.0	FADS2,1.0	GP49A,1.0	FADS1,1.0	GSN,1.0	AOC3,1.0	ABCA8B,1.0	TAP1,1.0	ABCA8A,1.0	E330013P04RIK,1.0	RAB34,1.0	PSAT1,1.0	IAPP,1.0	NAIP7,1.0	NAAA,1.0	SLC9A9,1.0	GM13308,1.0	XIST,1.0	LY6E,1.0	PDCD4,1.0	SEMA5A,1.0	ALDH1L1,1.0	SLC27A1,1.0	ACSS3,1.0	TUSC5,1.0	H2-K1,1.0	HP,1.0	UCP2,1.0	GPR64,1.0	MIR703,1.0	GLB1L2,1.0	EGFR,1.0	KLRB1B,1.0	H2-DMB2,1.0	ZIM1,1.0	SLC16A7,1.0	GM9513,1.0	CPA3,1.0	GM9992,1.0	CPA2,1.0	CERS6,1.0	CPA1,1.0	ATP8B1,1.0	FST,1.0	LY86,1.0	FRMD4B,1.0	IGSF10,1.0	ACLY,1.0	MAN1A,1.0	REEP6,1.0	SYCN,1.0	4833403I15RIK,1.0	H2-AB1,1.0	IFNAR2,1.0	A530016L24RIK,1.0	RAB3D,1.0	CPB1,1.0	GSTT3,1.0	GSTT2,1.0	NDN,1.0	B3GALT2,1.0	SERPINA3C,1.0	HMGCS2,1.0	PEG3,1.0	GM7030,1.0	ASNS,1.0	MUP6,1.0	EIF2AK3,1.0	GPX8,1.0	MUP7,1.0	MUP1,1.0	MERTK,1.0	MUP2,1.0	CYB5A,1.0	MUP4,1.0	FCGR2B,1.0	DAB2,1.0	MFAP2,1.0	NRG4,1.0	LCP1,1.0	CES1F,1.0	ALB,1.0	SERPINI2,1.0	IFI27L2A,1.0	SLC25A1,1.0	COL14A1,1.0	TRF,1.0	G6PD2,1.0	ADAMTS12,1.0	LBH,1.0	DRAM1,1.0	BOC,1.0	ACP5,1.0	H2-OB,1.0	5430435G22RIK,1.0	SLC36A2,1.0	NTRK2,1.0	CPT1A,1.0	AI607873,1.0	P2RX4,1.0	LOC100048884,1.0	APOC3,1.0	G6PDX,1.0	IL2RB,1.0	CTRB1,1.0	MNDA,1.0	ANG,1.0	SLC25A10,1.0	RECK,1.0	TRY10,1.0	CEBPA,1.0	WIPF1,1.0	COL15A1,1.0	H2-Q7,1.0	TTN,1.0	HSD17B12,1.0	FYB,1.0	PTPLB,1.0	PLN,1.0	EDNRA,1.0	CLEC1A,1.0	SGCE,1.0	GM2A,1.0	CCL5,1.0	PCDH7,1.0	SH3D19,1.0	PCBD1,1.0	PLEKHH2,1.0	D17H6S56E-5,1.0	EBF1,1.0	PLEKHA6,1.0	CIDEC,1.0	CELA1,1.0	KRT8,1.0	MGP,1.0	CRISPLD1,1.0	ZG16,1.0	CDO1,1.0	ITIH5,1.0	VIPR2,1.0	SP100,1.0	LRP1,1.0	LRP3,1.0	IL2RG,1.0	ARXES2,1.0	ANTXR2,1.0	SFRP1,1.0	STRIP2,1.0	ANTXR1,1.0	PEG10,1.0	SLAMF7,1.0	WFDC18,1.0	MEST,1.0	TRY5,1.0	TRY4,1.0	ARSB,1.0	H2-EB1,1.0	PAPPA,1.0	IGF1,1.0	PRG4,1.0	CAR5B,1.0	POR,1.0	TLCD1,1.0	A530053G22RIK,1.0	PTGES,1.0	PTGFR,1.0	INS1,1.0	SPON1,1.0	MAGED1,1.0	PTTG1IP,1.0	MGST1,1.0	ACSM5,1.0	IFI30,1.0	RASSF2,1.0	LGALS3,1.0	2010016I18RIK,1.0	BC034902,1.0	ANPEP,1.0	NAALAD2,1.0	REG1,1.0	APOE,1.0	REG2,1.0	LGALS9,1.0	APOD,1.0	OASL2,1.0	GM5771,1.0	NMB,1.0	APOBEC3,1.0	PTPRC,1.0	KRT18,1.0	CTRL,1.0	RHOJ,1.0	ID2,1.0	TFF2,1.0	CTRC,1.0	TRAM1,1.0	KLK1,1.0	SLC44A3,1.0	REG3D,1.0	ADRB3,1.0	MEOX2,1.0	ACACA,1.0	MC2R,1.0	MEOX1,1.0	PENK,1.0	CCKAR,1.0	PCK1,1.0	TMED6,1.0	ADIPOQ,1.0	CD53,1.0	4933409K07RIK,1.0	CD52,1.0	MMD,1.0	TMEM176A,1.0	TMEM176B,1.0	SUSD2,1.0	PODN,1.0	PGRMC1,1.0	GAL,1.0	ORM1,1.0	CLEC9A,1.0	CRIP3,1.0	ORM3,1.0	GNAI1,1.0	SERP1,1.0	DMBT1,1.0	SOSTDC1,1.0	ENPP2,1.0	SCD1,1.0	PDGFRA,1.0	C1RB,1.0	KLK1B21,1.0	PRLR,1.0	SPINK3,1.0	CD74,1.0	SCARA3,1.0	IFI205,1.0	CRTAP,1.0	IFI203,1.0	CACHD1,1.0	MPEG1,1.0	SHISA5,1.0	GCG,1.0	FAH,1.0	GDF10,1.0	ARHGAP32,1.0	NUPR1,1.0	GSTA3,1.0	PMP22,1.0	DPEP1,1.0	FBLN7,1.0	PHXR4,1.0	SLC1A3,1.0	SLC1A5,1.0	DOCK11,1.0	1700055N04RIK,1.0	RASD1,1.0	DOCK10,1.0	CCND2,1.0	C1S1,1.0	SCN7A,1.0	BMPER,1.0	CAPN6,1.0	GM3893,1.0	GPC3,1.0	SLIT3,1.0	OPN3,1.0	PDIA3,1.0	POSTN,1.0	GGT5,1.0	PDIA2,1.0	LAYN,1.0	CDH11,1.0	COL6A3,1.0	TMEM119,1.0	1700112E06RIK,1.0	PNLIP,1.0	HAMP2,1.0	ERO1LB,1.0	LGALS3BP,1.0	HTRA3,1.0	CHRDL1,1.0	CUZD1,1.0	HCAR1,1.0	ALDH3B2,1.0	MAN2A1,1.0	SVEP1,1.0	SULT5A1,1.0	MTAP7D3,1.0	MMP2,1.0	MT1,1.0	ETV1,1.0	MT2,1.0	LAMB1,1.0	SEPT6,1.0	GULP1,1.0	BMP5,1.0	MEIS2,1.0	DAP,1.0	GM5409,1.0	IRF4,1.0	PDE3B,1.0	THRSP,1.0	IRF7,1.0	PNLIPRP2,1.0	NNMT,1.0	AGPAT9,1.0	CXCL9,1.0	NID1,1.0	PNLIPRP1,1.0	AGPAT2,1.0	NID2,1.0	GM7819,1.0	CD1D1,1.0	GM3579,1.0	CYTIP,1.0	CD209C,1.0	NEGR1,1.0	PCOLCE,1.0	CD209A,1.0	CXX1C,1.0	DLK1,1.0	SNTB1,1.0	GLB1,1.0	GBP11,1.0	RBM47,1.0	COLEC12,1.0	STEAP4,1.0	H2-T23,1.0	PLA2G1B,1.0	ACVR1C,1.0	ACTC1,1.0	CYGB,1.0	IL1RL2,1.0	CYTH3,1.0	GM5859,1.0	CLMP,1.0	PPP2R1B,1.0	CLMN,1.0	EAR2,1.0	
anemia DOID-2355 human GSE4619 sample 792		ATP6V1E1,1.0	MX1,1.0	SS18L2,1.0	PPA1,1.0	HSPE1,1.0	UBAC1,1.0	C20ORF24,1.0	PSMB9,1.0	HMBS,1.0	KARS,1.0	KIAA0125,1.0	UQCRC1,1.0	PSMC1,1.0	HIST1H4E,1.0	RAN,1.0	PRSS2,1.0	IFITM2,1.0	IFITM3,1.0	IFITM1,1.0	RPLP0P6,1.0	RPL12,1.0	DCAF6,1.0	UBE2L6,1.0	NEURL1B,1.0	ACTB,1.0	EPB41L4A-AS1,1.0	PDCD10,1.0	RPL36AL,1.0	MYB,1.0	SNRPD3,1.0	MEST,1.0	EPSTI1,1.0	NFE2,1.0	SNHG1,1.0	ZRANB2,1.0	COMMD3,1.0	TALDO1,1.0	MIF,1.0	USMG5,1.0	PRG2,1.0	RAB27B,1.0	C1ORF186,1.0	SNHG8,1.0	HLA-B,1.0	SNHG6,1.0	FAM136A,1.0	COX7A2L,1.0	IFI44,1.0	RPS26,1.0	VAMP8,1.0	CSNK2B,1.0	RPS21,1.0	NOL11,1.0	ITM2A,1.0	LST1,1.0	CFD,1.0	CUTA,1.0	RPL31,1.0	DANCR,1.0	ANP32B,1.0	TFRC,1.0	ECI2,1.0	RPL34,1.0	PITPNB,1.0	MGST2,1.0	ICAM3,1.0	MRPL18,1.0	ATP5C1,1.0	MGST1,1.0	RPL8,1.0	PRDX3,1.0	MRPL3,1.0	RPS18,1.0	PLAC8,1.0	PTDSS1,1.0	C14ORF2,1.0	RPS19,1.0	PRDX1,1.0	LTA4H,1.0	COX2,1.0	BTN3A2,1.0	TPI1,1.0	STRADB,1.0	NCOA7,1.0	PTGES3,1.0	NMI,1.0	HBA1,1.0	COX6C,1.0	NME1,1.0	NMU,1.0	RPUSD4,1.0	CCNG1,1.0	GAS5,1.0	GARS,1.0	TOMM5,1.0	ALDOA,1.0	ARHGEF6,1.0	TOMM6,1.0	PTPRO,1.0	HBB,1.0	ZFAS1,1.0	HBD,1.0	RPS27L,1.0	TIMM10,1.0	ECHS1,1.0	OAZ1,1.0	TRMT112,1.0	ATIC,1.0	LDHB,1.0	EPCAM,1.0	SNX3,1.0	RAP1B,1.0	HBM,1.0	HLTF,1.0	GAR1,1.0	HLA-DQA1,1.0	CCT4,1.0	CCT3,1.0	NPM1,1.0	TIMMDC1,1.0	DYNLL1,1.0	STAT1,1.0	PGAM1,1.0	MRPS23,1.0	MRPS24,1.0	RPA2,1.0	CREG1,1.0	AKR1C3,1.0	NOC3L,1.0	THOC3,1.0	COX6B1,1.0	TRBV27,1.0	PSMA4,1.0	NGFRAP1,1.0	FABP5,1.0	C6ORF48,1.0	NDUFAB1,1.0	APEX1,1.0	CKS2,1.0	LAMTOR5,1.0	OAT,1.0	RPLP0,1.0	NDUFA12,1.0	MRPS35,1.0	PRIM1,1.0	PSMB8,1.0	PSMB5,1.0	PSMB3,1.0	PSMB4,1.0	ASH2L,1.0	METTL5,1.0	RAC2,1.0	CCT8,1.0	CCT7,1.0	CCL18,1.0	TMEM14C,1.0	LMO2,1.0	ANKRD27,1.0	GCA,1.0	VCAM1,1.0	RPSA,1.0	RBX1,1.0	MORF4L2,1.0	IFI44L,1.0	SHQ1,1.0	XK,1.0	PPIA,1.0	TMEM258,1.0	DKC1,1.0	POLE2,1.0	COPS2,1.0	FAU,1.0	CLC,1.0	PPIH,1.0	SNRPG,1.0	NHP2,1.0	SEPW1,1.0	ODC1,1.0	PARK7,1.0	PAPSS1,1.0	BZW2,1.0	RBBP7,1.0	HMGN3,1.0	GOT2,1.0	HBG2,1.0	LINC00152,1.0	GTF3A,1.0	TMEM230,1.0	SDCBP,1.0	GGCT,1.0	LSM7,1.0	H1F0,1.0	IARS,1.0	ND2,1.0	ERH,1.0	FTL,1.0	ND4,1.0	ND3,1.0	BLVRB,1.0	NCF4,1.0	DDX1,1.0	TRIAP1,1.0	CSF2RB,1.0	ARHGAP15,1.0	TM7SF3,1.0	UQCRH,1.0	CCNB1,1.0	NME1-NME2,1.0	UROD,1.0	NARS,1.0	CYTL1,1.0	AP2M1,1.0	ACTR3,1.0	PAICS,1.0	RFC4,1.0	HSP90AA1,1.0	VBP1,1.0	HSPA8,1.0	RPL13A,1.0	ATP5F1,1.0	AHSA1,1.0	ITGAE,1.0	MFAP1,1.0	CDK4,1.0	NDUFS6,1.0	NDUFS5,1.0	DCTPP1,1.0	FAM72D,1.0	PSMG1,1.0	NDUFB9,1.0	GTF3C6,1.0	CNRIP1,1.0	PSMD14,1.0	NDUFB5,1.0	GLO1,1.0	CKS1B,1.0	NDUFB2,1.0	HK1,1.0	ADAR,1.0	RPF2,1.0	EMG1,1.0	PDLIM1,1.0	ATP5B,1.0	HEBP1,1.0	CA1,1.0	RPL36A,1.0	UQCRFS1,1.0	NDUFA8,1.0	ADSL,1.0	NDUFA1,1.0	DLK1,1.0	SOD1,1.0	DNAJA1,1.0	TST,1.0	DAD1,1.0	TBC1D8,1.0	BOLA3,1.0	DRG1,1.0	DNAJA3,1.0	SLIRP,1.0	KIAA0907,1.0	ALDH9A1,1.0	PFDN5,1.0	NUP37,1.0	EIF4A2,1.0	ASNSD1,1.0	SEC11A,1.0	NUP107,1.0	PLEK,1.0	HSP90AB1,1.0	FHL2,1.0	YBX1,1.0	SRI,1.0	KIAA0101,1.0	HSPD1,1.0	ATRAID,1.0	HSD17B11,1.0	ATP5G2,1.0	TNFSF13B,1.0	HSD17B10,1.0	ATP5G1,1.0	COCH,1.0	LYL1,1.0	CHCHD7,1.0	TRA2B,1.0	POLR2G,1.0	FBXO7,1.0	POLR2H,1.0	CHCHD1,1.0	
MELAS - Mitochondrial myopathy, encephalopathy, lactic acidosis and stroke-like episodes C0162671 human GSE1462 sample 102		RBFOX1,1.0	HNRNPK,1.0	MYL1,1.0	MYL2,1.0	VIM,1.0	UQCRC2,1.0	RPL26,1.0	HSPA1A,1.0	UQCRC1,1.0	ACOT2,1.0	PSMC1,1.0	SPARCL1,1.0	RPL28,1.0	RPL29,1.0	RPL11,1.0	RETSAT,1.0	RPL13,1.0	ATP5A1,1.0	TMEM70,1.0	TOB1,1.0	DPYSL2,1.0	PSMD8,1.0	GTF2IP1,1.0	UGP2,1.0	GNG5,1.0	PSMD4,1.0	CAPNS1,1.0	PSMD1,1.0	SERPINF1,1.0	PSMD2,1.0	S100A10,1.0	GBP2,1.0	NAA50,1.0	JUND,1.0	TSPYL1,1.0	HLA-DRB5,1.0	NR1D1,1.0	TMA7,1.0	MLLT11,1.0	RPS14P3,1.0	PSME2,1.0	PRKCQ,1.0	CRYAB,1.0	PADI2,1.0	HLA-DRB1,1.0	RPL5,1.0	CFD,1.0	GABARAP,1.0	RPL3,1.0	IPO13,1.0	ATP5C1,1.0	HIF1A,1.0	C3,1.0	FAM134C,1.0	FAM134B,1.0	PRDX1,1.0	RPL37,1.0	RPL36,1.0	RPL39,1.0	IER5,1.0	CYB5R1,1.0	SRP9,1.0	BTF3,1.0	GSTM2,1.0	GSTM1,1.0	TPI1,1.0	DUSP1,1.0	ATPIF1,1.0	H3F3B,1.0	SSR4,1.0	ANXA6,1.0	TRMT5,1.0	MRPL24,1.0	SIRT2,1.0	MYBPC1,1.0	NSA2,1.0	ADI1,1.0	CILP,1.0	BHLHE41,1.0	HRC,1.0	PAM,1.0	GPI,1.0	ACAT1,1.0	RPS27L,1.0	OAZ1,1.0	LRRC2,1.0	HOXC10,1.0	ATIC,1.0	LDHB,1.0	CSRP3,1.0	LOC653513,1.0	PACSIN3,1.0	ZNF106,1.0	MEF2C,1.0	CLUH,1.0	GSTO1,1.0	FABP3,1.0	HADHB,1.0	HADHA,1.0	PSMA1,1.0	DLD,1.0	RLIM,1.0	MSRB1,1.0	FH,1.0	CDKN1B,1.0	NDUFA13,1.0	NDUFA10,1.0	RPLP2,1.0	RPLP1,1.0	PYGM,1.0	CHKB-CPT1B,1.0	FAM127A,1.0	PSMB7,1.0	TMSB4X,1.0	PSMB3,1.0	GPNMB,1.0	METTL7A,1.0	MLYCD,1.0	GSN,1.0	RPS8,1.0	AGL,1.0	CKM,1.0	S100A1,1.0	RPS6,1.0	TPM2,1.0	ZBTB16,1.0	STX8,1.0	SARS,1.0	TUBA4A,1.0	MORF4L1,1.0	MORF4L2,1.0	PINK1,1.0	S100A6,1.0	S100A4,1.0	RNF187,1.0	CRAT,1.0	ODC1,1.0	UCP2,1.0	UBE2D1,1.0	DLST,1.0	FAM129A,1.0	PARK7,1.0	CXCL14,1.0	ARMCX1,1.0	FOXO3,1.0	BZW2,1.0	LAPTM4A,1.0	TCEAL4,1.0	MFN2,1.0	CFL1,1.0	RPS5,1.0	MACROD1,1.0	PMPCB,1.0	FLNC,1.0	HMGN2,1.0	LRRC47,1.0	GOT1,1.0	EEF2,1.0	NACA,1.0	NCL,1.0	ERH,1.0	FTL,1.0	MYOM1,1.0	MYOM2,1.0	ARL2,1.0	SESN1,1.0	BAG6,1.0	BAG3,1.0	GYG1,1.0	EIF3CL,1.0	IGFBP7,1.0	TMSB10,1.0	PLS3,1.0	GPX3,1.0	COA3,1.0	HSP90AA1,1.0	EDF1,1.0	NEB,1.0	SYNPO2L,1.0	NES,1.0	NFE2L1,1.0	ATP5I,1.0	ATP5D,1.0	APH1A,1.0	PSAP,1.0	ATP5H,1.0	DNAJB6,1.0	ATP5E,1.0	RPL36A,1.0	SERF2,1.0	EIF4H,1.0	NDUFA8,1.0	VWF,1.0	NDUFA3,1.0	RPL35A,1.0	CIRBP,1.0	KLF2,1.0	TPD52L1,1.0	CDC34,1.0	PFKM,1.0	VAPA,1.0	EIF3L,1.0	EIF3F,1.0	EIF3G,1.0	ALDH9A1,1.0	SLC25A6,1.0	SLC25A5,1.0	EIF3B,1.0	EEF1A1P9,1.0	CEBPB,1.0	EIF4A2,1.0	ETFA,1.0	ETFB,1.0	TTN,1.0	HSD17B10,1.0	SYNE2,1.0	CKMT2,1.0	SGCG,1.0	CECR5,1.0	POLR2B,1.0	SUMO2,1.0	SGCA,1.0	POLR2I,1.0	POLR2L,1.0	ECH1,1.0	ACSL1,1.0	ACTN2,1.0	CNBP,1.0	MRPS18B,1.0	PPA1,1.0	SEPP1,1.0	ASS1,1.0	LAP3,1.0	IFI27,1.0	LOC728825,1.0	MXRA8,1.0	PREB,1.0	PFN2,1.0	PFN1,1.0	IFITM2,1.0	IFITM3,1.0	ATP6V0D1,1.0	IFITM1,1.0	MYL12B,1.0	ACTB,1.0	RPL36AL,1.0	SNRPD2,1.0	TCEB2,1.0	DENR,1.0	B2M,1.0	SH3BGR,1.0	SURF1,1.0	MIF,1.0	HLA-C,1.0	HLA-A,1.0	PTOV1,1.0	IGF2,1.0	HLA-B,1.0	HLA-G,1.0	COX7A2L,1.0	HLA-E,1.0	RPS27,1.0	RPS26,1.0	MYL12A,1.0	TNNT3,1.0	ITM2B,1.0	RPS25,1.0	CUTA,1.0	ANP32B,1.0	ECI2,1.0	PCBP1,1.0	RPS16,1.0	MT2A,1.0	LGALS3,1.0	RPS18,1.0	LGALS1,1.0	RPS19,1.0	TSPAN8,1.0	ARL6IP5,1.0	GLUL,1.0	A2M,1.0	APOD,1.0	SKP1,1.0	TSC22D1,1.0	NCOA4,1.0	TUBB,1.0	GNB2L1,1.0	UBE2G1,1.0	PTMA,1.0	TPPP3,1.0	KBTBD2,1.0	PABPC4,1.0	PABPC1,1.0	PDZRN3,1.0	ACTR10,1.0	RRAD,1.0	MAOB,1.0	PTPRO,1.0	FXR1,1.0	HINT1,1.0	ANKRD2,1.0	CD36,1.0	NPM1,1.0	SVIL,1.0	IL32,1.0	RFTN1,1.0	CREG1,1.0	MRPS22,1.0	UBE2E1,1.0	PPP2CA,1.0	HNRNPA2B1,1.0	NDUFAB1,1.0	TACC2,1.0	TCAP,1.0	HDGF,1.0	DYNC1H1,1.0	RYR3,1.0	COX5A,1.0	CSTB,1.0	CD63,1.0	RYR1,1.0	OLA1,1.0	NUCKS1,1.0	GYS1,1.0	NUDT4,1.0	XPO1,1.0	CST3,1.0	STBD1,1.0	OPHN1,1.0	TIAF1,1.0	MYOZ2,1.0	MYOZ1,1.0	TUFM,1.0	CD74,1.0	PHYH,1.0	NOSIP,1.0	SDHAP1,1.0	AKR7A2,1.0	EEF1A1,1.0	TMEM258,1.0	TGFBI,1.0	ISCU,1.0	ZFAND5,1.0	TNXA,1.0	CD81,1.0	PEBP1,1.0	ATP1A2,1.0	COX6A2,1.0	HCFC1R1,1.0	USP47,1.0	ATP6V0C,1.0	EPHX1,1.0	HBG2,1.0	DNAJC15,1.0	TBCA,1.0	H1F0,1.0	COL6A3,1.0	DDAH1,1.0	COL6A2,1.0	GNAS,1.0	CASQ2,1.0	UBA1,1.0	MICU2,1.0	FBN1,1.0	ACTG1,1.0	SRP14,1.0	COX7A2,1.0	LTBP2,1.0	HIGD1A,1.0	PTRF,1.0	NME1-NME2,1.0	NMRK2,1.0	NARS,1.0	CACNA1S,1.0	HADH,1.0	TRDN,1.0	HSPA9,1.0	HSPA8,1.0	CAV1,1.0	HNRNPA1P10,1.0	HSPA2,1.0	ATP5F1,1.0	MYH1,1.0	MYH2,1.0	EEF1D,1.0	NDUFS8,1.0	NDUFS5,1.0	NDUFS2,1.0	NDUFS1,1.0	CUEDC2,1.0	RTN3,1.0	RTN4,1.0	HSPB7,1.0	HSPB8,1.0	GHR,1.0	PDLIM1,1.0	SYNGR2,1.0	CA3,1.0	MKNK2,1.0	ISOC2,1.0	TAF15,1.0	PDE4DIP,1.0	DCXR,1.0	PPP2R3A,1.0	TAF10,1.0	KLHL41,1.0	DCN,1.0	DDIT4,1.0	VDAC3,1.0	VDAC2,1.0	RBMX,1.0	NACAP1,1.0	ZP3,1.0	AURKAIP1,1.0	TRIB1,1.0	NXN,1.0	ACADVL,1.0	YBX3,1.0	ATP2A1,1.0	HSPD1,1.0	ACTC1,1.0	ATP5G2,1.0	THBS4,1.0	RPS4X,1.0	CAND2,1.0	ALDH2,1.0	PALMD,1.0	BNIP3,1.0	CDIPT,1.0	CRYM,1.0	RPL18AP3,1.0	
Pseudomonas Infection C0033817 human GSE923 sample 170		WSB2,1.0	RPL22,1.0	ACTN4,1.0	IMP3,1.0	ARL14,1.0	CNBP,1.0	RPL23,1.0	SLC12A2,1.0	HPCAL1,1.0	KRT8,1.0	EREG,1.0	TM4SF1,1.0	MYL6,1.0	MEX3C,1.0	SPINT2,1.0	CD9,1.0	PSMC3,1.0	SUB1,1.0	CYP1A1,1.0	LOC728825,1.0	RPL28,1.0	HNRNPC,1.0	CALM2,1.0	PFN1,1.0	RAN,1.0	RPL11,1.0	POMP,1.0	RPLP0P6,1.0	RPL13,1.0	UQCR10,1.0	CSN3,1.0	CLDN3,1.0	MYL12B,1.0	ACTB,1.0	RAB11FIP1,1.0	PDCD10,1.0	RPL36AL,1.0	CAPNS1,1.0	MYC,1.0	S100A14,1.0	CYP1B1,1.0	DENR,1.0	B2M,1.0	APOL1,1.0	WWTR1,1.0	NDFIP1,1.0	JAG1,1.0	TSPYL1,1.0	XBP1,1.0	HLA-J,1.0	DNTTIP2,1.0	SLC6A14,1.0	HLA-C,1.0	TMA7,1.0	HLA-A,1.0	HLA-B,1.0	HLA-G,1.0	EIF1,1.0	FTH1P5,1.0	FA2H,1.0	EIF6,1.0	PLSCR1,1.0	HNRNPA1L2,1.0	PSME1,1.0	ITM2B,1.0	RPS25,1.0	ATF4,1.0	RPL6,1.0	RPL3,1.0	RPL4,1.0	ARL6IP1,1.0	PLEK2,1.0	RPL34,1.0	PITPNB,1.0	BCL10,1.0	PCBP1,1.0	ENO1,1.0	RPL9,1.0	HIF1A,1.0	ICAM1,1.0	RPL8,1.0	LGALS4,1.0	LGALS3,1.0	GNG10,1.0	PLAC8,1.0	SCP2,1.0	FTH1,1.0	RPL37,1.0	TSPAN3,1.0	SOX9,1.0	SFN,1.0	IER3,1.0	SKP1,1.0	SEC31B,1.0	ANXA1,1.0	ANXA4,1.0	PTGES3,1.0	JUP,1.0	TNFRSF12A,1.0	CCL20,1.0	H3F3B,1.0	TUBB,1.0	GNB2L1,1.0	KRT10,1.0	C6ORF62,1.0	LYZ,1.0	NME1,1.0	GPRC5A,1.0	ID1,1.0	KRT17,1.0	FXYD3,1.0	AGO2,1.0	CRELD2,1.0	ALDOA,1.0	ARF4,1.0	SERPINA3,1.0	RAB5C,1.0	SLC44A4,1.0	ABHD3,1.0	RPN1,1.0	STRAP,1.0	TMPRSS4,1.0	SDC4,1.0	NMD3,1.0	TGFA,1.0	KRT23,1.0	NEDD8,1.0	TMEM165,1.0	STIP1,1.0	TRMT112,1.0	LDHB,1.0	EPCAM,1.0	LDHA,1.0	MAP1LC3B,1.0	RAP1B,1.0	STK39,1.0	SEC61G,1.0	TMED2,1.0	RPS27A,1.0	SPTBN1,1.0	RAB6C,1.0	NPM1,1.0	SERPINB2,1.0	YTHDF2,1.0	CCT2,1.0	DYNLL1,1.0	BCAP31,1.0	ODAM,1.0	IFNGR2,1.0	PRMT1,1.0	UBE2E1,1.0	F3,1.0	RAB11A,1.0	TUBB4B,1.0	PPP2CA,1.0	PSMA6,1.0	TM9SF3,1.0	DHRS9,1.0	HNRNPA2B1,1.0	HNRNPH1,1.0	RNF128,1.0	PSMA3,1.0	PSMA1,1.0	CANX,1.0	F2RL1,1.0	RAB9A,1.0	HDGF,1.0	ARF6,1.0	CMPK1,1.0	CSTB,1.0	WDR45B,1.0	CAB39,1.0	GSTP1,1.0	FAM45A,1.0	KIAA1033,1.0	CLINT1,1.0	PTS,1.0	TUBA1C,1.0	AKAP12,1.0	TUBA1B,1.0	PSMB3,1.0	NAMPT,1.0	FAM3C,1.0	ANXA7,1.0	AP3S1,1.0	CD59,1.0	JAK1,1.0	RARRES1,1.0	HS3ST1,1.0	CD164,1.0	RPS9,1.0	APLP2,1.0	ILF2,1.0	HNRNPAB,1.0	DPM1,1.0	MORF4L1,1.0	EEF1A1,1.0	TBL1XR1,1.0	CNOT7,1.0	PPIA,1.0	UBE2S,1.0	CAPZA2,1.0	SRSF3,1.0	CAPZA1,1.0	ADAM9,1.0	SQSTM1,1.0	PPIB,1.0	SRSF9,1.0	UBE2N,1.0	C11ORF58,1.0	SEPW1,1.0	ODC1,1.0	UBE2D3,1.0	SRSF2,1.0	PARK7,1.0	ASAP2,1.0	IL1RAP,1.0	PCNP,1.0	RAB21,1.0	TUBB3,1.0	KIF5B,1.0	TPM1,1.0	RPS5,1.0	TBC1D15,1.0	SLC39A6,1.0	BANF1,1.0	RPS2,1.0	CAPN2,1.0	SPP1,1.0	RPS3,1.0	NDUFV2,1.0	SLC38A1,1.0	SLMO2,1.0	ATP6V0B,1.0	SHFM1,1.0	IGFBP3,1.0	CYBA,1.0	TBCA,1.0	SDCBP,1.0	PDIA6,1.0	TMEM5,1.0	MAFF,1.0	NACA,1.0	NCL,1.0	SMS,1.0	LOC100507328,1.0	ERH,1.0	RSL24D1,1.0	SELT,1.0	DDX5,1.0	SLC26A2,1.0	CBFB,1.0	UQCRB,1.0	PHB,1.0	ACTG1,1.0	PLAU,1.0	SRP14,1.0	PLAT,1.0	MAEA,1.0	IPO7,1.0	SAT1,1.0	COX7A2,1.0	CORO1C,1.0	NME1-NME2,1.0	UBC,1.0	PMEPA1,1.0	UBD,1.0	TXNDC9,1.0	TMSB10,1.0	PLS1,1.0	ACTR3,1.0	TIPARP,1.0	MMP7,1.0	EIF5A,1.0	VBP1,1.0	MMP1,1.0	LAMB3,1.0	GPX4,1.0	CBX3,1.0	HSPA8,1.0	CMTM6,1.0	TXNRD1,1.0	SMARCE1,1.0	HNRNPA1P10,1.0	NDUFC2,1.0	NAP1L1,1.0	TNIP1,1.0	TTC19,1.0	NFKBIA,1.0	RASA1,1.0	ADORA2B,1.0	NPC2,1.0	EEF1D,1.0	EEF1G,1.0	CDK1,1.0	CYCS,1.0	ATP13A3,1.0	TMBIM6,1.0	FAM60A,1.0	RTN3,1.0	CXCL8,1.0	GTF2A2,1.0	EIF4B,1.0	DDX3X,1.0	NDUFB5,1.0	AMD1,1.0	NDUFB4,1.0	SLC3A2,1.0	CXCL2,1.0	CXCL1,1.0	CXCL3,1.0	DUSP14,1.0	CXCL6,1.0	CXCL5,1.0	ATP5B,1.0	ATP5H,1.0	ERBB2,1.0	PGK1,1.0	ISOC1,1.0	RBM39,1.0	CXADR,1.0	ADRM1,1.0	FNDC3B,1.0	LSR,1.0	KLF5,1.0	YWHAZ,1.0	PKM,1.0	GOLPH3,1.0	VAPA,1.0	EIF3M,1.0	ALDH1A3,1.0	VDAC1,1.0	NACAP1,1.0	GAPDH,1.0	PFKP,1.0	MORF4,1.0	MAK16,1.0	EEF1A1P9,1.0	EIF4A2,1.0	ABCD3,1.0	EIF4A1,1.0	ALAS1,1.0	HSP90AB1,1.0	LAMA3,1.0	NCKAP1,1.0	DDX21,1.0	HSPD1,1.0	HDAC9,1.0	TSPAN13,1.0	SH3YL1,1.0	HHEX,1.0	MAT2B,1.0	SUMO2,1.0	MAT2A,1.0	UGT1A4,1.0	SLC25A24,1.0	HNRNPA3,1.0	RPL18AP3,1.0	NCK2,1.0	NPTN,1.0	HNRNPA1,1.0	
schizophrenia DOID-5419 human GSE62105 sample 547		LRRC37A3,1.0	LUM,1.0	ARL14,1.0	CFAP70,1.0	LINC01186,1.0	KRT7,1.0	DCLK2,1.0	PSMB9,1.0	WDR78,1.0	NR2F2-AS1,1.0	MARCO,1.0	NEURL3,1.0	HSBP1L1,1.0	PSG8,1.0	ETHE1,1.0	RBP2,1.0	RFX6,1.0	CYP1A1,1.0	CPVL,1.0	ASB2,1.0	ENPEP,1.0	EPAS1,1.0	LRP2,1.0	COL12A1,1.0	C4BPB,1.0	BACH2,1.0	SFRP1,1.0	TMEM71,1.0	CLDN1,1.0	NTN4,1.0	STS,1.0	LOC100126784,1.0	CAPNS2,1.0	SV2B,1.0	C10ORF54,1.0	HOXA4,1.0	SPOCK2,1.0	S100A16,1.0	GBP1,1.0	GBP3,1.0	EXPH5,1.0	LINC01088,1.0	WNT10A,1.0	TNFSF15,1.0	ARRDC4,1.0	NR2F2,1.0	IGF1,1.0	C8ORF4,1.0	GDF6,1.0	DOPEY2,1.0	PPP1R1C,1.0	WNK4,1.0	FTCDNL1,1.0	XKR4,1.0	PTGES,1.0	PRR15,1.0	CFTR,1.0	MOXD1,1.0	SLC22A5,1.0	OXTR,1.0	PDE1A,1.0	TXK,1.0	LINC01197,1.0	KLHDC7B,1.0	ABCA13,1.0	ICAM1,1.0	SLC6A4,1.0	INPP5D,1.0	C5,1.0	FAM134B,1.0	RASSF4,1.0	STMN2,1.0	FAM110C,1.0	NKX3-1,1.0	ARSI,1.0	KCNE1L,1.0	PIP5K1B,1.0	ZBED2,1.0	FAM65B,1.0	ALX3,1.0	KCNN4,1.0	CGA,1.0	C5ORF56,1.0	UBL4B,1.0	NCOA7,1.0	RIPK3,1.0	TMEM40,1.0	PXDNL,1.0	ISX,1.0	GPRC5A,1.0	RARB,1.0	ACRV1,1.0	MGLL,1.0	GPR126,1.0	SIGLEC6,1.0	VGLL1,1.0	SLC44A3,1.0	MFI2,1.0	LRRC4,1.0	CROT,1.0	AREG,1.0	SDSL,1.0	SLC7A4,1.0	MEOX1,1.0	MAP2,1.0	ANKRD2,1.0	CD36,1.0	SLC18A3,1.0	CDKN2A,1.0	ELMOD1,1.0	G0S2,1.0	ELOVL7,1.0	GFRA1,1.0	LOC283454,1.0	DHRS3,1.0	SERPINB7,1.0	PER2,1.0	SMOC2,1.0	SAA1,1.0	DFNA5,1.0	FOXA1,1.0	PTN,1.0	LPCAT2,1.0	AFP,1.0	PRICKLE2,1.0	CST6,1.0	TMEM144,1.0	IFIH1,1.0	THSD7A,1.0	KRTAP2-3,1.0	OLR1,1.0	RARRES1,1.0	TFAP2B,1.0	GUCY1A3,1.0	GUCY1A2,1.0	GABRP,1.0	BIK,1.0	CD74,1.0	TGFB2,1.0	CNTN6,1.0	KLRC4,1.0	HSD3B1,1.0	TFPI2,1.0	TAP1,1.0	SPINK1,1.0	GRHL1,1.0	XK,1.0	SHISA2,1.0	ERP27,1.0	FAS,1.0	TRPV6,1.0	S100A6,1.0	ANKRD22,1.0	ADAM8,1.0	SQSTM1,1.0	ADCY10,1.0	KANK4,1.0	RGS18,1.0	EMX2OS,1.0	SLC27A2,1.0	VTCN1,1.0	ATP10D,1.0	FAM129A,1.0	AHR,1.0	NOL4,1.0	FRY,1.0	DEFB1,1.0	CXCL16,1.0	SCEL,1.0	CDH5,1.0	ABLIM3,1.0	LAMP3,1.0	NLRP3,1.0	SLC16A9,1.0	SPP1,1.0	GPC5,1.0	MAP3K5,1.0	PAK6,1.0	RGS20,1.0	SLC16A6,1.0	C2ORF15,1.0	IGFBP3,1.0	INHBA,1.0	NSG1,1.0	C1QL2,1.0	FBXO32,1.0	MAG,1.0	NOXA1,1.0	DYNLRB2,1.0	XAGE2,1.0	BIRC3,1.0	SLC27A6,1.0	MYF6,1.0	CSF1R,1.0	NCF2,1.0	CLSTN2,1.0	GPR87,1.0	TACSTD2,1.0	SLC41A2,1.0	CUZD1,1.0	CSF2RA,1.0	PLCXD3,1.0	DAPP1,1.0	DDX60,1.0	GLIS3,1.0	TGM1,1.0	UBD,1.0	MFSD6L,1.0	MUC15,1.0	KLRC2,1.0	SYBU,1.0	ZFHX4,1.0	HSPA6,1.0	BDNF,1.0	KCNIP4,1.0	CRYGN,1.0	MUM1L1,1.0	KCNJ15,1.0	AIM1L,1.0	ARAP2,1.0	C15ORF56,1.0	ELF3,1.0	CRYGC,1.0	CPE,1.0	TMEM217,1.0	BCL2,1.0	CHI3L2,1.0	IRF6,1.0	TRIM55,1.0	SLC26A4,1.0	ABCB4,1.0	MCTP1,1.0	BNC1,1.0	STMND1,1.0	LMOD1,1.0	CELF6,1.0	LY96,1.0	CXCL2,1.0	C15ORF48,1.0	SCIN,1.0	P2RY6,1.0	CYP26B1,1.0	MFSD6,1.0	CASP4,1.0	ADAMTS18,1.0	CASP5,1.0	ERICH5,1.0	BDKRB2,1.0	TAC3,1.0	SPX,1.0	WNT2,1.0	TAC1,1.0	C2ORF54,1.0	CCBE1,1.0	EYA1,1.0	LOC100131053,1.0	ALOX5AP,1.0	C4ORF26,1.0	MCOLN2,1.0	GABRG3,1.0	TPD52L1,1.0	DCN,1.0	KLF9,1.0	SNTB1,1.0	ALDH1A1,1.0	KATNBL1,1.0	GLRB,1.0	LTB,1.0	S100P,1.0	MET,1.0	PTX3,1.0	PLEKHG1,1.0	CEBPD,1.0	LOC100505978,1.0	ITGB6,1.0	SEMA3D,1.0	LUZP2,1.0	C4ORF19,1.0	NPY2R,1.0	MVP,1.0	SEMA3C,1.0	SQRDL,1.0	NR3C2,1.0	TTR,1.0	CNR1,1.0	ARHGDIB,1.0	BCO2,1.0	SFTA1P,1.0	LINC00578,1.0	
Diabetes DOID-9351 mouse GSE31150 sample 805		WSB1,1.0	ACOT8,1.0	RSPH6A,1.0	TTC39B,1.0	MAPK13,1.0	ST5,1.0	ZC2HC1B,1.0	AI844685,1.0	SKAP2,1.0	RSC1A1,1.0	ITIH4,1.0	IFITM3,1.0	TMEM63C,1.0	FGL1,1.0	FGL2,1.0	CPNE8,1.0	WDSUB1,1.0	AI195381,1.0	HS6ST1,1.0	SSFA2,1.0	MUC1,1.0	C4B,1.0	FBXL20,1.0	SV2C,1.0	MICALL1,1.0	EXPH5,1.0	MAGEA6,1.0	LOC100039111,1.0	XBP1,1.0	SERPINF2,1.0	ERDR1,1.0	GADD45G,1.0	NR0B2,1.0	IRGM1,1.0	SETMAR,1.0	TCL1B3,1.0	CLPX,1.0	RIIAD1,1.0	WDR60,1.0	PARD3BOS1,1.0	ZFP866,1.0	MOXD2,1.0	GM9222,1.0	CFI,1.0	NAPEPLD,1.0	POP4,1.0	AU014756,1.0	THUMPD1,1.0	GVIN1,1.0	IFI30,1.0	MIR1949,1.0	OPLAH,1.0	NAPRT,1.0	AP1S3,1.0	SOX9,1.0	GM20265,1.0	REG2,1.0	JUNB,1.0	PRL2C2,1.0	SOX8,1.0	SLC19A2,1.0	GM5891,1.0	WARS,1.0	TMEM150B,1.0	PSG28,1.0	TMEM170,1.0	MAD2L1BP,1.0	TMC7,1.0	TMC6,1.0	TMC5,1.0	LCE3F,1.0	OLFR112,1.0	FXYD3,1.0	KRT16,1.0	STK40,1.0	RHOU,1.0	GM10482,1.0	REG3B,1.0	REG3A,1.0	TMED11,1.0	REG3G,1.0	TMPRSS4,1.0	SERPINA10,1.0	REG3D,1.0	LITAF,1.0	GM19974,1.0	TMEM163,1.0	1810010D01RIK,1.0	SOCS3,1.0	SULT1C2,1.0	D730045B01RIK,1.0	TCP11L2,1.0	GM7536,1.0	BBS9,1.0	RRS1,1.0	GM527,1.0	TGTP1,1.0	C78148,1.0	STAT3,1.0	F2,1.0	LRG1,1.0	9530067D14RIK,1.0	HCK,1.0	SLURP1,1.0	MORN5,1.0	BDH2,1.0	KCNQ1,1.0	PER1,1.0	SMOC1,1.0	SAA3,1.0	CHIL3,1.0	AGGF1,1.0	FAM69A,1.0	NRP1,1.0	PIGR,1.0	PTGER3,1.0	FAIM3,1.0	DCST2,1.0	ARNTL2,1.0	D730050C22RIK,1.0	CAMK2N1,1.0	ENPP1,1.0	DMBT1,1.0	SOSTDC1,1.0	GPR137,1.0	FADS2,1.0	1500011B03RIK,1.0	KLK1B24,1.0	MOB3A,1.0	RUNDC3B,1.0	NEAT1,1.0	SAP30,1.0	LRFN3,1.0	RGS9BP,1.0	RINT1,1.0	XIST,1.0	LY6E,1.0	PRR15L,1.0	GM15848,1.0	DEGS1,1.0	S100A9,1.0	NAIP2,1.0	S100A8,1.0	RELA,1.0	APOL7A,1.0	RNF38,1.0	UCP2,1.0	ATP10D,1.0	FAM129A,1.0	4933402J07RIK,1.0	NDRG1,1.0	BEST1,1.0	CAPN5,1.0	LOC100503297,1.0	4933431E20RIK,1.0	9130019O22RIK,1.0	ZFP563,1.0	SLC25A47,1.0	IIGP1,1.0	SLC15A2,1.0	CISH,1.0	LRRC75B,1.0	D2ERTD612E,1.0	FAM217B,1.0	AA467197,1.0	SLC30A1,1.0	SLC9A3R1,1.0	BGLAP2,1.0	MYD88,1.0	EFNA4,1.0	FRMD6,1.0	CDHR2,1.0	CDC42EP1,1.0	1110059G02RIK,1.0	ARHGEF26,1.0	SAT1,1.0	CSF2RB,1.0	VTN,1.0	CNN3,1.0	TMEM102,1.0	ANKRD10,1.0	BC094435,1.0	FLOT1,1.0	HACL1,1.0	GGT1,1.0	TGM4,1.0	1700010N08RIK,1.0	LINGO3,1.0	ABCC3,1.0	GGH,1.0	MT1,1.0	GM15085,1.0	D230019N24RIK,1.0	D330040H18RIK,1.0	TNIP1,1.0	MT2,1.0	TNFRSF1A,1.0	CLK1,1.0	IRF1,1.0	2010109I03RIK,1.0	D430033H22RIK,1.0	ELF3,1.0	RCN3,1.0	HOOK2,1.0	ACOX2,1.0	BCL3,1.0	FGFR1OP,1.0	IRF9,1.0	OSCP1,1.0	KHDRBS2,1.0	B4GALT1,1.0	DDX3X,1.0	TTC25,1.0	TTC23,1.0	HSPB6,1.0	GM364,1.0	OXT,1.0	KLC2,1.0	KLC3,1.0	APH1C,1.0	UPK1B,1.0	MCL1,1.0	HGFAC,1.0	SLC36A1,1.0	SPAG6,1.0	KLF1,1.0	LYSMD3,1.0	1810019D21RIK,1.0	CHIT1,1.0	GZMM,1.0	NFASC,1.0	RSPH9,1.0	MYO15B,1.0	HKDC1,1.0	CHDH,1.0	MET,1.0	C430003N24RIK,1.0	CTXN3,1.0	C920021A13,1.0	HCN3,1.0	FOLR1,1.0	2610319H10RIK,1.0	GM11190,1.0	SYNE4,1.0	OGFRL1,1.0	EFR3B,1.0	EVA1B,1.0	CNR1,1.0	PCED1B,1.0	LRIG2,1.0	AY036118,1.0	UPP1,1.0	ARL5B,1.0	TRIM24,1.0	
dengue disease DOID-12205 human GSE51808 sample 556		MX1,1.0	RSAD2,1.0	LOC100293440,1.0	MCEMP1,1.0	WDHD1,1.0	CDC20,1.0	LOC731424,1.0	MARCO,1.0	LOC730101,1.0	DEPDC1B,1.0	GBP1P1,1.0	LAP3,1.0	MTHFD2,1.0	SCO2,1.0	IFI27,1.0	TTTY15,1.0	PSMC3,1.0	KIF20A,1.0	RIN2,1.0	L1TD1,1.0	IDO1,1.0	MT1E,1.0	MT1F,1.0	CES1,1.0	PGAP1,1.0	SAMD9,1.0	C3AR1,1.0	NCAPG,1.0	NCAPH,1.0	RPS4Y1,1.0	AKAP2,1.0	APOL6,1.0	HERC5,1.0	MILR1,1.0	CHEK1,1.0	RAD54L,1.0	GBP1,1.0	GBP3,1.0	HES4,1.0	TIPIN,1.0	E2F7,1.0	GBP5,1.0	E2F8,1.0	MT1HL1,1.0	GBP4,1.0	EPSTI1,1.0	APOL3,1.0	EGR1,1.0	BATF2,1.0	PLK4,1.0	EGR2,1.0	EGR3,1.0	PLA2G4A,1.0	MANF,1.0	MASTL,1.0	TUBG1,1.0	IFI44,1.0	PARP11,1.0	PARP12,1.0	TPX2,1.0	UCK2,1.0	PLSCR1,1.0	TNNT1,1.0	TCN2,1.0	TCN1,1.0	NET1,1.0	SPATS2L,1.0	SERPING1,1.0	IGKV4-1,1.0	VAMP5,1.0	EZH2,1.0	APOBEC3B,1.0	RGL1,1.0	CDCA2,1.0	GLDC,1.0	CDCA3,1.0	CDCA5,1.0	CDCA8,1.0	IFI35,1.0	MT1X,1.0	KLHDC7B,1.0	IFIT2,1.0	IFIT1,1.0	C2,1.0	IFIT3,1.0	PRDX4,1.0	MT2A,1.0	PLAC8,1.0	EPB41L3,1.0	HESX1,1.0	CMKLR1,1.0	SERPINB9P1,1.0	MYBL2,1.0	BARD1,1.0	SDF2L1,1.0	DUSP5,1.0	CENPU,1.0	TCF19,1.0	CDT1,1.0	PNPT1,1.0	WARS,1.0	CENPW,1.0	SIGLEC16,1.0	USP9Y,1.0	JUP,1.0	RMI2,1.0	MYOF,1.0	EMP1,1.0	TFEC,1.0	LOC100290375,1.0	IGLV7-43,1.0	CDC6,1.0	LHFPL2,1.0	ZWINT,1.0	USP30-AS1,1.0	NME1,1.0	TOMM40L,1.0	CENPE,1.0	ANLN,1.0	MS4A4A,1.0	IGLJ3,1.0	IGLV2-23,1.0	CEACAM1,1.0	SIGLEC1,1.0	ID1,1.0	CENPM,1.0	DEPDC1,1.0	FAM20A,1.0	FXYD6,1.0	TLR7,1.0	LOC100130100,1.0	PHF19,1.0	GAS6,1.0	CDKN3,1.0	MZB1,1.0	SKA1,1.0	NRN1,1.0	KIF11,1.0	TOP2A,1.0	IGLL3P,1.0	KIF15,1.0	KIF14,1.0	TIMM10,1.0	SDSL,1.0	SKA3,1.0	RAD51AP1,1.0	HINT3,1.0	ERI1,1.0	TRIM6,1.0	C19ORF10,1.0	CTSL,1.0	STAP1,1.0	TK1,1.0	PBK,1.0	STAP2,1.0	CTLA4,1.0	CD38,1.0	HAVCR2,1.0	CEP55,1.0	OTOF,1.0	DLGAP5,1.0	SPRYD4,1.0	TMEM176A,1.0	GCH1,1.0	TXLNGY,1.0	G0S2,1.0	NR1H3,1.0	ELOVL3,1.0	RNASE2,1.0	RNASE1,1.0	FAM225A,1.0	IGLV3-16,1.0	FABP5,1.0	CCNE2,1.0	FOSB,1.0	CMPK2,1.0	CKS2,1.0	TRIP13,1.0	KIAA1958,1.0	SPC25,1.0	C1QC,1.0	C1QB,1.0	FEN1,1.0	C1QA,1.0	DSCC1,1.0	MKI67,1.0	CENPA,1.0	HIST2H4B,1.0	IFIH1,1.0	LOC100289612,1.0	NUF2,1.0	ENPP2,1.0	NUSAP1,1.0	METTL7B,1.0	DCPS,1.0	JAK2,1.0	ZNF684,1.0	ZBP1,1.0	GINS3,1.0	GINS1,1.0	LAG3,1.0	UBE2C,1.0	EIF1AY,1.0	VRK2,1.0	LOC100292999,1.0	IGK,1.0	CXCL10,1.0	CXCL11,1.0	IFI44L,1.0	LOC100287723,1.0	MELK,1.0	CLEC4D,1.0	OLFM4,1.0	UBE2S,1.0	AXL,1.0	BAMBI,1.0	PSAT1,1.0	UBE2T,1.0	POLE2,1.0	BUB1B,1.0	KIF4A,1.0	LY6E,1.0	ANKRD22,1.0	LINC00487,1.0	MAD2L1,1.0	IGKV3-20,1.0	PCNA,1.0	SLC27A2,1.0	SUCNR1,1.0	ZWILCH,1.0	HP,1.0	NEXN,1.0	HJURP,1.0	MPO,1.0	IFI6,1.0	TYMS,1.0	SAMD9L,1.0	DEFB1,1.0	AURKB,1.0	PTTG1,1.0	LAMP3,1.0	CCRL2,1.0	RBBP8,1.0	IL12RB2,1.0	PDIA4,1.0	FANCI,1.0	FANCL,1.0	STIL,1.0	ISG15,1.0	MAFB,1.0	PDIA6,1.0	NDC80,1.0	IGKV1D-13,1.0	KIF18A,1.0	CCNA2,1.0	CCNA1,1.0	KIF18B,1.0	H1F0,1.0	BIRC5,1.0	TROAP,1.0	KIF2C,1.0	XAF1,1.0	FGF13,1.0	CD274,1.0	GMNN,1.0	CNP,1.0	LGALS3BP,1.0	CREM,1.0	GPR84,1.0	PKMYT1,1.0	LOC652494,1.0	FOXM1,1.0	MYL6B,1.0	LOC652493,1.0	DDX60,1.0	IGLV1-44,1.0	IGHG4,1.0	IGHG2,1.0	CCNB1,1.0	RGS1,1.0	IGHG1,1.0	IGLV6-57,1.0	CLEC5A,1.0	TXNDC5,1.0	NEK2,1.0	OIP5,1.0	PLS3,1.0	MMP8,1.0	GGH,1.0	CAV1,1.0	DHCR24,1.0	OAS1,1.0	ETV7,1.0	IL6,1.0	OAS2,1.0	OAS3,1.0	ESPL1,1.0	MCM4,1.0	CDK1,1.0	SLC26A8,1.0	TMEM255A,1.0	MTFR2,1.0	IRF7,1.0	DNASE2,1.0	PSMG1,1.0	MCM2,1.0	CYAT1,1.0	FAM72C,1.0	KDM5D,1.0	DDX3Y,1.0	IGHV4-31,1.0	CKS1B,1.0	HMMR,1.0	MCM10,1.0	SLC3A2,1.0	LINC01093,1.0	IGLV4-60,1.0	LMNB2,1.0	C15ORF48,1.0	IGKV3D-15,1.0	RRP7A,1.0	RASGEF1B,1.0	CASP7,1.0	ORC1,1.0	P2RY2,1.0	C10ORF10,1.0	LOC645984,1.0	UTY,1.0	TNFRSF17,1.0	LOC100291190,1.0	FAM83D,1.0	ACP2,1.0	IL15RA,1.0	RRM2,1.0	CKAP2L,1.0	CYP51A1,1.0	GZMB,1.0	POLQ,1.0	SPAG5,1.0	MND1,1.0	PRC1,1.0	SHCBP1,1.0	C1ORF85,1.0	LOC100290557,1.0	AIM2,1.0	RAD51,1.0	APOBR,1.0	KCTD14,1.0	DTL,1.0	BPI,1.0	PTX3,1.0	GALM,1.0	LOC729810,1.0	HIST1H2BD,1.0	HIST1H2BO,1.0	PIWIL4,1.0	ERCC6L,1.0	RTP4,1.0	UHRF1,1.0	LOC100290320,1.0	TTK,1.0	KIAA0101,1.0	USP18,1.0	OASL,1.0	CDC45,1.0	EXO1,1.0	CCL8,1.0	DHX58,1.0	FBXO5,1.0	CCL2,1.0	BAK1,1.0	FBXO6,1.0	FCGR1B,1.0	EPHB2,1.0	FCGR1C,1.0	
testis seminoma DOID-5842 human GSE8607 sample 624		RNF44,1.0	TFAP2C,1.0	CD74,1.0	RPS8,1.0	RPL22,1.0	RPS9,1.0	CACNA2D2,1.0	RPL23,1.0	RPS7,1.0	MSH2,1.0	HIC2,1.0	EEF1A1,1.0	PLOD1,1.0	IFI27,1.0	CD9,1.0	ETHE1,1.0	CDK2AP1,1.0	RPL28,1.0	RPL27,1.0	FKBP4,1.0	RPL29,1.0	PFN1,1.0	SNRPB,1.0	SNORA21,1.0	IFITM3,1.0	RPL11,1.0	IFITM1,1.0	RPL10,1.0	GUSBP11,1.0	RPL12,1.0	FBL,1.0	ACTB,1.0	GTF2IP1,1.0	PDPN,1.0	CCND2,1.0	IGKC,1.0	FLNA,1.0	STOM,1.0	RPS5,1.0	RPL14,1.0	RPS2,1.0	RPL17,1.0	RPS3,1.0	RPL19,1.0	B2M,1.0	RPL18,1.0	ZNF146,1.0	GABARAPL1,1.0	RPL41,1.0	XBP1,1.0	NONO,1.0	MIF,1.0	HLA-C,1.0	TPTEP1,1.0	CYBA,1.0	ISG15,1.0	EEF2,1.0	TSPY3,1.0	RPS27,1.0	GGCT,1.0	RPS28,1.0	RPL27A,1.0	SERPING1,1.0	RPS21,1.0	RPS23,1.0	FTL,1.0	RPS24,1.0	RPL6,1.0	RPL31,1.0	PHB2,1.0	RPL3,1.0	RPL4,1.0	RPL30,1.0	RPL32,1.0	SLC2A3,1.0	ENO1,1.0	ENO2,1.0	IFI30,1.0	RPL7,1.0	UQCRH,1.0	RPL8,1.0	RPS16,1.0	IGHG4,1.0	EEF1B2,1.0	RPS15,1.0	SOX4,1.0	RPS18,1.0	RPS17,1.0	NME1-NME2,1.0	TCL1A,1.0	RPS19,1.0	RPSAP58,1.0	PRDX1,1.0	PIM2,1.0	EIF4EBP2,1.0	RPL37,1.0	IER2,1.0	PIM1,1.0	APOE,1.0	RPS10,1.0	EIF3CL,1.0	RPL38,1.0	RPS12,1.0	MYBL2,1.0	RPS14,1.0	RPS13,1.0	GPX2,1.0	TPI1,1.0	JUP,1.0	CBX3,1.0	TUBB,1.0	RPL13A,1.0	GNB2L1,1.0	PTPN12,1.0	HMGA1,1.0	ETV5,1.0	NME2,1.0	GPRC5A,1.0	EEF1D,1.0	EEF1G,1.0	ALPL,1.0	HLA-DRA,1.0	MCM7,1.0	SFI1,1.0	ALDOA,1.0	CYAT1,1.0	TOMM7,1.0	SLC25A3,1.0	ARF3,1.0	C2CD5,1.0	ARPC1B,1.0	ADAR,1.0	POU5F1P3,1.0	HSPB1,1.0	PTBP1,1.0	EMG1,1.0	MDK,1.0	LDHB,1.0	LASP1,1.0	RPL36A,1.0	MLEC,1.0	H1FX,1.0	RPS15A,1.0	RPS27A,1.0	MCL1,1.0	YWHAH,1.0	TEAD4,1.0	IGHA1,1.0	LOC642817,1.0	CCT3,1.0	RPL23A,1.0	LOC100290036,1.0	APOC1,1.0	NDUFAB1,1.0	EIF3K,1.0	HLA-DPB1,1.0	TCEA1,1.0	SMAGP,1.0	NPIPB3,1.0	SLC25A6,1.0	EIF3B,1.0	GAPDH,1.0	IGHM,1.0	C1QB,1.0	RPLP0,1.0	HIST1H2BK,1.0	HSP90AB1,1.0	RPLP2,1.0	RPLP1,1.0	GSTP1,1.0	RPL10A,1.0	HSPD1,1.0	CENPA,1.0	UNG,1.0	PTMS,1.0	CRIP1,1.0	IGLV3-25,1.0	RPS4X,1.0	TMSB4X,1.0	HLA-DPA1,1.0	RAC1,1.0	TRIM28,1.0	UPP1,1.0	RPL18AP3,1.0	EPHB4,1.0	HNRNPA1,1.0	
Senescence C0001792 human GSE1786 sample 114		GAMT,1.0	UNC13B,1.0	RPL22,1.0	ACTN3,1.0	RPL24,1.0	RPL23,1.0	ZNF160,1.0	SEPP1,1.0	HNRNPK,1.0	MTHFD2,1.0	MGP,1.0	FEZ2,1.0	YME1L1,1.0	RPL26,1.0	HSPA1A,1.0	MT1H,1.0	LOC728825,1.0	RPL28,1.0	GTF2IRD1,1.0	RPL27,1.0	RPL29,1.0	MT1E,1.0	CALM1,1.0	IFITM2,1.0	IFITM3,1.0	RPL11,1.0	POMP,1.0	AHNAK,1.0	IFITM1,1.0	RPLP0P6,1.0	RPL13,1.0	SMPX,1.0	UQCR11,1.0	GLRX,1.0	DCAF6,1.0	RPS4Y1,1.0	HERC2P9,1.0	TOB1,1.0	ACTB,1.0	RPL36AL,1.0	GTF2IP1,1.0	GNG5,1.0	RPL15,1.0	RPL17,1.0	RPL19,1.0	B2M,1.0	S100A10,1.0	GBP2,1.0	RPL18,1.0	FDFT1,1.0	MT1HL1,1.0	COX8A,1.0	NAA50,1.0	JUND,1.0	TSPYL1,1.0	TSPYL2,1.0	RPL41,1.0	ST13,1.0	TNNC2,1.0	KLF10,1.0	HLA-C,1.0	TMA7,1.0	ABCA8,1.0	HLA-A,1.0	HLA-B,1.0	GBAS,1.0	RPL3L,1.0	RPS27,1.0	PTP4A3,1.0	RPS26,1.0	RPS14P3,1.0	RPS29,1.0	QARS,1.0	TNNT3,1.0	PRKAR1A,1.0	CSNK2B,1.0	RPS21,1.0	RPS20,1.0	CRYAB,1.0	RPS23,1.0	ITM2B,1.0	RPS25,1.0	RPS24,1.0	HLA-DRB1,1.0	RPL5,1.0	CFD,1.0	SPARC,1.0	RPL3,1.0	RPL30,1.0	ANP32B,1.0	MAGED1,1.0	RPL32,1.0	RPL35,1.0	RPL34,1.0	MT1X,1.0	RPL9,1.0	C3,1.0	RPS16,1.0	CYB5R3,1.0	RPS15,1.0	MT2A,1.0	RPS18,1.0	RPS17,1.0	LGALS1,1.0	C14ORF2,1.0	RPS19,1.0	PRDX1,1.0	TSPAN8,1.0	HMOX1,1.0	RPL37,1.0	RPL36,1.0	GLUL,1.0	TSPAN3,1.0	RPL39,1.0	RPL38,1.0	IER5,1.0	RPS12,1.0	RPS11,1.0	APOD,1.0	ZBED5,1.0	RPS13,1.0	APOBEC2,1.0	SRP9,1.0	RHOA,1.0	BLCAP,1.0	MYBPC2,1.0	DUSP1,1.0	PTGES3,1.0	TSC22D1,1.0	H3F3B,1.0	TUBB,1.0	AMPD1,1.0	HBA1,1.0	GNB2L1,1.0	TRMT5,1.0	NBPF10,1.0	GNL1,1.0	NBPF15,1.0	UBE2G1,1.0	COX6C,1.0	LYZ,1.0	FXYD1,1.0	ADI1,1.0	NHP2L1,1.0	CILP,1.0	CCNG1,1.0	UFC1,1.0	UBAP2,1.0	PDZRN3,1.0	LOC100507620,1.0	TOMM7,1.0	TMEM161A,1.0	BTG2,1.0	COX7B,1.0	RRAD,1.0	HBB,1.0	RPS27L,1.0	LRRC2,1.0	TRMT112,1.0	NFIL3,1.0	RPS27A,1.0	CAP2,1.0	IL32,1.0	DYNLL1,1.0	G0S2,1.0	AKR1C2,1.0	AKR1C1,1.0	UBE4A,1.0	UBE2E3,1.0	HSBP1,1.0	ZDHHC11,1.0	PSMA6,1.0	FABP4,1.0	HNRNPA2B1,1.0	HNRNPH1,1.0	TACC2,1.0	HDGF,1.0	LGR5,1.0	MSRB1,1.0	SETD5,1.0	OAT,1.0	CDKN1B,1.0	CD63,1.0	RYR1,1.0	CDKN1A,1.0	RPLP2,1.0	RPLP1,1.0	FSTL1,1.0	PYGM,1.0	HERPUD1,1.0	XPO1,1.0	PSMB7,1.0	TMSB4X,1.0	NAMPT,1.0	PSMB1,1.0	METTL7A,1.0	MIR22HG,1.0	DEPTOR,1.0	CD74,1.0	RPS8,1.0	AGL,1.0	RPS9,1.0	RPS6,1.0	TPM2,1.0	ZBTB16,1.0	RPS7,1.0	KLHDC2,1.0	TUBA4A,1.0	EEF1A2,1.0	MORF4L1,1.0	EEF1A1,1.0	MORF4L2,1.0	PPIA,1.0	TMEM258,1.0	GOLGA8H,1.0	UQCRQ,1.0	FAU,1.0	S100A6,1.0	PMP22,1.0	S100A4,1.0	SNRNP25,1.0	SNRPE,1.0	S100A9,1.0	S100A8,1.0	NDUFB11,1.0	CD81,1.0	UCP2,1.0	FAM129A,1.0	COX6A2,1.0	CXCL14,1.0	ARMCX1,1.0	FOXO3,1.0	FBL,1.0	FOXO1,1.0	RAB40B,1.0	CAPN3,1.0	RPS5,1.0	RPS2,1.0	RPS3,1.0	PCNT,1.0	HMGN2,1.0	KCMF1,1.0	LRRC47,1.0	HBG2,1.0	NEK7,1.0	DSTN,1.0	ISG15,1.0	EEF2,1.0	TBCA,1.0	LOC399491,1.0	GLTSCR2,1.0	PRPF8,1.0	NACA,1.0	DDAH1,1.0	CASQ1,1.0	FTL,1.0	MYF6,1.0	OSBPL1A,1.0	PFKFB3,1.0	MYOM2,1.0	FTO,1.0	ACTG1,1.0	SRP14,1.0	SAT1,1.0	PKD1P1,1.0	EEF1B2,1.0	SESN1,1.0	KIAA0894,1.0	RGS2,1.0	BTBD1,1.0	EIF3CL,1.0	IGFBP7,1.0	TMSB10,1.0	PLS3,1.0	TRDN,1.0	ABCC5,1.0	RASA4B,1.0	HSP90AA1,1.0	CAV3,1.0	HNRNPA1P10,1.0	RPL13A,1.0	MYH1,1.0	ACTA2,1.0	MYH4,1.0	RASA4,1.0	BCL6,1.0	H3F3AP4,1.0	SERINC1,1.0	CUEDC2,1.0	MYH8,1.0	RTN4,1.0	YWHAE,1.0	GMPR,1.0	GLO1,1.0	HSPB8,1.0	NDUFB3,1.0	NDUFB1,1.0	DBI,1.0	APIP,1.0	GHR,1.0	FYCO1,1.0	FCGR3B,1.0	PDLIM3,1.0	DPP8,1.0	HMBOX1,1.0	NUP43,1.0	CA3,1.0	MKNK2,1.0	ATP5E,1.0	RPL36A,1.0	EIF4H,1.0	RBM39,1.0	TIMM8B,1.0	LIMCH1,1.0	DDX17,1.0	H2AFZ,1.0	NDUFA6,1.0	NDUFA4,1.0	FOXJ3,1.0	RPL35A,1.0	NDUFA1,1.0	CIRBP,1.0	KLHL41,1.0	SOD1,1.0	DCN,1.0	EIF3L,1.0	KANSL2,1.0	TXNIP,1.0	NPIPB5,1.0	EIF3F,1.0	DYNLT1,1.0	UBA52,1.0	PFDN5,1.0	TRIB1,1.0	MTCH1,1.0	EEF1A1P9,1.0	CEBPB,1.0	EIF4A2,1.0	NXN,1.0	FHL1,1.0	DYSF,1.0	CCDC28A,1.0	SPATA20,1.0	YBX3,1.0	RPL10A,1.0	ACTC1,1.0	ATP5G2,1.0	REPIN1,1.0	RPS4X,1.0	SUMO2,1.0	SUMO3,1.0	TNNI2,1.0	TRIM28,1.0	POLR2I,1.0	CDIPT,1.0	NPIPA1,1.0	ZNF721,1.0	CHCHD2,1.0	KCNJ2,1.0	RPL7A,1.0	RPL18AP3,1.0	IDH3B,1.0	PGM1,1.0	HNRNPA1,1.0	
Papillary Carcinoma of the Thyroid C0238463 human GSE3467 sample 397		CHGA,1.0	AHNAK2,1.0	SYTL1,1.0	EVA1A,1.0	SYTL5,1.0	C12ORF75,1.0	COL1A2,1.0	COL1A1,1.0	MYL1,1.0	MYL2,1.0	TMEM79,1.0	ETHE1,1.0	NGEF,1.0	PRSS2,1.0	CRABP2,1.0	IER5L,1.0	CLDN1,1.0	CH25H,1.0	FLRT3,1.0	ALOX5,1.0	ST3GAL5,1.0	SPOCK1,1.0	SPOCK2,1.0	CYP1B1,1.0	GBP3,1.0	S100A11,1.0	HLA-DRB5,1.0	TNNC2,1.0	LOC100507165,1.0	PTP4A3,1.0	MLLT11,1.0	CHST2,1.0	PRR15,1.0	CFB,1.0	HLA-DRB1,1.0	HPN,1.0	CFI,1.0	PDGFA,1.0	TMEM98,1.0	EPS8,1.0	C3,1.0	GJA4,1.0	C19ORF33,1.0	STMN2,1.0	LIPH,1.0	SFN,1.0	IER5,1.0	IER3,1.0	DUSP5,1.0	DUSP6,1.0	MYBPC2,1.0	DUSP4,1.0	RMI2,1.0	NR2F1-AS1,1.0	TESC,1.0	SPHK1,1.0	FN1,1.0	EMP3,1.0	TMEM173,1.0	TMC6,1.0	MYBPC1,1.0	CRLF1,1.0	COL3A1,1.0	FXYD5,1.0	PXDN,1.0	BHLHE40,1.0	CENPK,1.0	HLA-DQB1,1.0	HLA-DQB2,1.0	GABRB2,1.0	SERPINA1,1.0	ADM,1.0	AEBP1,1.0	TMEM163,1.0	ATIC,1.0	CSRP3,1.0	COL10A1,1.0	SH3BGRL3,1.0	TIMP1,1.0	HLA-DQA1,1.0	G0S2,1.0	SLC2A14,1.0	RNASE6,1.0	SNX22,1.0	SULF2,1.0	DHRS3,1.0	DDB2,1.0	PLP2,1.0	PELI1,1.0	CKS2,1.0	MTMR11,1.0	CCL13,1.0	F13A1,1.0	PRSS23,1.0	PTGS2,1.0	PHEX,1.0	FOXQ1,1.0	GNLY,1.0	HEY2,1.0	MRC1,1.0	MRC2,1.0	CHN1,1.0	CARNS1,1.0	HLA-DPA1,1.0	METTL7B,1.0	AGR2,1.0	BID,1.0	CCL18,1.0	HLA-DMA,1.0	OLR1,1.0	CD163,1.0	PLXNC1,1.0	S100A2,1.0	CKM,1.0	S100A1,1.0	TUBA4A,1.0	LY6E,1.0	S100A6,1.0	ADTRP,1.0	S100A4,1.0	S100A9,1.0	FAXC,1.0	TUSC3,1.0	PROS1,1.0	TNC,1.0	CXCL14,1.0	CXCL16,1.0	HPGDS,1.0	PYCARD,1.0	LAMP5,1.0	C1ORF106,1.0	CDH3,1.0	SLN,1.0	CDH2,1.0	LAMP3,1.0	FLNA,1.0	ADORA1,1.0	SPP1,1.0	IGFBP2,1.0	CPA3,1.0	IGFBP6,1.0	C11ORF80,1.0	FRMD3,1.0	MAFF,1.0	FRMD5,1.0	GGCT,1.0	C1ORF216,1.0	ARMCX3,1.0	CDC42EP5,1.0	ARMCX6,1.0	CDC42EP3,1.0	LCN2,1.0	BCAT1,1.0	LOC100132741,1.0	SLC27A6,1.0	PVALB,1.0	MIR31HG,1.0	CSF1R,1.0	PFKFB3,1.0	NCF2,1.0	NCF4,1.0	AK1,1.0	TACSTD2,1.0	CORO1A,1.0	WISP2,1.0	CORO1C,1.0	CLEC5A,1.0	EFHD2,1.0	TMSB10,1.0	KL,1.0	ITGA2,1.0	MFAP2,1.0	NPC2,1.0	SCGB3A1,1.0	HLA-DRA,1.0	LRRK2,1.0	LY96,1.0	TREM1,1.0	TREM2,1.0	PLTP,1.0	MDK,1.0	MB,1.0	XIRP2,1.0	ACP5,1.0	TRIM47,1.0	EMILIN1,1.0	CYP4B1,1.0	LEMD1,1.0	TPD52L1,1.0	CHIT1,1.0	NELL2,1.0	RAB15,1.0	APOC1,1.0	CD109,1.0	MNDA,1.0	EGFEM1P,1.0	LINC01314,1.0	PLAG1,1.0	COL15A1,1.0	UHRF1,1.0	PSD3,1.0	CCL8,1.0	ADAMTS1,1.0	TNNI2,1.0	CCL2,1.0	FYN,1.0	ADAMTS9,1.0	UPP1,1.0	KCNJ2,1.0	TRIM22,1.0	CTHRC1,1.0	TNNI1,1.0	ENTPD1,1.0	TRDV3,1.0	TNRC6C-AS1,1.0	PLEKHA4,1.0	TM4SF1,1.0	MALL,1.0	SFRP4,1.0	MARCO,1.0	SFRP2,1.0	PC,1.0	SLPI,1.0	MXRA5,1.0	LINC00087,1.0	SMPX,1.0	NOD1,1.0	LRP4,1.0	HS6ST2,1.0	PHYHIP,1.0	PNP,1.0	SLC34A2,1.0	RAB27A,1.0	C8ORF4,1.0	IGFL2,1.0	VASN,1.0	ALOX15B,1.0	MYLPF,1.0	KLHDC8A,1.0	TNNT1,1.0	IGSF1,1.0	ICAM5,1.0	LPAR5,1.0	ICAM1,1.0	CD1A,1.0	LGALS3,1.0	LGALS1,1.0	APOE,1.0	KCNN4,1.0	CD14,1.0	SFTPB,1.0	GABBR2,1.0	NMB,1.0	TNFRSF12A,1.0	KLK10,1.0	PDZK1IP1,1.0	CLDN10,1.0	KRT19,1.0	NMU,1.0	P4HA2,1.0	KRT17,1.0	CEACAM6,1.0	DCSTAMP,1.0	FAM20A,1.0	SYNC,1.0	PDZRN4,1.0	TENM1,1.0	PCSK2,1.0	ZCCHC12,1.0	CITED1,1.0	FAM43A,1.0	TMPRSS4,1.0	SDC4,1.0	CTSS,1.0	KLK7,1.0	FCER1A,1.0	CTSH,1.0	FCER1G,1.0	MPZL2,1.0	CTSC,1.0	SUSD1,1.0	TMEM176A,1.0	QPCT,1.0	HCK,1.0	EPPK1,1.0	RAMP1,1.0	NPDC1,1.0	C1QC,1.0	ECM1,1.0	C1QB,1.0	C1QA,1.0	PTH,1.0	MAMLD1,1.0	RYR1,1.0	CSTA,1.0	FHOD1,1.0	AMIGO2,1.0	DIRAS3,1.0	CST6,1.0	CAMK2N1,1.0	NPW,1.0	SLC22A31,1.0	CD55,1.0	GDF15,1.0	CCDC109B,1.0	RARRES2,1.0	B3GAT1,1.0	SHISA6,1.0	TYROBP,1.0	COL5A2,1.0	COL5A1,1.0	FAP,1.0	TGFBI,1.0	APLNR,1.0	GOLT1A,1.0	SCG5,1.0	PRDM1,1.0	TYMS,1.0	LOXL1,1.0	ARHGAP36,1.0	SCEL,1.0	COMP,1.0	RASD1,1.0	BASP1,1.0	CCND1,1.0	CAPN3,1.0	KISS1R,1.0	RXRG,1.0	GGT6,1.0	LRRC75A,1.0	INHBA,1.0	INHBB,1.0	SELE,1.0	SDK1,1.0	C12ORF5,1.0	SELP,1.0	COL6A3,1.0	C5AR1,1.0	LPL,1.0	SLC2A3,1.0	ARHGAP19,1.0	PLAU,1.0	HIGD1B,1.0	TMEM100,1.0	HCAR3,1.0	GLT1D1,1.0	ZMAT3,1.0	PALM,1.0	PCSK1N,1.0	GALNT7,1.0	TIPARP,1.0	MMP7,1.0	ABCC3,1.0	LAMB3,1.0	PLA2G2A,1.0	C4ORF48,1.0	SHROOM4,1.0	MMP9,1.0	TGFBR1,1.0	UBE2QL1,1.0	MYH1,1.0	MYH2,1.0	VCAN,1.0	ACTA1,1.0	IL6,1.0	CHPT1,1.0	THRSP,1.0	MYH6,1.0	CHI3L1,1.0	CXCL8,1.0	GCM2,1.0	NNMT,1.0	BCL2A1,1.0	LOC100133583,1.0	TNFAIP6,1.0	CXCL2,1.0	DTX4,1.0	DPP4,1.0	PDLIM4,1.0	LONRF2,1.0	ALOX5AP,1.0	PLAUR,1.0	KLHL41,1.0	TIAM1,1.0	TBC1D2,1.0	GREM1,1.0	GALE,1.0	ACKR1,1.0	ALDH1A3,1.0	COL8A2,1.0	SPRY1,1.0	NXN,1.0	KRT80,1.0	MVP,1.0	RND3,1.0	THBS2,1.0	THBS4,1.0	GNA15,1.0	VSIG4,1.0	NRCAM,1.0	
endometrial cancer DOID-1380 human GSE17025 sample 841		ASRGL1,1.0	DKK1,1.0	DKK4,1.0	ARMC3,1.0	CAPN13,1.0	SPINT2,1.0	KARS,1.0	VOPP1,1.0	KIAA0247,1.0	SLPI,1.0	UQCRC1,1.0	CALM1,1.0	CYFIP1,1.0	IFITM3,1.0	IFITM1,1.0	HPGD,1.0	C1ORF192,1.0	C4BPA,1.0	ABRACL,1.0	DCAF6,1.0	ACTB,1.0	GNG5,1.0	MUCL1,1.0	B2M,1.0	S100A10,1.0	HES6,1.0	MYH7B,1.0	NAPSB,1.0	TMED9,1.0	HLA-DRB5,1.0	TMEM50A,1.0	MANF,1.0	MIF,1.0	USMG5,1.0	HLA-C,1.0	C1ORF186,1.0	HLA-A,1.0	C8ORF4,1.0	HLA-B,1.0	BACE2,1.0	VAMP8,1.0	PIK3R1,1.0	MYO5C,1.0	FAT1,1.0	HOXB2,1.0	HLA-DRB1,1.0	BEX5,1.0	FANK1,1.0	CAPSL,1.0	CTBP2,1.0	TFRC,1.0	MGST2,1.0	WFDC2,1.0	ATP5C1,1.0	ENO1,1.0	F11R,1.0	RPL8,1.0	C3,1.0	HSPH1,1.0	SOX4,1.0	SCGB1D2,1.0	C14ORF2,1.0	SCP2,1.0	PRDX1,1.0	TSPAN8,1.0	FAM110C,1.0	FTH1,1.0	RCC2,1.0	ARL6IP5,1.0	GLUL,1.0	COX2,1.0	SFN,1.0	COX1,1.0	PROM1,1.0	CTSB,1.0	SRP9,1.0	ANXA1,1.0	ANXA2,1.0	SLC35E3,1.0	PIFO,1.0	CCL20,1.0	TUBB,1.0	SSR4,1.0	VAV3,1.0	PTMA,1.0	CFHR1,1.0	TPPP3,1.0	KRT18,1.0	ANXA2P2,1.0	PABPC3,1.0	UFC1,1.0	CCDC6,1.0	TFF3,1.0	PABPC1,1.0	ARHGEF3,1.0	CRELD2,1.0	ALDOA,1.0	CD24,1.0	SERPINA3,1.0	SERPINA1,1.0	FOXC1,1.0	ARF3,1.0	RPN2,1.0	ADM,1.0	FAM149A,1.0	LDHB,1.0	EPCAM,1.0	LDHA,1.0	SEC61B,1.0	MLEC,1.0	RHPN2,1.0	SSR2,1.0	RAB6A,1.0	NQO1,1.0	CCT3,1.0	LEFTY1,1.0	DYNLL1,1.0	BCAP31,1.0	PGAM1,1.0	GAD1,1.0	MRPS21,1.0	TUBB4B,1.0	COX6B1,1.0	PSMA6,1.0	TM9SF2,1.0	PSMA4,1.0	FABP5,1.0	SPCS1,1.0	CKS2,1.0	LINC00621,1.0	CD63,1.0	WDR45B,1.0	PIGR,1.0	FOXQ1,1.0	TUBA1C,1.0	TUBA1B,1.0	HEY1,1.0	AGR3,1.0	PRAME,1.0	AGR2,1.0	CCT7,1.0	AMY1A,1.0	DEFA5,1.0	DEFA6,1.0	IGJ,1.0	ILF2,1.0	HNRNPAB,1.0	ATP1B1,1.0	NEAT1,1.0	PPIA,1.0	OLFM4,1.0	BAMBI,1.0	RNF183,1.0	CDK2AP1,1.0	SNRPG,1.0	SLC25A35,1.0	PPIB,1.0	IVNS1ABP,1.0	KANK4,1.0	CAPS,1.0	UCP2,1.0	GPR64,1.0	UBE2D2,1.0	PARK7,1.0	ATP1A1,1.0	CXCL14,1.0	HSP90B1,1.0	CLGN,1.0	RELN,1.0	LAPTM4B,1.0	CDH1,1.0	CAPN6,1.0	CFL1,1.0	RBBP7,1.0	SPP1,1.0	KPNA2,1.0	HIST1H2AC,1.0	PDIA4,1.0	PDIA3,1.0	GOT2,1.0	SDCBP,1.0	PDIA6,1.0	GGCT,1.0	ARPC3,1.0	DNAJC10,1.0	NCL,1.0	LCN2,1.0	ND2,1.0	ND4,1.0	BCAT1,1.0	ND3,1.0	SRP19,1.0	SLC26A2,1.0	PMCH,1.0	ATP6,1.0	FAM107B,1.0	TACSTD2,1.0	LOC100506582,1.0	IGHG2,1.0	PODXL,1.0	UBB,1.0	NARS,1.0	TMSB10,1.0	FAM81B,1.0	ACTR3,1.0	GALNT7,1.0	HSP90AA1,1.0	HSPA5,1.0	GGH,1.0	HSPA8,1.0	C4ORF48,1.0	GPCPD1,1.0	MEIS2,1.0	NPC2,1.0	NDUFS6,1.0	H3F3AP4,1.0	NDUFS5,1.0	EFHC1,1.0	SERPINI1,1.0	TOP1,1.0	MIR1244-3,1.0	CYAT1,1.0	HS3ST3A1,1.0	CXCL8,1.0	YWHAB,1.0	SLC40A1,1.0	DBI,1.0	CXCL1,1.0	ADAR,1.0	HSPB1,1.0	IRF2BPL,1.0	ORC6,1.0	LASP1,1.0	UPK1B,1.0	PSAP,1.0	ATP5E,1.0	CXADR,1.0	ERVMER34-1,1.0	OVGP1,1.0	MARCKSL1,1.0	DSP,1.0	HN1L,1.0	C9ORF24,1.0	KLF5,1.0	YWHAZ,1.0	MLPH,1.0	DAD1,1.0	SCGB2A2,1.0	SCGB2A1,1.0	OCIAD2,1.0	P4HB,1.0	VDAC3,1.0	DYNLT1,1.0	PTMAP5,1.0	ALDH9A1,1.0	LTF,1.0	NACAP1,1.0	SLC25A5,1.0	RSPH1,1.0	GAPDH,1.0	YBX1,1.0	HMGCR,1.0	KIAA0101,1.0	TSPAN13,1.0	HSD17B10,1.0	ADD3,1.0	RBM4,1.0	ALDH2,1.0	SPCS2P4,1.0	HNRNPA3,1.0	CTHRC1,1.0	LOC728613,1.0	
Cardiomyopathy, Dilated C0007193 human GSE9800 sample 115		LUM,1.0	WSB1,1.0	POLR2J2,1.0	FNBP4,1.0	LRRN4,1.0	UPF3A,1.0	GDAP1,1.0	MTURN,1.0	HTR5A,1.0	SFRP4,1.0	NIN,1.0	MGP,1.0	CAPN11,1.0	TNFSF4,1.0	ASB7,1.0	ANKK1,1.0	MXRA5,1.0	ALPK1,1.0	NAIP,1.0	DAOA-AS1,1.0	HIST1H4G,1.0	CNTFR,1.0	RRN3,1.0	COL12A1,1.0	RETN,1.0	ABAT,1.0	CCDC102B,1.0	UACA,1.0	PNN,1.0	TMEM71,1.0	CH25H,1.0	RGPD5,1.0	LCE1B,1.0	RRN3P1,1.0	CEP95,1.0	HOXA1,1.0	SNCA,1.0	EGR1,1.0	EGR2,1.0	PRR11,1.0	ANKDD1A,1.0	GLIPR1L1,1.0	ABCA6,1.0	OMD,1.0	GADD45A,1.0	TEX11,1.0	TNFSF14,1.0	SNHG7,1.0	SLC6A11,1.0	GDF9,1.0	INPP4B,1.0	ACE2,1.0	LATS1,1.0	MYL12A,1.0	TNNT1,1.0	SNHG12,1.0	GPR183,1.0	PRKD3,1.0	CDC42SE1,1.0	BEX2,1.0	RSPH10B,1.0	TXK,1.0	GOLGA4,1.0	NKAIN2,1.0	LIPF,1.0	C6,1.0	CYP2B6,1.0	STMN1,1.0	CMYA5,1.0	LYPD1,1.0	GSC2,1.0	PPAPDC1B,1.0	PROM1,1.0	IER3,1.0	CLHC1,1.0	GABBR2,1.0	GABRA4,1.0	OTUD6B,1.0	TMC8,1.0	ASAP1-IT1,1.0	PLXDC2,1.0	JOSD1,1.0	GSTTP1,1.0	BMS1P5,1.0	CFHR1,1.0	THEMIS2,1.0	CFHR3,1.0	NCR1,1.0	VSNL1,1.0	ZNF117,1.0	HRG,1.0	GNRH1,1.0	IGSF6,1.0	C5ORF46,1.0	ZNF44,1.0	HOXC13,1.0	APOLD1,1.0	LRRC32,1.0	SCAI,1.0	KCNT2,1.0	SNTG1,1.0	PENK,1.0	MIS18BP1,1.0	WBP2NL,1.0	EMB,1.0	EBLN2,1.0	CGNL1,1.0	MPP4,1.0	TTC3,1.0	CLEC19A,1.0	COL4A3,1.0	CCNE2,1.0	TTC6,1.0	B3GNT5,1.0	ANKRD44,1.0	ANGPTL3,1.0	F2RL2,1.0	HLA-DPB1,1.0	SCRG1,1.0	TCAP,1.0	CD40LG,1.0	PHLPP2,1.0	IL26,1.0	HEXB,1.0	PTN,1.0	GUCA1C,1.0	SLC20A1,1.0	N4BP2L2,1.0	CENPA,1.0	CST7,1.0	CENPC,1.0	VMO1,1.0	BTAF1,1.0	HLA-DMB,1.0	ZSCAN30,1.0	LCE3A,1.0	SMCHD1,1.0	ASZ1,1.0	GC,1.0	SRSF12,1.0	CSGALNACT2,1.0	MGEA5,1.0	ZNF562,1.0	ZNF681,1.0	ZNF680,1.0	AMY1C,1.0	B3GAT2,1.0	HIPK3,1.0	CXCL10,1.0	EEF1A1,1.0	ADAM2,1.0	BAMBI,1.0	FAP,1.0	CLC,1.0	ANKRD22,1.0	BRWD1,1.0	ZNF678,1.0	SCG2,1.0	CD69,1.0	ZNF675,1.0	XPR1,1.0	ANKRD36B,1.0	COL16A1,1.0	ZNF791,1.0	RASL11B,1.0	PROS1,1.0	CASC5,1.0	LOXL1,1.0	CNDP2,1.0	FAM129C,1.0	CXCL17,1.0	HOXA10,1.0	COMP,1.0	FRZB,1.0	RBBP6,1.0	TAF1D,1.0	ZNF85,1.0	ZNF429,1.0	NTF4,1.0	TEKT5,1.0	MICALCL,1.0	RPRD1B,1.0	GRB10,1.0	ZNF667,1.0	LINC00597,1.0	PDE8B,1.0	ATOH1,1.0	SLC16A6,1.0	ZNF420,1.0	CCDC18,1.0	BIVM,1.0	SLC15A2,1.0	PNISR,1.0	DDX58,1.0	F2R,1.0	HPS3,1.0	LHFP,1.0	TNFRSF10B,1.0	INHBB,1.0	MTL5,1.0	NDC80,1.0	C20ORF96,1.0	NR4A2,1.0	PAN2,1.0	ZNF91,1.0	MAVS,1.0	CT83,1.0	ILDR1,1.0	MALAT1,1.0	KMT2E,1.0	PXN,1.0	ARL6,1.0	LPL,1.0	BOD1L1,1.0	TSACC,1.0	LTBP2,1.0	CT45A1,1.0	CCNB3,1.0	LOC100507431,1.0	HELB,1.0	RUNX1-IT1,1.0	RIMS1,1.0	NPPB,1.0	IL36RN,1.0	CLCA1,1.0	KLRC1,1.0	SACS,1.0	TGM5,1.0	ZKSCAN1,1.0	PSPH,1.0	CYP2J2,1.0	CT47A11,1.0	ANGPT2,1.0	RBM19,1.0	ASNS,1.0	HSPA2,1.0	NAP1L3,1.0	AHSA2,1.0	NRG2,1.0	NEB,1.0	RABGGTB,1.0	TNIP3,1.0	BCL2,1.0	CMTM1,1.0	QRICH2,1.0	OR10A3,1.0	TNFRSF25,1.0	LUC7L3,1.0	CATSPER2,1.0	HAPLN1,1.0	NLGN2,1.0	MCTP1,1.0	NLGN3,1.0	USP33,1.0	NPR3,1.0	TNFAIP6,1.0	PSIP1,1.0	CXCL2,1.0	FUT1,1.0	C15ORF43,1.0	CXCL1,1.0	HMGB2,1.0	AGAP4,1.0	EFCAB13,1.0	BICD1,1.0	BICD2,1.0	PPWD1,1.0	CASP8,1.0	FGGY,1.0	FUT9,1.0	P2RY6,1.0	MCF2L,1.0	IRAK3,1.0	NRIP2,1.0	TRIM48,1.0	GRASP,1.0	MCL1,1.0	AMICA1,1.0	TIMD4,1.0	HIST1H2AI,1.0	TAF11,1.0	MND1,1.0	LEPREL1,1.0	ATP2B1,1.0	ASPN,1.0	CLDN5,1.0	CLEC2B,1.0	OR4F15,1.0	DBF4,1.0	AIM1,1.0	PIK3IP1,1.0	ZNF616,1.0	ZP1,1.0	KDM3A,1.0	CLEC12A,1.0	AQP11,1.0	SHCBP1L,1.0	FAM208A,1.0	THBS3,1.0	SYNE2,1.0	SLC25A27,1.0	ZNF608,1.0	SIX4,1.0	ZIC2,1.0	CCL3,1.0	CRYM,1.0	RBM33,1.0	RBM6,1.0	POLH,1.0	
Cardiomyopathy, Dilated C0007193 human GSE3585 sample 198		CDK19,1.0	FNBP1,1.0	KIAA1462,1.0	CRNKL1,1.0	COL1A2,1.0	SFRP4,1.0	COL1A1,1.0	ZFYVE16,1.0	MTHFD2L,1.0	MYL4,1.0	ITGBL1,1.0	ALPK3,1.0	MYL9,1.0	MXRA5,1.0	EPHA3,1.0	SLC46A3,1.0	TAGLN,1.0	FGL2,1.0	SERPINE2,1.0	FNBP1L,1.0	BACH2,1.0	RPS4Y1,1.0	FLRT2,1.0	PIP4K2A,1.0	SPOCK1,1.0	PLCE1,1.0	ST3GAL6,1.0	ZSCAN18,1.0	SNCA,1.0	SH3BGR,1.0	WWTR1,1.0	EGR1,1.0	RABGAP1L,1.0	FZD1,1.0	INSR,1.0	OMD,1.0	EXT1,1.0	INPP4B,1.0	ACE2,1.0	ABTB2,1.0	TNNT1,1.0	PIK3R1,1.0	PLBD1,1.0	NOX4,1.0	SSPN,1.0	CHST3,1.0	HSPA4L,1.0	SPARC,1.0	SPON1,1.0	ZBED8,1.0	BEX1,1.0	MTCL1,1.0	CFH,1.0	MEAF6,1.0	ACSM3,1.0	DIXDC1,1.0	TAPBPL,1.0	ENO2,1.0	SMC4,1.0	ISLR,1.0	MYLK,1.0	SUV420H1,1.0	EPS8,1.0	KIAA0141,1.0	HSPH1,1.0	PRDX4,1.0	TSPAN9,1.0	RPS19,1.0	MICAL2,1.0	PDGFD,1.0	PDK4,1.0	MYBL1,1.0	SEC31A,1.0	CYB5R1,1.0	DUSP6,1.0	TSC22D2,1.0	DUSP1,1.0	ANXA4,1.0	USP9Y,1.0	TNFRSF12A,1.0	ANXA5,1.0	GABRA4,1.0	TSC22D3,1.0	HBA1,1.0	FN1,1.0	TRMT5,1.0	PTCH1,1.0	KLHL3,1.0	TMEM43,1.0	CRLF1,1.0	CFHR1,1.0	COL3A1,1.0	P4HA2,1.0	MAPT,1.0	CCNG2,1.0	BHLHE41,1.0	VSNL1,1.0	HLA-DQB1,1.0	COPG1,1.0	ID4,1.0	PABPC1,1.0	ARHGEF9,1.0	GABRB1,1.0	HBB,1.0	ELN,1.0	ABHD2,1.0	IKBKAP,1.0	ADM,1.0	AEBP1,1.0	SLC7A1,1.0	PCSK6,1.0	MEOX2,1.0	PCSK5,1.0	UCHL1,1.0	NCKIPSD,1.0	MECOM,1.0	RRAS2,1.0	ANKRD1,1.0	GPRASP1,1.0	DLGAP4,1.0	BRD3,1.0	DYNLL1,1.0	EGLN3,1.0	STAT4,1.0	FOS,1.0	BGN,1.0	KIDINS220,1.0	ZDHHC11,1.0	SULF1,1.0	MN1,1.0	FARP1,1.0	LZTFL1,1.0	PER2,1.0	RYBP,1.0	GATM,1.0	COL4A3,1.0	NOV,1.0	C6ORF48,1.0	NUCB2,1.0	SCRG1,1.0	HNRNPH3,1.0	FMOD,1.0	DFNA5,1.0	CDKN1B,1.0	ECM2,1.0	LRRC17,1.0	NOTCH2NL,1.0	STON1,1.0	TCF21,1.0	FSTL1,1.0	TMEM140,1.0	FSTL3,1.0	PRSS23,1.0	CRIP1,1.0	TUBA1A,1.0	XPO1,1.0	AKAP12,1.0	HEY1,1.0	PNMA1,1.0	CXCR4,1.0	PLAGL1,1.0	ENPP2,1.0	MLYCD,1.0	FILIP1L,1.0	JAK2,1.0	MGEA5,1.0	PHLDA1,1.0	EIF1AY,1.0	ZBTB16,1.0	PCDH9,1.0	RSBN1,1.0	RAB31,1.0	COL5A2,1.0	AXL,1.0	BAMBI,1.0	COL5A1,1.0	YEATS2,1.0	AMOTL2,1.0	ROR1,1.0	ABCG2,1.0	ANKRD36B,1.0	MASP1,1.0	ODC1,1.0	RNF38,1.0	RASL11B,1.0	ATP10D,1.0	ASAP2,1.0	FBLN1,1.0	LOXL1,1.0	FOXO3,1.0	HSP90B1,1.0	FBLN5,1.0	CTGF,1.0	SLK,1.0	CLEC3B,1.0	AP3M2,1.0	FRZB,1.0	CCND1,1.0	FAM172A,1.0	FLNA,1.0	SPP1,1.0	MYH10,1.0	MYH11,1.0	ATP9A,1.0	HMGN2,1.0	IGFBP2,1.0	POSTN,1.0	F2R,1.0	AUTS2,1.0	USP46,1.0	IGFBP3,1.0	ARID5B,1.0	FRMD4B,1.0	SLC30A1,1.0	SMAD7,1.0	EIF2S3,1.0	SMAD6,1.0	PDIA6,1.0	AZIN1,1.0	IFT20,1.0	DLG5,1.0	LOX,1.0	DDAH1,1.0	MATN2,1.0	SMS,1.0	RSRP1,1.0	AMPH,1.0	CDH19,1.0	FBN1,1.0	GLYR1,1.0	C16ORF45,1.0	VCL,1.0	NOTCH2,1.0	CBFB,1.0	DPT,1.0	DOCK9,1.0	FAM216A,1.0	LTBP3,1.0	HTRA1,1.0	GSTT1,1.0	FGF1,1.0	LTBP1,1.0	RHOBTB1,1.0	LTBP2,1.0	MAP3K7CL,1.0	EFEMP1,1.0	RGS4,1.0	NPPA,1.0	NMRK2,1.0	NPPB,1.0	EIF4EBP3,1.0	KAL1,1.0	SVEP1,1.0	CYP2J2,1.0	GALNT7,1.0	ASNS,1.0	HSPA2,1.0	ASMTL,1.0	NAP1L3,1.0	ETV1,1.0	NAV2,1.0	LAMB1,1.0	ETV5,1.0	CLK4,1.0	CLK1,1.0	MFAP5,1.0	VCAN,1.0	ACTA2,1.0	ACTA1,1.0	PCCB,1.0	OGN,1.0	PIK3CA,1.0	DNAJC6,1.0	CPE,1.0	BCL2,1.0	NES,1.0	ATP13A3,1.0	TMEM45A,1.0	KDM5D,1.0	DDX3Y,1.0	COL14A1,1.0	NPR3,1.0	LMOD1,1.0	TRPS1,1.0	HMGB2,1.0	HS2ST1,1.0	HSPB1,1.0	CYR61,1.0	DNAJB1,1.0	DNAJB4,1.0	SCN3A,1.0	VWF,1.0	FEM1C,1.0	FNDC3B,1.0	C14ORF132,1.0	ENOX1,1.0	CECR1,1.0	ASPN,1.0	NFASC,1.0	MYO1D,1.0	PPDPF,1.0	GLRB,1.0	SETBP1,1.0	SYT11,1.0	DDIT4,1.0	TBC1D8,1.0	SPRY1,1.0	PCOLCE2,1.0	RECK,1.0	TRIB2,1.0	SLC25A5,1.0	TRIB1,1.0	KDM3A,1.0	TYRP1,1.0	USP11,1.0	LAMA2,1.0	CCDC28A,1.0	TULP4,1.0	PRELP,1.0	PKD2,1.0	THBS2,1.0	SPRED2,1.0	SGCE,1.0	PSD3,1.0	HEPH,1.0	SMNDC1,1.0	
allergic contact dermatitis DOID-3042 human GSE6281 sample 928		CCZ1B,1.0	ACSL5,1.0	MFSD12,1.0	RUNX3,1.0	PSMB9,1.0	CD2,1.0	CD5,1.0	LAP3,1.0	SCO2,1.0	LOC100508591,1.0	BAX,1.0	MT1H,1.0	TTTY14,1.0	TNFSF8,1.0	SKAP1,1.0	MT1E,1.0	RAN,1.0	MT1F,1.0	SLAMF1,1.0	CYFIP2,1.0	CLEC10A,1.0	IL2RG,1.0	UBE2L6,1.0	IL27RA,1.0	CH25H,1.0	PSMB10,1.0	PNP,1.0	TRBC1,1.0	SLAMF8,1.0	SPOCK2,1.0	APOL2,1.0	MT1HL1,1.0	EPSTI1,1.0	BATF3,1.0	NAPSB,1.0	NCKAP1L,1.0	VASP,1.0	LOC100507286,1.0	PARP12,1.0	BIN2,1.0	TRAJ17,1.0	GPR183,1.0	PSME2,1.0	PRKCQ,1.0	HLA-DRB4,1.0	FERMT3,1.0	TSTA3,1.0	TNFRSF6B,1.0	MT1M,1.0	GMFG,1.0	IFI35,1.0	ICAM3,1.0	TXN,1.0	PPAN,1.0	MT1X,1.0	SAMSN1,1.0	CD1D,1.0	IFI30,1.0	CD1C,1.0	ICAM1,1.0	CD1B,1.0	CD1A,1.0	MT2A,1.0	PLAC8,1.0	LGALS2,1.0	GPR171,1.0	RASSF5,1.0	FAM65B,1.0	JUNB,1.0	CCL26,1.0	SDF2L1,1.0	CCR1,1.0	WARS,1.0	CCL22,1.0	TNFRSF12A,1.0	CCL21,1.0	IL10RA,1.0	RHOH,1.0	TMC8,1.0	NME1,1.0	C17ORF62,1.0	SLC7A5,1.0	MMP12,1.0	PRPF19,1.0	THEMIS2,1.0	KRT16,1.0	CYP11B2,1.0	COPG1,1.0	REL,1.0	HCST,1.0	AKR1B10,1.0	ITK,1.0	SPRR2G,1.0	IGSF6,1.0	ARPC1B,1.0	KRT25,1.0	SECTM1,1.0	CD3G,1.0	RASAL3,1.0	THY1,1.0	CD3D,1.0	SOCS3,1.0	PANX1,1.0	KRT27,1.0	TIMP1,1.0	EMD,1.0	CCR7,1.0	SPRR2B,1.0	CCR6,1.0	C16ORF54,1.0	SERPINB4,1.0	CD52,1.0	IL32,1.0	SERPINB3,1.0	STAT1,1.0	STAT4,1.0	HCK,1.0	PARP9,1.0	LOC100505584,1.0	RPS16P5,1.0	CMPK2,1.0	HCLS1,1.0	ANGPTL4,1.0	HMGA1P4,1.0	CD48,1.0	PTPRCAP,1.0	VMP1,1.0	TRUB2,1.0	TMEM151A,1.0	SELPLG,1.0	TOMM40,1.0	CCL13,1.0	PMS2P9,1.0	SRA1,1.0	FAIM3,1.0	SLC20A1,1.0	CST7,1.0	LILRA4,1.0	ASGR2,1.0	LCE3D,1.0	GNLY,1.0	CXCR4,1.0	RAC2,1.0	CCL19,1.0	CCL18,1.0	CCL17,1.0	TBC1D10C,1.0	S100A3,1.0	S100A2,1.0	UQCC3,1.0	ALYREF,1.0	TAP1,1.0	VCAM1,1.0	CXCL10,1.0	ADM5,1.0	ERP27,1.0	CLEC4A,1.0	S100A7,1.0	TRABD2A,1.0	TRAC,1.0	CD69,1.0	S100A9,1.0	LINC01215,1.0	S100A8,1.0	STEAP1,1.0	FCN1,1.0	TYMP,1.0	FKBP2,1.0	SUCNR1,1.0	CD83,1.0	SLA,1.0	HP,1.0	TNC,1.0	GPR65,1.0	ACAP1,1.0	FUOM,1.0	RELB,1.0	KRT6A,1.0	TUBB6,1.0	CDH3,1.0	LAMP3,1.0	COTL1,1.0	IGFLR1,1.0	KRT6C,1.0	SASH3,1.0	PDIA4,1.0	CD97,1.0	CISH,1.0	HMHA1,1.0	TNFRSF10C,1.0	ISG15,1.0	IPCEF1,1.0	SELE,1.0	ISG20,1.0	SELP,1.0	MAL,1.0	CD8A,1.0	ALDH3A1,1.0	SELL,1.0	COL6A6,1.0	KLRB1,1.0	LOC100287628,1.0	BIRC3,1.0	IL7R,1.0	ARHGAP9,1.0	CLSTN3,1.0	LINC00260,1.0	SLC2A3,1.0	FAM107A,1.0	PLAU,1.0	SLC2A6,1.0	CORO1A,1.0	ARHGAP15,1.0	RSPH10B2,1.0	IL18RAP,1.0	RASGRP1,1.0	EME1,1.0	RGS1,1.0	FAM150B,1.0	RUNX1-IT1,1.0	UBD,1.0	PI3,1.0	EFHD2,1.0	LOC100505497,1.0	SRGN,1.0	LOC654342,1.0	C1ORF162,1.0	PLA2G2A,1.0	C4ORF48,1.0	MMP9,1.0	IRF1,1.0	ARL4C,1.0	IL6,1.0	LCP1,1.0	IRF8,1.0	CHI3L2,1.0	XCL2,1.0	CHI3L1,1.0	NNMT,1.0	NOP2,1.0	PMEL,1.0	ALOX15,1.0	SMG1P5,1.0	UAP1,1.0	NLRC5,1.0	NLRC3,1.0	P2RY8,1.0	CYTIP,1.0	AMICA1,1.0	KRT71,1.0	GZMB,1.0	ALOX5AP,1.0	BOLA2,1.0	SOD2,1.0	ZAP70,1.0	LCK,1.0	GZMM,1.0	LTB,1.0	LTF,1.0	MYO1G,1.0	NOP56,1.0	ITGB2,1.0	NRROS,1.0	STEAP4,1.0	RTP4,1.0	MIR155HG,1.0	PRPS1,1.0	CXORF21,1.0	TCHH,1.0	PIK3CD,1.0	PRR9,1.0	KRT85,1.0	FYB,1.0	RPS6KA1,1.0	MIR4435-1HG,1.0	CCL2,1.0	TRAT1,1.0	ITGB7,1.0	LOC100506941,1.0	
fetal alcohol spectrum disorder DOID-0050696 mouse GSE34305 sample 526		SNORA30,1.0	WFDC21,1.0	KRTAP17-1,1.0	NPFF,1.0	OLFR29-PS1,1.0	DEFB13,1.0	MIR539,1.0	OLFR1441,1.0	LOC100505091,1.0	OLFR1201,1.0	BC005561,1.0	GDAP10,1.0	MIR665,1.0	FRAS1,1.0	MIR300,1.0	ASPHD1,1.0	MIR540,1.0	CAPN11,1.0	MIR680-3,1.0	SIK1,1.0	GM15455,1.0	DEFA-RS12,1.0	MIR667,1.0	OLFR700,1.0	2310057J18RIK,1.0	IFNL3,1.0	MIR674,1.0	MIR672,1.0	VPREB1,1.0	MIR365-2,1.0	OLFR389,1.0	MAGEB16-PS1,1.0	GM9911,1.0	WFDC18,1.0	PNET-PS,1.0	EGR1,1.0	4930466F19RIK,1.0	1700018F24RIK,1.0	EGR2,1.0	MIR194-1,1.0	MIR29B-2,1.0	TNFSF15,1.0	GADD45B,1.0	MIR181B-1,1.0	BACH2OS,1.0	MARS2,1.0	TCL1B1,1.0	MIR9-1,1.0	TCL1B5,1.0	MIR679,1.0	FOSL2,1.0	MIR687,1.0	ARC,1.0	OLFR1307,1.0	HAMP,1.0	A330023F24RIK,1.0	A130014H13RIK,1.0	SVS3A,1.0	KRTAP10-10,1.0	E030047D23RIK,1.0	MIR329,1.0	CFP,1.0	OLFR1410,1.0	C130023O10RIK,1.0	FAM110B,1.0	GHRHR,1.0	OBP2A,1.0	OLFR965,1.0	OBP2B,1.0	GM3238,1.0	OLFR288,1.0	MIR330,1.0	DYM,1.0	SNORD115,1.0	LCN11,1.0	PPY,1.0	MIR690,1.0	KRTAP31-2,1.0	CGA,1.0	GPIHBP1,1.0	GM11562,1.0	SNORD8,1.0	DUSP1,1.0	CCL20,1.0	KLK14,1.0	WNT9A,1.0	SPEER8-PS1,1.0	TAS2R144,1.0	AY512949,1.0	GM10590,1.0	MIR449A,1.0	MIR449C,1.0	CD200R2,1.0	GM20274,1.0	GM13629,1.0	CCL28,1.0	GM10484,1.0	BTG2,1.0	OLFR1193,1.0	MRPS12,1.0	MEG3,1.0	PRL,1.0	PHF11A,1.0	GPR21,1.0	MIR297B,1.0	TAS2R135,1.0	MIR505,1.0	OLFR901,1.0	DCPP3,1.0	B230325K18RIK,1.0	VMN2R14,1.0	GM5114,1.0	KRTAP1-3,1.0	GM5592,1.0	4933409K07RIK,1.0	SPRYD3,1.0	FOS,1.0	BC048546,1.0	TAS2R126,1.0	POU5F2,1.0	APEX2,1.0	MIR24-1,1.0	A430107P09RIK,1.0	GM10139,1.0	MIR128-1,1.0	MIR128-2,1.0	DNASE1L2,1.0	RDH9,1.0	2410024N13RIK,1.0	RIAN,1.0	GM14743,1.0	GM14744,1.0	A930011G23RIK,1.0	MIR412,1.0	MIR410,1.0	BGLAP,1.0	TIAF2,1.0	DMBT1,1.0	A730017L22RIK,1.0	OLFR361,1.0	FAM170B,1.0	GH,1.0	F830001A07RIK,1.0	OLFR1043,1.0	VMN2R9,1.0	KRTAP4-9,1.0	KRTAP4-8,1.0	2310067E19RIK,1.0	OLFR1045,1.0	GM16498,1.0	1700034H15RIK,1.0	1700086D15RIK,1.0	OLFR316,1.0	SAP25,1.0	MIR143,1.0	MIR384,1.0	ADAM4,1.0	PHXR1,1.0	MIR383,1.0	MIR382,1.0	OLFR550,1.0	MIR380,1.0	CHRM4,1.0	OLFR1394,1.0	GM10048,1.0	MIR708,1.0	PHXR4,1.0	MIR703,1.0	NPAS4,1.0	GPR31B,1.0	TBRG3,1.0	VMN2R54,1.0	CYP2D10,1.0	MIR155,1.0	GM9513,1.0	MIR138-2,1.0	SLC39A2,1.0	CAR6,1.0	NKTR,1.0	IFNA12,1.0	IFNA14,1.0	RN4.5S,1.0	IFNA16,1.0	MIR15A,1.0	MIR27A,1.0	AF357355,1.0	MIR669B,1.0	NR4A3,1.0	MIR669C,1.0	METTL23,1.0	VMN2R84,1.0	FRMD6,1.0	FRMD7,1.0	LCN3,1.0	BC051076,1.0	LCN4,1.0	HAMP2,1.0	RTL1,1.0	CRISP1,1.0	GM10069,1.0	OLFR1174-PS,1.0	NR4A1,1.0	WISP2,1.0	GM16287,1.0	OLFR203,1.0	GM5136,1.0	SCGB2B26,1.0	SCGB2B27,1.0	TRIM68,1.0	MIR181D,1.0	COL26A1,1.0	MUP5,1.0	MUP6,1.0	D230041D01RIK,1.0	MUP4,1.0	MIR337,1.0	MIR344,1.0	OBP1A,1.0	MIR342,1.0	MIR341,1.0	TMEM217,1.0	MIR340,1.0	GM4553,1.0	2200002D01RIK,1.0	GM5089,1.0	9330155M09RIK,1.0	FAM60A,1.0	MIR7B,1.0	7120432I05RIK,1.0	GM7265,1.0	MIR34C,1.0	COL14A1,1.0	GM10400,1.0	DEFB46,1.0	SLC6A20B,1.0	MIR487B,1.0	MIR107,1.0	SPN,1.0	OLFR746,1.0	MIR598,1.0	OLFR982,1.0	KRTAP5-4,1.0	KRTAP5-3,1.0	KRTAP5-1,1.0	GM7257,1.0	MYO16,1.0	SNORD14E,1.0	SNORD14D,1.0	AYM1,1.0	VWF,1.0	MIR23B,1.0	F630048H11RIK,1.0	MIR23A,1.0	TM6SF2,1.0	VMN1R189,1.0	MIR369,1.0	POMC,1.0	MIR485,1.0	F730021E23RIK,1.0	DEFB25,1.0	H2-Q6,1.0	DNM3OS,1.0	KANSL1,1.0	OLFR765,1.0	9530091C08RIK,1.0	OLFR767,1.0	MIR377,1.0	OLFR1339,1.0	OLFR401,1.0	XLR4C,1.0	MIR494,1.0	SRY,1.0	CACNG1,1.0	MIR490,1.0	TRBV1,1.0	GM10548,1.0	4833422C13RIK,1.0	UGGT2,1.0	INSL5,1.0	LINCPINT,1.0	
papillary thyroid carcinoma DOID-3969 human GSE54958 sample 653		ENTPD1,1.0	AHNAK2,1.0	SNORD115-44,1.0	ZFYVE20,1.0	SYTL5,1.0	TTC39B,1.0	PC,1.0	ZC2HC1A,1.0	PLCD3,1.0	SNORD45B,1.0	SGMS2,1.0	CRABP2,1.0	NOD1,1.0	LRP4,1.0	ARNTL,1.0	SNORD116-21,1.0	PNP,1.0	MUC1,1.0	PEG10,1.0	CYP1B1,1.0	LONP1,1.0	FZD6,1.0	SLC34A2,1.0	PLK2,1.0	ERLIN1,1.0	ZNF702P,1.0	IGSF1,1.0	PRR15,1.0	VAMP4,1.0	PDE1A,1.0	SCARNA1,1.0	PPL,1.0	EPS8,1.0	LOC100129112,1.0	LIPH,1.0	C10ORF32,1.0	ZNF486,1.0	DUSP6,1.0	TESC,1.0	LYRM9,1.0	FN1,1.0	KLK10,1.0	BCORP1,1.0	KRT19,1.0	P4HA2,1.0	CLDN16,1.0	MMP16,1.0	DCSTAMP,1.0	SNORA62,1.0	TENM1,1.0	PCSK2,1.0	SNORA38B,1.0	ZCCHC12,1.0	GABRB2,1.0	ZNF594,1.0	SNORA14B,1.0	CITED1,1.0	COX7B,1.0	TMPRSS4,1.0	SDC4,1.0	ENDOD1,1.0	TGFA,1.0	SLC7A2,1.0	KLK7,1.0	HSP90AA6P,1.0	MRPL42,1.0	GPRASP2,1.0	MPZL2,1.0	AP1M2,1.0	MRPS28,1.0	AADAT,1.0	MANEAL,1.0	QPCT,1.0	NOC3L,1.0	DHRS3,1.0	ETNK2,1.0	NDUFAB1,1.0	ANGPTL4,1.0	NRP2,1.0	MAMLD1,1.0	SNX14,1.0	PRSS23,1.0	CST6,1.0	CAMK2N1,1.0	HEY2,1.0	MRC2,1.0	METTL7B,1.0	SLC22A31,1.0	ZNF682,1.0	GDF15,1.0	S100A1,1.0	B3GAT3,1.0	ATP1B3,1.0	ATP11A,1.0	RAB34,1.0	FKBP9,1.0	ZNF431,1.0	TUSC3,1.0	PROS1,1.0	SCNN1A,1.0	FAM129A,1.0	IL1RAP,1.0	ARHGAP36,1.0	SCEL,1.0	COMP,1.0	CYSLTR2,1.0	CDH3,1.0	FAM177A1,1.0	PERP,1.0	RBBP9,1.0	SLIT1,1.0	ZNF304,1.0	RXRG,1.0	MYH10,1.0	KPNA4,1.0	SLC16A4,1.0	POSTN,1.0	C2ORF15,1.0	TRPC5,1.0	DEXI,1.0	FRMD3,1.0	GGCT,1.0	ARMCX3,1.0	LOX,1.0	CDC42EP3,1.0	LCN2,1.0	SPIRE1,1.0	MICU2,1.0	SLC27A6,1.0	CACNB1,1.0	ISYNA1,1.0	NAB1,1.0	TACSTD2,1.0	PLAU,1.0	UQCRH,1.0	RHOBTB3,1.0	ZMAT3,1.0	EDIL3,1.0	SLC38A5,1.0	GALNT7,1.0	REXO2,1.0	LAMB3,1.0	ITGA3,1.0	ITGA2,1.0	HMGA2,1.0	SHROOM4,1.0	ETV1,1.0	ETV4,1.0	ETV5,1.0	ELF3,1.0	HOOK1,1.0	ACOX1,1.0	DSG2,1.0	THRSP,1.0	CHI3L1,1.0	KCNK5,1.0	NID1,1.0	LRRK2,1.0	LAMC2,1.0	DTX4,1.0	DPP4,1.0	DRAM1,1.0	PDLIM4,1.0	ERBB3,1.0	LONRF2,1.0	DGCR6,1.0	COA7,1.0	DAPK2,1.0	MBOAT2,1.0	VTRNA1-1,1.0	TPD52L1,1.0	PLA2G16,1.0	TBC1D2,1.0	NELL2,1.0	GALE,1.0	RNU5B-1,1.0	MET,1.0	PDE5A,1.0	B4GALT6,1.0	SLC47A1,1.0	SH2D4A,1.0	PLAG1,1.0	ITGB4,1.0	CAMK2B,1.0	NOB1,1.0	STK32A,1.0	PSD3,1.0	ZNF204P,1.0	IGF2BP2,1.0	ZNF846,1.0	ZNF845,1.0	MIR492,1.0	NRCAM,1.0	KCNJ2,1.0	
endometrial cancer DOID-1380 human GSE17025 sample 848		STARD7,1.0	DEK,1.0	PPA1,1.0	C20ORF24,1.0	AFG3L2,1.0	ASS1,1.0	CCT6A,1.0	SST,1.0	MTHFD2,1.0	SPINT2,1.0	PSMC5,1.0	IFI27,1.0	CD9,1.0	VOPP1,1.0	SLPI,1.0	HSPA1A,1.0	UQCRC1,1.0	CALM2,1.0	HSPA1B,1.0	STAU1,1.0	POMP,1.0	IFITM1,1.0	RALA,1.0	ATP5A1,1.0	DCAF6,1.0	MUC1,1.0	PDCD10,1.0	GNG5,1.0	CPNE1,1.0	PSMD2,1.0	MAL2,1.0	TCEB1,1.0	IARS2,1.0	SEPHS2,1.0	MEST,1.0	HOXA5,1.0	PRKCI,1.0	TMEM50A,1.0	MIF,1.0	USMG5,1.0	HLA-C,1.0	SLC6A13,1.0	COMMD7,1.0	EIF1,1.0	FTH1P5,1.0	PNOC,1.0	CSNK2B,1.0	LYPD6B,1.0	NET1,1.0	ZFPM2,1.0	CFB,1.0	CUTA,1.0	PHB2,1.0	SPON1,1.0	RPL30,1.0	MAGED1,1.0	ARL6IP1,1.0	TFRC,1.0	COL13A1,1.0	TP53TG3B,1.0	MRPL15,1.0	ATP5C1,1.0	ENO1,1.0	ENO2,1.0	RPL8,1.0	PRDX6,1.0	MRPL3,1.0	PTDSS1,1.0	C14ORF2,1.0	ASUN,1.0	RPS19,1.0	RUSC1,1.0	LYPD1,1.0	PRDX1,1.0	RCC2,1.0	LINC00657,1.0	COX3,1.0	COX2,1.0	SFN,1.0	COX1,1.0	PRIMA1,1.0	AMZ2,1.0	SRP9,1.0	BLCAP,1.0	ANXA1,1.0	CENPW,1.0	TPI1,1.0	JUP,1.0	TUBB,1.0	COX6C,1.0	VEGFA,1.0	BST2,1.0	MMP12,1.0	GPRC5B,1.0	P4HA1,1.0	KRT19,1.0	KRT18,1.0	PABPC3,1.0	CCDC6,1.0	PABPC1,1.0	GARS,1.0	ARHGEF3,1.0	ALDOA,1.0	TOMM6,1.0	GPI,1.0	ARF3,1.0	PTPRO,1.0	RPN2,1.0	SDC4,1.0	ADM,1.0	IQGAP1,1.0	ECHS1,1.0	OAZ1,1.0	FAM171A1,1.0	LDHB,1.0	LDHA,1.0	LOC400043,1.0	PCK1,1.0	SNX6,1.0	CLIC1,1.0	PDRG1,1.0	YTHDF1,1.0	CCT3,1.0	DYNLL1,1.0	STAT1,1.0	SORT1,1.0	MDH2,1.0	STAT2,1.0	PGAM1,1.0	MRPS24,1.0	UBE2E2,1.0	AKR1C3,1.0	UBE2E1,1.0	THOC3,1.0	COX6B1,1.0	PSMA6,1.0	PSMA7,1.0	SPCS1,1.0	C6ORF48,1.0	NDUFAB1,1.0	PLP2,1.0	CMPK2,1.0	CKS2,1.0	ZNF217,1.0	EPPK1,1.0	CD47,1.0	MAPRE1,1.0	AHCY,1.0	COX5A,1.0	CD63,1.0	WDR45B,1.0	NDUFA12,1.0	GDI2,1.0	PTGS1,1.0	GNAI3,1.0	XPO1,1.0	FOXQ1,1.0	UBL5,1.0	PSMB5,1.0	TUBA1C,1.0	TUBA1B,1.0	PNMA1,1.0	CXCR4,1.0	CHN1,1.0	RSPO3,1.0	TMEM14A,1.0	TMEM14B,1.0	SEMA4B,1.0	UBE2C,1.0	WBP11,1.0	NRBP2,1.0	DPM1,1.0	CXCL10,1.0	WT1,1.0	MELK,1.0	PPIA,1.0	DOK5,1.0	TUSC1,1.0	CHMP4C,1.0	CDK2AP1,1.0	SNRPB,1.0	SRSF9,1.0	NHP2,1.0	DAP3,1.0	ODC1,1.0	UCP2,1.0	SCNN1A,1.0	GPR64,1.0	PARK7,1.0	ASAP2,1.0	FBL,1.0	NDRG1,1.0	COX6A1,1.0	PPP1CC,1.0	EFNB2,1.0	ABLIM1,1.0	LAPTM4B,1.0	LAPTM4A,1.0	NTF3,1.0	PERP,1.0	PTTG1,1.0	IGKC,1.0	CFL1,1.0	CSE1L,1.0	USP1,1.0	RBBP7,1.0	CDC123,1.0	HMGN2,1.0	KPNA2,1.0	HIST1H2AC,1.0	SLC38A2,1.0	SLC38A1,1.0	ADPRHL2,1.0	GTF3A,1.0	ISG15,1.0	GATA6-AS1,1.0	EIF2S2,1.0	SDCBP,1.0	EFNA1,1.0	GGCT,1.0	DUSP22,1.0	DDAH2,1.0	MAL,1.0	ARPC2,1.0	NCL,1.0	LCN2,1.0	SMS,1.0	ND2,1.0	FTL,1.0	ND4,1.0	ATP6,1.0	ACTG1,1.0	TRIAP1,1.0	UBP1,1.0	CT45A1,1.0	FBXO21,1.0	TMEM100,1.0	CT45A3,1.0	IGHG2,1.0	NARS,1.0	TMSB10,1.0	CYC1,1.0	AP2M1,1.0	CTCFL,1.0	ACTR3,1.0	EMX2,1.0	RFC4,1.0	HSP90AA1,1.0	CMTM6,1.0	NDUFC2,1.0	ATP5F1,1.0	RCN2,1.0	ELF3,1.0	BCL6,1.0	NDUFS6,1.0	ESRP1,1.0	DSG2,1.0	TMBIM6,1.0	MCM2,1.0	CYAT1,1.0	MCM3,1.0	FAM60A,1.0	YWHAG,1.0	NDUFB9,1.0	SLC25A3,1.0	YWHAB,1.0	DDX47,1.0	NDUFB5,1.0	GLO1,1.0	CKS1B,1.0	SLC40A1,1.0	HMGB2,1.0	ADAR,1.0	IRF2BPL,1.0	C15ORF48,1.0	RAD21,1.0	ATP5B,1.0	SGPL1,1.0	PSAP,1.0	YWHAQ,1.0	UQCRFS1,1.0	EIF4H,1.0	FAM83D,1.0	MARCKSL1,1.0	DSP,1.0	NDUFA8,1.0	RRM2,1.0	H2AFZ,1.0	NDUFA1,1.0	PRC1,1.0	YWHAZ,1.0	PFKM,1.0	RAB13,1.0	DDIT4,1.0	EIF3H,1.0	KIAA0907,1.0	VDAC2,1.0	KCTD12,1.0	KRAS,1.0	SLC25A5,1.0	B4GALT5,1.0	GAPDH,1.0	PFKP,1.0	EIF4A3,1.0	MTCH1,1.0	CEBPB,1.0	DDX27,1.0	NUP107,1.0	PNMAL1,1.0	TM2D3,1.0	HIST1H2BK,1.0	HSP90AB1,1.0	NCKAP1,1.0	DDX21,1.0	KIAA0101,1.0	CXXC5,1.0	HSD17B10,1.0	ATP5G1,1.0	ZBTB42,1.0	NGRN,1.0	POLR2B,1.0	PUF60,1.0	ZIC2,1.0	SPCS2P4,1.0	POLR2H,1.0	ITGAV,1.0	CDIPT,1.0	
polycystic ovary syndrome DOID-11612 human GSE48301 sample 806		SNORA30,1.0	STARD5,1.0	HEXIM1,1.0	LOC613037,1.0	HSPA1L,1.0	C9ORF131,1.0	HOMER1,1.0	ADPRM,1.0	SLPI,1.0	CTH,1.0	LRRN1,1.0	FSIP2,1.0	NAIP,1.0	SNORA20,1.0	SNORD82,1.0	ATF3,1.0	MIR30A,1.0	SPRR3,1.0	SNORA4,1.0	SNORD116-8,1.0	VLDLR-AS1,1.0	SNORD116-9,1.0	LRP2,1.0	HPGD,1.0	TIFA,1.0	CLDN1,1.0	SNORD116-4,1.0	CHORDC1,1.0	SNORA19,1.0	MYC,1.0	MAL2,1.0	HES1,1.0	SAMD12,1.0	ZNF267,1.0	EGR1,1.0	EGR2,1.0	EGR3,1.0	ABCA1,1.0	GADD45B,1.0	KLF10,1.0	NR1D1,1.0	NR1D2,1.0	GDF9,1.0	OCLM,1.0	LOC100506990,1.0	ANKRD20A4,1.0	GJB7,1.0	SNAI1,1.0	ZNF136,1.0	GPM6B,1.0	NPY6R,1.0	ANKRD20A2,1.0	ANKRD20A3,1.0	ICAM1,1.0	WDR44,1.0	LPAR1,1.0	ANKRD20A1,1.0	SCGB1D2,1.0	MAATS1,1.0	LOC100131826,1.0	TSPAN8,1.0	HIVEP2,1.0	PDK4,1.0	HIVEP1,1.0	KIF21A,1.0	TNFSF10,1.0	APOD,1.0	SLC19A2,1.0	GSTM5,1.0	JUN,1.0	COLCA1,1.0	SLC10A1,1.0	KRT13,1.0	NFATC2,1.0	FAM126B,1.0	C1ORF21,1.0	PGM5P2,1.0	CYLD,1.0	CEACAM7,1.0	BHLHE41,1.0	REL,1.0	RGS7BP,1.0	DEFB109P1B,1.0	ZNF597,1.0	SNORA38B,1.0	USPL1,1.0	GABRB2,1.0	BTG2,1.0	ZNF350,1.0	SUZ12P1,1.0	SNORA5A,1.0	TIMP3,1.0	ST8SIA6,1.0	RNF152,1.0	SPRR2A,1.0	OR1F2P,1.0	PAG1,1.0	ELMOD1,1.0	SNORD42B,1.0	ELOVL7,1.0	GFRA2,1.0	ZNF57,1.0	SERPINB8,1.0	PTGR1,1.0	PER3,1.0	GAL,1.0	PER2,1.0	KIT,1.0	FAM171B,1.0	LGR5,1.0	ERRFI1,1.0	ORM2,1.0	ORM1,1.0	SETD9,1.0	CRYBA1,1.0	NOTCH2NL,1.0	PTN,1.0	TCF20,1.0	GLI3,1.0	CAMK2N1,1.0	PLAGL2,1.0	GCNT4,1.0	SRSF12,1.0	TLE4,1.0	GABRP,1.0	FAM118A,1.0	HCG8,1.0	ATP1B2,1.0	RAB30,1.0	LRFN5,1.0	OLFM4,1.0	PCP4,1.0	S100A7,1.0	CD68,1.0	S100A9,1.0	S100A8,1.0	CCDC144CP,1.0	SEMA5A,1.0	CD83,1.0	FAM106CP,1.0	RGS16,1.0	ZBTB20,1.0	CXCL17,1.0	PYGO1,1.0	NT5E,1.0	ZIM2,1.0	CCDC141,1.0	SMAD3,1.0	TMPRSS11B,1.0	DENND2C,1.0	TMEM132C,1.0	SNORD50A,1.0	TTC21A,1.0	LOC399491,1.0	NFKB1,1.0	TMPRSS11D,1.0	MFHAS1,1.0	NR4A3,1.0	ARHGAP12,1.0	SNORD29,1.0	LOC100129884,1.0	MOP-1,1.0	SNORD27,1.0	SNORD28,1.0	MAL,1.0	LCN2,1.0	NMUR2,1.0	XAF1,1.0	SNORD22,1.0	MUC21,1.0	SNORD20,1.0	BIRC3,1.0	ERO1LB,1.0	RNU2-1,1.0	KMT2A,1.0	RASEF,1.0	GPR84,1.0	ETS1,1.0	PPP1R9A,1.0	RGS4,1.0	RGS2,1.0	UBD,1.0	TNFRSF9,1.0	GRIA4,1.0	USP32P1,1.0	HSPA6,1.0	SGIP1,1.0	GFPT2,1.0	AXIN2,1.0	NFKBIZ,1.0	ETV1,1.0	ETV5,1.0	SNORD4B,1.0	MSL2,1.0	JMY,1.0	SNORD46,1.0	LINC00328,1.0	MDGA2,1.0	CXCL8,1.0	USP38,1.0	HSPB8,1.0	DDX43,1.0	HK2,1.0	HIST1H1T,1.0	DNAJB1,1.0	CA2,1.0	DNAJB4,1.0	SNORD30,1.0	MIR19B1,1.0	SNORD14C,1.0	TCF7L2,1.0	SNORD14E,1.0	EYA1,1.0	OR7E5P,1.0	VTRNA1-3,1.0	THAP1,1.0	MIR147B,1.0	ZNF737,1.0	SCGB2A1,1.0	SPRY4,1.0	S100P,1.0	RPL21P44,1.0	NPIPB3,1.0	LINC00346,1.0	HLF,1.0	ANKRD20A12P,1.0	SEMA3A,1.0	USP27X,1.0	HIST1H2BK,1.0	THRB,1.0	SEMA3E,1.0	LAMA2,1.0	THBS1,1.0	DDX20,1.0	TTN,1.0	RND3,1.0	IL1RL2,1.0	SPRED2,1.0	SNORD57,1.0	CCL2,1.0	BAK1,1.0	
Barrett's esophagus DOID-9206 human GSE34619 sample 596		LUM,1.0	ARL14,1.0	SLC12A2,1.0	TM4SF4,1.0	SYTL2,1.0	KRT8,1.0	ACSL5,1.0	C12ORF75,1.0	AZGP1,1.0	CAPN13,1.0	GPR160,1.0	IFI27,1.0	FAR2,1.0	TLN2,1.0	TMEM63A,1.0	CCDC68,1.0	ADH1C,1.0	SLC5A1,1.0	CALML4,1.0	MST1R,1.0	IL2RG,1.0	ANTXR2,1.0	STS,1.0	CREB3L1,1.0	FLRT3,1.0	KIAA1324,1.0	PLCE1,1.0	APOL1,1.0	MUC6,1.0	FER1L4,1.0	FER1L6,1.0	TBC1D8B,1.0	C9ORF152,1.0	ST6GAL1,1.0	EDEM3,1.0	SLC6A14,1.0	VPS13C,1.0	PRKCA,1.0	HNF1B,1.0	KIAA1244,1.0	PDZK1,1.0	CMBL,1.0	IL17RB,1.0	BPIFB1,1.0	ACER2,1.0	PLEKHS1,1.0	VNN1,1.0	MEP1B,1.0	FAT1,1.0	HOXB5,1.0	NOSTRIN,1.0	MEP1A,1.0	CYSTM1,1.0	CCSER1,1.0	CHST5,1.0	ITM2C,1.0	CES3,1.0	MRAP2,1.0	CFTR,1.0	HOXB6,1.0	CFB,1.0	HHLA2,1.0	HHIP,1.0	NAPEPLD,1.0	TMEM97,1.0	DAZ3,1.0	DAZ2,1.0	SLC6A20,1.0	ADH6,1.0	EPS8,1.0	ADH4,1.0	LGALS4,1.0	LIPF,1.0	FAM134B,1.0	ANPEP,1.0	SI,1.0	RASSF6,1.0	MICAL2,1.0	TSPAN8,1.0	REG4,1.0	PDK4,1.0	PIP5K1B,1.0	TSPAN3,1.0	TSPAN1,1.0	PROM1,1.0	LYN,1.0	CENPV,1.0	GSDMB,1.0	ANXA4,1.0	CHKA,1.0	RANBP17,1.0	TMC7,1.0	TMC5,1.0	LYZ,1.0	MIR622,1.0	IGLJ3,1.0	SULT1B1,1.0	TOX3,1.0	SLC7A7,1.0	GPRC5B,1.0	CLDN18,1.0	TFF2,1.0	TFF1,1.0	ANKS4B,1.0	IGHD,1.0	SGK2,1.0	ALDOB,1.0	RHOU,1.0	AFAP1-AS1,1.0	CCL28,1.0	SERPINA3,1.0	GUCY2C,1.0	CLIC6,1.0	GRAMD1B,1.0	SLC44A4,1.0	SERPINA1,1.0	ARPC1B,1.0	ABHD2,1.0	HNF4G,1.0	TMPRSS3,1.0	PTPRK,1.0	IQGAP2,1.0	PTPRJ,1.0	KRT20,1.0	LRRC31,1.0	CTSS,1.0	PTPRH,1.0	HOXC10,1.0	SULT1C2,1.0	EPCAM,1.0	UGT8,1.0	C6ORF58,1.0	RHPN2,1.0	TIMP1,1.0	MIR192,1.0	CTSE,1.0	TM4SF20,1.0	FAM46C,1.0	TMEM176A,1.0	AP2B1,1.0	SLC39A14,1.0	FMO5,1.0	ANO5,1.0	F5,1.0	LIMA1,1.0	PGM2L1,1.0	FABP2,1.0	PLCB4,1.0	A4GNT,1.0	RNF128,1.0	AADAC,1.0	PPARG,1.0	FMOD,1.0	FABP1,1.0	PTGER2,1.0	PIGR,1.0	GCNT1,1.0	FCGBP,1.0	ADAM28,1.0	ENC1,1.0	DMBT1,1.0	GCNT3,1.0	AGR3,1.0	GPA33,1.0	AGR2,1.0	SLC17A4,1.0	NPNT,1.0	ARHGEF38,1.0	RARRES3,1.0	IGJ,1.0	GOLM1,1.0	LRRC66,1.0	SPINK1,1.0	ARHGAP26,1.0	MUC3B,1.0	BTNL8,1.0	TMPRSS15,1.0	ERN2,1.0	OLFM4,1.0	PKP2,1.0	LOC388022,1.0	SCFV,1.0	PRR15L,1.0	TNIK,1.0	SLC28A2,1.0	PVRL3,1.0	GDA,1.0	DGKD,1.0	VTCN1,1.0	REP15,1.0	CLU,1.0	IFI6,1.0	ATP2C2,1.0	PBLD,1.0	SLC9A1,1.0	SLC9A2,1.0	PSORS1C3,1.0	NT5E,1.0	CAPN9,1.0	ARHGAP42,1.0	HSD17B2,1.0	IGKC,1.0	MISP,1.0	BCL2L15,1.0	REPS2,1.0	CADPS2,1.0	POSTN,1.0	CD97,1.0	MUC17,1.0	NEK6,1.0	HGD,1.0	PGC,1.0	PDIA5,1.0	SCCPDH,1.0	TMEM2,1.0	HNF1A-AS1,1.0	CDHR2,1.0	NMUR2,1.0	PRO2012,1.0	CDH17,1.0	TOX,1.0	CLRN3,1.0	BIRC3,1.0	CERS2,1.0	VIL1,1.0	MAP3K13,1.0	SLC26A3,1.0	DOCK5,1.0	KCNE3,1.0	SLC41A2,1.0	SEL1L3,1.0	HID1,1.0	RHOBTB1,1.0	GOLIM4,1.0	DDX60,1.0	RGS2,1.0	MUC13,1.0	CLCA1,1.0	PLS1,1.0	GALNT7,1.0	MMP7,1.0	GALNT6,1.0	ABCC3,1.0	HMGCS2,1.0	GALNT4,1.0	MMP1,1.0	PLCH1,1.0	PLA2G2A,1.0	GKN2,1.0	TRPA1,1.0	GKN1,1.0	CDC42BPA,1.0	CATSPERB,1.0	VCAN,1.0	FAM177B,1.0	CPS1,1.0	CPD,1.0	IRF8,1.0	FBP1,1.0	PRTFDC1,1.0	KCNK5,1.0	PIK3R3,1.0	CXCL2,1.0	SLC40A1,1.0	LAMC2,1.0	DPP4,1.0	FUT9,1.0	CA2,1.0	FUT8,1.0	CA1,1.0	CA8,1.0	MAN1A1,1.0	BCAS1,1.0	TCF7L2,1.0	UGT2B15,1.0	DAPK1,1.0	FNDC3B,1.0	ANXA10,1.0	AKR7L,1.0	SELENBP1,1.0	PLA2G16,1.0	GALC,1.0	MLPH,1.0	TSPAN15,1.0	MYO1A,1.0	ALDH1A1,1.0	PLA2G10,1.0	HKDC1,1.0	KCTD14,1.0	ANG,1.0	MET,1.0	KDELR3,1.0	GALM,1.0	UGT2B7,1.0	PIWIL4,1.0	TRIM31,1.0	SYCP2,1.0	SEMA3C,1.0	ATP2A3,1.0	DDX60L,1.0	SLC4A4,1.0	HSD17B11,1.0	MYRFL,1.0	USH1C,1.0	HEPH,1.0	CLMN,1.0	VSIG1,1.0	IGF2BP2,1.0	EPS8L3,1.0	ATP7B,1.0	MSMB,1.0	
endometrial cancer DOID-1380 human GSE17025 sample 843		STARD7,1.0	RSAD2,1.0	PPA1,1.0	DKK1,1.0	C20ORF24,1.0	ASS1,1.0	CCT6A,1.0	HIST1H4C,1.0	MTHFD2,1.0	KARS,1.0	CD9,1.0	SERBP1,1.0	SLPI,1.0	UQCRC1,1.0	PSMC1,1.0	HNRNPC,1.0	RPL22L1,1.0	RAN,1.0	CALM1,1.0	APP,1.0	CYFIP1,1.0	STAU1,1.0	IFITM3,1.0	IFITM1,1.0	RPLP0P6,1.0	ATP5A1,1.0	NOLC1,1.0	ABRACL,1.0	DCAF6,1.0	UBE2L6,1.0	ACTB,1.0	CYP4X1,1.0	FLRT3,1.0	SNRPD3,1.0	MAGEA3,1.0	IARS2,1.0	SEPHS2,1.0	B2M,1.0	MEST,1.0	MAGEA6,1.0	NAA50,1.0	HLA-DRB5,1.0	LRBA,1.0	MIF,1.0	USMG5,1.0	HLA-C,1.0	HLA-A,1.0	HLA-B,1.0	FTH1P5,1.0	PTP4A2,1.0	PIK3R1,1.0	CSNK2B,1.0	HNRNPA1L2,1.0	HLA-DRB1,1.0	SET,1.0	ARL6IP1,1.0	TFRC,1.0	MGST2,1.0	ATP5C1,1.0	ENO1,1.0	C14ORF166,1.0	F11R,1.0	IFI30,1.0	IFIT1,1.0	RPL8,1.0	SOX4,1.0	MRPL3,1.0	LGALS3,1.0	C14ORF2,1.0	PRDX1,1.0	FTH1,1.0	RCC2,1.0	ARL6IP5,1.0	AP1S2,1.0	COX2,1.0	SFN,1.0	SERPINH1,1.0	COX1,1.0	SRP9,1.0	BLCAP,1.0	WARS,1.0	ANXA1,1.0	LYPLA1,1.0	ANXA2,1.0	TPI1,1.0	NCOA7,1.0	NCOA4,1.0	TUBB,1.0	ZWINT,1.0	NME1,1.0	VAV3,1.0	BST2,1.0	KRT18,1.0	FXYD3,1.0	PABPC3,1.0	CCDC6,1.0	PABPC1,1.0	GARS,1.0	TAX1BP3,1.0	CRELD2,1.0	ALDOA,1.0	RHOU,1.0	CD24,1.0	GPI,1.0	ARF4,1.0	SERPINA3,1.0	ELOF1,1.0	FOXC1,1.0	ARF3,1.0	RPN2,1.0	CSDE1,1.0	ECHS1,1.0	LDHB,1.0	EPCAM,1.0	LDHA,1.0	NQO1,1.0	YTHDF1,1.0	CCT3,1.0	CCT2,1.0	LEFTY1,1.0	DYNLL1,1.0	PGAM1,1.0	MRPS24,1.0	PSMA6,1.0	TM9SF2,1.0	COL4A1,1.0	PSMA4,1.0	FABP5,1.0	SPCS1,1.0	XPOT,1.0	PSMA1,1.0	CMPK2,1.0	CKS2,1.0	HDGF,1.0	CD47,1.0	MAPRE1,1.0	AHCY,1.0	COX5A,1.0	CD63,1.0	NDUFA12,1.0	GDI2,1.0	PIGR,1.0	TUBA1A,1.0	PSMB5,1.0	TUBA1C,1.0	TUBA1B,1.0	HEY1,1.0	ENC1,1.0	RAC1,1.0	NUSAP1,1.0	PRAME,1.0	ENOPH1,1.0	DEPTOR,1.0	CCT7,1.0	CCT5,1.0	UBE2H,1.0	S100A2,1.0	AGL,1.0	ATP1B3,1.0	HNRNPAB,1.0	MELK,1.0	PPIA,1.0	OLFM4,1.0	PCP4,1.0	PSAT1,1.0	RNF183,1.0	TGFBI,1.0	CDK2AP1,1.0	SNRPG,1.0	PPIC,1.0	PPIB,1.0	SNRPB,1.0	NHP2,1.0	S100A8,1.0	KANK4,1.0	ODC1,1.0	UCP2,1.0	PARK7,1.0	CXCL14,1.0	FBL,1.0	HSP90B1,1.0	PPP1CC,1.0	KRT6A,1.0	LAMP1,1.0	CDH1,1.0	PERP,1.0	LAMP3,1.0	CFL1,1.0	RBBP7,1.0	SPP1,1.0	RPS3,1.0	CDC123,1.0	ZNF423,1.0	KPNA2,1.0	HIST1H2AC,1.0	PDIA3,1.0	SLC38A1,1.0	IGFBP3,1.0	ISG15,1.0	EIF2S2,1.0	SDCBP,1.0	PDIA6,1.0	GGCT,1.0	MAL,1.0	ARPC2,1.0	NCL,1.0	OSTC,1.0	SMS,1.0	ND2,1.0	ERH,1.0	ND4,1.0	ATP6V1A,1.0	SLC26A2,1.0	ATP6,1.0	LGALS3BP,1.0	TACSTD2,1.0	TRIAP1,1.0	SEL1L3,1.0	HIGD1A,1.0	CCNB1,1.0	NME1-NME2,1.0	PI3,1.0	EIF3CL,1.0	TMSB10,1.0	PLS1,1.0	GPX1,1.0	ACTR3,1.0	HSP90AA1,1.0	GGH,1.0	CBX3,1.0	HSPA8,1.0	MSN,1.0	EIF2AK1,1.0	ATP5F1,1.0	NPC2,1.0	NDUFS6,1.0	H3F3AP4,1.0	NDUFS5,1.0	CYCS,1.0	TOP1,1.0	MIR1244-3,1.0	SLC26A7,1.0	YWHAG,1.0	NDUFB9,1.0	SLC25A3,1.0	YWHAB,1.0	GTF3C6,1.0	NDUFB5,1.0	HMGB3,1.0	MTIF2,1.0	HMGB2,1.0	ADAR,1.0	ZMPSTE24,1.0	HSPB1,1.0	IRF2BPL,1.0	RPF2,1.0	PDLIM1,1.0	ATP5B,1.0	UPK1B,1.0	PSAP,1.0	MKNK2,1.0	YWHAQ,1.0	PGK1,1.0	NAE1,1.0	EIF4H,1.0	TAC1,1.0	CXADR,1.0	SMIM15,1.0	MARCKSL1,1.0	DSP,1.0	HN1L,1.0	RRM2,1.0	H2AFZ,1.0	NDUFA4,1.0	YWHAZ,1.0	SOD1,1.0	KPNB1,1.0	RAB10,1.0	P4HB,1.0	VDAC2,1.0	DYNLT1,1.0	PTMAP5,1.0	ALDH9A1,1.0	LTF,1.0	SLC25A6,1.0	MMADHC,1.0	SLC25A5,1.0	B4GALT5,1.0	GAPDH,1.0	CEBPB,1.0	EIF4A1,1.0	HSP90AB1,1.0	YBX1,1.0	DDX21,1.0	KIAA0101,1.0	HSPD1,1.0	TSPAN13,1.0	ADD3,1.0	RBM4,1.0	SUMO3,1.0	ZIC2,1.0	SPCS2P4,1.0	LRIG1,1.0	HNRNPA3,1.0	CTHRC1,1.0	
morbid obesity DOID-11981 human GSE48964 sample 583		ENTPD1,1.0	LRRN3,1.0	KRT7,1.0	DCLK2,1.0	TM4SF1,1.0	CD4,1.0	MGP,1.0	CD9,1.0	TNFSF4,1.0	TEK,1.0	ITGBL1,1.0	FAR2,1.0	EPHA2,1.0	SIK1,1.0	CDK15,1.0	HIST1H4E,1.0	ATF3,1.0	SYNPO2,1.0	C1ORF198,1.0	RPS4Y1,1.0	CLDN1,1.0	NTN4,1.0	STX11,1.0	STXBP6,1.0	GSTT2B,1.0	HES1,1.0	MEST,1.0	CCNL1,1.0	SLC12A8,1.0	GBP4,1.0	EGR1,1.0	EGR2,1.0	EGR3,1.0	GADD45B,1.0	GADD45A,1.0	ST8SIA4,1.0	FZD7,1.0	PLK2,1.0	ABCA9,1.0	GDF6,1.0	NUAK1,1.0	SLC6A6,1.0	RNF144B,1.0	RNU5D-1,1.0	TCN2,1.0	KIAA1598,1.0	NOX4,1.0	SNAI1,1.0	HOXB9,1.0	EZR,1.0	CFB,1.0	FLG,1.0	OXTR,1.0	PCDH10,1.0	MIR320A,1.0	GATA6,1.0	LGALSL,1.0	RAPH1,1.0	ICAM1,1.0	C3,1.0	ZC3H12A,1.0	CCRN4L,1.0	IER2,1.0	CMKLR1,1.0	JUNB,1.0	IER3,1.0	DUSP5,1.0	LYN,1.0	EDN1,1.0	JUN,1.0	GSTM1,1.0	ANXA3,1.0	DUSP1,1.0	DUSP2,1.0	USP9Y,1.0	TSC22D1,1.0	CCL20,1.0	SPHK1,1.0	LIF,1.0	PRSS12,1.0	TUBB2A,1.0	GPRC5A,1.0	IL1A,1.0	MIR622,1.0	IL1B,1.0	CFHR1,1.0	SLC7A7,1.0	GPRC5B,1.0	ID1,1.0	KRT18,1.0	MMP16,1.0	PTPRB,1.0	RHOJ,1.0	RGS7BP,1.0	SNORA69,1.0	KBTBD8,1.0	SGK1,1.0	CSRNP1,1.0	BTG2,1.0	TINAGL1,1.0	GRIK2,1.0	NEDD9,1.0	TNFRSF11B,1.0	PCSK6,1.0	UGCG,1.0	UCHL1,1.0	MECOM,1.0	MYCT1,1.0	RNF150,1.0	EMB,1.0	ANKRD1,1.0	ARNT2,1.0	ELOVL2,1.0	SERPINB2,1.0	MYEF2,1.0	THUMPD3-AS1,1.0	SORT1,1.0	CDKN2B,1.0	GCH1,1.0	SERPINB1,1.0	TXLNGY,1.0	FOS,1.0	QPCT,1.0	NCR3LG1,1.0	ZFY,1.0	MIR24-2,1.0	FABP3,1.0	KIT,1.0	FOSB,1.0	PER1,1.0	KCNQ5,1.0	F2RL2,1.0	MGARP,1.0	HBEGF,1.0	ERRFI1,1.0	NRP2,1.0	LRRC17,1.0	AMIGO2,1.0	TCF21,1.0	PTGS2,1.0	DNER,1.0	ENC1,1.0	CKB,1.0	DMD,1.0	DEPTOR,1.0	RARRES1,1.0	TGFB2,1.0	EIF1AY,1.0	PAX8-AS1,1.0	MID1,1.0	BAMBI,1.0	EOGT,1.0	TFAP2A,1.0	PPP1R15B,1.0	SEMA5A,1.0	LOXL4,1.0	HSD17B6,1.0	AHR,1.0	NALCN,1.0	PRKY,1.0	FRY,1.0	CTGF,1.0	RNU11,1.0	DOCK11,1.0	FGD4,1.0	CDH6,1.0	RELN,1.0	FGD6,1.0	ZFP36,1.0	HAS1,1.0	HIST1H2AE,1.0	SLC39A8,1.0	MAP3K8,1.0	MB21D2,1.0	CPA4,1.0	SPECC1,1.0	TRPC4,1.0	INHBA,1.0	MIR27A,1.0	HIST2H2BE,1.0	NR4A3,1.0	NR4A2,1.0	RGCC,1.0	SNORD25,1.0	CDH13,1.0	ERG,1.0	CDC42EP3,1.0	FLJ45248,1.0	ST6GALNAC5,1.0	IL7R,1.0	C11ORF96,1.0	CEMIP,1.0	KCNE4,1.0	DPT,1.0	FGF1,1.0	SAT1,1.0	TRHDE,1.0	LTBP1,1.0	WISP1,1.0	NR4A1,1.0	OSBPL10,1.0	ACTG2,1.0	MAP3K7CL,1.0	ZMAT1,1.0	RGS4,1.0	SCN9A,1.0	RGS2,1.0	ZMAT4,1.0	B3GALT2,1.0	CHMP1B,1.0	TNFRSF9,1.0	PMAIP1,1.0	EDIL3,1.0	MSC,1.0	SLC14A1,1.0	BCKDHA,1.0	TIPARP,1.0	GALNT6,1.0	HTR1F,1.0	MMP1,1.0	GALNT3,1.0	MYOCD,1.0	BDNF,1.0	HSPA2,1.0	NFKBIZ,1.0	C7ORF69,1.0	SEPT6,1.0	GULP1,1.0	DBNDD2,1.0	NFKBIA,1.0	ACTA2,1.0	IL6,1.0	LCP1,1.0	ITGA8,1.0	CHI3L1,1.0	CXCL8,1.0	CNTNAP3,1.0	HAPLN1,1.0	KDM5D,1.0	DDX3Y,1.0	MAFIP,1.0	COL14A1,1.0	NPY4R,1.0	NCAM1,1.0	GMPR,1.0	NPR3,1.0	TNFAIP3,1.0	SNORD3D,1.0	NRXN3,1.0	CXCL2,1.0	CMAHP,1.0	CXCL1,1.0	PDE11A,1.0	DRAM1,1.0	SCIN,1.0	CALB2,1.0	DENND3,1.0	CCDC85A,1.0	UTY,1.0	CPXM2,1.0	NCAM2,1.0	EVI5,1.0	OPCML,1.0	SNORD14E,1.0	NLGN4Y,1.0	ANKRD30B,1.0	ZNF804A,1.0	SYT15,1.0	ANXA10,1.0	SUGCT,1.0	KLF4,1.0	KLF2,1.0	TPD52L1,1.0	SOD2,1.0	MIR147B,1.0	TSPAN18,1.0	PDE5A,1.0	TLL1,1.0	TRIB1,1.0	RERG,1.0	NCKAP5,1.0	HSD17B14,1.0	ACTC1,1.0	SLC4A4,1.0	HDAC9,1.0	CLCN4,1.0	RBM3,1.0	ALDH1B1,1.0	HEPH,1.0	ARHGDIB,1.0	LRIG1,1.0	VAT1L,1.0	IGF2BP1,1.0	CCL2,1.0	
ductal carcinoma in situ DOID-0060074 human GSE21422 sample 605		LUM,1.0	SLC12A2,1.0	HN1,1.0	HSPE1,1.0	C20ORF24,1.0	COL1A2,1.0	COL1A1,1.0	SFRP2,1.0	HNRNPK,1.0	AZGP1,1.0	GPR160,1.0	MGP,1.0	SPINT2,1.0	HSPA1A,1.0	RPL28,1.0	PFN2,1.0	CALM2,1.0	MXRA5,1.0	PFN1,1.0	RAN,1.0	KDELR2,1.0	CRABP2,1.0	SMA4,1.0	ABRACL,1.0	TOB1,1.0	C4A,1.0	MYL12B,1.0	MUC1,1.0	ACTB,1.0	KRTCAP2,1.0	GNG5,1.0	SNRPD2,1.0	S100A14,1.0	S100A16,1.0	MAL2,1.0	TCEB2,1.0	MUCL1,1.0	SEPHS2,1.0	RPL19,1.0	S100A11,1.0	COX8A,1.0	XBP1,1.0	HLA-DRB5,1.0	ATP6AP2,1.0	MIF,1.0	HLA-C,1.0	TMA7,1.0	HLA-A,1.0	C8ORF4,1.0	RPS27,1.0	VAMP8,1.0	PPP1R1B,1.0	JTB,1.0	SDC1,1.0	TAGLN2,1.0	PPT1,1.0	PTPLAD1,1.0	RPS24,1.0	HLA-DRB1,1.0	SPARC,1.0	MAGED1,1.0	TXN,1.0	PTTG1IP,1.0	F11R,1.0	GATA3,1.0	HIF1A,1.0	MRPL13,1.0	IFI30,1.0	PRDX4,1.0	RPS15,1.0	MT2A,1.0	MRPL3,1.0	RPS18,1.0	RPS17,1.0	GJA1,1.0	PRDX1,1.0	FTH1,1.0	RPL39,1.0	COX2,1.0	COX1,1.0	IER5,1.0	IER3,1.0	CTSB,1.0	SRP9,1.0	LYPLA1,1.0	FN1,1.0	COX6C,1.0	C6ORF62,1.0	LYZ,1.0	MMP12,1.0	PTMA,1.0	COL3A1,1.0	KRT19,1.0	NME7,1.0	KRT18,1.0	CEACAM6,1.0	PABPC3,1.0	UFC1,1.0	PABPC1,1.0	TFF1,1.0	GTF2H2C,1.0	TOMM5,1.0	ALDOA,1.0	CD24,1.0	SGK1,1.0	ARF4,1.0	SERPINA3,1.0	HIST2H2AA4,1.0	DDR1,1.0	RPN2,1.0	ARPC1B,1.0	AEBP1,1.0	UGCG,1.0	EPCAM,1.0	LDHA,1.0	SH3BGRL,1.0	SEC61G,1.0	COL10A1,1.0	SSR2,1.0	TIMP1,1.0	RPS15A,1.0	CLIC1,1.0	CCT3,1.0	CAP1,1.0	CD52,1.0	DYNLL1,1.0	PGAM1,1.0	MRPS21,1.0	LAPTM5,1.0	BGN,1.0	SULF1,1.0	TUBB4B,1.0	PSMA6,1.0	TM9SF2,1.0	HNRNPH1,1.0	SPCS1,1.0	FABP7,1.0	NDUFAB1,1.0	CD46,1.0	VMP1,1.0	OAT,1.0	ECM1,1.0	CSTB,1.0	CD63,1.0	NUCKS1,1.0	CRIP1,1.0	TUBA1A,1.0	CYP4Z1,1.0	TMSB4X,1.0	TUBA1C,1.0	TUBA1B,1.0	PSMB3,1.0	CXCR4,1.0	AGR3,1.0	HLA-DPA1,1.0	AGR2,1.0	CCL19,1.0	RARRES1,1.0	CD74,1.0	ATP1B1,1.0	CXCL10,1.0	MORF4L2,1.0	PPIA,1.0	RAB31,1.0	TMEM258,1.0	COL5A2,1.0	SHISA2,1.0	COL5A1,1.0	UQCRQ,1.0	S100A7,1.0	CDK2AP1,1.0	SNRPG,1.0	PPIC,1.0	SNRPE,1.0	DEGS1,1.0	PPIB,1.0	S100A9,1.0	S100A8,1.0	PCNA,1.0	RAB1A,1.0	UCP2,1.0	LOC100272216,1.0	BZW2,1.0	NDRG1,1.0	LAPTM4B,1.0	LAPTM4A,1.0	BASP1,1.0	CDH1,1.0	PERP,1.0	CFL1,1.0	SLC39A6,1.0	SPP1,1.0	HMGN1,1.0	HMGN2,1.0	KPNA2,1.0	HIST1H2AC,1.0	POSTN,1.0	OST4,1.0	CRNDE,1.0	NAT1,1.0	MAFB,1.0	PDIA6,1.0	GGCT,1.0	LSM7,1.0	ARPC3,1.0	COL6A3,1.0	ARPC2,1.0	LCN2,1.0	LOC100507328,1.0	IARS,1.0	ERH,1.0	LOC100505937,1.0	CRISP3,1.0	DDX5,1.0	CPB1,1.0	UQCRB,1.0	ACTG1,1.0	TACSTD2,1.0	SRP14,1.0	SAT1,1.0	COX7A2,1.0	IGHG2,1.0	NARS,1.0	IGFBP7,1.0	LOC100505497,1.0	TMSB10,1.0	EFHD1,1.0	ACTR3,1.0	GALNT7,1.0	SRGN,1.0	HSP90AA1,1.0	HSPA5,1.0	HSPA8,1.0	DHCR24,1.0	LAMB1,1.0	MMP9,1.0	VCAN,1.0	NDUFS6,1.0	H3F3AP4,1.0	PIP,1.0	HLA-DRA,1.0	FAM96A,1.0	ZG16B,1.0	MIR1244-3,1.0	TMEM45A,1.0	NDUFB9,1.0	YWHAB,1.0	GTF3C6,1.0	LOC100133583,1.0	NDUFB4,1.0	TRPS1,1.0	DBI,1.0	HMGB2,1.0	ADAR,1.0	HSPB1,1.0	CA2,1.0	LASP1,1.0	ERBB2,1.0	ATP5E,1.0	RPL36A,1.0	YWHAQ,1.0	MFSD1,1.0	PGK1,1.0	SDR16C5,1.0	HIST1H1C,1.0	MARCKSL1,1.0	DSP,1.0	H2AFZ,1.0	NDUFA4,1.0	TSTD1,1.0	PCOLCE,1.0	RPL23A,1.0	SOD1,1.0	PKM,1.0	ASPN,1.0	MLPH,1.0	APOC1,1.0	PPDPF,1.0	RAB13,1.0	SCGB2A2,1.0	SCGB2A1,1.0	S100P,1.0	DYNLT1,1.0	SLC25A5,1.0	GAPDH,1.0	ITGB6,1.0	HIST1H2BK,1.0	MSMO1,1.0	TSPAN13,1.0	THBS2,1.0	SUMO2,1.0	MIEN1,1.0	ARHGDIB,1.0	ITGAV,1.0	CHCHD2,1.0	CTHRC1,1.0	NPTN,1.0	
prostate cancer DOID-10283 human GSE55945 sample 835		CDK19,1.0	LOC100506979,1.0	ENTPD5,1.0	RPL24,1.0	SS18L2,1.0	MYL2,1.0	COL9A2,1.0	TBPL1,1.0	GAGE8,1.0	LOC728825,1.0	RPL28,1.0	RPL22L1,1.0	RPL27,1.0	RPL29,1.0	RPL11,1.0	RPL13,1.0	RPL12,1.0	SMA4,1.0	SMA5,1.0	DCAF6,1.0	RPS4Y1,1.0	CREB3L1,1.0	DHX32,1.0	HMGN2P46,1.0	MAL2,1.0	SNHG1,1.0	PRR11,1.0	RPL41,1.0	MANF,1.0	C9ORF64,1.0	RPS26,1.0	SNHG16,1.0	RPS29,1.0	RPS28,1.0	RPL27A,1.0	QARS,1.0	JTB,1.0	PRR16,1.0	RPS21,1.0	SIM2,1.0	MON1B,1.0	RPS25,1.0	RPS24,1.0	RPL6,1.0	SPON2,1.0	RPL4,1.0	DANCR,1.0	HPN,1.0	RPL35,1.0	RPL34,1.0	ACSM1,1.0	ZNF490,1.0	TP53TG3B,1.0	MS4A8,1.0	TWIST1,1.0	RPL9,1.0	SNHG19,1.0	RPS16,1.0	PRDX4,1.0	RPS15,1.0	FAR2P2,1.0	ALCAM,1.0	RPS19,1.0	RPL36,1.0	COX3,1.0	TRPM8,1.0	RPL39,1.0	ANKRD20A5P,1.0	COX2,1.0	LINC00537,1.0	RPL38,1.0	COX1,1.0	RPS11,1.0	TRPM4,1.0	RPS13,1.0	CDK5RAP3,1.0	COLCA1,1.0	SEC16A,1.0	SSR4,1.0	GNB2L1,1.0	NBPF12,1.0	TUBB2A,1.0	GNL3,1.0	KLK11,1.0	MYBPC1,1.0	KLK12,1.0	TMEFF2,1.0	PABPC3,1.0	TFF3,1.0	GAS5,1.0	PABPC1,1.0	GARS,1.0	CRELD2,1.0	ERGIC1,1.0	SERPINA3,1.0	HIST2H2AA4,1.0	HIST2H2AA3,1.0	PTPRO,1.0	ZFAS1,1.0	PTPRM,1.0	KLK3,1.0	ECHS1,1.0	PPP3CA,1.0	EPCAM,1.0	LOC100288069,1.0	SEC61G,1.0	SSR2,1.0	TMED3,1.0	CCT3,1.0	ATP6V0E2,1.0	FLJ20021,1.0	TEKT4P2,1.0	FABP5,1.0	SNX15,1.0	NUCB2,1.0	AIDA,1.0	FKBP11,1.0	ORM2,1.0	C1QTNF9B-AS1,1.0	ORM1,1.0	ZNF692,1.0	RPLP0,1.0	FOLH1B,1.0	C17ORF58,1.0	SERP1,1.0	IMPA1,1.0	TCTN2,1.0	OPHN1,1.0	FAM21D,1.0	FAM3B,1.0	AGR2,1.0	FAM21C,1.0	GDF15,1.0	RPS8,1.0	FBXW12,1.0	RPS6,1.0	FAM118A,1.0	SDHAP2,1.0	GOLM1,1.0	SPINK1,1.0	RPSA,1.0	NEAT1,1.0	FOLH1,1.0	NUPR1,1.0	LOC91548,1.0	LOC100286993,1.0	UQCRQ,1.0	TMEM178A,1.0	RPL13AP6,1.0	PPIB,1.0	ZNF432,1.0	FAM35A,1.0	HSD17B4,1.0	BZW2,1.0	TMEM241,1.0	TMEM125,1.0	LOC220729,1.0	HIST1H2AE,1.0	LINC01207,1.0	RPS2,1.0	HIST1H2AC,1.0	PDIA4,1.0	EEF2,1.0	WASH3P,1.0	SELE,1.0	HIST2H2BE,1.0	AMACR,1.0	LOC100996425,1.0	SMS,1.0	LOC100507328,1.0	ND2,1.0	FTL,1.0	ND4,1.0	FGF13,1.0	ND3,1.0	ND6,1.0	RASEF,1.0	ATP6,1.0	SLC38A11,1.0	SAT1,1.0	WASH2P,1.0	PKD1P1,1.0	CT45A3,1.0	IGHG2,1.0	NME1-NME2,1.0	EME2,1.0	ZNF528,1.0	TXNDC5,1.0	WASH1,1.0	EIF4EBP3,1.0	EIF3CL,1.0	TRIM65,1.0	ABCC4,1.0	FKSG49,1.0	H2BFS,1.0	NSUN5P1,1.0	ESRP2,1.0	RPL37A,1.0	OGT,1.0	YWHAG,1.0	PRAC1,1.0	PLD6,1.0	UAP1,1.0	TARP,1.0	C15ORF48,1.0	HEBP2,1.0	ATP5B,1.0	H2AFJ,1.0	MB,1.0	RPL36A,1.0	RPS6KC1,1.0	PDLIM5,1.0	HIST1H1C,1.0	LOC100508426,1.0	OR51E2,1.0	RPL35A,1.0	NSMCE1,1.0	MLPH,1.0	LOC727751,1.0	APOC1,1.0	IMPDH2,1.0	ALDH1A3,1.0	P4HB,1.0	HIST1H2BG,1.0	RGS10,1.0	NACAP1,1.0	SLC25A6,1.0	TPT1,1.0	HIST1H2BD,1.0	EEF1A1P9,1.0	HIST1H2BK,1.0	PSCA,1.0	TSPAN13,1.0	SYNE4,1.0	THBS4,1.0	POLB,1.0	LOC100289333,1.0	PLEKHH1,1.0	ZNF721,1.0	GUSB,1.0	RPL7A,1.0	
HIV - Human immunodeficiency virus infection C0019693 human GSE6740 sample 419		SP110,1.0	MX1,1.0	LRRN3,1.0	CNBP,1.0	ZNF160,1.0	GATAD2A,1.0	DEK,1.0	PSMB9,1.0	MYL6,1.0	HNRNPK,1.0	NECAP2,1.0	WDR82,1.0	LPAR6,1.0	CLNS1A,1.0	PSMC5,1.0	PSMC1,1.0	MT1H,1.0	LOC728825,1.0	SIK1,1.0	PFN1,1.0	MT1E,1.0	OPTN,1.0	RAN,1.0	CALM1,1.0	TES,1.0	RPL11,1.0	IFITM1,1.0	RPLP0P6,1.0	UQCR10,1.0	UQCR11,1.0	GLRX,1.0	MYL12B,1.0	PSMB10,1.0	HERC6,1.0	ACTB,1.0	PDCD10,1.0	SNRPD3,1.0	UGP2,1.0	TRBC1,1.0	GNG5,1.0	IFI16,1.0	CAPNS1,1.0	STOM,1.0	SPOCK2,1.0	GBP1,1.0	B2M,1.0	GBP2,1.0	FDFT1,1.0	MT1HL1,1.0	ZNF146,1.0	JUND,1.0	GSTK1,1.0	PRR11,1.0	HLA-DRB5,1.0	HLA-J,1.0	SH2D1A,1.0	RAB27A,1.0	PRKCB,1.0	HLA-B,1.0	COMMD8,1.0	IFI44,1.0	HLA-E,1.0	PTP4A2,1.0	MYL12A,1.0	RPS29,1.0	PIK3R1,1.0	PLSCR3,1.0	TRAJ17,1.0	BIN1,1.0	GPR183,1.0	PSME2,1.0	PSME1,1.0	ITM2A,1.0	ITM2B,1.0	EZR,1.0	RPS25,1.0	RPS24,1.0	HLA-DRB1,1.0	SET,1.0	CDC42SE1,1.0	GABARAP,1.0	CUTA,1.0	RPL30,1.0	ARL6IP1,1.0	PPP1R11,1.0	PIEZO1,1.0	GMFG,1.0	MT1X,1.0	GATA3,1.0	RCBTB2,1.0	ICAM2,1.0	MT2A,1.0	KLRK1,1.0	RPS18,1.0	PLAC8,1.0	GPR171,1.0	SCP2,1.0	PRDX1,1.0	WBSCR22,1.0	ARL6IP5,1.0	RPL39,1.0	FAM65B,1.0	PRKACB,1.0	GOLGA7,1.0	TMEM8A,1.0	DUSP5,1.0	SRP9,1.0	ANXA1,1.0	AKIRIN1,1.0	BTN3A2,1.0	DUSP1,1.0	DUSP2,1.0	H3F3B,1.0	IL10RA,1.0	SSR4,1.0	ANXA6,1.0	HBA1,1.0	TRMT5,1.0	CARD8,1.0	EMP3,1.0	NUTF2,1.0	BTN3A3,1.0	COX6C,1.0	C6ORF62,1.0	RHOB,1.0	BST2,1.0	PTPRC,1.0	PTMA,1.0	UFC1,1.0	ALDOA,1.0	TOMM7,1.0	HIST2H2AA4,1.0	COX7B,1.0	HBB,1.0	RPN2,1.0	ARPC1B,1.0	IQGAP1,1.0	RPS27L,1.0	OAZ1,1.0	CD3D,1.0	AATF,1.0	LDHB,1.0	RAP1B,1.0	LOC100510581,1.0	CLIC1,1.0	MBNL1,1.0	CD53,1.0	CD52,1.0	ATP6V0E1,1.0	IL32,1.0	BCAP31,1.0	STAT1,1.0	RFTN1,1.0	FOS,1.0	TMEM59,1.0	PSMA6,1.0	PSMA7,1.0	PSMA4,1.0	HNRNPA2B1,1.0	HNRNPH1,1.0	FOSB,1.0	HCLS1,1.0	HLA-DPB1,1.0	ZNF217,1.0	PTPRCAP,1.0	CLDND1,1.0	CSTB,1.0	PTGER2,1.0	KCNA3,1.0	RPLP1,1.0	CRIP1,1.0	TUBA1A,1.0	GNAI2,1.0	XPO1,1.0	TMSB4X,1.0	TUBA1C,1.0	PSMB3,1.0	SERTAD3,1.0	ENC1,1.0	RAC2,1.0	HLA-F-AS1,1.0	CD160,1.0	RARRES3,1.0	DEFA3,1.0	TAP1,1.0	ATP1B3,1.0	IFI44L,1.0	PPIA,1.0	TMEM258,1.0	FAS,1.0	TRAC,1.0	S100A6,1.0	CAPZA1,1.0	ISCU,1.0	S100A4,1.0	CD69,1.0	PPIB,1.0	PTPN4,1.0	C11ORF58,1.0	CD81,1.0	PPP1R15A,1.0	GIMAP4,1.0	PARK7,1.0	GIMAP6,1.0	IFI6,1.0	ATP5J2,1.0	TMEM123,1.0	CFL1,1.0	SH3BP5,1.0	COTL1,1.0	RPS2,1.0	OSTF1,1.0	CAPN2,1.0	HMGN4,1.0	PDIA3,1.0	CD97,1.0	OSBPL8,1.0	NEK7,1.0	NKG7,1.0	ARID5B,1.0	GTF3A,1.0	ARPC5,1.0	TBCC,1.0	CYBA,1.0	ISG15,1.0	TBCA,1.0	EIF2S3,1.0	ISG20,1.0	RGCC,1.0	ARPC3,1.0	ARPC2,1.0	NCL,1.0	TCF7,1.0	XAF1,1.0	ERH,1.0	RSRP1,1.0	GLYR1,1.0	IL7R,1.0	LRRFIP1,1.0	FAM13A,1.0	ACTG1,1.0	LY75,1.0	SRP14,1.0	CORO1A,1.0	SAT1,1.0	DDX60,1.0	IGLV1-44,1.0	TRGC2,1.0	RASGRP1,1.0	UBB,1.0	SETP4,1.0	EIF3CL,1.0	TMSB10,1.0	ACTR3,1.0	DARS,1.0	TIPARP,1.0	ACTR2,1.0	REXO2,1.0	SRGN,1.0	HSP90AA1,1.0	ITGA4,1.0	CBX3,1.0	HSPA8,1.0	PPP2R5C,1.0	TNIP1,1.0	YY1AP1,1.0	NDUFS5,1.0	ZNF638,1.0	MYH9,1.0	IRF9,1.0	IRF7,1.0	TMBIM6,1.0	YWHAB,1.0	TNFAIP8,1.0	TRADD,1.0	HMGB1,1.0	DBI,1.0	HMGB2,1.0	ATP5I,1.0	ADAR,1.0	TARP,1.0	LBH,1.0	RAD21,1.0	DNAJB1,1.0	MKNK2,1.0	ATP5E,1.0	LPXN,1.0	H1FX,1.0	CASP1,1.0	MCL1,1.0	HIST1H1C,1.0	TAF15,1.0	H2AFZ,1.0	PVRIG,1.0	ZBTB38,1.0	GZMA,1.0	ALOX5AP,1.0	NDUFA1,1.0	ANXA11,1.0	GZMH,1.0	CDC42,1.0	KLF2,1.0	DNAJA1,1.0	GZMK,1.0	MYO1F,1.0	LCK,1.0	CLEC2B,1.0	GZMM,1.0	KLF6,1.0	PPDPF,1.0	DAD1,1.0	TXNIP,1.0	LTB,1.0	EIF3G,1.0	NACAP1,1.0	GAPDH,1.0	FOLR1,1.0	EEF1A1P9,1.0	WIPF1,1.0	USP10,1.0	DDX24,1.0	DDX21,1.0	KIAA1551,1.0	U2AF1,1.0	ITGAL,1.0	SYNE2,1.0	ADD3,1.0	MAT2B,1.0	CCL5,1.0	TRAT1,1.0	SNRPB2,1.0	FYN,1.0	ITGB7,1.0	ZNF721,1.0	CHCHD2,1.0	MAPK6,1.0	TRIM22,1.0	SPG11,1.0	RPL7A,1.0	KLRG1,1.0	
systemic juvenile idiopathic arthritis (sJIA) (enthesitis-related) DOID-848 human GSE21521 sample 575		EGF,1.0	LUM,1.0	LOC100506979,1.0	IL1R2,1.0	ASRGL1,1.0	C20ORF197,1.0	EREG,1.0	MAPK13,1.0	MTUS1,1.0	KMT2E-AS1,1.0	GBP1P1,1.0	LOC100507025,1.0	SDPR,1.0	LAP3,1.0	LINC00528,1.0	SNORA28,1.0	TTTY15,1.0	TNFSF4,1.0	NINJ2,1.0	MYL4,1.0	MXRA7,1.0	PLCD4,1.0	CPVL,1.0	IDO1,1.0	SNORA21,1.0	HSPA1B,1.0	CES1,1.0	C2ORF88,1.0	LINC00087,1.0	ADAMDEC1,1.0	PRSS2,1.0	LOC613266,1.0	UBE2L6,1.0	RPS4Y1,1.0	CH25H,1.0	LOC286087,1.0	GNG2,1.0	HERC5,1.0	VPREB3,1.0	SPOCK1,1.0	SLAMF8,1.0	GBP1,1.0	SLC12A7,1.0	OR7D2,1.0	NTNG2,1.0	EGR1,1.0	BATF2,1.0	LINC01088,1.0	EGR2,1.0	KIR2DS1,1.0	FZD6,1.0	KIR2DS2,1.0	GADD45B,1.0	KIR2DS5,1.0	C1ORF186,1.0	FN3KRP,1.0	PBX1,1.0	BACE2,1.0	CYP27A1,1.0	TREML1,1.0	LOC154761,1.0	KLHDC8B,1.0	LYPD6B,1.0	GJB6,1.0	LOC100506075,1.0	SERPING1,1.0	WDR5B,1.0	HLA-DRB4,1.0	APOBEC3A,1.0	PLA1A,1.0	SPARC,1.0	C9ORF72,1.0	ZNF132,1.0	BCL10,1.0	LPAR4,1.0	TWIST1,1.0	KLHDC7B,1.0	LIPC,1.0	SAMSN1,1.0	IFIT2,1.0	GATA2,1.0	NLK,1.0	ICAM1,1.0	IFIT3,1.0	PGBD4,1.0	PRKAR2B,1.0	FAM110C,1.0	HIST1H3H,1.0	HESX1,1.0	KIF21A,1.0	FAM19A1,1.0	JUNB,1.0	IER3,1.0	SPA17,1.0	AASS,1.0	WARS,1.0	SIGLEC16,1.0	JUN,1.0	RARA-AS1,1.0	USP9Y,1.0	JUP,1.0	ANXA5,1.0	SLC10A3,1.0	TFEC,1.0	MMP10,1.0	FAS-AS1,1.0	IL1B,1.0	BST2,1.0	BCORP1,1.0	SIGLEC1,1.0	MGLL,1.0	HIST2H2AA4,1.0	HIST2H2AA3,1.0	NRN1,1.0	KIR2DL1,1.0	LRRC6,1.0	KIR2DL2,1.0	KIR2DL4,1.0	NDNL2,1.0	SEC14L5,1.0	SMYD3,1.0	RNF150,1.0	FCER1A,1.0	CCR3,1.0	PF4V1,1.0	CBR3,1.0	MMD,1.0	P2RY12,1.0	TXLNGY,1.0	GPR34,1.0	FOS,1.0	ELOVL7,1.0	TEKT4P2,1.0	LDOC1,1.0	KIR3DL3,1.0	MLH3,1.0	TRBV27,1.0	FKBP1B,1.0	LOC158402,1.0	TMEM158,1.0	NGFRAP1,1.0	C10ORF82,1.0	KIT,1.0	FOSB,1.0	APEX2,1.0	HLA-DPB2,1.0	LGR6,1.0	ERRFI1,1.0	LINC00189,1.0	HDC,1.0	TDRP,1.0	TMEM140,1.0	FAM224B,1.0	PTGS2,1.0	NUDT11,1.0	CHN1,1.0	CTNNA2,1.0	HLA-DPA1,1.0	GUCY1A3,1.0	SPINK2,1.0	CD163,1.0	LINC01465,1.0	EIF1AY,1.0	PCDH9,1.0	B3GAT1,1.0	CORO2B,1.0	MID2,1.0	GRHL1,1.0	CXCL10,1.0	OSCAR,1.0	PLOD1,1.0	ELMO1,1.0	TGFBI,1.0	CLC,1.0	ANKRD22,1.0	UTS2,1.0	PF4,1.0	DSC1,1.0	OR2A9P,1.0	CD83,1.0	ODC1,1.0	PPP1R15A,1.0	PROS1,1.0	TUBB1,1.0	NEXN,1.0	TNF,1.0	IFI6,1.0	SAMD9L,1.0	BEST1,1.0	FBLN5,1.0	ZFP36,1.0	RNF19B,1.0	LAMP3,1.0	NLRP3,1.0	ADORA3,1.0	HIST1H2AE,1.0	NPTX1,1.0	HIST1H2AG,1.0	KIR2DL5A,1.0	RPRM,1.0	CPA3,1.0	HGD,1.0	FST,1.0	NFXL1,1.0	CRNDE,1.0	FOXN2,1.0	LOC101927851,1.0	HIST2H2BE,1.0	NR4A2,1.0	RCAN2,1.0	CCNA1,1.0	H1F0,1.0	MOP-1,1.0	CD8B,1.0	GGTA1P,1.0	DGKK,1.0	MICU1,1.0	GCM1,1.0	GNAZ,1.0	ZNF532,1.0	BLVRA,1.0	GUCY1B3,1.0	IRS1,1.0	SLC38A11,1.0	AK5,1.0	LTBP1,1.0	LOC100289251,1.0	RHOBTB1,1.0	ACRBP,1.0	MAP3K7CL,1.0	FAM198B,1.0	FGF7,1.0	LOC100130458,1.0	PODXL,1.0	LINC00936,1.0	KAL1,1.0	PMAIP1,1.0	TSNAXIP1,1.0	PCSK1N,1.0	FAM81B,1.0	SRGN,1.0	NAT8B,1.0	CXORF57,1.0	NAP1L3,1.0	NAP1L2,1.0	C15ORF54,1.0	H2BFS,1.0	KBTBD12,1.0	ETV7,1.0	BCKDK,1.0	IL4,1.0	NFKBIA,1.0	FES,1.0	GCSAML,1.0	SP4,1.0	LOC348162,1.0	TMEM255A,1.0	CXORF58,1.0	MS4A2,1.0	TMEM45A,1.0	RBM23,1.0	CXCL8,1.0	TRIM51,1.0	KDM5D,1.0	DDX3Y,1.0	LOC100505956,1.0	LINC01410,1.0	CXCL2,1.0	ALOX12,1.0	CXCL3,1.0	LOC153684,1.0	IDI2-AS1,1.0	RAI2,1.0	PDLIM1,1.0	CA2,1.0	RASGEF1B,1.0	HRH4,1.0	LOC100287015,1.0	ERICH3,1.0	LOC645984,1.0	UTY,1.0	TRIM48,1.0	WASF3,1.0	HIST1H1C,1.0	FNIP1,1.0	ZNF185,1.0	CCDC58,1.0	USF1,1.0	CPED1,1.0	PALLD,1.0	HIST1H2BG,1.0	HIST1H2BI,1.0	PTX3,1.0	HIST1H2BH,1.0	HIST1H2BC,1.0	ZNF610,1.0	SVOPL,1.0	FOLR1,1.0	HIST1H2BD,1.0	RTP4,1.0	PLEK,1.0	HIST1H2BK,1.0	CXORF24,1.0	DYSF,1.0	THBS1,1.0	OASL,1.0	POMZP3,1.0	FAM154B,1.0	CLEC1A,1.0	CLEC1B,1.0	FCGR1A,1.0	CCL8,1.0	DHX58,1.0	VSTM1,1.0	CCL3,1.0	VSIG4,1.0	CCL2,1.0	BEND2,1.0	TRIM21,1.0	KCNJ2,1.0	ABCD2,1.0	LINC01424,1.0	
asthma DOID-2841 human GSE27011 sample 565		SNORA30,1.0	SSTR5-AS1,1.0	MX1,1.0	CACNA2D2,1.0	SYTL2,1.0	ATG10,1.0	C12ORF75,1.0	SNORA2A,1.0	MYL6,1.0	LGALS12,1.0	FEZ1,1.0	IDO1,1.0	SNORD116-6,1.0	SNORD116-9,1.0	C4BPA,1.0	SMA4,1.0	SNORD116-1,1.0	FAM169A,1.0	LOC642947,1.0	TSEN54,1.0	CAPNS2,1.0	KIAA1324,1.0	WDR70,1.0	SAMD3,1.0	EPSTI1,1.0	SAMD12,1.0	PHC1,1.0	NDFIP2,1.0	KIR2DS2,1.0	KIR2DS4,1.0	KIR2DS5,1.0	PAFAH2,1.0	LOC389607,1.0	SLC16A14,1.0	FAM160A1,1.0	ANKRD20A4,1.0	PARGP1,1.0	FAT4,1.0	ZNF257,1.0	LOC100133315,1.0	TMEM181,1.0	C1ORF177,1.0	SLA2,1.0	KIAA0020,1.0	PLAC8,1.0	PDGFD,1.0	AP1S3,1.0	CMKLR1,1.0	MYBL1,1.0	CEP78,1.0	GSTM4,1.0	TCF19,1.0	FGFBP2,1.0	SNORD8,1.0	CCL23,1.0	GSDMB,1.0	FCRL6,1.0	DUSP2,1.0	MYOF,1.0	PTCH1,1.0	NFATC2,1.0	C1ORF21,1.0	PIGF,1.0	PXDN,1.0	HCST,1.0	LOC100131796,1.0	SNORA64,1.0	GPR21,1.0	KIR2DL1,1.0	KIR2DL2,1.0	AREG,1.0	KIR2DL3,1.0	TRIM5,1.0	HAVCR2,1.0	OR1F2P,1.0	GPR114,1.0	TMEM14E,1.0	P2RY14,1.0	TPTE2,1.0	ELOVL6,1.0	STAT4,1.0	OR10G4,1.0	KIR3DL1,1.0	KIR3DL2,1.0	RNASE3,1.0	RNASE2,1.0	TMEM229B,1.0	LGR6,1.0	SLC29A1,1.0	PLCB1,1.0	RNU4-2,1.0	RNU4-1,1.0	SCARNA12,1.0	STAG3L3,1.0	PMS2P6,1.0	LPCAT1,1.0	PRSS23,1.0	PHEX,1.0	IFIH1,1.0	SMPD3,1.0	GNLY,1.0	AHSP,1.0	RBPMS2,1.0	PPIL2,1.0	CD160,1.0	GPR56,1.0	GOLGA8N,1.0	GPR52,1.0	GOLGA8O,1.0	CXCL10,1.0	CLEC4C,1.0	LOC400590,1.0	ABI3,1.0	LOC100130428,1.0	LY6E,1.0	CLC,1.0	UTS2,1.0	SNRPG,1.0	UTRN,1.0	ODC1,1.0	JAKMIP2,1.0	BMS1P20,1.0	ZBTB20,1.0	CYSLTR2,1.0	ZNF876P,1.0	ZNF429,1.0	IL12RB2,1.0	LINC00597,1.0	LDLR,1.0	KIR2DL5B,1.0	SLC15A2,1.0	GLMN,1.0	F2R,1.0	OSBPL5,1.0	LINC00152,1.0	HOPX,1.0	XAF1,1.0	DGKK,1.0	PVALB,1.0	IL5RA,1.0	CREM,1.0	GSTT1,1.0	RORA,1.0	IGFBP7,1.0	PPIAL4C,1.0	LOC100131541,1.0	LINGO2,1.0	XCL1,1.0	PYHIN1,1.0	DDHD1,1.0	NPC1,1.0	DHCR24,1.0	TNFRSF21,1.0	ARL4C,1.0	CD247,1.0	CD244,1.0	L3MBTL4,1.0	SH2D2A,1.0	BNC2,1.0	CBWD6,1.0	P2RY2,1.0	SLFN12L,1.0	DSP,1.0	UGT2B10,1.0	RALGAPA1,1.0	GZMB,1.0	GZMA,1.0	ERAP2,1.0	ILF3-AS1,1.0	SNX29P2,1.0	GZMH,1.0	GZMM,1.0	KCTD10,1.0	IL2RB,1.0	LPAL2,1.0	NPIPB3,1.0	MYO1G,1.0	SLC24A3,1.0	ANKRD20A12P,1.0	KIR3DS1,1.0	FRRS1,1.0	CX3CR1,1.0	SYNE1,1.0	PRR5L,1.0	PPM1L,1.0	SYNE2,1.0	C15ORF26,1.0	CCL4,1.0	VSTM1,1.0	WDR7,1.0	BAK1,1.0	TIGIT,1.0	SNORD56B,1.0	KRT5,1.0	TAS2R10,1.0	SFMBT2,1.0	RSAD2,1.0	TAS2R13,1.0	TAS2R14,1.0	TAS2R19,1.0	LOC100127886,1.0	TTC39B,1.0	EREG,1.0	HIST1H4B,1.0	RHEBL1,1.0	LAP3,1.0	NINJ2,1.0	SIK1,1.0	NOD2,1.0	CBLB,1.0	AKAP5,1.0	HERC5,1.0	SLAMF7,1.0	CPNE4,1.0	PTGDR,1.0	PTGDS,1.0	YES1,1.0	APOBEC3G,1.0	TAS2R31,1.0	TMEM50B,1.0	SH2D1B,1.0	PARP15,1.0	OR52K2,1.0	IFI44,1.0	OR52K1,1.0	PARP14,1.0	OCLM,1.0	PARP12,1.0	OCLN,1.0	AGPAT4-IT1,1.0	KIAA1919,1.0	CELF2-AS1,1.0	INTS7,1.0	MACF1,1.0	SPON2,1.0	OXTR,1.0	TAS2R20,1.0	TXK,1.0	IFI35,1.0	MLC1,1.0	PREP,1.0	PRF1,1.0	IFIT2,1.0	IFIT1,1.0	ACTR3C,1.0	IFIT3,1.0	LGALS2,1.0	LOC100131826,1.0	KIF21A,1.0	TAS2R50,1.0	NPCDR1,1.0	LINC00299,1.0	HEG1,1.0	OTUD6B,1.0	RHOC,1.0	BST2,1.0	NCR3,1.0	UGDH,1.0	MPPED2,1.0	NCR1,1.0	ID2,1.0	ARHGEF5,1.0	AVPI1,1.0	TLR3,1.0	SLC44A4,1.0	TAS2R43,1.0	KIAA1324L,1.0	TAS2R46,1.0	ADRB2,1.0	CTSW,1.0	CROT,1.0	RAP1B,1.0	SNORD109A,1.0	ST8SIA6,1.0	LOC100132099,1.0	CD38,1.0	HBZ,1.0	GCH1,1.0	AKR1C3,1.0	ANKRD20A8P,1.0	FAM133CP,1.0	ERRFI1,1.0	SNORA16B,1.0	ORM1,1.0	LINC00189,1.0	SLC20A1,1.0	LILRA3,1.0	CST7,1.0	LILRA4,1.0	NUDT5,1.0	SPTLC3,1.0	ACADM,1.0	ENC1,1.0	ENPP5,1.0	ZBP1,1.0	PDGFRB,1.0	RARRES3,1.0	MATK,1.0	HCG8,1.0	CRIM1,1.0	FAH,1.0	COLQ,1.0	SLFN13,1.0	IFI44L,1.0	SLFN12,1.0	EMR4P,1.0	MIR142,1.0	KLRD1,1.0	OVOS2,1.0	IFI6,1.0	SAMD9L,1.0	TEFM,1.0	ODF2L,1.0	GNPTAB,1.0	PTTG2,1.0	OCR1,1.0	TBX21,1.0	PLGLB1,1.0	TBC1D19,1.0	S1PR5,1.0	HIST1H2AD,1.0	TTC38,1.0	DDX58,1.0	AUTS2,1.0	SNORD50A,1.0	NKG7,1.0	TPTEP1,1.0	GNAL,1.0	NMUR1,1.0	KLRB1,1.0	LPP,1.0	MIR32,1.0	CUZD1,1.0	DDX60,1.0	RNF5P1,1.0	ZMAT4,1.0	KLRC1,1.0	RGS9,1.0	GUSBP2,1.0	USP28,1.0	ABCC3,1.0	GUSBP3,1.0	MGC24103,1.0	OAS1,1.0	TGFBR3,1.0	OAS2,1.0	ALPP,1.0	OAS3,1.0	FAM153C,1.0	CHI3L1,1.0	DTHD1,1.0	PZP,1.0	NCAM1,1.0	TNFAIP6,1.0	ALOX15,1.0	NCALD,1.0	C4ORF33,1.0	PIK3R6,1.0	KLRC4-KLRK1,1.0	SNAPC3,1.0	ERBB2,1.0	HIST1H1E,1.0	SND1-IT1,1.0	TAS2R4,1.0	HIST1H1C,1.0	LOC100287934,1.0	KRT72,1.0	TKTL1,1.0	DAPK1,1.0	EFTUD1P1,1.0	PDE4D,1.0	OR6N1,1.0	KRT73,1.0	ZAP70,1.0	FMNL2,1.0	FMNL3,1.0	FAM98B,1.0	GAFA2,1.0	SNORD61,1.0	KLRF1,1.0	PRR4,1.0	AQP10,1.0	THBS1,1.0	PPP2R2B,1.0	SLC4A4,1.0	USP18,1.0	OASL,1.0	IL1RL1,1.0	GK5,1.0	BNIP1,1.0	SUMO1P3,1.0	KLRG1,1.0	
COPD - Chronic obstructive pulmonary disease C0024117 human GSE475 sample 343		POLR2J2,1.0	STARD7,1.0	ACTN2,1.0	WDR83OS,1.0	CNBP,1.0	CIDEC,1.0	PPA1,1.0	AFG3L2,1.0	MYL1,1.0	PPP1R3C,1.0	MYL3,1.0	HSPA1A,1.0	UQCRC1,1.0	PFN2,1.0	CALM2,1.0	RPL29,1.0	STX1A,1.0	HSPA1B,1.0	ATF3,1.0	RPLP0P6,1.0	RPL12,1.0	SMPX,1.0	UQCR10,1.0	GHITM,1.0	UQCR11,1.0	RPS4Y1,1.0	SLC5A5,1.0	TOB1,1.0	RNF115,1.0	UGP2,1.0	SERPINF1,1.0	SRPK3,1.0	COX8A,1.0	NAA50,1.0	TNNC1,1.0	TNNC2,1.0	PLA2G4C,1.0	TMA7,1.0	ANK1,1.0	ARFGAP2,1.0	FTH1P5,1.0	PTP4A2,1.0	MYLPF,1.0	ADCK3,1.0	SMTN,1.0	CSNK2B,1.0	BIN1,1.0	PKIA,1.0	CRYAB,1.0	PADI2,1.0	RPS25,1.0	ATF4,1.0	PHB2,1.0	TFRC,1.0	ARPP19,1.0	ENO3,1.0	RPS15,1.0	BLOC1S1,1.0	TSPAN7,1.0	KCNE1L,1.0	PNO1,1.0	APOD,1.0	CYB5R1,1.0	SEC31B,1.0	APOBEC2,1.0	SRP9,1.0	BLCAP,1.0	GSTM3,1.0	ANXA2,1.0	TPI1,1.0	GNB2L1,1.0	TMEM43,1.0	SIRT2,1.0	MRPL23,1.0	ENAH,1.0	NSA2,1.0	TPPP3,1.0	ADI1,1.0	MYOT,1.0	CILP,1.0	ANXA2P2,1.0	SYNC,1.0	COX7C,1.0	COX7B,1.0	RRAD,1.0	STRAP,1.0	OAZ1,1.0	MRPL33,1.0	RAP1A,1.0	LDHB,1.0	CSRP3,1.0	SNX3,1.0	ANKRD2,1.0	ZNF106,1.0	CAP2,1.0	ADIPOQ,1.0	TMOD1,1.0	EGLN1,1.0	IL32,1.0	MEF2C,1.0	SCD5,1.0	UTP11L,1.0	MYBPH,1.0	TUBB4B,1.0	COX6B1,1.0	DHRS4,1.0	HNRNPA2B1,1.0	FABP7,1.0	NDUFAB1,1.0	C9ORF3,1.0	PNPLA2,1.0	COX5A,1.0	RYR1,1.0	NDUFA13,1.0	FHOD1,1.0	F13A1,1.0	GBE1,1.0	CAB39,1.0	PRKAG1,1.0	COX5B,1.0	GYS1,1.0	PTS,1.0	FAM127A,1.0	TCTN2,1.0	TIAF1,1.0	CKB,1.0	MDH1,1.0	MYOZ3,1.0	TUFM,1.0	RPS8,1.0	AGL,1.0	CKM,1.0	EIF1AY,1.0	TPM3,1.0	TPM2,1.0	ZBTB16,1.0	RPS7,1.0	ACYP2,1.0	ATP1B1,1.0	IGK,1.0	MORF4L1,1.0	PINK1,1.0	UQCRQ,1.0	MAPKAPK3,1.0	FAU,1.0	S100A6,1.0	ISCU,1.0	FKBP5,1.0	RNF34,1.0	NDUFB11,1.0	ODC1,1.0	TCEAL1,1.0	FOXO1,1.0	PPP1CC,1.0	C1ORF105,1.0	SLN,1.0	NRAP,1.0	GRB14,1.0	SPTSSA,1.0	FLNC,1.0	CDC123,1.0	PCNT,1.0	NDUFV2,1.0	HMGN2,1.0	CAST,1.0	GOT1,1.0	GTF3A,1.0	GLTSCR2,1.0	DDAH1,1.0	MAP7D1,1.0	GNAS,1.0	CASQ1,1.0	CASQ2,1.0	MICU2,1.0	VCL,1.0	COX17,1.0	UQCRB,1.0	AK1,1.0	COX7A2,1.0	MYL6B,1.0	UQCRH,1.0	CNN1,1.0	BAG3,1.0	MPC1,1.0	BTBD1,1.0	MPC2,1.0	NMRK2,1.0	G3BP2,1.0	EIF3CL,1.0	SACS,1.0	CYC1,1.0	TRDN,1.0	ABCC5,1.0	REXO2,1.0	HSP90AA1,1.0	HSPA5,1.0	CAV3,1.0	GPX4,1.0	FKSG49,1.0	HSPA2,1.0	NEB,1.0	NDUFC1,1.0	SPTB,1.0	ATP5F1,1.0	DBNDD2,1.0	ACTA1,1.0	LPIN1,1.0	ITGAE,1.0	RPL37A,1.0	H3F3AP4,1.0	NDUFS5,1.0	NDUFS4,1.0	NDUFS3,1.0	NDUFS2,1.0	CYCS,1.0	ITGB1BP2,1.0	NDUFS1,1.0	SNURF,1.0	MYH8,1.0	GPSM2,1.0	RTN4,1.0	SLC25A4,1.0	NNMT,1.0	KDM5D,1.0	SLC25A3,1.0	YWHAE,1.0	NDUFB8,1.0	HSPB7,1.0	NDUFB5,1.0	HSPB8,1.0	NDUFB3,1.0	HSPB3,1.0	NDUFB2,1.0	ATP5J,1.0	DBI,1.0	APIP,1.0	ATP5I,1.0	ATP5O,1.0	HSPB1,1.0	DUSP13,1.0	PDLIM3,1.0	ATP5H,1.0	MB,1.0	MKNK2,1.0	DNAJB4,1.0	UQCRFS1,1.0	COX4I1,1.0	PDLIM5,1.0	PPP1R14B,1.0	TIMM8B,1.0	FEM1C,1.0	NDUFA4,1.0	NDUFA1,1.0	KIAA0232,1.0	KLHL41,1.0	TPD52L1,1.0	PLA2G16,1.0	SLC25A16,1.0	PFKM,1.0	EIF3K,1.0	SLIRP,1.0	TRIM38,1.0	VDAC2,1.0	RECK,1.0	MMADHC,1.0	FOLR2,1.0	AURKAIP1,1.0	TPT1,1.0	MTCH2,1.0	MYLK3,1.0	FHL1,1.0	YBX1,1.0	ATP2A2,1.0	YBX3,1.0	TTN,1.0	ATP5G3,1.0	ACTC1,1.0	ATP5G1,1.0	THBS4,1.0	NGRN,1.0	PLN,1.0	CKMT2,1.0	CAND2,1.0	PUF60,1.0	PALMD,1.0	TNNI2,1.0	CTNNAL1,1.0	CHCHD2,1.0	RPL7A,1.0	
COPD - Chronic obstructive pulmonary disease C0024117 human GSE3212 sample 196		SND1,1.0	COL1A1,1.0	MTHFD2,1.0	RBP4,1.0	PSMC2,1.0	CD9,1.0	UQCRC1,1.0	ACOT2,1.0	PSMC1,1.0	GLA,1.0	ACOT7,1.0	ATF3,1.0	PDXK,1.0	HPGD,1.0	PDXDC1,1.0	RPL12,1.0	ATP5A1,1.0	PCMT1,1.0	PSMD8,1.0	PSMD6,1.0	ALOX5,1.0	CAPNS1,1.0	LOC100133662,1.0	STOM,1.0	AP2S1,1.0	RPL14,1.0	GBP1,1.0	S100A10,1.0	NCSTN,1.0	LOC100133665,1.0	F8A1,1.0	PRKCD,1.0	ATP6AP1,1.0	PLK3,1.0	PBX3,1.0	EIF1,1.0	LGMN,1.0	HYOU1,1.0	GMFB,1.0	RPL31,1.0	PHB2,1.0	RPL4,1.0	TFRC,1.0	ATP5C1,1.0	ENO1,1.0	LIPA,1.0	RPL8,1.0	ALCAM,1.0	LTA4H,1.0	LYN,1.0	FUCA1,1.0	GSTM1,1.0	RING1,1.0	ANXA5,1.0	ITPK1,1.0	SSR4,1.0	FN1,1.0	EMP3,1.0	JOSD1,1.0	MMP19,1.0	PI4KA,1.0	GARS,1.0	ARF4,1.0	SERPINA1,1.0	BTG2,1.0	ARF1,1.0	RPN2,1.0	ARPC1B,1.0	CLTC,1.0	IQGAP1,1.0	LITAF,1.0	GLG1,1.0	LDHB,1.0	LDHA,1.0	RSU1,1.0	TIMP2,1.0	HLA-DQA1,1.0	IFNGR2,1.0	PGAM1,1.0	GSTO1,1.0	LAPTM5,1.0	RNASE6,1.0	FABP3,1.0	FABP4,1.0	PSMA4,1.0	PSMA5,1.0	SNX17,1.0	PSMA2,1.0	PSMA3,1.0	PSMA1,1.0	APEX1,1.0	PLP2,1.0	HCLS1,1.0	PLIN2,1.0	PLCB2,1.0	GCHFR,1.0	GRN,1.0	RPLP0,1.0	RPLP1,1.0	HEXB,1.0	PTGS2,1.0	FCGRT,1.0	HLA-DMB,1.0	PSMB6,1.0	NAMPT,1.0	PSMB4,1.0	PSMB1,1.0	MRC1,1.0	GPNMB,1.0	PSMB2,1.0	AP3S1,1.0	TSPO,1.0	MDH1,1.0	HLA-DMA,1.0	GSN,1.0	CD164,1.0	IST1,1.0	RPS9,1.0	SARS,1.0	MITF,1.0	RPSA,1.0	CXCL10,1.0	ATXN2L,1.0	RAB31,1.0	PLOD1,1.0	ZYX,1.0	S100A4,1.0	NCF1,1.0	PTPN6,1.0	SNRPB,1.0	S100A9,1.0	CSF2,1.0	CSF1,1.0	ODC1,1.0	TNF,1.0	BZW1,1.0	SLC9A1,1.0	ZFP36,1.0	LAMP1,1.0	CFL1,1.0	RPS5,1.0	SPP1,1.0	RPS3,1.0	STX4,1.0	LDLR,1.0	MAP2K2,1.0	MAP2K1,1.0	TRAF1,1.0	M6PR,1.0	EEF2,1.0	PGD,1.0	MOB1A,1.0	MYD88,1.0	RHEB,1.0	ARPC2,1.0	NCL,1.0	SMS,1.0	FTL,1.0	LOC100133951,1.0	EIF4G2,1.0	NCF2,1.0	CD151,1.0	CBFB,1.0	GSTT1,1.0	UQCRH,1.0	ESD,1.0	PIM1,1.0	AP2M1,1.0	GPX3,1.0	TXNRD1,1.0	PTPN12,1.0	TNFRSF1A,1.0	DAB2,1.0	ITGAE,1.0	NPC2,1.0	ACO2,1.0	TMBIM6,1.0	SLC25A3,1.0	SHC1,1.0	ATP5B,1.0	PSAP,1.0	ACP5,1.0	COX4I1,1.0	EIF4H,1.0	MCL1,1.0	CIRBP,1.0	PKM,1.0	KLF6,1.0	IMPDH1,1.0	CDC37,1.0	PPAP2B,1.0	P4HB,1.0	SLC25A6,1.0	LEPROT,1.0	SLC25A5,1.0	EIF3E,1.0	EIF3B,1.0	GAPDH,1.0	PFKP,1.0	RNF10,1.0	ITGB2,1.0	BECN1,1.0	ITGB1,1.0	LSP1,1.0	ALAS1,1.0	TCIRG1,1.0	RPL10A,1.0	ITGAM,1.0	THBD,1.0	EFR3A,1.0	FCGR1A,1.0	GM2A,1.0	PUF60,1.0	SPCS2P4,1.0	ITGAX,1.0	POLR2G,1.0	RPL7A,1.0	POLR2L,1.0	HNRNPA1,1.0	ATP6V1E1,1.0	ACSL1,1.0	ACTN1,1.0	PPP2R1A,1.0	RRAGA,1.0	MT1G,1.0	CCNI,1.0	GLRX,1.0	UBE2L3,1.0	RPL36AL,1.0	CSNK1D,1.0	TCEB1,1.0	COX8A,1.0	EGR2,1.0	SLC11A1,1.0	XRCC6,1.0	MANF,1.0	HLA-A,1.0	VASP,1.0	VAT1,1.0	CYP27A1,1.0	CSNK2B,1.0	TAGLN2,1.0	GRB2,1.0	ATP6V1B2,1.0	ANP32B,1.0	PPP1R11,1.0	PIEZO1,1.0	PCBP1,1.0	MGST1,1.0	IFI30,1.0	RPS16,1.0	MT2A,1.0	RPS17,1.0	PTDSS1,1.0	ANPEP,1.0	PCBP2,1.0	A2M,1.0	CD14,1.0	LGALS9,1.0	STAT5A,1.0	RHOA,1.0	WARS,1.0	NMB,1.0	TUBB,1.0	GNB2L1,1.0	AKR1A1,1.0	RHOG,1.0	LHFPL2,1.0	PABPC4,1.0	PABPC1,1.0	ALDOA,1.0	SGK1,1.0	TMED10,1.0	DAZAP2,1.0	TRAM1,1.0	SDC4,1.0	UGCG,1.0	NEU1,1.0	SEC61B,1.0	MLEC,1.0	CD37,1.0	FCER1G,1.0	CD36,1.0	CTSD,1.0	CLIC1,1.0	CD53,1.0	CAP1,1.0	NPM1,1.0	PARP4,1.0	BCAP31,1.0	MPP1,1.0	AP3D1,1.0	AKR1C3,1.0	TTC1,1.0	HCK,1.0	CANX,1.0	TRIP12,1.0	MAPRE1,1.0	TRIP10,1.0	C1QB,1.0	COX5A,1.0	CSTB,1.0	CAPG,1.0	OS9,1.0	MGAT1,1.0	TUFM,1.0	RALBP1,1.0	UBE2I,1.0	G6PD,1.0	APLP2,1.0	ATP1B3,1.0	ATP1B1,1.0	TGFBI,1.0	CAPZA1,1.0	PPIB,1.0	CD68,1.0	CD83,1.0	CD81,1.0	PEBP1,1.0	SLC1A5,1.0	HDLBP,1.0	COMT,1.0	LMNA,1.0	CAPN2,1.0	IDH1,1.0	CD97,1.0	IGF2R,1.0	ATP6V0C,1.0	ATP6V0B,1.0	RPL29P11,1.0	NONO,1.0	CYBB,1.0	CYBA,1.0	EIF2S2,1.0	SDCBP,1.0	PDIA6,1.0	CAPRIN1,1.0	GNB1,1.0	GNAS,1.0	GCLM,1.0	COPA,1.0	DDX5,1.0	C5AR1,1.0	ACTG1,1.0	SLC2A3,1.0	TGM2,1.0	CNN2,1.0	ATP6V1F,1.0	CYC1,1.0	CD99,1.0	HSPA9,1.0	HSPA5,1.0	MSN,1.0	TNIP1,1.0	HMGA1,1.0	ATP5F1,1.0	PPP2R5A,1.0	IRF1,1.0	RER1,1.0	EEF1G,1.0	FBP1,1.0	CXCL9,1.0	YWHAB,1.0	BCL2A1,1.0	LOC100133583,1.0	SLC3A2,1.0	DBI,1.0	TNFAIP2,1.0	AGPAT2,1.0	HK3,1.0	PLD3,1.0	PDLIM1,1.0	CA2,1.0	FABP5P9,1.0	LASP1,1.0	GRK6,1.0	IRAK1,1.0	YWHAQ,1.0	UQCRFS1,1.0	H2AFZ,1.0	ALOX5AP,1.0	ANXA11,1.0	ATP2B1,1.0	YWHAZ,1.0	FGR,1.0	GLB1,1.0	ALDH1A1,1.0	VDAC2,1.0	VDAC1,1.0	USP14,1.0	PLEK,1.0	ATP2A2,1.0	SLC4A2,1.0	HSPD1,1.0	ATP5G3,1.0	ATP5G2,1.0	ARHGDIA,1.0	RPS6KA1,1.0	KYNU,1.0	GUSB,1.0	
HIV encephalitis C0276548 human GSE3489 sample 2		MX1,1.0	LOC613037,1.0	RPL24,1.0	CADM1,1.0	ACTN1,1.0	UPF3A,1.0	L1CAM,1.0	MT1A,1.0	DDX39B,1.0	TMCC1,1.0	PSMC5,1.0	IFI27,1.0	VIM,1.0	MT1G,1.0	MT1H,1.0	RPL28,1.0	PFN1,1.0	MT1E,1.0	SNORA21,1.0	MT1F,1.0	AHCYL1,1.0	IFITM3,1.0	RPL11,1.0	WBP2,1.0	SATB1,1.0	AHNAK,1.0	CCNI,1.0	IFITM1,1.0	TAGLN,1.0	RPL13,1.0	MYCBP2,1.0	SERPINE2,1.0	PDHB,1.0	PRCP,1.0	RPS4Y1,1.0	HERC2P9,1.0	AQP1,1.0	C4A,1.0	GTF2IP1,1.0	BSG,1.0	SV2A,1.0	MXI1,1.0	STOM,1.0	TCEB2,1.0	SHOC2,1.0	RPL19,1.0	B2M,1.0	RPL18,1.0	SF3B2,1.0	PTGDS,1.0	COX8A,1.0	JUND,1.0	EGR3,1.0	RPL41,1.0	ST13,1.0	MIF,1.0	NR1D1,1.0	HLA-C,1.0	HLA-A,1.0	COX7A2L,1.0	ARFGAP2,1.0	HLA-F,1.0	PTP4A2,1.0	MLLT11,1.0	LPHN1,1.0	RPS28,1.0	PRKAR1B,1.0	RPL27A,1.0	BIN1,1.0	SERPING1,1.0	CHST1,1.0	NDUFAF3,1.0	RPS21,1.0	RPS20,1.0	SFXN3,1.0	CRYAB,1.0	EZR,1.0	RPS24,1.0	RPL5,1.0	GPM6B,1.0	RPL3,1.0	RPL30,1.0	RPL32,1.0	MAGED2,1.0	RPL35,1.0	MT1M,1.0	RPL34,1.0	NUMA1,1.0	PTTG1IP,1.0	IFIT1,1.0	RPL7,1.0	RPL8,1.0	IFIT3,1.0	RPS16,1.0	CYB5R3,1.0	RPS15,1.0	RPS17,1.0	GJA1,1.0	EPB41L1,1.0	RPS19,1.0	PCBP2,1.0	PRDX1,1.0	FTH1,1.0	TSPAN5,1.0	APOE,1.0	PIP5K1C,1.0	RPS11,1.0	APOD,1.0	ATP6V0A1,1.0	RPS14,1.0	SCN1B,1.0	RHOA,1.0	BLCAP,1.0	LYPLA2,1.0	UPF1,1.0	GSTM1,1.0	NBPF9,1.0	CHKA,1.0	TSC22D4,1.0	TUBB,1.0	PAX6,1.0	MLF2,1.0	MRPL23,1.0	FXYD1,1.0	SLC7A5,1.0	BST2,1.0	ALDH6A1,1.0	GPRC5B,1.0	ID3,1.0	ITPKB,1.0	RAPGEF2,1.0	ALDOC,1.0	LOC100507620,1.0	TOMM7,1.0	RAPGEF5,1.0	GABRB1,1.0	MAOB,1.0	SDC3,1.0	SDC4,1.0	MEG3,1.0	ZC3HAV1,1.0	PEA15,1.0	TRIM2,1.0	PTPRK,1.0	ADIPOR2,1.0	FAM171A1,1.0	LDHB,1.0	MAP1LC3B,1.0	CSRP1,1.0	PHGDH,1.0	RAB6B,1.0	ARNT2,1.0	GPR37,1.0	DYNLL1,1.0	BCAP31,1.0	APC2,1.0	STAT1,1.0	GBF1,1.0	CLUH,1.0	GSTO1,1.0	BGN,1.0	SORBS3,1.0	MAP1A,1.0	CTTN,1.0	NDUFAB1,1.0	PNPLA6,1.0	B3GNT1,1.0	MYRF,1.0	RAMP1,1.0	CLDND1,1.0	DBN1,1.0	BSCL2,1.0	HRSP12,1.0	CSTB,1.0	CD63,1.0	RPLP0,1.0	PYGB,1.0	RPLP2,1.0	TCF25,1.0	OGFR,1.0	PTN,1.0	ID2B,1.0	ADIRF,1.0	TUBA1A,1.0	COX5B,1.0	TMSB4X,1.0	SIPA1L1,1.0	TUBA1B,1.0	PSMB1,1.0	TMEM47,1.0	CKB,1.0	TSPO,1.0	NEFH,1.0	SPTAN1,1.0	FADS2,1.0	USP7,1.0	IST1,1.0	RPS9,1.0	RPS6,1.0	RARRES3,1.0	LMO3,1.0	CORO2B,1.0	AGT,1.0	TUBA4A,1.0	IFI44L,1.0	RAB31,1.0	UQCRQ,1.0	LY6E,1.0	PMP22,1.0	CDK2AP2,1.0	SRSF4,1.0	PPIB,1.0	OTUD4,1.0	FKBP2,1.0	SLC1A2,1.0	SLC1A3,1.0	ATP1A2,1.0	IFI6,1.0	FOXO3,1.0	KIAA0513,1.0	ABLIM1,1.0	LAPTM4A,1.0	IGKC,1.0	SLIT2,1.0	CLASP1,1.0	NCDN,1.0	RPS3,1.0	SPOP,1.0	HMGN3,1.0	LZTS3,1.0	SASH1,1.0	ATP9A,1.0	BPTF,1.0	EPHX1,1.0	TRAPPC8,1.0	IGFBP4,1.0	PRNP,1.0	BNIP3L,1.0	BUD31,1.0	SLC30A1,1.0	ISG15,1.0	TBCB,1.0	IPCEF1,1.0	GFAP,1.0	PGD,1.0	DEXI,1.0	HOPX,1.0	PICALM,1.0	RHEB,1.0	NACA,1.0	REEP5,1.0	MAL,1.0	ARPC2,1.0	NCL,1.0	CDC42EP4,1.0	TPP1,1.0	FTL,1.0	SNRNP200,1.0	GRIA2,1.0	UQCRB,1.0	LGALS3BP,1.0	ACTG1,1.0	JADE2,1.0	FAM107A,1.0	SRP14,1.0	HTRA1,1.0	COX7A1,1.0	MYL6B,1.0	IGHG4,1.0	PALM,1.0	UBB,1.0	BTBD3,1.0	CAMTA1,1.0	EIF3CL,1.0	IGFBP7,1.0	ATP6V1F,1.0	MFAP3L,1.0	CD99,1.0	SUN2,1.0	CBX7,1.0	NAP1L4,1.0	RPL13A,1.0	HSPA2,1.0	SEPT2,1.0	MT3,1.0	TAPBP,1.0	KBTBD11,1.0	HAX1,1.0	NFKBIA,1.0	ACTA2,1.0	SNPH,1.0	RPL37A,1.0	CPE,1.0	NDUFS5,1.0	EEF1G,1.0	IRF9,1.0	ITGA7,1.0	SNURF,1.0	CYAT1,1.0	DDX3Y,1.0	NDUFB8,1.0	YWHAB,1.0	USP33,1.0	MAST3,1.0	NDUFB1,1.0	DBI,1.0	ATP5I,1.0	ADAR,1.0	ATP5O,1.0	HSPB1,1.0	DNAJB2,1.0	PSAP,1.0	MCF2L,1.0	SPAG7,1.0	MYO10,1.0	NDUFA1,1.0	RPL23A,1.0	KCTD2,1.0	CIRBP,1.0	TPD52L2,1.0	SOD1,1.0	SELENBP1,1.0	CLDN5,1.0	VAPA,1.0	DAAM2,1.0	CTDSP2,1.0	PPAP2B,1.0	TXNIP,1.0	TYRO3,1.0	NPIPB3,1.0	RERE,1.0	DCTN2,1.0	WIPF2,1.0	FHL1,1.0	SYNE1,1.0	PBXIP1,1.0	SLC4A7,1.0	ADD3,1.0	SEPT9,1.0	RBM3,1.0	GANAB,1.0	SUMO2,1.0	ALDH2,1.0	SCRN1,1.0	SPCS2P4,1.0	PTK2B,1.0	TRIM28,1.0	CAMK2G,1.0	SNTA1,1.0	RPL18AP3,1.0	KCNJ4,1.0	
Huntington's disease DOID-12858 human GSE1751 sample 795		DEK,1.0	C20ORF24,1.0	MYL6,1.0	ZC3H11A,1.0	RPL27,1.0	CPVL,1.0	RALB,1.0	RPL11,1.0	RPLP0P6,1.0	RPL13,1.0	ASAH1,1.0	ADCY7,1.0	FAM120A,1.0	UGP2,1.0	RPL15,1.0	RPL17,1.0	SF3B1,1.0	S100A10,1.0	GBP2,1.0	SNCA,1.0	S100A12,1.0	GABARAPL2,1.0	RPL41,1.0	BAZ1A,1.0	VAMP7,1.0	TRAJ17,1.0	PRKAR1A,1.0	TDP2,1.0	PLBD1,1.0	PPT1,1.0	RPL5,1.0	CDC42SE1,1.0	RPL6,1.0	RPL31,1.0	RPL3,1.0	RPL4,1.0	RPL30,1.0	RPL9,1.0	HIF1A,1.0	VPS26A,1.0	RPL7,1.0	RPL8,1.0	SCPEP1,1.0	CYB5R4,1.0	PRKAR2B,1.0	RPL39,1.0	LTA4H,1.0	PRKACB,1.0	SRP9,1.0	LYN,1.0	DUSP6,1.0	ANXA1,1.0	ANXA2,1.0	DUSP1,1.0	ANXA5,1.0	H3F3B,1.0	C6ORF62,1.0	LYZ,1.0	KAT2B,1.0	DPYD,1.0	ITK,1.0	CRLF3,1.0	HIST2H2AA4,1.0	BTG1,1.0	ABHD3,1.0	FPR2,1.0	ADM,1.0	IQGAP1,1.0	LITAF,1.0	IQGAP2,1.0	LDHA,1.0	SSR1,1.0	RPS15A,1.0	CTBS,1.0	MBNL1,1.0	P2RY14,1.0	IFNGR1,1.0	IFNGR2,1.0	UBE4A,1.0	ADAM10,1.0	TMEM59,1.0	PSMA6,1.0	HADHB,1.0	TM9SF2,1.0	MS4A6A,1.0	PELI1,1.0	ZNF217,1.0	RLIM,1.0	CDKN1B,1.0	RPLP0,1.0	HEXB,1.0	SNX10,1.0	TMSB4X,1.0	NAMPT,1.0	SMCHD1,1.0	ANXA7,1.0	AP3S1,1.0	RNF130,1.0	RIOK3,1.0	CD164,1.0	PLXNC1,1.0	RPS9,1.0	USP3,1.0	RPS7,1.0	DEFA3,1.0	ATP11B,1.0	RPSA,1.0	PNRC2,1.0	MORF4L1,1.0	MORF4L2,1.0	GOLGA8H,1.0	ABI1,1.0	XIST,1.0	CLC,1.0	PHIP,1.0	RPL13AP6,1.0	S100A9,1.0	FAM8A1,1.0	S100A8,1.0	RAB1A,1.0	ROCK1,1.0	UBE2D3,1.0	SLA,1.0	SRSF2,1.0	FAM129A,1.0	GPR65,1.0	BZW1,1.0	PPP1CC,1.0	LAPTM4A,1.0	LAMP2,1.0	RPS2,1.0	RPS3,1.0	HMGN4,1.0	HMGN2,1.0	OSBPL8,1.0	SLC38A2,1.0	PNISR,1.0	TRAPPC8,1.0	NEK7,1.0	BNIP3L,1.0	GTF3A,1.0	ARPC5,1.0	PDCD6IP,1.0	STK26,1.0	BIRC2,1.0	EIF4G2,1.0	MYOM2,1.0	NCF2,1.0	FMR1,1.0	SAT1,1.0	CORO1C,1.0	GLIPR1,1.0	KIAA0894,1.0	ACTR3,1.0	ACTR2,1.0	GPX4,1.0	TXNL1,1.0	KCNJ15,1.0	RPL13A,1.0	MARCH7,1.0	MSL1,1.0	SON,1.0	FCGR2A,1.0	SP3,1.0	LCP1,1.0	BCL6,1.0	RPL37A,1.0	HLA-DRA,1.0	OGT,1.0	SERINC1,1.0	FCGR2C,1.0	NFE2L2,1.0	SLC25A3,1.0	VPS4B,1.0	ZMPSTE24,1.0	FCGR3A,1.0	FCGR3B,1.0	PGK1,1.0	LBR,1.0	MCL1,1.0	GZMB,1.0	RPL23A,1.0	KIAA0232,1.0	DNAJA1,1.0	EVI2A,1.0	EVI2B,1.0	VAPA,1.0	TXNIP,1.0	MNDA,1.0	KCTD12,1.0	EIF3E,1.0	GAPDH,1.0	TPT1,1.0	EEF1A1P9,1.0	RNF11,1.0	EIF4A2,1.0	SEC11A,1.0	RNF13,1.0	WIPF1,1.0	CX3CR1,1.0	KIAA1551,1.0	PTEN,1.0	LRMP,1.0	HSD17B11,1.0	FYB,1.0	FBXO7,1.0	FBXO9,1.0	KCNJ2,1.0	TRIM22,1.0	RPL7A,1.0	HNRNPA1,1.0	IFRD1,1.0	SLC35A1,1.0	ACSL1,1.0	CNBP,1.0	LPAR6,1.0	HECA,1.0	EIF1B,1.0	CALM2,1.0	FGL2,1.0	AQP9,1.0	GLRX,1.0	PDCD10,1.0	RPL36AL,1.0	IFI16,1.0	SHOC2,1.0	B2M,1.0	PPBP,1.0	RAB27A,1.0	HLA-A,1.0	PUM2,1.0	HLA-F,1.0	RPS27,1.0	RPS26,1.0	MYL12A,1.0	STAG2,1.0	RPS29,1.0	VNN2,1.0	RPL27A,1.0	RPS21,1.0	CD302,1.0	FBXL5,1.0	ITM2B,1.0	APOBEC3A,1.0	RPS24,1.0	LPGAT1,1.0	PITPNB,1.0	JMJD1C,1.0	GCC2,1.0	IFIT1,1.0	RCBTB2,1.0	RASSF2,1.0	LGALS3,1.0	RPS17,1.0	GNG10,1.0	LGALS1,1.0	RPS19,1.0	DHX15,1.0	FTH1,1.0	ARL6IP5,1.0	TNFSF10,1.0	GOLGA7,1.0	RPS11,1.0	ARGLU1,1.0	RPS14,1.0	SKP1,1.0	RHOA,1.0	PTGES3,1.0	NCOA4,1.0	NMI,1.0	NBPF10,1.0	NBPF15,1.0	NBPF14,1.0	PTPRE,1.0	TLR1,1.0	PTPRC,1.0	CEACAM8,1.0	CCNG1,1.0	PABPC1,1.0	MEGF9,1.0	DAZAP2,1.0	TRAM1,1.0	CTSS,1.0	RAP1A,1.0	MAP1LC3B,1.0	SH3BGRL,1.0	SNX3,1.0	RAP1B,1.0	CLEC7A,1.0	SEC61B,1.0	CLIC1,1.0	CTSC,1.0	CD53,1.0	SUZ12,1.0	CD52,1.0	GCH1,1.0	SACM1L,1.0	CREG1,1.0	WAC,1.0	TCEA1,1.0	CD48,1.0	CD46,1.0	CMPK1,1.0	DCP2,1.0	CD63,1.0	GDI2,1.0	CAB39,1.0	NPL,1.0	XPO1,1.0	CXCR4,1.0	METTL9,1.0	CD55,1.0	GCA,1.0	ZFC3H1,1.0	IGJ,1.0	TYROBP,1.0	EEF1A1,1.0	CAPZA2,1.0	FAU,1.0	CAPZA1,1.0	YPEL5,1.0	FCN1,1.0	ZCCHC6,1.0	ZFAND5,1.0	GIMAP4,1.0	ZFP36L2,1.0	TMEM123,1.0	PCNP,1.0	CAPN2,1.0	HIST1H2AC,1.0	HBG2,1.0	MIR21,1.0	SDCBP,1.0	UBA3,1.0	RSRP1,1.0	SELT,1.0	DDX5,1.0	LRRFIP1,1.0	COPB1,1.0	CSF2RB,1.0	COX7A2,1.0	HCAR3,1.0	IL18RAP,1.0	RGS2,1.0	UBB,1.0	NARS,1.0	SRGN,1.0	HSPA8,1.0	HNRNPA1P10,1.0	RPS3A,1.0	ELF1,1.0	PIKFYVE,1.0	H3F3AP4,1.0	CYCS,1.0	LUC7L3,1.0	RTN4,1.0	DDX3X,1.0	TNFAIP8,1.0	SEP15,1.0	YWHAQ,1.0	MFSD1,1.0	SARAF,1.0	CASP1,1.0	CYTIP,1.0	RBM39,1.0	TMEM30A,1.0	DDX17,1.0	GLRX5,1.0	ALOX5AP,1.0	YWHAZ,1.0	LMBRD1,1.0	CAT,1.0	KIAA0907,1.0	S100P,1.0	MATR3,1.0	DYNLT1,1.0	LTF,1.0	RBM47,1.0	KLRF1,1.0	USP15,1.0	TM2D3,1.0	ADD3,1.0	SEPT7,1.0	MAT2B,1.0	CHCHD2,1.0	RPL18AP3,1.0	NPTN,1.0	
Huntington's disease DOID-12858 mouse GSE3621 sample 702		WSB1,1.0	GM3150,1.0	RPL22,1.0	RPL21,1.0	RPL23,1.0	AMFR,1.0	PPP2R1A,1.0	SCAMP1,1.0	EID1,1.0	CCT6A,1.0	DYNC1LI2,1.0	MYL6,1.0	HNRNPK,1.0	MARCKS,1.0	ZC2HC1A,1.0	RUFY3,1.0	VIM,1.0	ANP32E,1.0	GM13826,1.0	RPL28,1.0	RPL27,1.0	ACOT7,1.0	EIF1B,1.0	TPRGL,1.0	RAN,1.0	2700089E24RIK,1.0	RPL11,1.0	WBP2,1.0	RPL10,1.0	RPL13,1.0	PLEKHB2,1.0	WBP5,1.0	RNASET2A,1.0	ATP5A1,1.0	MSANTD4,1.0	ARXES2,1.0	MTMR7,1.0	DHX30,1.0	PRPSAP1,1.0	GNG3,1.0	GM6768,1.0	RPL15,1.0	RABAC1,1.0	B230214O09RIK,1.0	B2M,1.0	RPL18,1.0	NDFIP1,1.0	TSPYL4,1.0	GABARAPL1,1.0	ATP6AP1,1.0	SLC6A15,1.0	GM10335,1.0	INO80,1.0	GM12191,1.0	USMG5,1.0	SNHG8,1.0	EIF1,1.0	TCL1B3,1.0	RPS27RT,1.0	STAG2,1.0	RPS29,1.0	RPS28,1.0	SFXN1,1.0	GM2710,1.0	PKIA,1.0	FAT1,1.0	RPS21,1.0	RPS20,1.0	ITM2A,1.0	RPS23,1.0	ITM2B,1.0	GM20253,1.0	ITM2C,1.0	RPS24,1.0	RPL5,1.0	C78339,1.0	TCERG1,1.0	RPL14-PS1,1.0	BEX2,1.0	BEX1,1.0	RPL32,1.0	SCOC,1.0	CTBP1,1.0	RPL34,1.0	RPL7,1.0	RPL8,1.0	EPM2AIP1,1.0	PRDX3,1.0	PCBP2,1.0	STMN2,1.0	PRDX1,1.0	DHX15,1.0	EPC2,1.0	A730098P11RIK,1.0	TSPAN3,1.0	RPL39,1.0	GOLGA7,1.0	RPS11,1.0	APOD,1.0	C030034E14RIK,1.0	PDHA1,1.0	GABRA6,1.0	H3F3A,1.0	ANXA5,1.0	SSR3,1.0	H3F3B,1.0	MAGEE1,1.0	AKR1A1,1.0	TUBB2A,1.0	SIRT2,1.0	KLHL7,1.0	KLHL9,1.0	GM12657,1.0	FXYD6,1.0	SGK1,1.0	HMGN2-PS1,1.0	DCAF12L1,1.0	CSDE1,1.0	ZCCHC18,1.0	OAZ1,1.0	BMI1,1.0	HINT1,1.0	SNX2,1.0	EXTL2,1.0	SH3BGRL,1.0	SLC22A17,1.0	CTSL,1.0	GPRASP1,1.0	GPRASP2,1.0	RPS27A,1.0	DYNC1I2,1.0	NEUROD1,1.0	DYNC1I1,1.0	NPM1,1.0	CCT2,1.0	MDH2,1.0	DYNLT1A,1.0	IGIP,1.0	GAA,1.0	UBE2E1,1.0	RAB11A,1.0	COX6B1,1.0	CLIP3,1.0	NGFRAP1,1.0	HNRNPUL1,1.0	SNX17,1.0	HNRNPH2,1.0	TACC2,1.0	LOC100503721,1.0	RPLP0,1.0	GDI1,1.0	RPLP2,1.0	CTNNB1,1.0	GSTP1,1.0	FTL2,1.0	FTL1,1.0	PSMB4,1.0	CAMK2N2,1.0	MDH1,1.0	PAIP2,1.0	PHYH,1.0	CNTN6,1.0	APLP2,1.0	TMEM130,1.0	FBXO11,1.0	MORF4L1,1.0	MORF4L2,1.0	PISD-PS1,1.0	TMX2,1.0	PISD-PS3,1.0	ISCU,1.0	SNRNP27,1.0	SCG5,1.0	SRSF6,1.0	SQSTM1,1.0	GM13430,1.0	NDUFB11,1.0	TMEM59L,1.0	RPS6-PS4,1.0	MRFAP1,1.0	PEBP1,1.0	NALCN,1.0	ARMCX1,1.0	PCNP,1.0	LAPTM4A,1.0	LAMP1,1.0	TCEAL3,1.0	SPTSSA,1.0	GM3893,1.0	FRRS1L,1.0	DENND5A,1.0	NDUFV2,1.0	HMGN1,1.0	IGFBP2,1.0	TRAPPC3,1.0	CADPS2,1.0	IK,1.0	ATP6V0C,1.0	SLC30A9,1.0	GOT1,1.0	TRAPPC8,1.0	DSTN,1.0	TBCB,1.0	EEF2,1.0	TBCA,1.0	GM19420,1.0	ARMCX2,1.0	GNB1,1.0	SLCO1A4,1.0	NACA,1.0	SELM,1.0	SELK,1.0	UBA2,1.0	EIF4G2,1.0	ATP6V1A,1.0	VCP,1.0	DDX5,1.0	LRRC58,1.0	CNP,1.0	UQCRB,1.0	ARL3,1.0	BHLHE22,1.0	LOC100048552,1.0	UBE2D2A,1.0	EEF1B2,1.0	FNTA,1.0	NARS,1.0	CCL27B,1.0	BC094435,1.0	BCKDHB,1.0	FUS,1.0	VBP1,1.0	CBX4,1.0	PEG3,1.0	USP22,1.0	HSPA8,1.0	CADPS,1.0	RPL13A,1.0	OLIG1,1.0	NDUFC2,1.0	NAP1L2,1.0	ATP5F1,1.0	HIGD2A,1.0	NAP1L5,1.0	SEPT4,1.0	SMDT1,1.0	GM5526,1.0	LOC100044627,1.0	NDUFS2,1.0	CYCS,1.0	ACO2,1.0	SERINC1,1.0	TMBIM6,1.0	QRICH1,1.0	LUC7L3,1.0	SLC25A4,1.0	DDX3X,1.0	SAR1B,1.0	NDUFB5,1.0	TRF,1.0	AMD1,1.0	CELF4,1.0	DBI,1.0	RAD21,1.0	ATP5B,1.0	CALB2,1.0	PSAP,1.0	ATP5H,1.0	RPL36A,1.0	YWHAQ,1.0	SARAF,1.0	COX4I1,1.0	DNAJB9,1.0	BCAS1,1.0	SPAG9,1.0	WTAP,1.0	H2AFY,1.0	NDUFA1,1.0	RPL23A,1.0	CIRBP,1.0	S100B,1.0	CXX1C,1.0	FH1,1.0	CDC42,1.0	GAP43,1.0	ANAPC5,1.0	VDAC3,1.0	EIF3F,1.0	VDAC2,1.0	RAB18,1.0	TRIM32,1.0	AW046287,1.0	DCTN6,1.0	HSP90AB1,1.0	PRPS1,1.0	CRMP1,1.0	RPL10A,1.0	HSPD1,1.0	ATP5G3,1.0	MFF,1.0	CLCN3,1.0	CSTF2T,1.0	TTR,1.0	GPI1,1.0	GM5859,1.0	OXCT1,1.0	ZIC1,1.0	ITGB8,1.0	ZKSCAN16,1.0	RPL7A,1.0	HNRNPA0,1.0	
Alexander Disease C0270726 mouse GSE977 sample 87		WSB1,1.0	RPL21,1.0	H2-AA,1.0	SOX11,1.0	DKK3,1.0	MARCKS,1.0	CD9,1.0	RPL28,1.0	RPL22L1,1.0	EIF1B,1.0	H2-BL,1.0	IFITM3,1.0	AHNAK,1.0	LRP1,1.0	RPL13,1.0	FOXG1,1.0	RNASET2A,1.0	C4A,1.0	ACTB,1.0	GNG5,1.0	NNAT,1.0	CAPNS1,1.0	SERPINF1,1.0	QK,1.0	B2M,1.0	RPL18,1.0	PEA15A,1.0	S100A11,1.0	H2-D1,1.0	JUND,1.0	ABCA1,1.0	PRKCD,1.0	SURF4,1.0	COG6,1.0	TALDO1,1.0	MTHFS,1.0	LATS2,1.0	RPS27RT,1.0	RPS26,1.0	RPS28,1.0	SNHG11,1.0	SERPING1,1.0	LGMN,1.0	TAGLN2,1.0	CHST2,1.0	PTP4A1,1.0	RPL5,1.0	GLTP,1.0	RPL6,1.0	MACF1,1.0	SPARC,1.0	RPL3,1.0	ARL6IP1,1.0	RRP1,1.0	RPL34,1.0	PLA2G7,1.0	RPL7,1.0	RPL8,1.0	C3,1.0	CYB5R3,1.0	SOX4,1.0	PRDX6,1.0	RPS17,1.0	SOX2,1.0	LGALS1,1.0	PRDX1,1.0	FTH1,1.0	HMOX1,1.0	RPL37,1.0	RPL36,1.0	APOE,1.0	RPS10,1.0	A2M,1.0	SERPINH1,1.0	RPS11,1.0	APOD,1.0	DUSP6,1.0	BTF3,1.0	RPS16-PS2,1.0	GSTM3,1.0	GSTM1,1.0	ANXA3,1.0	DUSP1,1.0	ANXA5,1.0	TSC22D4,1.0	AF251705,1.0	H3F3B,1.0	GNB2L1,1.0	AKR1A1,1.0	TMEM43,1.0	RHOG,1.0	CP,1.0	SIRT2,1.0	OSMR,1.0	FXYD1,1.0	PTMA,1.0	UGDH,1.0	MRPL30,1.0	ID3,1.0	PXMP2,1.0	TOMM7,1.0	SGK1,1.0	DDR1,1.0	GM6570,1.0	BTG1,1.0	PRDX6B,1.0	CTSZ,1.0	TMEM165,1.0	CTSS,1.0	HINT1,1.0	SH3BGRL,1.0	CTSL,1.0	ZFP362,1.0	RPS15A,1.0	CTSD,1.0	CD53,1.0	TMEM176A,1.0	TMEM176B,1.0	TMOD3,1.0	GAA,1.0	SORBS1,1.0	LAPTM5,1.0	DHRS1,1.0	PTGR1,1.0	COL4A1,1.0	FABP7,1.0	NOV,1.0	PLP2,1.0	ANGPTL2,1.0	C1QC,1.0	C1QB,1.0	SELPLG,1.0	C1QA,1.0	CD63,1.0	GM20746,1.0	GM11353,1.0	RPLP0,1.0	CTNNB1,1.0	RPLP1,1.0	GSTP1,1.0	GNAI2,1.0	GM10260,1.0	CST3,1.0	TMSB4X,1.0	TUBA1C,1.0	TUBA1B,1.0	HEY1,1.0	RAC1,1.0	SCD2,1.0	CD74,1.0	GSR,1.0	LMO4,1.0	RPS6,1.0	RARRES2,1.0	RPS7,1.0	SERPINA3N,1.0	TYROBP,1.0	GTF2F2,1.0	SKI,1.0	EEF1A1,1.0	XIST,1.0	LY6E,1.0	S100A6,1.0	PLXNB2,1.0	SQSTM1,1.0	SNRPE,1.0	S100A8,1.0	UGT1A10,1.0	CSF1,1.0	PLXND1,1.0	CD81,1.0	H2-K1,1.0	CTNND2,1.0	H2-K2,1.0	CTGF,1.0	EFNB2,1.0	CCND3,1.0	LAPTM4A,1.0	CCND1,1.0	LAMP1,1.0	CDH2,1.0	TUBB3,1.0	RPS5,1.0	RPS2,1.0	SPP1,1.0	RPS3,1.0	S1PR3,1.0	GM10845,1.0	EPHX1,1.0	NEK6,1.0	PCID2,1.0	IGFBP3,1.0	KRT36,1.0	LY86,1.0	GFAP,1.0	MOB1A,1.0	HOPX,1.0	GCLC,1.0	DDAH2,1.0	ARPC2,1.0	NCL,1.0	LCN2,1.0	TCF4,1.0	CSF1R,1.0	TXN1,1.0	FTO,1.0	KMT2E,1.0	LRRC58,1.0	CBFB,1.0	BRI3,1.0	ACTG1,1.0	PLAT,1.0	SAT1,1.0	CNN3,1.0	UBC,1.0	ESD,1.0	BC094435,1.0	TMSB10,1.0	CD99,1.0	GPX3,1.0	SGIP1,1.0	MSN,1.0	TXNRD1,1.0	SHROOM3,1.0	MT1,1.0	NAV2,1.0	MT3,1.0	MT2,1.0	CYB5A,1.0	NPC2,1.0	RASA3,1.0	NES,1.0	MAN2B1,1.0	KCNK1,1.0	ZMYND11,1.0	KCNK2,1.0	SERINC3,1.0	NFE2L2,1.0	RTN1,1.0	GSK3A,1.0	HSPB8,1.0	TRADD,1.0	LYZ2,1.0	ZC3H3,1.0	SLC3A2,1.0	NREP,1.0	DBI,1.0	CXCL1,1.0	HBA-A2,1.0	HK1,1.0	SEP15,1.0	CAPZB,1.0	MCL1,1.0	HIST1H1C,1.0	MARCKSL1,1.0	4933426M11RIK,1.0	RPL23A,1.0	FOXJ1,1.0	CDC42,1.0	KLF6,1.0	ALDH1A1,1.0	TXNIP,1.0	RPSA-PS10,1.0	GM7367,1.0	HIST1H2BC,1.0	TPT1,1.0	ITGB1,1.0	WDR1,1.0	CEBPD,1.0	HDAC2,1.0	ITGB5,1.0	H2-Q7,1.0	CX3CR1,1.0	YBX1,1.0	CRMP1,1.0	RPL10A,1.0	RPS4X,1.0	NT5DC2,1.0	RBM3,1.0	ARHGDIB,1.0	WDR92,1.0	GNA13,1.0	CCL2,1.0	LOC100504882,1.0	GM20341,1.0	RPL7A,1.0	
Barrett's esophagus DOID-9206 human GSE13083 sample 917		SLC35A3,1.0	LUM,1.0	ENTPD5,1.0	IL1R2,1.0	ENTPD6,1.0	SLC35A1,1.0	ARL14,1.0	SLC12A2,1.0	TM4SF4,1.0	KRT8,1.0	ACSL5,1.0	EML4,1.0	COL1A2,1.0	SST,1.0	LACTB2,1.0	ZG16,1.0	APP,1.0	SLC46A3,1.0	CCDC68,1.0	TAGLN,1.0	ADH1C,1.0	CALML4,1.0	MST1R,1.0	GLRX,1.0	CLDN3,1.0	SSFA2,1.0	DPYSL2,1.0	MUC2,1.0	KIAA1324,1.0	GMDS,1.0	SEPHS2,1.0	APOL1,1.0	MUC6,1.0	FZD5,1.0	MIA,1.0	TNFSF13,1.0	EDEM3,1.0	SLC6A14,1.0	PDZK1,1.0	PGA3,1.0	FA2H,1.0	GJB1,1.0	ACE2,1.0	BACE2,1.0	VNN1,1.0	MYO5C,1.0	TDP2,1.0	FAT1,1.0	PTPLAD1,1.0	MEP1A,1.0	CD302,1.0	CHST5,1.0	PADI2,1.0	LXN,1.0	PLEK2,1.0	MT1M,1.0	GATA6,1.0	TMEM97,1.0	DAZ3,1.0	SLC6A20,1.0	ADH6,1.0	EPS8,1.0	SULT1A2,1.0	LGALS4,1.0	SULT1A1,1.0	LIPF,1.0	FAM134B,1.0	PLAC8,1.0	LGALS1,1.0	ALCAM,1.0	ANPEP,1.0	SI,1.0	MICAL2,1.0	TSPAN8,1.0	SMCO4,1.0	ASL,1.0	PIP5K1B,1.0	TSPAN3,1.0	SOX9,1.0	A2M,1.0	PRKACB,1.0	TSPAN1,1.0	PROM1,1.0	TRPM4,1.0	TNS3,1.0	SULT1A4,1.0	CDR2,1.0	LYN,1.0	FUCA1,1.0	ANXA4,1.0	TESC,1.0	TMC5,1.0	JOSD1,1.0	LYZ,1.0	RHOB,1.0	ITFG1,1.0	ENAH,1.0	RHOC,1.0	GPRC5A,1.0	IGLV2-23,1.0	MMP15,1.0	SULT1B1,1.0	TOX3,1.0	COL3A1,1.0	SLC7A9,1.0	KRT18,1.0	GIPC2,1.0	PXMP2,1.0	BHLHE41,1.0	ID2,1.0	TFF3,1.0	CLDN18,1.0	TFF2,1.0	TFF1,1.0	ALDOB,1.0	AKR1B10,1.0	GUCY2C,1.0	SLC44A4,1.0	SERPINA1,1.0	TNFRSF11A,1.0	ARPC1B,1.0	ABHD2,1.0	RPS27L,1.0	PTPRK,1.0	NEDD9,1.0	IQGAP2,1.0	KRT20,1.0	LRRC31,1.0	CTSS,1.0	PTPRH,1.0	HOXC10,1.0	FAM171A1,1.0	SULT1C2,1.0	EPCAM,1.0	SLC22A18,1.0	RRAS,1.0	MLEC,1.0	TIMP1,1.0	CTSE,1.0	PCK1,1.0	TM4SF20,1.0	NQO1,1.0	LEFTY1,1.0	FAM46A,1.0	TMEM176B,1.0	AP2B1,1.0	AKR1C3,1.0	SLC2A10,1.0	SLC39A14,1.0	RNASE4,1.0	FMO5,1.0	F3,1.0	F5,1.0	RNASE1,1.0	LIMA1,1.0	ANO1,1.0	FKBP1B,1.0	COL4A2,1.0	RNF128,1.0	AADAC,1.0	ETNK1,1.0	F2RL1,1.0	PPARG,1.0	FMOD,1.0	FABP1,1.0	FKBP11,1.0	DHRS11,1.0	PIGR,1.0	PYGB,1.0	HEXB,1.0	PTGER4,1.0	SLC20A1,1.0	PRSS23,1.0	FCGBP,1.0	FCGRT,1.0	EPB41L4B,1.0	NANS,1.0	HYAL1,1.0	DMBT1,1.0	GCNT3,1.0	SOSTDC1,1.0	GPA33,1.0	AGR2,1.0	FILIP1L,1.0	ANKMY2,1.0	RARRES1,1.0	SPINK4,1.0	SLC16A1,1.0	PHYH,1.0	AOC1,1.0	RARRES3,1.0	POU2AF1,1.0	IGJ,1.0	GOLM1,1.0	BTNL3,1.0	SPINK1,1.0	CDC25B,1.0	XK,1.0	OLFM4,1.0	PRR15L,1.0	OTC,1.0	SLC28A2,1.0	PVRL3,1.0	ABCG2,1.0	LINC00483,1.0	SLC27A2,1.0	ODC1,1.0	SLC1A1,1.0	PLOD3,1.0	ASAP2,1.0	CLU,1.0	ATP2C2,1.0	PBLD,1.0	C1ORF115,1.0	SLC9A1,1.0	PAPSS2,1.0	BCL2L14,1.0	NT5E,1.0	RAB20,1.0	CAPN9,1.0	SH3BP4,1.0	HSD17B2,1.0	IGKC,1.0	TPM1,1.0	COTL1,1.0	CHP2,1.0	MISP,1.0	PDIA4,1.0	POSTN,1.0	HGD,1.0	IGFBP4,1.0	PGC,1.0	CYBA,1.0	ISG15,1.0	NAT1,1.0	DNAJC15,1.0	PDIA5,1.0	ADRA2A,1.0	ARMCX3,1.0	TMEM2,1.0	NAT2,1.0	DNAJC10,1.0	CDHR2,1.0	COL6A3,1.0	DDAH1,1.0	MATN2,1.0	CDHR5,1.0	CDH17,1.0	VIL1,1.0	SLC26A3,1.0	FAM13A,1.0	LGALS3BP,1.0	LY75,1.0	SEL1L3,1.0	LOC652493,1.0	ACTG2,1.0	DDX60,1.0	RGS5,1.0	IGLV1-44,1.0	AKR7A3,1.0	IGHG2,1.0	RGS2,1.0	KIF3B,1.0	MPC2,1.0	BTBD3,1.0	MUC13,1.0	PLS1,1.0	GGT1,1.0	SYBU,1.0	GALNT7,1.0	GALNT6,1.0	ABCC3,1.0	GPX2,1.0	HMGCS2,1.0	GFPT1,1.0	PLA2G2A,1.0	GKN1,1.0	TXNRD1,1.0	MUC5AC,1.0	ABHD14A,1.0	LAMB1,1.0	KBTBD11,1.0	DAP,1.0	BMP2,1.0	CPS1,1.0	RCN1,1.0	CPD,1.0	IRF8,1.0	DSG2,1.0	ITGA6,1.0	FBP1,1.0	CYAT1,1.0	KCNK5,1.0	SLC3A1,1.0	DTX4,1.0	DPP4,1.0	FUT4,1.0	MDK,1.0	CA2,1.0	FUT8,1.0	CASP7,1.0	VILL,1.0	ECT2,1.0	MAN1A1,1.0	BCAS1,1.0	YWHAH,1.0	MARCKSL1,1.0	TCF7L2,1.0	UGT2B15,1.0	RNASET2,1.0	IGLC7,1.0	ANXA13,1.0	FNDC3B,1.0	ANXA10,1.0	ATP2B1,1.0	SELENBP1,1.0	DCN,1.0	PLA2G16,1.0	GALC,1.0	MLPH,1.0	GLB1,1.0	MYO1A,1.0	PPAP2A,1.0	ALDH1A1,1.0	PPAP2C,1.0	MGAT4B,1.0	PLA2G10,1.0	KCTD14,1.0	ANG,1.0	ACKR4,1.0	KDELR3,1.0	LTF,1.0	DDC,1.0	MSLN,1.0	LAMA3,1.0	C4ORF19,1.0	C1S,1.0	MVP,1.0	FHL2,1.0	ATP2A3,1.0	SLC4A4,1.0	NR3C2,1.0	TSPAN13,1.0	HSD17B11,1.0	TSPAN12,1.0	USH1C,1.0	CCL15-CCL14,1.0	RPS6KA1,1.0	HEPH,1.0	IGF2BP2,1.0	EPS8L3,1.0	ATP7B,1.0	GUSB,1.0	MSMB,1.0	
thymic carcinoma DOID-3284 mouse GSE2501 sample 985		IGKV6-23,1.0	ENTPD4,1.0	RPL21,1.0	CNBP,1.0	ACTN1,1.0	HPCAL1,1.0	MTV43,1.0	NISCH,1.0	PSMC6,1.0	UQCRC2,1.0	RPL22L1,1.0	HNRNPD,1.0	RAN,1.0	AHCYL1,1.0	LEF1,1.0	SF3B6,1.0	H2-BL,1.0	AHNAK,1.0	RPL10,1.0	UQCR10,1.0	MTMR9,1.0	LY6C1,1.0	C4A,1.0	PSMB10,1.0	PSMD6,1.0	MYC,1.0	HES1,1.0	RPL19,1.0	B2M,1.0	SNHG1,1.0	XRCC6,1.0	SLC11A2,1.0	USMG5,1.0	CTPS,1.0	TUBG1,1.0	ARFGAP2,1.0	RPS26,1.0	RPS28,1.0	TNNT1,1.0	RPL27A,1.0	FASN,1.0	CTAGE5,1.0	TAGLN2,1.0	PPP1R21,1.0	RPS24,1.0	RPL5,1.0	RPL6,1.0	RPL3,1.0	VARS,1.0	GM10221,1.0	ENO1B,1.0	CDCA7,1.0	RPL34,1.0	PCBP1,1.0	ATP5C1,1.0	RPL7,1.0	RPL8,1.0	C3,1.0	LARP1,1.0	ADH5,1.0	RPS17,1.0	PLAC8,1.0	TSPAN9,1.0	RPS19,1.0	PCBP2,1.0	PRDX1,1.0	RPL37,1.0	RPL36,1.0	APOE,1.0	RPS10,1.0	AGFG1,1.0	SRP9,1.0	BTF3,1.0	TPI1,1.0	TCF12,1.0	GNB2L1,1.0	AKR1A1,1.0	NUTF2,1.0	AP3B1,1.0	SLC7A5,1.0	PTMA,1.0	TCRG-C,1.0	NHP2L1,1.0	ID2,1.0	PABPC4,1.0	GAS5,1.0	PABPC1,1.0	ALDOA,1.0	DAZAP2,1.0	COX7B,1.0	GM6570,1.0	GGTA1,1.0	CTSS,1.0	HINT1,1.0	LDHA,1.0	GAR1,1.0	RPS15A,1.0	RPS27A,1.0	SNX6,1.0	CCT4,1.0	NPM1,1.0	TCRG-V3,1.0	SVIL,1.0	TRGV2,1.0	MDH2,1.0	ELOVL5,1.0	ATP5C1-PS,1.0	PGAM1,1.0	DYNLT1A,1.0	TMEM176B,1.0	PRMT1,1.0	PSMA6,1.0	ADAM19,1.0	DDB1,1.0	PSMA4,1.0	PSMA3,1.0	SAA3,1.0	TSR1,1.0	HDGF,1.0	DSCAML1,1.0	TKT,1.0	SLC29A1,1.0	VMP1,1.0	C1QC,1.0	C1QB,1.0	C1QA,1.0	GM11353,1.0	RPLP0,1.0	MRPS34,1.0	FAM69B,1.0	GSTP1,1.0	GDPD3,1.0	ZFP706,1.0	CRIP1,1.0	COX5B,1.0	GM10260,1.0	5730408K05RIK,1.0	SCD2,1.0	CCT8,1.0	CCT5,1.0	PDGFRB,1.0	PHLDA1,1.0	LMO4,1.0	RPS6,1.0	RPS7,1.0	TRP53,1.0	SDHD,1.0	SLC25A39,1.0	2410002F23RIK,1.0	PSAT1,1.0	UQCRQ,1.0	CDK2AP1,1.0	SRSF6,1.0	FKBP5,1.0	SNRPE,1.0	NHP2,1.0	HBB-B2,1.0	INPPL1,1.0	BZW2,1.0	FBL,1.0	HBB-B1,1.0	NDRG1,1.0	ZFP36L2,1.0	LAPTM4A,1.0	TAF1D,1.0	GPC1,1.0	IGKC,1.0	SPTSSA,1.0	ROMO1,1.0	RPS2,1.0	RPS3,1.0	NDUFV1,1.0	HMGN1,1.0	HIST1H2AC,1.0	DESI1,1.0	HPRT,1.0	MFHAS1,1.0	EIF2S1,1.0	H1F0,1.0	NCL,1.0	ERH,1.0	PHPT1,1.0	NOTCH3,1.0	NOTCH1,1.0	UQCRB,1.0	LGALS3BP,1.0	AKR7A5,1.0	SBF2,1.0	CYC1,1.0	ACAA2,1.0	HSPA9,1.0	TRBV3,1.0	SPATS2,1.0	RPL13A,1.0	PYCR2,1.0	NAV2,1.0	MT2,1.0	GALK1,1.0	DAP,1.0	CDK4,1.0	ACO2,1.0	FBP1,1.0	GM11847,1.0	SLC25A4,1.0	GSK3A,1.0	NDUFB5,1.0	LYZ2,1.0	DTX1,1.0	ITPR2,1.0	HBA-A1,1.0	PTPN22,1.0	CHD4,1.0	HBA-A2,1.0	HK1,1.0	GM15772,1.0	PLTP,1.0	ATP5E,1.0	YWHAQ,1.0	PGK1,1.0	PPP1R14B,1.0	CPT1A,1.0	PTCRA,1.0	GZMA,1.0	NAGA,1.0	RPL23A,1.0	ANXA11,1.0	GLRX3,1.0	PKM,1.0	ZAP70,1.0	EIF3L,1.0	IMPDH2,1.0	DDIT4,1.0	MNDA,1.0	RGS10,1.0	EIF3G,1.0	EIF3D,1.0	GAPDH,1.0	TPT1,1.0	ITGB1,1.0	HSP90AB1,1.0	YBX1,1.0	TCIRG1,1.0	U2AF2,1.0	RPL10A,1.0	HSPD1,1.0	SRM,1.0	ENDOU,1.0	GPI1,1.0	RPS4X,1.0	NT5DC2,1.0	CHCHD3,1.0	RBM3,1.0	CCL8,1.0	SUMO3,1.0	WDR92,1.0	PGLS,1.0	TRIM28,1.0	FYN,1.0	TRBV1,1.0	GM20341,1.0	RPL7A,1.0	
Huntington's disease DOID-12858 human GSE1751 sample 796		SP110,1.0	MX1,1.0	ACSL1,1.0	CNBP,1.0	RSAD2,1.0	MX2,1.0	DEK,1.0	C20ORF24,1.0	KARS,1.0	ZC3H11A,1.0	SLPI,1.0	MPPE1,1.0	HECA,1.0	RPL27,1.0	CALM2,1.0	RPL11,1.0	IFITM1,1.0	FGL2,1.0	AQP9,1.0	RPS4Y1,1.0	MYL12B,1.0	FAM120A,1.0	HERC5,1.0	RPL36AL,1.0	PPP4R1,1.0	IFI16,1.0	MXI1,1.0	RPL15,1.0	GBP1,1.0	RPL17,1.0	SHOC2,1.0	SF3B1,1.0	B2M,1.0	GBP2,1.0	MT1HL1,1.0	GABARAPL2,1.0	PPBP,1.0	TMA7,1.0	HLA-F,1.0	PTP4A2,1.0	RPS26,1.0	STAG2,1.0	RPS29,1.0	PLSCR1,1.0	VNN2,1.0	PRKAR1A,1.0	TDP2,1.0	PPT1,1.0	INTS8,1.0	CD302,1.0	RPS23,1.0	FBXL5,1.0	RPS24,1.0	HLA-DRB1,1.0	SET,1.0	RPL5,1.0	CDC42SE1,1.0	LPGAT1,1.0	RPL4,1.0	RPL32,1.0	RPL9,1.0	HIF1A,1.0	IFIT2,1.0	VPS26A,1.0	IFIT1,1.0	RPL7,1.0	RBPJ,1.0	IFIT3,1.0	BLOC1S5,1.0	MT2A,1.0	RPS18,1.0	GNG10,1.0	LGALS1,1.0	PRKAR2B,1.0	FTH1,1.0	ARL6IP5,1.0	RPL39,1.0	LTA4H,1.0	TNFSF10,1.0	GOLGA7,1.0	RPS11,1.0	ARGLU1,1.0	SRP9,1.0	LYN,1.0	CCR1,1.0	DUSP6,1.0	ANXA1,1.0	PHF11,1.0	DUSP1,1.0	NCOA4,1.0	H3F3B,1.0	TSC22D3,1.0	HBA1,1.0	NBPF10,1.0	NBPF15,1.0	C6ORF62,1.0	LYZ,1.0	TLR2,1.0	PTPRC,1.0	PABPC1,1.0	MEGF9,1.0	ITK,1.0	CRLF3,1.0	HIST2H2AA4,1.0	DAZAP2,1.0	HBB,1.0	CTSS,1.0	SH3BGRL,1.0	RAP1B,1.0	CLEC7A,1.0	RPS15A,1.0	P2RY13,1.0	MBNL1,1.0	SUZ12,1.0	MMD,1.0	STAT1,1.0	IFNGR1,1.0	GCH1,1.0	SERPINB1,1.0	GSTO1,1.0	SACM1L,1.0	RNASE6,1.0	QPCT,1.0	PPP2CA,1.0	TMEM59,1.0	PSMA6,1.0	HADHB,1.0	TM9SF2,1.0	MS4A6A,1.0	PELI1,1.0	CD48,1.0	CD46,1.0	MSRB1,1.0	DCP2,1.0	CDKN1B,1.0	RPLP0,1.0	F13A1,1.0	CAB39,1.0	FAM45A,1.0	SNX10,1.0	XPO1,1.0	NAMPT,1.0	SMCHD1,1.0	FAM21C,1.0	METTL9,1.0	CD55,1.0	ZBTB18,1.0	CD164,1.0	PLXNC1,1.0	GCA,1.0	SLC31A2,1.0	CRBN,1.0	USP3,1.0	DEFA3,1.0	PNRC1,1.0	RPSA,1.0	PNRC2,1.0	MORF4L1,1.0	EEF1A1,1.0	IFI44L,1.0	PPIA,1.0	RAB31,1.0	GOLGA8H,1.0	CAPZA1,1.0	ISCU,1.0	NCF1,1.0	PF4,1.0	YPEL5,1.0	FAM8A1,1.0	S100A8,1.0	RGS19,1.0	RAB1A,1.0	ZCCHC6,1.0	ZFAND5,1.0	UBE2D3,1.0	ZFP36L2,1.0	PPP1CC,1.0	TMEM123,1.0	LAPTM4A,1.0	CAPN2,1.0	HIST1H2AC,1.0	OSBPL8,1.0	SLC38A2,1.0	PNISR,1.0	NEK7,1.0	BNIP3L,1.0	ARPC5,1.0	ISG15,1.0	MIR21,1.0	MAFB,1.0	SDCBP,1.0	ISG20,1.0	ARPC3,1.0	SELL,1.0	RSRP1,1.0	SELT,1.0	EIF4G2,1.0	IL7R,1.0	DDX5,1.0	COPB1,1.0	SAT1,1.0	CSF2RB,1.0	HCAR3,1.0	IGLV1-44,1.0	IL18RAP,1.0	UBC,1.0	RGS2,1.0	NARS,1.0	ACTR3,1.0	ACTR2,1.0	SRGN,1.0	CMTM6,1.0	TXNL1,1.0	HNRNPA1P10,1.0	RPS3A,1.0	MARCH8,1.0	ATP5F1,1.0	TNFRSF1A,1.0	VCAN,1.0	FCGR2A,1.0	NPC2,1.0	TMBIM4,1.0	IRF2,1.0	H3F3AP4,1.0	HLA-DRA,1.0	PECAM1,1.0	SERINC1,1.0	FCGR2C,1.0	CYAT1,1.0	RTN4,1.0	CELF2,1.0	VPS4B,1.0	TNFAIP6,1.0	LY96,1.0	HMGB1,1.0	ADAR,1.0	FCGR3A,1.0	CASP8,1.0	FCGR3B,1.0	SEP15,1.0	MFSD1,1.0	SARAF,1.0	LBR,1.0	MCL1,1.0	RBM39,1.0	DDX17,1.0	ALOX5AP,1.0	RPL23A,1.0	LMBRD1,1.0	EVI2A,1.0	EVI2B,1.0	TXNIP,1.0	MNDA,1.0	DYNLT1,1.0	RBM47,1.0	EIF3E,1.0	TPT1,1.0	USP15,1.0	EIF4A2,1.0	RNF13,1.0	WIPF1,1.0	ADPGK,1.0	KIAA1551,1.0	LRMP,1.0	HSD17B11,1.0	OASL,1.0	FYB,1.0	ADD3,1.0	MAT2B,1.0	CHCHD2,1.0	KCNJ2,1.0	TRIM22,1.0	NPTN,1.0	
Atherosclerosis C0004153 mouse GSE363 sample 193		GAMT,1.0	RBFOX2,1.0	WFDC21,1.0	AP1S1,1.0	HPCAL1,1.0	PPP2R1A,1.0	ACSL5,1.0	H2-AA,1.0	COL1A2,1.0	GSTZ1,1.0	ASS1,1.0	IFT88,1.0	HIP1R,1.0	ETHE1,1.0	RPL22L1,1.0	CDO1,1.0	APP,1.0	ITIH4,1.0	H2-BL,1.0	WBP1,1.0	IFITM3,1.0	ITIH3,1.0	RETSAT,1.0	PLEKHB2,1.0	AQP8,1.0	LCAT,1.0	ITIH2,1.0	PNP,1.0	ACTB,1.0	KRTCAP2,1.0	BSG,1.0	PSMD3,1.0	STOM,1.0	TCEB2,1.0	RPL19,1.0	FDFT1,1.0	SIGMAR1,1.0	JUND,1.0	DMPK,1.0	H2-EB1,1.0	SURF4,1.0	SERPINF2,1.0	NR1D1,1.0	MTHFS,1.0	CMBL,1.0	1110004F10RIK,1.0	SQLE,1.0	MIR686,1.0	INPP4A,1.0	GJB2,1.0	RPS28,1.0	TCN2,1.0	FASN,1.0	CTAGE5,1.0	PRKAR1A,1.0	LGMN,1.0	TAGLN2,1.0	GRB7,1.0	PTP4A1,1.0	ATF5,1.0	RPS24,1.0	CFI,1.0	ARL6IP1,1.0	ENO1B,1.0	PCBP1,1.0	CFP,1.0	HPX,1.0	C3,1.0	CYB5R3,1.0	LGALS3,1.0	FAM134B,1.0	FAM134A,1.0	PLAC8,1.0	FTH1,1.0	HMOX1,1.0	ARL6IP5,1.0	IER2,1.0	RPS10,1.0	GOLGA7,1.0	RPS11,1.0	APOB,1.0	CTSB,1.0	AASS,1.0	DUSP6,1.0	GSTM3,1.0	GSTM1,1.0	TPI1,1.0	GPR12,1.0	ANXA6,1.0	CP,1.0	CEACAM1,1.0	HAL,1.0	MMP14,1.0	PXMP2,1.0	CRELD2,1.0	IL18BP,1.0	SPRR2G,1.0	ARF5,1.0	COX7C,1.0	BTG2,1.0	SPRR2I,1.0	GM6570,1.0	CLTC,1.0	ECHS1,1.0	CTSS,1.0	SERPINA1B,1.0	CYP2C38,1.0	HINT2,1.0	SERPINA1E,1.0	CTSL,1.0	SERPINA1A,1.0	LOC100043921,1.0	CTSD,1.0	ELOVL2,1.0	TMEM176A,1.0	ELOVL5,1.0	ARG1,1.0	AHSG,1.0	ELOVL6,1.0	PKLR,1.0	TMEM176B,1.0	LAPTM5,1.0	BGN,1.0	RNASE4,1.0	GNMT,1.0	DYNLL2,1.0	LRG1,1.0	AES,1.0	COL4A1,1.0	PSMA4,1.0	PSMA3,1.0	GPAM,1.0	SAA2,1.0	SAA3,1.0	PLIN2,1.0	ENG,1.0	MSRB1,1.0	C1QC,1.0	C1QB,1.0	ORM2,1.0	C1QA,1.0	CSTB,1.0	ORM1,1.0	GM11353,1.0	PIGR,1.0	CD5L,1.0	PTMS,1.0	GM10260,1.0	CST3,1.0	TMSB4X,1.0	SAMM50,1.0	TUBA1C,1.0	DMBT1,1.0	SCD2,1.0	MGAT1,1.0	FADS1,1.0	HSD3B7,1.0	G6PC,1.0	CD74,1.0	PHYH,1.0	GDF15,1.0	RPS6,1.0	MPEG1,1.0	SERPINA3M,1.0	TYROBP,1.0	AGT,1.0	GPR50,1.0	GSTA2,1.0	CRYL1,1.0	ABCG1,1.0	CLEC4F,1.0	SQSTM1,1.0	SNRPB,1.0	FKBP2,1.0	RGS16,1.0	HP,1.0	ZFP36L1,1.0	AUP1,1.0	HSP90B1,1.0	ZFP36,1.0	LAPTM4A,1.0	BASP1,1.0	LAMP1,1.0	SC5D,1.0	CFL1,1.0	RAE1,1.0	NDUFV1,1.0	IGFBP2,1.0	FDPS,1.0	PDIA4,1.0	IGFBP1,1.0	CYBA,1.0	ACLY,1.0	HGS,1.0	EFNA3,1.0	H1F0,1.0	RCL1,1.0	MED22,1.0	MFGE8,1.0	H2-Q10,1.0	LRRC59,1.0	TXN2,1.0	VCP,1.0	HBA-PS3,1.0	UQCRB,1.0	GM19558,1.0	SPRR2J-PS,1.0	LGALS3BP,1.0	HTRA2,1.0	ACTG1,1.0	PSEN2,1.0	GSTT1,1.0	SAT1,1.0	VTN,1.0	STK10,1.0	EBP,1.0	UBC,1.0	UBB,1.0	ABCC3,1.0	H2-T18,1.0	HSPA5,1.0	CYP4A10,1.0	HMGCS1,1.0	AMBP,1.0	MT1,1.0	APOA2,1.0	CYP4A14,1.0	MT2,1.0	EPN1,1.0	C330006A16RIK,1.0	NPC2,1.0	CPS1,1.0	BCL6,1.0	ALB,1.0	APOA1,1.0	NDUFS5,1.0	MYH9,1.0	FBP1,1.0	IDI1,1.0	YWHAG,1.0	RTN4,1.0	NNMT,1.0	NDUFB7,1.0	NDUFB5,1.0	HSPB8,1.0	TRADD,1.0	LYZ2,1.0	SLC3A2,1.0	TARS,1.0	DBI,1.0	CXCL1,1.0	KNG1,1.0	PLTP,1.0	PSAP,1.0	RDH11,1.0	LBP,1.0	ME1,1.0	HGFAC,1.0	FGB,1.0	NDUFA9,1.0	GRCC10,1.0	SGTA,1.0	CSF1R-PS,1.0	LSS,1.0	CIRBP,1.0	LSR,1.0	FH1,1.0	DCN,1.0	DNAJA1,1.0	ALDH1A7,1.0	LTBR,1.0	APOC1,1.0	APOC2,1.0	ANG,1.0	SLC25A15,1.0	AGXT,1.0	CEBPA,1.0	CRP,1.0	MTCH2,1.0	ITGB1,1.0	DDC,1.0	H2-Q7,1.0	YBX1,1.0	ECE1,1.0	EHMT2,1.0	PLG,1.0	SEPT9,1.0	TTR,1.0	GPI1,1.0	ARHGDIA,1.0	CHCHD3,1.0	SEC61A1,1.0	ARHGDIB,1.0	POLD2,1.0	POLR2F,1.0	LOC100504882,1.0	EAR2,1.0	SCARB1,1.0	SLC25A25,1.0	
cystic fibrosis DOID-1485 mouse GSE3100 sample 1057		IGKV6-23,1.0	IGKV6-25,1.0	KRTDAP,1.0	WFDC21,1.0	KRT5,1.0	KRT4,1.0	ACTN3,1.0	CD2,1.0	SFRP2,1.0	CD5,1.0	MYL1,1.0	NEURL3,1.0	CD6,1.0	MYL3,1.0	SLPI,1.0	CD207,1.0	ASB7,1.0	CALM4,1.0	2310042E22RIK,1.0	EAR12,1.0	LOC100038947,1.0	WFDC12,1.0	SPRR3,1.0	IGKV6-14,1.0	CRABP2,1.0	C3AR1,1.0	SMPX,1.0	CALML3,1.0	ALOX12B,1.0	GLRX,1.0	2310005G13RIK,1.0	A130071D04RIK,1.0	LCE1B,1.0	LCE1C,1.0	LCE1A1,1.0	2300002M23RIK,1.0	LCE1A2,1.0	CAPNS2,1.0	SLAMF9,1.0	S100A14,1.0	B230214O09RIK,1.0	WFDC17,1.0	IFITM6,1.0	EGR1,1.0	PINLYP,1.0	GM11783,1.0	SLC11A1,1.0	TNNC2,1.0	PRG4,1.0	HRNR,1.0	RPL3L,1.0	MYLPF,1.0	GJB2,1.0	BANK1,1.0	TNNT3,1.0	TREML4,1.0	GPR183,1.0	ADSSL1,1.0	TLR13,1.0	SPRR1A,1.0	LST1,1.0	SPI1,1.0	CHIA1,1.0	TMEM182,1.0	6330407A03RIK,1.0	LYPD3,1.0	IKZF1,1.0	LYPD5,1.0	WFDC5,1.0	ENO3,1.0	PLA2G7,1.0	CD79B,1.0	CD79A,1.0	SPIB,1.0	GJA4,1.0	CD19,1.0	BPIFA5,1.0	FAM65B,1.0	IL12A,1.0	SFN,1.0	LGALS7,1.0	IER3,1.0	CCR2,1.0	APOBEC2,1.0	IGH-VJ558,1.0	TRAV9D-3,1.0	APOBEC1,1.0	CCR1,1.0	GPR18,1.0	GM94,1.0	MYBPC2,1.0	FCRL1,1.0	CDSN,1.0	NFAM1,1.0	KRT14,1.0	KRT13,1.0	KLK10,1.0	LILRB4,1.0	CNFN,1.0	MYBPC1,1.0	LCE3F,1.0	H19,1.0	IL1B,1.0	TLR1,1.0	PTPRC,1.0	COL3A1,1.0	MYOT,1.0	IL1F6,1.0	NCR1,1.0	KRT15,1.0	ADA,1.0	IGHG,1.0	CD22,1.0	MZB1,1.0	KPRP,1.0	IGSF6,1.0	CD3G,1.0	RASAL3,1.0	CTSW,1.0	THY1,1.0	SIGLECG,1.0	CD3D,1.0	MS4A4C,1.0	CTSS,1.0	SERPINB3C,1.0	TIFAB,1.0	SERPINB3A,1.0	SPRR2A1,1.0	SPRR2A2,1.0	STAP1,1.0	CD37,1.0	MGL2,1.0	FCER1G,1.0	4833423E24RIK,1.0	CCR6,1.0	CTSE,1.0	AB124611,1.0	CAMP,1.0	TCRG-V3,1.0	CD52,1.0	ARG1,1.0	CSTA1,1.0	PGAM2,1.0	ELOVL4,1.0	GPR34,1.0	FOS,1.0	EMR4,1.0	LCE1H,1.0	LCE1I,1.0	ASPRV1,1.0	1110020A10RIK,1.0	LCE1D,1.0	SERPINB7,1.0	MS4A6B,1.0	FABP5,1.0	D830026I12RIK,1.0	SAA3,1.0	CD48,1.0	4833423F13RIK,1.0	PTPRCAP,1.0	SERPINB11,1.0	IGHM,1.0	SERPINB12,1.0	SELPLG,1.0	CLEC4A3,1.0	RYR1,1.0	CCL12,1.0	LOC665506,1.0	TRAF3IP3,1.0	TNFRSF13B,1.0	CRCT1,1.0	FAM57A,1.0	IL1F9,1.0	CXCR6,1.0	FAIM3,1.0	PYGM,1.0	MKI67,1.0	LCE3B,1.0	LCE3C,1.0	CXCR2,1.0	LCE3A,1.0	RAC2,1.0	TBC1D10C,1.0	MYOZ1,1.0	SPINK5,1.0	CD72,1.0	MRGPRA2A,1.0	ABCA8B,1.0	CKM,1.0	SEMA4D,1.0	POU2AF1,1.0	IGJ,1.0	TYROBP,1.0	CXCL12,1.0	CLEC4D,1.0	CLEC4E,1.0	MIR142,1.0	LY6D,1.0	FETUB,1.0	SRSF5,1.0	S100A4,1.0	NCF1,1.0	DSC1,1.0	SLC28A2,1.0	PTPN6,1.0	CD68,1.0	PKP1,1.0	S100A9,1.0	S100A8,1.0	2310011E23RIK,1.0	PRDM8,1.0	CSF3R,1.0	SLFN8,1.0	SLFN3,1.0	SLFN4,1.0	GIMAP3,1.0	DEFB4,1.0	PRDM1,1.0	GIMAP6,1.0	SBSN,1.0	STFA2L1,1.0	IGKV9-120,1.0	H2-DMB2,1.0	PERP,1.0	H2-DMB1,1.0	IGKC,1.0	SLIT2,1.0	D19ERTD409E,1.0	SLFN1,1.0	LOC100503297,1.0	SPTSSB,1.0	1110002E22RIK,1.0	ZIM3,1.0	SASH3,1.0	CARD11,1.0	PSAPL1,1.0	2010309G21RIK,1.0	HGF,1.0	LOC433053,1.0	LY86,1.0	CD8B1,1.0	CYBB,1.0	LOR,1.0	BGLAP2,1.0	IGHG2B,1.0	CDH11,1.0	ALDH3A1,1.0	COL6A3,1.0	SELL,1.0	IGF2OS,1.0	FCER2A,1.0	IGKV8-30,1.0	H2-AB1,1.0	IL7R,1.0	PVALB,1.0	BLK,1.0	CD274,1.0	CRISP1,1.0	EXOC3L4,1.0	NCF2,1.0	NCF4,1.0	FAM25C,1.0	HVCN1,1.0	GM19313,1.0	CORO1A,1.0	RPTN,1.0	RGS2,1.0	IGHG1,1.0	SIRPA,1.0	THEM5,1.0	BTLA,1.0	TGM3,1.0	D130062J21RIK,1.0	MMP8,1.0	PLA2G2A,1.0	PYHIN1,1.0	NFKBIZ,1.0	NEB,1.0	MMP9,1.0	MT4,1.0	MYH1,1.0	IGKV12-46,1.0	ACTA1,1.0	MYH4,1.0	SLC26A4,1.0	MS4A1,1.0	MYH8,1.0	RETNLA,1.0	SIRPB1A,1.0	RETNLB,1.0	ALOX15,1.0	TREM3,1.0	NLRC5,1.0	MPTX1,1.0	CYR61,1.0	CYP26B1,1.0	CD300LB,1.0	AOX4,1.0	TNFRSF17,1.0	BLNK,1.0	LPXN,1.0	H2-OB,1.0	AU015263,1.0	CR2,1.0	HIST1H2AO,1.0	BC100530,1.0	KRT79,1.0	KRT78,1.0	CIRBP,1.0	LOC381765,1.0	KLHL41,1.0	FGR,1.0	EVI2A,1.0	EVI2B,1.0	APOBR,1.0	NGP,1.0	LTB,1.0	MYO1G,1.0	ITGB2,1.0	PIRA1,1.0	STEAP4,1.0	LSP1,1.0	CX3CR1,1.0	DAPL1,1.0	IGKV15-103,1.0	LRMP,1.0	DMKN,1.0	ATP2A1,1.0	ITGAM,1.0	ITGAL,1.0	FYB,1.0	MALT1,1.0	ENDOU,1.0	BC028789,1.0	CYSRT1,1.0	TRIM29,1.0	CCL8,1.0	ARHGDIB,1.0	XLR4C,1.0	TNNI2,1.0	CACNG1,1.0	IGLC2,1.0	EAR2,1.0	ITGB7,1.0	
systemic lupus erythematosus DOID-9074 human GSE55447 sample 1076		WDR75,1.0	HN1,1.0	SCRIB,1.0	PRKAB2,1.0	WDR77,1.0	NUP93,1.0	ZNF839,1.0	IFI27,1.0	MIR125B2,1.0	SERBP1,1.0	ANP32E,1.0	HNRNPF,1.0	RTCA,1.0	CIAPIN1,1.0	MPPE1,1.0	L1TD1,1.0	SLC35B3,1.0	ITIH4,1.0	AHCYL2,1.0	STAU2,1.0	LRP1,1.0	GPATCH3,1.0	C14ORF142,1.0	NOD1,1.0	AKAP8,1.0	IWS1,1.0	ADCY3,1.0	PPOX,1.0	SLC5A6,1.0	RNF4,1.0	SAP130,1.0	SEPN1,1.0	PSMD5,1.0	HERC2,1.0	C10ORF105,1.0	HENMT1,1.0	C19ORF52,1.0	PTGFRN,1.0	PIP4K2C,1.0	CPNE3,1.0	EXOSC2,1.0	SDS,1.0	SURF1,1.0	ZNF260,1.0	ERLIN1,1.0	FN3KRP,1.0	FLI1,1.0	CCSAP,1.0	MOV10,1.0	ABTB1,1.0	SNHG11,1.0	MMP23B,1.0	TSHZ1,1.0	INTS5,1.0	INTS8,1.0	DHX29,1.0	ANAPC13,1.0	LTV1,1.0	UXS1,1.0	ZBTB2,1.0	BAZ2B,1.0	TAPBPL,1.0	FARS2,1.0	CHTF18,1.0	RNF217,1.0	CYP4V2,1.0	CYP2R1,1.0	A2M,1.0	DIRC2,1.0	KAT7,1.0	SEC62,1.0	C17ORF67,1.0	BBS2,1.0	GSTM2,1.0	ZNF362,1.0	CCDC115,1.0	NDC1,1.0	TMEM42,1.0	BTN3A3,1.0	TMEM175,1.0	TAF6L,1.0	MS4A4A,1.0	KLHL6,1.0	ADI1,1.0	CENPJ,1.0	DPYD,1.0	TLR7,1.0	TLR5,1.0	CEP44,1.0	PAFAH1B3,1.0	ZNF232,1.0	CLIC5,1.0	INTS10,1.0	MAOA,1.0	SUV39H1,1.0	MEG3,1.0	ACAT1,1.0	IDE,1.0	IQGAP2,1.0	ADO,1.0	IER3IP1,1.0	ACACB,1.0	LRRC3,1.0	MRPL34,1.0	PPP3CC,1.0	DPH2,1.0	ARV1,1.0	GSE1,1.0	LARS,1.0	LHPP,1.0	CTSF,1.0	ARNT2,1.0	ADIPOQ,1.0	MAP4K2,1.0	MSTO2P,1.0	MRPS27,1.0	P2RY11,1.0	MGMT,1.0	CSNK2A2,1.0	MRPS26,1.0	STAT4,1.0	SACM1L,1.0	CHD1L,1.0	DOHH,1.0	HEXDC,1.0	RANBP9,1.0	LZTFL1,1.0	GATS,1.0	PPARG,1.0	MAPRE2,1.0	SLC29A3,1.0	GFM1,1.0	PYGB,1.0	PAPLN,1.0	SETD8,1.0	MRPS31,1.0	PEPD,1.0	TMEM143,1.0	TMEM144,1.0	MIR503HG,1.0	ACADM,1.0	SMPD1,1.0	TBC1D31,1.0	AGA,1.0	NOP14-AS1,1.0	NINL,1.0	ANKRD50,1.0	C11ORF48,1.0	ZNF442,1.0	HS3ST1,1.0	PPP1R16A,1.0	KLHDC2,1.0	CYBRD1,1.0	KLHL24,1.0	TEX2,1.0	CLEC17A,1.0	ARHGAP33,1.0	BOP1,1.0	DKC1,1.0	UBLCP1,1.0	LINC00926,1.0	ISCU,1.0	RPP21,1.0	STAM2,1.0	ZCCHC9,1.0	PLXND1,1.0	GIMAP2,1.0	AURKA,1.0	KLHL35,1.0	RRNAD1,1.0	LOXL3,1.0	EMC2,1.0	ANKRD33,1.0	KPNA3,1.0	SASH1,1.0	KPNA2,1.0	SLMO1,1.0	DENND2D,1.0	DDX56,1.0	PAM16,1.0	RAP1GAP2,1.0	TBCK,1.0	GGCX,1.0	KIFC2,1.0	NIT2,1.0	MFGE8,1.0	BRSK1,1.0	CUL9,1.0	DOCK5,1.0	SLC26A2,1.0	SLC41A3,1.0	OLFML2B,1.0	RHOBTB2,1.0	SLCO2B1,1.0	SESN1,1.0	EFEMP2,1.0	MAN2A2,1.0	ABHD10,1.0	AMDHD2,1.0	ERMARD,1.0	THEM6,1.0	ZKSCAN3,1.0	HADH,1.0	COX10,1.0	GALNT1,1.0	WIPI1,1.0	SLC52A2,1.0	SPIDR,1.0	COQ5,1.0	SARS2,1.0	SFT2D3,1.0	IDI1,1.0	MIPEP,1.0	USP39,1.0	RPAP1,1.0	RNPC3,1.0	MTR,1.0	HS2ST1,1.0	FCHO2,1.0	VPS52,1.0	PHACTR4,1.0	ACP5,1.0	ME1,1.0	BOK,1.0	FNIP2,1.0	ACP2,1.0	ZNF621,1.0	PAAF1,1.0	SLC36A1,1.0	RNGTT,1.0	OXR1,1.0	ZNF185,1.0	NSMCE2,1.0	TP53INP1,1.0	LMTK2,1.0	HAUS7,1.0	KCTD6,1.0	CPPED1,1.0	TSPAN14,1.0	CAT,1.0	SUGT1,1.0	KCTD12,1.0	KRAS,1.0	RP9,1.0	GALM,1.0	LOC441666,1.0	VIPAS39,1.0	DENND6B,1.0	TAF4,1.0	ASNSD1,1.0	NUP107,1.0	NXT2,1.0	DDX28,1.0	CEBPG,1.0	NFYC-AS1,1.0	RB1CC1,1.0	LRMP,1.0	MTO1,1.0	CLN5,1.0	POLB,1.0	SAP30L,1.0	BPNT1,1.0	VPS35,1.0	DCAF13,1.0	ZNF841,1.0	SCARB1,1.0	
asthma DOID-2841 human GSE43696 sample 828		KRT1,1.0	KRT5,1.0	IL1R2,1.0	ENTPD8,1.0	CCK,1.0	CABYR,1.0	HGC6.3,1.0	AZGP1,1.0	PCDHB2,1.0	ZG16,1.0	LINC00520,1.0	DAND5,1.0	ASCL2,1.0	SNX31,1.0	TPRXL,1.0	ASCL3,1.0	SFRP1,1.0	ARNTL,1.0	MAGEA8,1.0	IFNL3,1.0	DHX35,1.0	WDR72,1.0	LOC100128164,1.0	SERPINF1,1.0	CPNE4,1.0	CYP1B1,1.0	PROK2,1.0	ELANE,1.0	HABP2,1.0	FMO9P,1.0	MCAM,1.0	STARD13,1.0	ACTL6B,1.0	NR2F1,1.0	C1ORF186,1.0	COPZ2,1.0	ALOX15B,1.0	SULT2B1,1.0	FAM111B,1.0	LOC154761,1.0	CHST1,1.0	ZNF812,1.0	MEP1A,1.0	XKR4,1.0	PNMT,1.0	WFDC1,1.0	SLC6A1,1.0	TNFSF11,1.0	TMEM200A,1.0	TPRG1,1.0	TPSAB1,1.0	GSTM3,1.0	C5ORF58,1.0	FOXD2,1.0	FOXD1,1.0	TSC22D3,1.0	PRSS16,1.0	PKDREJ,1.0	TMC7,1.0	KLK12,1.0	OOEP,1.0	CEACAM3,1.0	NMU,1.0	PXDN,1.0	TMSB15B,1.0	C4ORF6,1.0	CEACAM6,1.0	CEACAM5,1.0	TFF3,1.0	TFF1,1.0	AKR1B10,1.0	SIGLEC8,1.0	POM121L12,1.0	SERPINA3,1.0	TENM2,1.0	TFCP2L1,1.0	LOC401127,1.0	GRIK2,1.0	IGSF21,1.0	LRRC31,1.0	HSD11B2,1.0	UCHL1,1.0	SNTG2,1.0	ST8SIA5,1.0	PLLP,1.0	CTSG,1.0	CGREF1,1.0	CBR1,1.0	ATP6V1G3,1.0	LEFTY1,1.0	ELMOD1,1.0	ARG1,1.0	SLC32A1,1.0	GAD1,1.0	SLC39A12,1.0	PCDHB16,1.0	ANO7,1.0	TEKT4P2,1.0	GNMT,1.0	PCDHB10,1.0	B3GNT6,1.0	FOXD2-AS1,1.0	SCRG1,1.0	FMOD,1.0	NEUROG1,1.0	FKBP11,1.0	FKBP10,1.0	CCL13,1.0	TPSD1,1.0	CENPA,1.0	FADS6,1.0	CST1,1.0	SIX3-AS1,1.0	TFAP2B,1.0	CA12,1.0	ZBTB16,1.0	DEFA3,1.0	THNSL2,1.0	C1ORF64,1.0	MAGED4B,1.0	LOC101927157,1.0	SLC9B2,1.0	SLC9A3,1.0	ITGA10,1.0	CNIH2,1.0	CXCL13,1.0	CKLF-CMTM1,1.0	GPRIN1,1.0	CLC,1.0	LOC619427,1.0	UTS2,1.0	FETUB,1.0	FKBP5,1.0	SPESP1,1.0	SERTM1,1.0	CASC9,1.0	HJURP,1.0	NALCN,1.0	CXCL14,1.0	DEFB1,1.0	KRT6A,1.0	TPRG1-AS1,1.0	MPZ,1.0	ADORA3,1.0	MICA,1.0	KRT6C,1.0	CPA3,1.0	POSTN,1.0	IGFBP6,1.0	GPR78,1.0	IPCEF1,1.0	FRMD1,1.0	SYT8,1.0	ADRA2A,1.0	KIF18B,1.0	ALDH3A1,1.0	KCNA10,1.0	MATN1,1.0	LHX6,1.0	CDH15,1.0	LHX5,1.0	ANKRD34A,1.0	GRAPL,1.0	KCNE4,1.0	CABP7,1.0	DDX4,1.0	LOC101928837,1.0	CLSTN2,1.0	RASGRP3,1.0	ELFN2,1.0	HOXB13,1.0	LOC101926892,1.0	ZFP57,1.0	HCAR3,1.0	HCAR1,1.0	TPO,1.0	HCAR2,1.0	ZMAT4,1.0	CHAD,1.0	CLCA1,1.0	SH3GL3,1.0	REXO1,1.0	TRIM63,1.0	HMGCS2,1.0	PYCR1,1.0	MUC5AC,1.0	ETV1,1.0	WNT16,1.0	ARMC12,1.0	SP5,1.0	VSTM2L,1.0	ATP13A5,1.0	FBP2,1.0	MS4A2,1.0	CATSPER1,1.0	NNMT,1.0	CELF2,1.0	GMPR,1.0	LOC389831,1.0	TRH,1.0	CELF5,1.0	CPZ,1.0	DUSP13,1.0	TMEM204,1.0	ADAMTS19,1.0	SLCO1B3,1.0	GPER1,1.0	LBP,1.0	FAM83A,1.0	PHACTR3,1.0	SPATA31C2,1.0	FAM83D,1.0	IRX4,1.0	SYT17,1.0	NGB,1.0	SOD3,1.0	KLF9,1.0	PSRC1,1.0	DDIT4,1.0	COL8A1,1.0	CD109,1.0	HKDC1,1.0	ZBTB46-AS1,1.0	KDELR3,1.0	MYLK3,1.0	MSLN,1.0	FLT3,1.0	PSCA,1.0	FHL1,1.0	PRR4,1.0	CYYR1,1.0	
Primary pulmonary hypoplasia C0456891 mouse GSE1363 sample 20		KRTDAP,1.0	IMP3,1.0	RPL21,1.0	SOX13,1.0	PCDHGA10,1.0	MYL7,1.0	DDX39B,1.0	SCGB1A1,1.0	HIP1R,1.0	MYL4,1.0	SPARCL1,1.0	RPL28,1.0	APP,1.0	SPRR3,1.0	H2-BL,1.0	PON1,1.0	RPL10,1.0	LRP1,1.0	RPL13,1.0	PLEKHB2,1.0	RNASET2A,1.0	LY6C1,1.0	UBE2L3,1.0	MYL12B,1.0	MUC1,1.0	KRTCAP2,1.0	GNG5,1.0	SNRPD2,1.0	PSMD3,1.0	STOM,1.0	PIP4K2C,1.0	TCEB2,1.0	EXOSC4,1.0	RALY,1.0	RPL18,1.0	JUND,1.0	NAPSA,1.0	SURF4,1.0	COG6,1.0	STARD10,1.0	PLK3,1.0	SLC34A2,1.0	ERDR1,1.0	PTOV1,1.0	COX7A2L,1.0	ARFGAP2,1.0	D17WSU92E,1.0	INPP4A,1.0	TCN2,1.0	RPL27A,1.0	FASN,1.0	SPRR1B,1.0	ITM2B,1.0	ITM2C,1.0	GCDH,1.0	RPL5,1.0	RPL6,1.0	BEX4,1.0	MAGED1,1.0	HBB-Y,1.0	ENO1B,1.0	RPL34,1.0	NEDD4L,1.0	WFDC2,1.0	PDGFA,1.0	ICAM2,1.0	RPL8,1.0	RPS19,1.0	FTH1,1.0	TIMM17B,1.0	RPL37,1.0	RPL36,1.0	APOE,1.0	SFTPB,1.0	SFTPC,1.0	RPS16-PS2,1.0	LYPLA2,1.0	TPI1,1.0	ANXA6,1.0	GNB2L1,1.0	PTPRF,1.0	NCOR1,1.0	MMP14,1.0	PAM,1.0	PABPC1,1.0	GAS6,1.0	PTPRS,1.0	ARF1,1.0	FLII,1.0	ELN,1.0	MEG3,1.0	OAZ2,1.0	CSRP2,1.0	CSRP1,1.0	SPRR2A1,1.0	ANKRD1,1.0	CTSH,1.0	SPRR2B,1.0	SNX6,1.0	SPRR2E,1.0	DYNLL1,1.0	FAM46C,1.0	TMEM176A,1.0	ATP5C1-PS,1.0	GAA,1.0	CNPY2,1.0	AES,1.0	COL4A1,1.0	MRPL52,1.0	COL4A2,1.0	FAM195B,1.0	GPAM,1.0	SHKBP1,1.0	PLP2,1.0	ENG,1.0	BSCL2,1.0	C1QA,1.0	CSTB,1.0	GM20746,1.0	RPLP0,1.0	RNASEK,1.0	RPLP1,1.0	GSTP1,1.0	LPCAT1,1.0	PTMS,1.0	GNAI2,1.0	SPPL3,1.0	GM10260,1.0	TUBA1C,1.0	PSMB3,1.0	SMPD1,1.0	SCD2,1.0	CYP2F2,1.0	GM5453,1.0	CCT7,1.0	PGLYRP1,1.0	GSN,1.0	MGEA5,1.0	PDGFRA,1.0	OAZ1-PS,1.0	RPS6,1.0	ILF3,1.0	TRPC4AP,1.0	SLC25A39,1.0	CDK2AP2,1.0	SRSF6,1.0	FKBP5,1.0	PPIB,1.0	RAF1,1.0	YPEL3,1.0	UGT1A10,1.0	RELA,1.0	INPP1,1.0	HP,1.0	ACAA1A,1.0	HBB-B2,1.0	AUP1,1.0	ATP1A1,1.0	RXRB,1.0	LAMP1,1.0	MYH14,1.0	SLC39A7,1.0	RPS5,1.0	RBBP7,1.0	RPS2,1.0	NDUFV1,1.0	IGFBP2,1.0	SREBF1,1.0	IGF2R,1.0	ATP6V0C,1.0	ATP6V0B,1.0	IGFBP6,1.0	PCID2,1.0	RBPMS,1.0	DSTN,1.0	CYBA,1.0	EEF2,1.0	NFKB1,1.0	HGS,1.0	COL6A1,1.0	ARPC4,1.0	MOB2,1.0	MKRN1,1.0	GNB2,1.0	BCL2L1,1.0	GNAS,1.0	UBA1,1.0	RSRP1,1.0	BCAT2,1.0	MFGE8,1.0	HBA-PS3,1.0	BRI3,1.0	RNF181,1.0	DOCK9,1.0	ACTG1,1.0	AGER,1.0	VPS72,1.0	PTRF,1.0	NPPA,1.0	ACAA2,1.0	MARK2,1.0	ACTR3,1.0	GPX3,1.0	RPL13A,1.0	MT1,1.0	INMT,1.0	NAV2,1.0	LAMB2,1.0	MT2,1.0	EPN1,1.0	EPN2,1.0	SAFB,1.0	RPL37A,1.0	THRAP3,1.0	MYH6,1.0	SFT2D1,1.0	COPE,1.0	BCAR1,1.0	LYZ2,1.0	ZC3H3,1.0	HBA-A1,1.0	CHD4,1.0	HBA-A2,1.0	RAP1GAP,1.0	DEFA20,1.0	PLTP,1.0	ALAD,1.0	PSAP,1.0	DVL1,1.0	MKNK2,1.0	KRTAP5-1,1.0	IRX3,1.0	NDUFA7,1.0	DAPK2,1.0	NAGA,1.0	RPL23A,1.0	DLK1,1.0	SOD1,1.0	ATOX1,1.0	PFKL,1.0	APOC1,1.0	PPDPF,1.0	CTDSP2,1.0	TST,1.0	EIF3K,1.0	EIF3G,1.0	RPSA-PS10,1.0	EIF3D,1.0	GAPDH,1.0	CSNK1G2,1.0	TPT1,1.0	RNF10,1.0	CEBPA,1.0	HDAC5,1.0	ALAS2,1.0	PLA2G1B,1.0	PRKCSH,1.0	ALAS1,1.0	LAMA5,1.0	YBX1,1.0	ATP2A2,1.0	U2AF2,1.0	RPL10A,1.0	USE1,1.0	ARHGDIA,1.0	NT5DC2,1.0	SEC61A1,1.0	IGF2BP2,1.0	TRIM28,1.0	AAMP,1.0	
myotonic dystrophy type 1 DOID-11722 human GSE7178 sample 1052		IAH1,1.0	ACOT9,1.0	SMARCA1,1.0	TYW3,1.0	MCTS1,1.0	KRT8,1.0	UPF3B,1.0	MYL6,1.0	SFRP2,1.0	LAP3,1.0	VIM,1.0	UQCRC2,1.0	HSPA1A,1.0	UQCRC1,1.0	PSMC1,1.0	GLA,1.0	SUCLG1,1.0	PFN2,1.0	CALM2,1.0	RAN,1.0	HSPA1B,1.0	MTMR1,1.0	CRABP2,1.0	WBP5,1.0	HS6ST2,1.0	MYL12B,1.0	ACTB,1.0	GNG5,1.0	PSMD2,1.0	IARS2,1.0	RPL19,1.0	B2M,1.0	S100A10,1.0	MEST,1.0	ANKS1A,1.0	GABARAPL3,1.0	GABARAPL2,1.0	ATP6AP2,1.0	ST13,1.0	FZD5,1.0	XRCC6,1.0	GADD45A,1.0	PLK2,1.0	MANF,1.0	IGF2,1.0	GBAS,1.0	COX7A2L,1.0	EIF1,1.0	HDHD1,1.0	COL2A1,1.0	MLLT11,1.0	STAG2,1.0	VAMP7,1.0	HPRT1,1.0	C5ORF30,1.0	FREM2,1.0	ANAPC13,1.0	RPL6,1.0	GPM6B,1.0	BEX4,1.0	SPARC,1.0	RPL3,1.0	BEX2,1.0	RPL30,1.0	MAGED1,1.0	BEX1,1.0	MAGED2,1.0	RPL35,1.0	PDGFC,1.0	PTTG1IP,1.0	ATP5C1,1.0	RPL9,1.0	HTATSF1,1.0	ANAPC11,1.0	RPL8,1.0	RPS16,1.0	APOO,1.0	PRDX4,1.0	FAM122B,1.0	PRDX6,1.0	C14ORF2,1.0	PRDX1,1.0	FTH1,1.0	TSPAN6,1.0	AP1S2,1.0	RPL36,1.0	RPL39,1.0	SFN,1.0	AMZ2,1.0	SEC31B,1.0	CTSB,1.0	ANXA1,1.0	SEC13,1.0	ANXA2,1.0	ANXA3,1.0	PDHA1,1.0	ANXA5,1.0	NCOA4,1.0	SSR4,1.0	FN1,1.0	GNB2L1,1.0	NBPF10,1.0	NME1,1.0	MRPS6,1.0	BST2,1.0	RAP2C,1.0	KRT19,1.0	KRT18,1.0	CCNG1,1.0	ACTR10,1.0	ARHGEF6,1.0	ARPC1A,1.0	ARF4,1.0	CETN2,1.0	CETN3,1.0	RPS27L,1.0	OAZ1,1.0	CTSV,1.0	HINT1,1.0	MAGT1,1.0	CSRP2,1.0	PBK,1.0	PHGDH,1.0	LOC400043,1.0	GPRASP2,1.0	RAB6C,1.0	DYNC1I2,1.0	CLIC1,1.0	CCT4,1.0	MMD,1.0	TIMMDC1,1.0	DYNLL1,1.0	BCAP31,1.0	STARD3NL,1.0	GSTO1,1.0	ANKRD46,1.0	HSBP1,1.0	RPA1,1.0	THOC3,1.0	PGRMC1,1.0	TUBB4B,1.0	PSMA6,1.0	HADHB,1.0	NGFRAP1,1.0	SLC39A10,1.0	COL4A5,1.0	PSMA1,1.0	APEX1,1.0	COL4A6,1.0	PLP1,1.0	CKS2,1.0	PRKRIR,1.0	LAMTOR5,1.0	ERRFI1,1.0	OAT,1.0	PHF6,1.0	CD63,1.0	GDI2,1.0	AMIGO2,1.0	AKR1B1,1.0	FSTL1,1.0	PIGY,1.0	TMSB4X,1.0	CXORF40B,1.0	PSMB5,1.0	HEY1,1.0	SIX3-AS1,1.0	PSMB1,1.0	ENC1,1.0	AIFM1,1.0	TMEM47,1.0	ENPP2,1.0	RAC1,1.0	MDH1,1.0	CCT8,1.0	CCT7,1.0	THAP9-AS1,1.0	ANKMY2,1.0	MMGT1,1.0	MORC4,1.0	EIF1AX,1.0	VRK1,1.0	UBE2A,1.0	ILF2,1.0	MID1,1.0	SDHA,1.0	COPS5,1.0	MORF4L1,1.0	MORF4L2,1.0	MELK,1.0	SLC9A6,1.0	COL5A2,1.0	BAMBI,1.0	RPL7L1,1.0	BUB1B,1.0	TGFBI,1.0	LRP11,1.0	PPIB,1.0	RAI14,1.0	SRSF9,1.0	IVNS1ABP,1.0	RAB1A,1.0	YAP1,1.0	NDUFB11,1.0	SEPW1,1.0	ODC1,1.0	CD81,1.0	MRFAP1,1.0	PARK7,1.0	TYMS,1.0	ARMCX1,1.0	TCEAL8,1.0	TCEAL7,1.0	CDH3,1.0	TCEAL4,1.0	TCEAL3,1.0	TPM1,1.0	COTL1,1.0	GPC3,1.0	RBBP7,1.0	CAPN2,1.0	HMGN3,1.0	HMGN1,1.0	HMGN2,1.0	DSTN,1.0	CTPS2,1.0	TBCA,1.0	EIF2S3,1.0	SLC9A3R1,1.0	SDCBP,1.0	ARMCX2,1.0	ARMCX3,1.0	STK26,1.0	SELK,1.0	ARPC2,1.0	NCL,1.0	OSTC,1.0	GNAS,1.0	SMS,1.0	UBA1,1.0	ERH,1.0	FTL,1.0	FGF13,1.0	GLYR1,1.0	EIF4G2,1.0	SYAP1,1.0	LOC100505937,1.0	PKDCC,1.0	KLHL15,1.0	DDX1,1.0	ACTG1,1.0	SLC2A3,1.0	TRIAP1,1.0	JADE3,1.0	SAT1,1.0	LTBP1,1.0	HIGD1A,1.0	EFEMP1,1.0	CCNB1,1.0	UBC,1.0	EIF3CL,1.0	TMSB10,1.0	PLS3,1.0	VBP1,1.0	HSPA5,1.0	GPX4,1.0	HSPA8,1.0	NAP1L3,1.0	DDHD2,1.0	PJA1,1.0	ATP5F1,1.0	BMP4,1.0	ACTA2,1.0	MEIS2,1.0	RCN2,1.0	ARL4C,1.0	CPE,1.0	NDUFS5,1.0	CDK1,1.0	PSMD10,1.0	HAPLN1,1.0	DDX3X,1.0	SLC25A3,1.0	YWHAE,1.0	FOCAD,1.0	PSMD14,1.0	GLO1,1.0	LOC389831,1.0	LAMC1,1.0	CKS1B,1.0	HMGB3,1.0	ATP5J,1.0	CBWD1,1.0	DTX4,1.0	ATP5B,1.0	HEBP1,1.0	FUNDC1,1.0	RPL36A,1.0	YWHAQ,1.0	UQCRFS1,1.0	COX4I1,1.0	RBM10,1.0	PGK1,1.0	EIF4H,1.0	DSP,1.0	LGI1,1.0	H2AFY,1.0	ZBTB33,1.0	NDUFA1,1.0	PRC1,1.0	YWHAZ,1.0	SOD1,1.0	DNAJA1,1.0	PFKM,1.0	PALLD,1.0	ATXN10,1.0	ALDH1A1,1.0	ALDH1A3,1.0	IGDCC3,1.0	DAD1,1.0	DRG1,1.0	TXNIP,1.0	EIF3I,1.0	VDAC2,1.0	DYNLT1,1.0	EIF3D,1.0	MMADHC,1.0	SLC25A5,1.0	SLC25A14,1.0	MORF4,1.0	EIF4A2,1.0	ACADVL,1.0	HSP90AB1,1.0	USP11,1.0	FHL1,1.0	PRPS1,1.0	ETFA,1.0	ATP5G3,1.0	ACTC1,1.0	HSD17B10,1.0	CRYZ,1.0	RPS4X,1.0	ZIC3,1.0	RPS6KA3,1.0	ITGAV,1.0	CDIPT,1.0	CHCHD2,1.0	NOMO2,1.0	
psoriasis DOID-8893 human GSE32407 sample 836		LUM,1.0	POLR2J2,1.0	ENTPD3,1.0	HOMER2,1.0	ARL15,1.0	KRT9,1.0	NBEAL2,1.0	PSG4,1.0	YOD1,1.0	DKK2,1.0	MEX3D,1.0	EREG,1.0	UPB1,1.0	CAPN15,1.0	LPAR6,1.0	ZC2HC1A,1.0	IFI27,1.0	GUF1,1.0	BAX,1.0	CYP1A1,1.0	HRASLS,1.0	CDA,1.0	RAMP3,1.0	STX17,1.0	CRABP1,1.0	GPATCH2,1.0	SLC5A1,1.0	TRMT2B,1.0	ALOX12B,1.0	CALML5,1.0	RPS4Y1,1.0	AQP1,1.0	NPIPB15,1.0	PABPN1,1.0	CHAC1,1.0	GBP1,1.0	CCNL2,1.0	MEST,1.0	ALOXE3,1.0	ELANE,1.0	EGR1,1.0	PINLYP,1.0	ZNF264,1.0	ABT1,1.0	OMD,1.0	CYP4F2,1.0	SLC6A14,1.0	NR1D1,1.0	IL36G,1.0	PRG2,1.0	RASSF9,1.0	VPS37B,1.0	PRG4,1.0	NR1D2,1.0	ELL3,1.0	KRTAP9-9,1.0	SQLE,1.0	EHD3,1.0	PLSCR1,1.0	LOC100510692,1.0	FAT1,1.0	SPATS2L,1.0	CTAGE9,1.0	IGKV4-1,1.0	SPRR1A,1.0	HLA-DRB4,1.0	OGDH,1.0	HSPA4L,1.0	PTGFR,1.0	GLTP,1.0	MRPL19,1.0	TMEM180,1.0	SMC6,1.0	WDR41,1.0	GOLGA5,1.0	CEP70,1.0	TSPAN5,1.0	LYN,1.0	AKIRIN1,1.0	GABBR1,1.0	HYMAI,1.0	CDSN,1.0	USP9Y,1.0	TNFRSF12A,1.0	EMP3,1.0	KLHL5,1.0	CDC7,1.0	PRSS12,1.0	TUBB2A,1.0	GOLGA2P7,1.0	NBPF14,1.0	HAL,1.0	NMU,1.0	PXDN,1.0	BHLHE40,1.0	CILP,1.0	BHLHE41,1.0	ATM,1.0	PCYOX1L,1.0	AKR1B10,1.0	GPRC5D,1.0	CD24,1.0	RAPGEF4,1.0	SERPINA3,1.0	TENM1,1.0	C11ORF30,1.0	ELN,1.0	KLK6,1.0	KLK5,1.0	SLC7A11,1.0	THY1,1.0	KLK7,1.0	LRRC2,1.0	DDA1,1.0	DSN1,1.0	UGCG,1.0	CTSG,1.0	CLIC3,1.0	BBS7,1.0	SPRR2B,1.0	KRTAP1-3,1.0	SLC18A2,1.0	CD34,1.0	UBXN7,1.0	KRTAP1-1,1.0	SERPINB4,1.0	ARG1,1.0	GBF1,1.0	ELOVL6,1.0	ARG2,1.0	OLAH,1.0	GAA,1.0	GATC,1.0	SERPINB7,1.0	SLURP1,1.0	RNF125,1.0	FABP5,1.0	TMEM159,1.0	RIT1,1.0	ANGPTL7,1.0	RFWD3,1.0	FABP7,1.0	PER1,1.0	AADAC,1.0	ETNK1,1.0	F2RL1,1.0	TTPAL,1.0	NUPL1,1.0	DBN1,1.0	PNPLA3,1.0	LAD1,1.0	C1QTNF9B-AS1,1.0	CTDP1,1.0	CRCT1,1.0	FKBP14,1.0	NUDT1,1.0	PTGS1,1.0	ARNTL2,1.0	PSMB8,1.0	ING3,1.0	ZSCAN31,1.0	SDF4,1.0	MIR22HG,1.0	ANXA9,1.0	TMEM38B,1.0	KRTAP2-4,1.0	CORIN,1.0	SH3GLB2,1.0	MLIP,1.0	PRRX1,1.0	TPM4,1.0	EIF1AY,1.0	CEP112,1.0	KRTAP4-7,1.0	YIPF5,1.0	IGJ,1.0	RPGRIP1L,1.0	GOLM1,1.0	NRBP1,1.0	CXCL10,1.0	IFI44L,1.0	FAS,1.0	S100A7,1.0	MPHOSPH8,1.0	DSC1,1.0	FAIM,1.0	GOLGA8B,1.0	PTPN4,1.0	S100A8,1.0	STEAP1,1.0	NDRG4,1.0	TPSB2,1.0	CHRNA9,1.0	FBLN2,1.0	PRKY,1.0	PBLD,1.0	CTGF,1.0	COMP,1.0	NT5E,1.0	IGKV1OR2-108,1.0	RBBP5,1.0	CDH1,1.0	IGKC,1.0	SLC39A7,1.0	OSTF1,1.0	SLC38A1,1.0	POU3F1,1.0	DDX58,1.0	F2R,1.0	KRT34,1.0	ADAP2,1.0	EIF2S3,1.0	KRT31,1.0	TMEM230,1.0	GEM,1.0	MAFF,1.0	GGCT,1.0	SELP,1.0	H1F0,1.0	PROCR,1.0	KRT37,1.0	HPSE,1.0	TPP2,1.0	XAF1,1.0	LSM14B,1.0	MAD1L1,1.0	FBN1,1.0	MATN4,1.0	EIF4G3,1.0	CREB5,1.0	ZNF652,1.0	ARHGEF26,1.0	FAM107A,1.0	GSTT2,1.0	OLFML2B,1.0	RASGRP3,1.0	RORA,1.0	ATP12A,1.0	CYP2C18,1.0	GATAD1,1.0	HCAR3,1.0	IGLV1-44,1.0	RASGRP1,1.0	C1QTNF3,1.0	IGHG2,1.0	GLIPR1,1.0	UBD,1.0	SETP4,1.0	CAMTA1,1.0	IL36RN,1.0	PIBF1,1.0	PMAIP1,1.0	OIP5,1.0	PCSK1N,1.0	TGM3,1.0	PSPH,1.0	ABCC4,1.0	TIPARP,1.0	GALNT6,1.0	SRGN,1.0	GPX2,1.0	KCNJ12,1.0	HSPA6,1.0	GGH,1.0	DNMT3B,1.0	COMMD10,1.0	HSPA2,1.0	KCNJ18,1.0	UPK1A,1.0	MCC,1.0	ETV6,1.0	MFAP5,1.0	VCAN,1.0	DAB2,1.0	MFAP2,1.0	OAS3,1.0	DNAJC7,1.0	ECHDC1,1.0	DSG1,1.0	CDR2L,1.0	DSG3,1.0	CD248,1.0	MS4A2,1.0	CYAT1,1.0	IREB2,1.0	KDM5D,1.0	CXCL9,1.0	DDX3Y,1.0	BNC2,1.0	TNFAIP6,1.0	TNFAIP3,1.0	LAMC3,1.0	CMAHP,1.0	CPZ,1.0	DUSP14,1.0	CYR61,1.0	KRT33B,1.0	FCGR3B,1.0	MFSD6,1.0	KRT33A,1.0	CA6,1.0	BDKRB2,1.0	SCN3A,1.0	C21ORF91,1.0	TAC1,1.0	LIMCH1,1.0	EYA2,1.0	DYNLT3,1.0	IGLC7,1.0	FNDC3B,1.0	HAUS3,1.0	MYO1E,1.0	NELL2,1.0	GREM1,1.0	CDC37,1.0	SCGB2A1,1.0	ACKR4,1.0	RGS13,1.0	ACIN1,1.0	NPIPB3,1.0	KRAS,1.0	RBM41,1.0	SPAG1,1.0	LTF,1.0	ASPA,1.0	ACPP,1.0	KRT83,1.0	SOWAHC,1.0	PRR4,1.0	THBS4,1.0	PRRG4,1.0	SGCG,1.0	TNNI2,1.0	CCL2,1.0	FYN,1.0	TRIM22,1.0	MSMB,1.0	
Vitamin A Deficiency C0042842 rat GSE1600 sample 359		ECH1,1.0	KRT8,1.0	SEPP1,1.0	ASS1,1.0	HNRNPK,1.0	PC,1.0	MT1A,1.0	RBP4,1.0	FDX1,1.0	CTH,1.0	VIM,1.0	RT1-BA,1.0	HNRNPF,1.0	CYP1A1,1.0	RT1-BB,1.0	SPARCL1,1.0	CDO1,1.0	GALT,1.0	APP,1.0	GLS2,1.0	ITIH4,1.0	IFITM3,1.0	ITIH3,1.0	RPL10,1.0	AQP9,1.0	LCAT,1.0	CLDN3,1.0	ABAT,1.0	SULT2A1,1.0	C4B,1.0	BSG,1.0	PSMD2,1.0	CYP2D3,1.0	CYP2D2,1.0	RABAC1,1.0	SULT2A6,1.0	CYP2D1,1.0	SEPHS2,1.0	B2M,1.0	SULT2A2,1.0	SDS,1.0	RT1-CL,1.0	ATP6AP1,1.0	LOC299282,1.0	NR1D1,1.0	SLC6A13,1.0	NR1D2,1.0	GJB1,1.0	MYL12A,1.0	AKR1C14,1.0	SDC1,1.0	CYP2A1,1.0	HPD,1.0	PRKD3,1.0	GNE,1.0	RPS25,1.0	PLA1A,1.0	RT1-DA,1.0	PTP4A1,1.0	CFB,1.0	RPL6,1.0	RPL30,1.0	ECI1,1.0	PITPNB,1.0	GDE1,1.0	GNS,1.0	LIPA,1.0	CYP3A18,1.0	UBE2J2,1.0	SULT1A1,1.0	MT2A,1.0	LGALS3,1.0	RPS18,1.0	TDO2,1.0	ADH1,1.0	MARC2,1.0	ASL,1.0	APOH,1.0	COX3,1.0	APOE,1.0	COX2,1.0	A2M,1.0	COX1,1.0	CD14,1.0	DECR1,1.0	PDK2,1.0	FUCA1,1.0	DUSP6,1.0	GSTM2,1.0	FN1,1.0	AGTR1A,1.0	LOC100363671,1.0	GLUD1,1.0	TF,1.0	PTMA,1.0	ALDH6A1,1.0	BHMT,1.0	KRT18,1.0	CYP2C23,1.0	PXMP2,1.0	ID2,1.0	RARA,1.0	ALDOB,1.0	ALDOA,1.0	ARF4,1.0	UBXN1,1.0	SERPINA4,1.0	COX7B,1.0	BTG1,1.0	SDC4,1.0	OAS1A,1.0	CLTC,1.0	GPT,1.0	ECHS1,1.0	SERPINA7,1.0	CTSS,1.0	CAR5A,1.0	MAP1LC3B,1.0	MUG1,1.0	CTSL,1.0	HNF4A,1.0	TTPA,1.0	ARG1,1.0	GAA,1.0	CREG1,1.0	BGN,1.0	F2,1.0	APRT,1.0	BAAT,1.0	TMEM59,1.0	F9,1.0	PSMA2,1.0	ETNK2,1.0	LAMTOR1,1.0	MYRF,1.0	CYP2E1,1.0	ARF6,1.0	GCHFR,1.0	FABP1,1.0	APCS,1.0	C1QB,1.0	AHCY,1.0	CD63,1.0	GRN,1.0	PIGR,1.0	CYP17A1,1.0	CST3,1.0	TMSB4X,1.0	FCGRT,1.0	RPL18A,1.0	DMBT1,1.0	XDH,1.0	GC,1.0	MGAT1,1.0	MAP3K1,1.0	CD74,1.0	F10,1.0	CRTAP,1.0	SERPINA3M,1.0	SERPINA3N,1.0	SPINK1,1.0	FAH,1.0	ATP1B1,1.0	NRBP1,1.0	EEF1A1,1.0	SLCO2A1,1.0	MYADM,1.0	UOX,1.0	CLEC4F,1.0	SLC27A2,1.0	AKR1D1,1.0	HP,1.0	A1I3,1.0	UCP2,1.0	CLU,1.0	RT1-DB1,1.0	ATP1A1,1.0	NDRG2,1.0	COX6A1,1.0	NTF3,1.0	HSD17B2,1.0	SPP2,1.0	IGFBP1,1.0	TTC36,1.0	GOT1,1.0	IDH2,1.0	EEF2,1.0	KMO,1.0	PROC,1.0	HGS,1.0	NACA,1.0	ND2,1.0	POLG2,1.0	ND1,1.0	ND4,1.0	RAB5B,1.0	ND5,1.0	VCP,1.0	AK3,1.0	CYP2C12,1.0	LOC688090,1.0	UBB,1.0	CPAMD8,1.0	IL6R,1.0	PLS3,1.0	GPX1,1.0	PAICS,1.0	GLYATL2,1.0	UGT2B37,1.0	HSPA8,1.0	AMBP,1.0	NDUFC2,1.0	ABHD14B,1.0	PRODH2,1.0	TNFRSF1A,1.0	CPS1,1.0	ACOX2,1.0	ALB,1.0	APOA1,1.0	MAN2B1,1.0	FBP1,1.0	CYTB,1.0	ABCB4,1.0	SLC25A3,1.0	RGD1559960,1.0	PZP,1.0	UGT2B1,1.0	EHHADH,1.0	SLC3A2,1.0	SLC40A1,1.0	KNG2,1.0	KNG1,1.0	DBP,1.0	DNPEP,1.0	TMEM205,1.0	LBP,1.0	B4GALNT1,1.0	SLC37A4,1.0	FGA,1.0	YWHAH,1.0	FGB,1.0	CPT1A,1.0	FGG,1.0	UGT2B15,1.0	UGT2B17,1.0	APOC4,1.0	KLF9,1.0	ALDH1A7,1.0	KLF6,1.0	MAT1A,1.0	ALDH1A1,1.0	SLC25A5,1.0	AGXT,1.0	EIF4A2,1.0	DMGDH,1.0	HSP90AB1,1.0	FURIN,1.0	ECE1,1.0	CYP4A1,1.0	HSD17B13,1.0	PLG,1.0	CXXC5,1.0	HMGCL,1.0	TTR,1.0	UGT1A5,1.0	
Alzheimer's disease DOID-10652 human GSE36980 sample 523		OR8H3,1.0	SNORD32A,1.0	OR8H1,1.0	POLR2J3,1.0	SP110,1.0	MX1,1.0	SNORD32B,1.0	RSAD2,1.0	MX2,1.0	GPR37L1,1.0	RFX4,1.0	SNORD116-13,1.0	ROCK1P1,1.0	TAS2R19,1.0	PSMB9,1.0	MT1A,1.0	MT1B,1.0	MGP,1.0	LOC100128175,1.0	MT1G,1.0	NHLRC1,1.0	MT1H,1.0	MT1E,1.0	MT1F,1.0	IFITM2,1.0	LOC442132,1.0	SNORD45B,1.0	PRSS1,1.0	IFITM3,1.0	IFITM1,1.0	ADH1C,1.0	SERPINE1,1.0	SNORD116-22,1.0	TPTE,1.0	IL2RG,1.0	MT1JP,1.0	UBE2L6,1.0	AQP1,1.0	C4A,1.0	SNORD116-4,1.0	APOL6,1.0	SNORD116-16,1.0	IFI16,1.0	MYC,1.0	C7ORF31,1.0	SNORD79,1.0	SNORD76,1.0	B2M,1.0	GBP3,1.0	GBP2,1.0	GBP5,1.0	MT1HL1,1.0	GBP4,1.0	CDR1,1.0	FER1L6,1.0	APOBEC3G,1.0	HLA-J,1.0	GADD45A,1.0	HLA-C,1.0	SNORD115-21,1.0	HLA-A,1.0	SNORD115-24,1.0	PRG4,1.0	HLA-B,1.0	SNORD115-23,1.0	HLA-G,1.0	VASN,1.0	HLA-H,1.0	STGC3,1.0	IFI44,1.0	HLA-E,1.0	SNORD58A,1.0	PARP14,1.0	HLA-F,1.0	MIR204,1.0	PARP12,1.0	PLSCR1,1.0	PLSCR4,1.0	SCARNA5,1.0	MT1IP,1.0	SNORD115-15,1.0	SNORD115-14,1.0	SNORD105,1.0	SNORD104,1.0	SERPING1,1.0	LGALS17A,1.0	ZNF847P,1.0	MRVI1,1.0	CRYAB,1.0	PADI2,1.0	PLA1A,1.0	CFB,1.0	ECEL1P2,1.0	AGAP7P,1.0	MACF1,1.0	WDR49,1.0	MT1L,1.0	MT1M,1.0	IFI35,1.0	MT1X,1.0	TPTE2P3,1.0	SNORD115-32,1.0	PTTG1IP,1.0	FAM95B1,1.0	SNORD115-35,1.0	MGST1,1.0	SNORD115-2,1.0	SNORD115-34,1.0	IFIT2,1.0	SNORD115-3,1.0	IFIT1,1.0	SNORD115-4,1.0	ICAM1,1.0	IFIT3,1.0	SNORD115-6,1.0	MT2A,1.0	GJA1,1.0	PTPN20B,1.0	RPSAP58,1.0	SNORD115-25,1.0	SNORD115-27,1.0	AGMO,1.0	GSTM5,1.0	EDN1,1.0	ANXA2,1.0	BTN3A2,1.0	GSTM1,1.0	PHF11,1.0	H3F3C,1.0	FSHB,1.0	NMI,1.0	EMP1,1.0	HBA1,1.0	BTN3A3,1.0	CP,1.0	SYN3,1.0	OSMR,1.0	BMS1P5,1.0	CTGLF12P,1.0	SNORA80E,1.0	SIGLEC1,1.0	GAS1,1.0	ITPKB,1.0	PAH,1.0	IGHD,1.0	ANKRD62,1.0	SNORA62,1.0	SERPINA3,1.0	SDC4,1.0	AREG,1.0	MEDAG,1.0	KIAA0040,1.0	KIR2DL4,1.0	MIR198,1.0	SNORD109A,1.0	CD38,1.0	TIMP1,1.0	NFIL3,1.0	IGHA1,1.0	STAT1,1.0	SNORD42B,1.0	SLC35G5,1.0	STAT2,1.0	FAM189A2,1.0	ZDHHC11,1.0	F3,1.0	RNASE1,1.0	CABS1,1.0	SAA2,1.0	CMPK2,1.0	ZNF578,1.0	C16ORF89,1.0	RNF122,1.0	CD44,1.0	SNORA16A,1.0	RNU4-1,1.0	OR8I2,1.0	LOC440173,1.0	DPPA3P2,1.0	GSTP1,1.0	NOTCH2NL,1.0	LYZL2,1.0	OR52N4,1.0	PDC,1.0	SCML1,1.0	IFIH1,1.0	RPPH1,1.0	NKAPP1,1.0	ANKRD20A9P,1.0	IL4R,1.0	SEPT12,1.0	CD74,1.0	CD163,1.0	TAP2,1.0	TAP1,1.0	HCG8,1.0	BSPRY,1.0	VCAM1,1.0	AGT,1.0	CXCL10,1.0	CXCL11,1.0	IFI44L,1.0	ZNFX1,1.0	NUPR1,1.0	FAS,1.0	RNU5A-1,1.0	PMP22,1.0	LINC00487,1.0	CD68,1.0	LOC100288814,1.0	S100A8,1.0	GOLGA8A,1.0	ALDH1L1,1.0	CSF1,1.0	SNORD73A,1.0	GPR65,1.0	IFI6,1.0	SAMD9L,1.0	ZFP36L2,1.0	PSORS1C3,1.0	CTGF,1.0	RNU11,1.0	ZFP36,1.0	LDLR,1.0	SNORA59A,1.0	OPN5,1.0	DDX58,1.0	HGF,1.0	CYP4F11,1.0	SELE,1.0	DLGAP1-AS1,1.0	UBTFL1,1.0	SNORD25,1.0	SPATA1,1.0	SNORD26,1.0	MALAT1,1.0	SNORD24,1.0	LINC00943,1.0	UPK3BL,1.0	XAF1,1.0	MUC20,1.0	C11ORF96,1.0	SNORA36A,1.0	LOC285847,1.0	SNORD1C,1.0	STK19,1.0	FGF1,1.0	DDX60,1.0	TGM2,1.0	CNN3,1.0	EFEMP1,1.0	BAG3,1.0	ALOX12P2,1.0	MLKL,1.0	C3ORF79,1.0	SNORD36B,1.0	TIPARP,1.0	ITGA5,1.0	DTX3L,1.0	MSN,1.0	ARAP3,1.0	OAS1,1.0	GH1,1.0	TMBIM1,1.0	IRF1,1.0	NFKBIA,1.0	FCGR2A,1.0	FCGR2B,1.0	OAS2,1.0	OAS3,1.0	AGAP6,1.0	AGAP9,1.0	SNORD114-26,1.0	IRF9,1.0	CHI3L2,1.0	LINC00328,1.0	SNORD41,1.0	CXCL8,1.0	DTHD1,1.0	LCN9,1.0	GMPR,1.0	TNFAIP3,1.0	SNORD115-10,1.0	CXCL2,1.0	AGAP5,1.0	CXCL1,1.0	AGAP4,1.0	LOC100128922,1.0	CYR61,1.0	MIRLET7A2,1.0	OR4F29,1.0	PDLIM1,1.0	PLTP,1.0	SCIN,1.0	PSTPIP2,1.0	CASP4,1.0	SNORD34,1.0	HIST1H1E,1.0	SNORD33,1.0	SPX,1.0	SNORD14C,1.0	UGT2B10,1.0	GZMB,1.0	ANKRD20A11P,1.0	VTRNA1-1,1.0	SOD3,1.0	C1ORF87,1.0	TPD52L1,1.0	DCN,1.0	SOD2,1.0	APOC1,1.0	ACKR1,1.0	SNORD68,1.0	TDGF1P3,1.0	OR8A1,1.0	SNORD61,1.0	DGCR11,1.0	SNORD60,1.0	C1R,1.0	SYCP3,1.0	C1S,1.0	DDX60L,1.0	THBS1,1.0	YBX3,1.0	USP18,1.0	SLC4A5,1.0	SNORD15B,1.0	GNA14,1.0	MT1DP,1.0	RBM3,1.0	AP1G2,1.0	ZIC1,1.0	DHX58,1.0	CCL5,1.0	MIR494,1.0	OR13D1,1.0	SNORD57,1.0	CCL2,1.0	UPP1,1.0	SUMO1P3,1.0	TSHB,1.0	
Bipolar Disorder C0005586 human GSE5389 sample 302		ATP6V1E1,1.0	RPL21,1.0	RPL24,1.0	HPCAL1,1.0	CCK,1.0	ETNPPL,1.0	NISCH,1.0	HSPA1A,1.0	MT1G,1.0	UQCRC1,1.0	MT1H,1.0	SPARCL1,1.0	RPL28,1.0	MXRA7,1.0	RPL29,1.0	MT1E,1.0	MT1F,1.0	IFITM3,1.0	TAGLN,1.0	RPL13,1.0	RPL12,1.0	PON2,1.0	UQCR10,1.0	LOC728392,1.0	AP2S1,1.0	RPL14,1.0	TCEB2,1.0	RPL17,1.0	RPL19,1.0	NTSR2,1.0	MT1HL1,1.0	CNTD2,1.0	TSPYL2,1.0	RPL41,1.0	GADD45B,1.0	MIF,1.0	HLA-A,1.0	EIF1,1.0	FTH1P5,1.0	XKR8,1.0	RPS14P3,1.0	PRKCZ,1.0	RPL27A,1.0	TAGLN3,1.0	ITM2C,1.0	ATF4,1.0	RPL5,1.0	CUTA,1.0	RPL3,1.0	RPL4,1.0	RPL32,1.0	TFRC,1.0	RPL35,1.0	TTYH1,1.0	MLC1,1.0	MT1X,1.0	PTTG1IP,1.0	ENO1,1.0	RPL8,1.0	RPS16,1.0	RPS15,1.0	MT2A,1.0	RPS18,1.0	RPS17,1.0	RUSC2,1.0	RPS19,1.0	RPL36,1.0	APOE,1.0	RPL38,1.0	RPS12,1.0	RPS11,1.0	APOD,1.0	SEC31B,1.0	GABBR1,1.0	TPI1,1.0	HBA1,1.0	SIRT2,1.0	COX6C,1.0	SCNM1,1.0	GLUD1,1.0	FXYD6,1.0	ALDOC,1.0	ALDOA,1.0	GABRB1,1.0	HBB,1.0	ADIPOR2,1.0	ECHS1,1.0	UCHL1,1.0	CSRP1,1.0	CAMKV,1.0	TIMP1,1.0	PARP6,1.0	MMD,1.0	TUBB4B,1.0	SGSM2,1.0	LOC100505584,1.0	C6ORF48,1.0	MAP1B,1.0	SCRG1,1.0	NPDC1,1.0	RPLP0,1.0	COX5B,1.0	FAM127A,1.0	CST3,1.0	TUBA1C,1.0	PSMB4,1.0	CKB,1.0	P4HTM,1.0	CCT7,1.0	FADS2,1.0	TUFM,1.0	APLP1,1.0	RPS6,1.0	LMO3,1.0	ZBTB16,1.0	B3GAT1,1.0	ATP1B2,1.0	AGT,1.0	RPSA,1.0	EEF1A1,1.0	C1ORF61,1.0	FAU,1.0	RPL13AP6,1.0	SCG2,1.0	NHP2,1.0	NDUFB11,1.0	TMEM59L,1.0	SLC1A3,1.0	CLU,1.0	COX6A1,1.0	TUBB3,1.0	CFL1,1.0	RPS5,1.0	RPS2,1.0	NPTX2,1.0	LZTS3,1.0	HMGN2,1.0	ATP6V0C,1.0	EEF2,1.0	GFAP,1.0	ADAP1,1.0	GLTSCR2,1.0	RGCC,1.0	NACA,1.0	GNAS,1.0	CLASRP,1.0	FTL,1.0	AMPH,1.0	ACTG1,1.0	FAM107A,1.0	CYP46A1,1.0	PKD1P1,1.0	UBC,1.0	BAG3,1.0	RGS2,1.0	TMSB10,1.0	PCSK1N,1.0	ATP6V1H,1.0	PCDHGA9,1.0	CBX6,1.0	GPX4,1.0	RPL13A,1.0	MT3,1.0	BAIAP3,1.0	DNM1,1.0	KBTBD11,1.0	ACTA2,1.0	NDUFS5,1.0	EEF1G,1.0	ARPP21,1.0	CUEDC2,1.0	RTN3,1.0	MAST3,1.0	RAP1GAP,1.0	HSPB1,1.0	COX4I1,1.0	YWHAH,1.0	NTRK2,1.0	NDUFA3,1.0	TAF10,1.0	RPL23A,1.0	CIRBP,1.0	PFKM,1.0	EIF3H,1.0	NPIPB5,1.0	STUB1,1.0	UBA52,1.0	PFDN5,1.0	GAPDH,1.0	OTUB1,1.0	AURKAIP1,1.0	TPT1,1.0	MTCH1,1.0	SMARCD3,1.0	ACADVL,1.0	CXXC1,1.0	RPL10A,1.0	NRGN,1.0	TTR,1.0	RPS4X,1.0	POLR2G,1.0	NPIPA1,1.0	CHCHD2,1.0	RPL7A,1.0	RPL18AP3,1.0	
osteoarthritis DOID-8398 human GSE16464 sample 752		LUM,1.0	DEK,1.0	HN1,1.0	C20ORF24,1.0	C12ORF75,1.0	EID1,1.0	MYL6,1.0	PSMC6,1.0	DDX39A,1.0	MARCKS,1.0	WDR82,1.0	PSMC5,1.0	PSMC3,1.0	HNRNPC,1.0	MYL9,1.0	RAN,1.0	POMP,1.0	PCMT1,1.0	KNSTRN,1.0	RABAC1,1.0	S100A11,1.0	JAG1,1.0	PRR11,1.0	KLF10,1.0	TMA7,1.0	PTP4A2,1.0	FERMT2,1.0	EIF5,1.0	JTB,1.0	SNAI2,1.0	PPT1,1.0	CRYAB,1.0	CDCA3,1.0	MRPL18,1.0	ENO1,1.0	C14ORF166,1.0	SMC4,1.0	HIF1A,1.0	MYLK,1.0	EPS8,1.0	PRDX1,1.0	TIMM17A,1.0	SERPINH1,1.0	SRP9,1.0	CENPW,1.0	ANXA5,1.0	SSR3,1.0	ANXA6,1.0	TRMT5,1.0	EMP3,1.0	MRPL27,1.0	TUBB2A,1.0	CS,1.0	GAS1,1.0	CENPK,1.0	CDKN3,1.0	ARF4,1.0	ARPC1B,1.0	THY1,1.0	MRPL33,1.0	TRMT112,1.0	RAD51AP1,1.0	LDHB,1.0	LDHA,1.0	CSRP1,1.0	C19ORF10,1.0	TK1,1.0	SSR1,1.0	SSR2,1.0	PBK,1.0	CEP55,1.0	DLGAP5,1.0	DYNLL1,1.0	PGAM1,1.0	SULF1,1.0	TUBB4B,1.0	ARCN1,1.0	PSMA6,1.0	COL4A1,1.0	PSMA4,1.0	NGFRAP1,1.0	FABP5,1.0	KIAA1279,1.0	SMOC2,1.0	PSMA1,1.0	MAP1B,1.0	PLP2,1.0	CKS2,1.0	OAT,1.0	TGFB1I1,1.0	WRB,1.0	GSTP1,1.0	RARS,1.0	CENPA,1.0	TUBA1A,1.0	TMEM263,1.0	PSMB5,1.0	TUBA1C,1.0	TUBA1B,1.0	OLFML3,1.0	PSMB3,1.0	PSMB1,1.0	AP3S1,1.0	COL11A1,1.0	TMEM14A,1.0	RPS8,1.0	PRRX1,1.0	EIF1AX,1.0	ILF2,1.0	HNRNPAB,1.0	YIF1A,1.0	RBX1,1.0	PPP1CA,1.0	MORF4L1,1.0	MELK,1.0	HAT1,1.0	SRSF3,1.0	SNRPF,1.0	S100A4,1.0	ERP29,1.0	SNRPG,1.0	SLC25A32,1.0	SNRPB,1.0	MAD2L1,1.0	RAB1A,1.0	ODC1,1.0	FAM35A,1.0	SRSF2,1.0	PARK7,1.0	AHR,1.0	HSP90B1,1.0	CTGF,1.0	PPP1CC,1.0	TUBB6,1.0	TUBB3,1.0	CFL2,1.0	TPM1,1.0	CFL1,1.0	CSE1L,1.0	USP1,1.0	HMGN3,1.0	HMGN2,1.0	KPNA2,1.0	NEK7,1.0	GTF3A,1.0	NDC80,1.0	RCAN1,1.0	GGCT,1.0	ARPC3,1.0	ARPC2,1.0	NCL,1.0	ERH,1.0	ND4,1.0	NOP10,1.0	BIRC2,1.0	LRRC59,1.0	GMNN,1.0	OLFML2B,1.0	CORO1C,1.0	NDN,1.0	IGFBP7,1.0	TXNDC9,1.0	PLS3,1.0	ACTR3,1.0	RFC4,1.0	HSP90AA1,1.0	VBP1,1.0	ITGA5,1.0	TPRKB,1.0	GPX8,1.0	AHSA1,1.0	MFAP2,1.0	CDK1,1.0	MCM6,1.0	PSMG1,1.0	UFD1L,1.0	GTF3C6,1.0	HMMR,1.0	NREP,1.0	UAP1,1.0	RAD21,1.0	ATP5B,1.0	LBR,1.0	NAE1,1.0	BCAS2,1.0	PRC1,1.0	HAUS1,1.0	NAGK,1.0	RAB13,1.0	DAD1,1.0	BOLA3,1.0	KDELR3,1.0	SLC25A6,1.0	SLC25A5,1.0	MTCH1,1.0	EIF4A1,1.0	SEC23A,1.0	HSP90AB1,1.0	FHL1,1.0	UHRF1,1.0	ETFA,1.0	TTK,1.0	KIAA0101,1.0	ADAMTS5,1.0	SUMO2,1.0	SPCS2P4,1.0	DUT,1.0	ACTN1,1.0	PPA1,1.0	TM4SF1,1.0	CDC20,1.0	MGP,1.0	KARS,1.0	ANP32E,1.0	LOC728825,1.0	KIF20A,1.0	PFN2,1.0	CALM2,1.0	MXRA5,1.0	PFN1,1.0	MTPN,1.0	IFITM3,1.0	KDELR2,1.0	IFITM1,1.0	TAGLN,1.0	WBP5,1.0	MYL12B,1.0	NTN4,1.0	ACTB,1.0	SNRPD3,1.0	RACGAP1,1.0	MEST,1.0	TMED9,1.0	SURF4,1.0	TALDO1,1.0	MANF,1.0	HLA-A,1.0	COMMD8,1.0	TUBG1,1.0	RPS26,1.0	MYL12A,1.0	TPX2,1.0	TAGLN2,1.0	PTPLAD1,1.0	SDC2,1.0	APOBEC3B,1.0	GPM6B,1.0	MAGED1,1.0	ARL6IP1,1.0	MRPL3,1.0	DHX15,1.0	ARSJ,1.0	SEC31A,1.0	RHOA,1.0	SEC13,1.0	PTGES3,1.0	TUBB,1.0	KRT10,1.0	ZWINT,1.0	MLF2,1.0	NME1,1.0	ANLN,1.0	PTMA,1.0	UGDH,1.0	P4HA2,1.0	ID3,1.0	ANXA2P2,1.0	CALU,1.0	TAX1BP3,1.0	CRELD2,1.0	TOMM5,1.0	RABGAP1,1.0	TRAM1,1.0	KIF11,1.0	STRAP,1.0	TOP2A,1.0	NEDD8,1.0	BMI1,1.0	RAP1B,1.0	SEC61G,1.0	C1QBP,1.0	SEC61B,1.0	TMED2,1.0	TMED7,1.0	CLIC1,1.0	CTSC,1.0	CCT2,1.0	MLH1,1.0	CCNYL1,1.0	RANBP1,1.0	RPA3,1.0	PGRMC1,1.0	HNRNPA2B1,1.0	SPCS1,1.0	NDUFAB1,1.0	TRIP13,1.0	MAPRE1,1.0	FKBP11,1.0	GDI2,1.0	NUCKS1,1.0	RAC1,1.0	NUSAP1,1.0	CCT7,1.0	UBE2C,1.0	DPM1,1.0	PDGFRL,1.0	COL5A2,1.0	UBE2S,1.0	UBE2T,1.0	COL5A1,1.0	BUB1B,1.0	POLE3,1.0	DNAJB11,1.0	CDK2AP1,1.0	MYADM,1.0	DEGS1,1.0	PPIB,1.0	PCNA,1.0	ZWILCH,1.0	SEPW1,1.0	AURKA,1.0	MRFAP1,1.0	TYMS,1.0	FBL,1.0	TMEM123,1.0	PTTG1,1.0	KIF5B,1.0	EMC4,1.0	BANF1,1.0	POSTN,1.0	DSTN,1.0	CKAP2,1.0	PDIA6,1.0	CCNA2,1.0	LOX,1.0	OSTC,1.0	UBA2,1.0	GOLT1B,1.0	DDX1,1.0	COX7A2,1.0	FAM198B,1.0	CCNB1,1.0	CYTL1,1.0	MMP1,1.0	HSPA5,1.0	MYOCD,1.0	CBX3,1.0	MMP3,1.0	HSPA8,1.0	MSN,1.0	HNRNPA1P10,1.0	CBX1,1.0	CCZ1,1.0	ATP5F1,1.0	VCAN,1.0	ACTA2,1.0	NDUFS6,1.0	NDUFS5,1.0	ALDH18A1,1.0	CYCS,1.0	MIR1244-3,1.0	VIMP,1.0	TMEM45A,1.0	YWHAG,1.0	HAPLN1,1.0	PSMD14,1.0	CKS1B,1.0	HMGB1,1.0	DBI,1.0	HMGB2,1.0	NID2,1.0	HSPB1,1.0	SEP15,1.0	UBE2Q2,1.0	YWHAQ,1.0	FAM83D,1.0	RRM2,1.0	H2AFZ,1.0	RRM1,1.0	SHCBP1,1.0	YWHAZ,1.0	VDAC3,1.0	VDAC2,1.0	PTMAP5,1.0	MORF4,1.0	YBX1,1.0	THBS1,1.0	MSMO1,1.0	RPS4X,1.0	SEC61A1,1.0	CHSY1,1.0	BUB3,1.0	CHCHD2,1.0	NPTN,1.0	
myelodysplastic syndrome DOID-0050908 human GSE19429 sample 747		DUT,1.0	STARD7,1.0	MX1,1.0	SLC35A1,1.0	PPA1,1.0	CDC20,1.0	HIST1H4C,1.0	DDX39B,1.0	WDR82,1.0	IFI27,1.0	ANP32E,1.0	UQCRC1,1.0	RPL27,1.0	MT1E,1.0	RAN,1.0	MT1F,1.0	CYFIP1,1.0	IFITM2,1.0	IFITM3,1.0	RPL11,1.0	IFITM1,1.0	RPL12,1.0	DCAF6,1.0	HNRNPR,1.0	RPS4Y1,1.0	NEURL1B,1.0	HOXA9,1.0	MYB,1.0	GNG5,1.0	IFI16,1.0	MYC,1.0	SEPHS2,1.0	RPL19,1.0	B2M,1.0	MT1HL1,1.0	NFE2,1.0	EGR1,1.0	MIR663AHG,1.0	COMMD3,1.0	PPBP,1.0	TALDO1,1.0	HLA-C,1.0	STAM,1.0	HLA-A,1.0	SNHG8,1.0	HLA-B,1.0	SNHG6,1.0	IFI44,1.0	HLA-F,1.0	RPS29,1.0	VAMP7,1.0	VAMP8,1.0	ADCK3,1.0	SNHG12,1.0	JTB,1.0	SNORD104,1.0	NET1,1.0	PPT1,1.0	RPS21,1.0	NOL11,1.0	RPS20,1.0	ITM2A,1.0	RPS23,1.0	RPS24,1.0	HLA-DRB1,1.0	CFD,1.0	GABARAP,1.0	CUTA,1.0	RPL30,1.0	MAGED1,1.0	BEX1,1.0	RPL32,1.0	ARL6IP1,1.0	RPL34,1.0	ICAM3,1.0	MRPL18,1.0	MT1X,1.0	PTTG1IP,1.0	MGST1,1.0	IFIT2,1.0	LIPA,1.0	RPS15,1.0	MT2A,1.0	MRPL3,1.0	RPS18,1.0	PLAC8,1.0	PTDSS1,1.0	TCL1A,1.0	RPS19,1.0	HMOX1,1.0	IER2,1.0	RPL36,1.0	RPL39,1.0	COX1,1.0	RPS11,1.0	RPS13,1.0	LYN,1.0	BTF3,1.0	SEC13,1.0	ANXA2,1.0	NCOA7,1.0	PTGES3,1.0	NMI,1.0	GNL3,1.0	C6ORF62,1.0	NBPF14,1.0	IL1B,1.0	MRPL32,1.0	RAP2B,1.0	FAM101B,1.0	ADI1,1.0	SLTM,1.0	CCNG1,1.0	HLA-DQB1,1.0	PABPC1,1.0	GARS,1.0	TOMM5,1.0	GTF2H2B,1.0	TOMM6,1.0	DAZAP1,1.0	HBB,1.0	HBD,1.0	RPS27L,1.0	ECHS1,1.0	OAZ1,1.0	BMI1,1.0	SNX3,1.0	GAR1,1.0	FCER1A,1.0	CTSG,1.0	HLA-DQA1,1.0	CCT3,1.0	CAP1,1.0	CD52,1.0	CDV3,1.0	MAMDC2,1.0	GCH1,1.0	PGAM1,1.0	MRPS24,1.0	MRPS21,1.0	RPA2,1.0	CREG1,1.0	UBE2E3,1.0	NGFRAP1,1.0	FABP5,1.0	KIT,1.0	SPCS1,1.0	HCLS1,1.0	CKS2,1.0	VMP1,1.0	OAT,1.0	CDKN1B,1.0	NDUFA12,1.0	PTGER4,1.0	NOTCH2NL,1.0	CD5L,1.0	WASIR1,1.0	PRAM1,1.0	TMSB4X,1.0	RNF135,1.0	PSMB8,1.0	PSMB4,1.0	HLA-DPA1,1.0	RAC2,1.0	ENOPH1,1.0	HLA-DMA,1.0	TMEM14C,1.0	C11ORF48,1.0	LMO2,1.0	ANKRD27,1.0	GINS1,1.0	UBE2C,1.0	ACYP1,1.0	GCA,1.0	IGJ,1.0	VCAM1,1.0	ATP1B1,1.0	RPSA,1.0	PNRC2,1.0	PPP1CB,1.0	SDHA,1.0	COPS5,1.0	CXCL10,1.0	MORF4L2,1.0	IFI44L,1.0	MELK,1.0	CXCL12,1.0	GOLGA8H,1.0	BUB1B,1.0	SRSF5,1.0	S100A4,1.0	SNRPG,1.0	ARL8B,1.0	NHP2,1.0	ZCCHC8,1.0	GTF2B,1.0	FAM117A,1.0	MRFAP1,1.0	AHR,1.0	LOC100272216,1.0	LAPTM4B,1.0	BASP1,1.0	LAMP1,1.0	DROSHA,1.0	HMGN3,1.0	MYH10,1.0	OSBPL9,1.0	FANCL,1.0	LRRC47,1.0	HBG2,1.0	GTF3A,1.0	EEF2,1.0	WASH3P,1.0	MAFB,1.0	SDCBP,1.0	GLTSCR2,1.0	MINPP1,1.0	GGCT,1.0	H1F0,1.0	IARS,1.0	ND2,1.0	ERH,1.0	FTL,1.0	ND4,1.0	ND3,1.0	BLVRB,1.0	GLYR1,1.0	LOC100505937,1.0	ATP6V1A,1.0	GMNN,1.0	WASH2P,1.0	PKD1P1,1.0	CSF2RB,1.0	C1ORF54,1.0	TM7SF3,1.0	IGHG2,1.0	NME1-NME2,1.0	UROD,1.0	PIM1,1.0	CYTL1,1.0	LOC100505812,1.0	SAC3D1,1.0	ACTR3,1.0	TIPARP,1.0	POLR3GL,1.0	IRF2BP2,1.0	CBX1,1.0	NFKBIZ,1.0	EDF1,1.0	CLK2,1.0	DNAJC1,1.0	DNAJC8,1.0	NPC2,1.0	TMBIM4,1.0	NDUFS6,1.0	H3F3AP4,1.0	IRF8,1.0	PSMG2,1.0	FAM72D,1.0	PSMG1,1.0	MCM3,1.0	CXCL8,1.0	YWHAG,1.0	AGPAT9,1.0	DDX47,1.0	GTF3C6,1.0	CNRIP1,1.0	PSMD14,1.0	NDUFB5,1.0	LOC100133583,1.0	CKS1B,1.0	MTIF2,1.0	SLC40A1,1.0	DBI,1.0	ADAR,1.0	RPF2,1.0	PDLIM1,1.0	HEBP1,1.0	PSAP,1.0	RPL36A,1.0	MFSD1,1.0	CPXM1,1.0	SMIM15,1.0	NDUFA8,1.0	SMIM19,1.0	RNASET2,1.0	IGLC7,1.0	WASH7P,1.0	NSMCE1,1.0	PRC1,1.0	DLK1,1.0	SOD1,1.0	CECR1,1.0	NAGK,1.0	CLEC2B,1.0	P2RX5,1.0	APOC1,1.0	RAB13,1.0	DAD1,1.0	BOLA3,1.0	SLIRP,1.0	PTX3,1.0	ALDH9A1,1.0	MMADHC,1.0	NOP56,1.0	TPT1,1.0	MRFAP1L1,1.0	PRPS2,1.0	CFAP20,1.0	MIR155HG,1.0	HDAC1,1.0	PLEK,1.0	UHRF1,1.0	YBX1,1.0	HSD17B11,1.0	TNFSF13B,1.0	LYL1,1.0	MIR4435-1HG,1.0	CHCHD7,1.0	CCL4,1.0	CCL3,1.0	POLR2G,1.0	CDIPT,1.0	ZNF721,1.0	
testis seminoma DOID-5842 human GSE8607 sample 622		RPL22,1.0	MX1,1.0	RPL21,1.0	CACNA2D2,1.0	RPL23,1.0	HSPE1,1.0	MTHFD2,1.0	IFI27,1.0	CD9,1.0	ETHE1,1.0	RPL28,1.0	RPL27,1.0	RPL29,1.0	PFN1,1.0	SNORA21,1.0	IFITM3,1.0	RPL11,1.0	IFITM1,1.0	RPL10,1.0	GUSBP11,1.0	RPL12,1.0	ASAH1,1.0	ACTB,1.0	DPYSL2,1.0	GTF2IP1,1.0	IFI16,1.0	STOM,1.0	S100A13,1.0	RPL14,1.0	RPL17,1.0	RPL19,1.0	B2M,1.0	RPL18,1.0	ZNF146,1.0	GABARAPL1,1.0	XBP1,1.0	MIF,1.0	HLA-C,1.0	HLA-A,1.0	TSPY3,1.0	HLA-F,1.0	VAMP8,1.0	RPS28,1.0	RPL27A,1.0	SERPING1,1.0	RPS21,1.0	RPS23,1.0	RPS24,1.0	SET,1.0	RPL5,1.0	RPL6,1.0	RPL31,1.0	PHB2,1.0	RPL4,1.0	RPL30,1.0	ANP32B,1.0	RPL35,1.0	RPL34,1.0	TXN,1.0	ENO1,1.0	RPL9,1.0	IFI30,1.0	RPL7,1.0	LIPA,1.0	RPL8,1.0	RPS16,1.0	RPS15,1.0	SOX4,1.0	RPS18,1.0	RPS17,1.0	TCL1A,1.0	RPS19,1.0	RPSAP58,1.0	PRDX1,1.0	RPL37,1.0	IER2,1.0	APOE,1.0	RPS10,1.0	RPL38,1.0	RPS12,1.0	PROM1,1.0	RPS14,1.0	RPS13,1.0	TPI1,1.0	JUP,1.0	TUBB,1.0	FN1,1.0	GNB2L1,1.0	LYZ,1.0	NME2,1.0	PTMA,1.0	COL3A1,1.0	TUBB2B,1.0	ANXA2P3,1.0	STRAP,1.0	ARPC1B,1.0	ADIPOR2,1.0	POU5F1P3,1.0	LDHB,1.0	C1QBP,1.0	MLEC,1.0	CTSH,1.0	TIMP1,1.0	RPS15A,1.0	RPS27A,1.0	CLIC1,1.0	TEAD4,1.0	CTSC,1.0	IGHA1,1.0	CCT3,1.0	CD53,1.0	CD52,1.0	PARP1,1.0	LAPTM5,1.0	BGN,1.0	CNPY2,1.0	LOC100290036,1.0	COL4A1,1.0	COL4A2,1.0	NDUFAB1,1.0	APEX1,1.0	HLA-DPB1,1.0	TCEA1,1.0	SMAGP,1.0	ZNF217,1.0	IGHM,1.0	GRN,1.0	RPLP0,1.0	RPLP2,1.0	RPLP1,1.0	GSTP1,1.0	CENPA,1.0	UNG,1.0	CRIP1,1.0	TUBA1A,1.0	TMSB4X,1.0	TUBA1B,1.0	PSMB4,1.0	CXCR4,1.0	ENC1,1.0	GPNMB,1.0	HLA-DPA1,1.0	RAC1,1.0	CCT8,1.0	TFAP2C,1.0	CD74,1.0	UBE2C,1.0	RPS8,1.0	RPS9,1.0	RPS6,1.0	RPS7,1.0	IGJ,1.0	MSH2,1.0	TYROBP,1.0	PPIA,1.0	PLOD1,1.0	TRAC,1.0	CDK2AP1,1.0	SNRPF,1.0	ERP29,1.0	SNRPG,1.0	FKBP4,1.0	PPIB,1.0	SNRPB,1.0	NSMAF,1.0	TOMM20,1.0	FBL,1.0	LAPTM4B,1.0	PDPN,1.0	CCND2,1.0	IGKC,1.0	RPS5,1.0	RPS2,1.0	RPS3,1.0	MICB,1.0	NONO,1.0	ISG15,1.0	EEF2,1.0	PGD,1.0	SDCBP,1.0	DDOST,1.0	GGCT,1.0	NCL,1.0	CDC42EP4,1.0	FTL,1.0	ACTG1,1.0	SLC2A3,1.0	SAT1,1.0	UQCRH,1.0	IGHG4,1.0	EEF1B2,1.0	NME1-NME2,1.0	UBD,1.0	PIM2,1.0	EIF4EBP2,1.0	PIM1,1.0	GPX1,1.0	CBX3,1.0	MSN,1.0	LOC100510519,1.0	TXNRD1,1.0	RPL13A,1.0	PTPN12,1.0	HMGA1,1.0	ETV5,1.0	LCP1,1.0	EEF1G,1.0	ALPL,1.0	HLA-DRA,1.0	MCM6,1.0	FBP1,1.0	CYAT1,1.0	CXCL9,1.0	SLC25A3,1.0	YWHAB,1.0	LOC100133583,1.0	LAMC1,1.0	LMNB1,1.0	ADAR,1.0	HSPB1,1.0	PTBP1,1.0	EMG1,1.0	MDK,1.0	LASP1,1.0	PSAP,1.0	RPL36A,1.0	PGK1,1.0	MCL1,1.0	YWHAH,1.0	LOC642817,1.0	DSP,1.0	NDUFA1,1.0	RPL23A,1.0	GIP,1.0	SOD1,1.0	APOC1,1.0	EIF3K,1.0	P4HB,1.0	EIF3D,1.0	SLC25A6,1.0	EIF3B,1.0	GAPDH,1.0	TPT1,1.0	EIF4A1,1.0	HIST1H2BK,1.0	HSP90AB1,1.0	HIST1H2BL,1.0	RPL10A,1.0	HSPD1,1.0	ATP5G3,1.0	PPM1H,1.0	RPS4X,1.0	RBM3,1.0	RNPEP,1.0	UPP1,1.0	RPL18AP3,1.0	HNRNPA1,1.0	
Tendonopathy 971 human GSE26051 sample 470		LUM,1.0	RPL21,1.0	RPL24,1.0	STARD9,1.0	RPL23,1.0	DKK3,1.0	COL1A2,1.0	MYL6,1.0	COL1A1,1.0	HNRNPK,1.0	SCD,1.0	MARCKS,1.0	MGP,1.0	LOC100508591,1.0	CD9,1.0	ZC3H11A,1.0	VIM,1.0	ZSCAN29,1.0	MYL9,1.0	NBL1,1.0	CALM2,1.0	MXRA5,1.0	CDO1,1.0	CALM1,1.0	RPL11,1.0	KDELR2,1.0	TAGLN,1.0	SERPINE1,1.0	COL12A1,1.0	TSIX,1.0	MYL12B,1.0	ACTB,1.0	DPYSL2,1.0	RPL17,1.0	RPL19,1.0	S100A10,1.0	EGR1,1.0	FZD1,1.0	JAG1,1.0	ZRANB2,1.0	PRR11,1.0	RPL41,1.0	HLA-C,1.0	C9ORF64,1.0	RPS14P3,1.0	RPL27A,1.0	FAT1,1.0	MEIS3P1,1.0	HNRNPA1L2,1.0	RPS25,1.0	ATF4,1.0	RPL5,1.0	RPL6,1.0	SPARC,1.0	RPL3,1.0	RPL30,1.0	RPL32,1.0	TXN,1.0	PTTG1IP,1.0	TWIST1,1.0	PALM2-AKAP2,1.0	RPL9,1.0	HIF1A,1.0	RPL7,1.0	EPS8,1.0	RPL8,1.0	RPS16,1.0	RPS15,1.0	LGALS3,1.0	RPS18,1.0	GNG10,1.0	GJA1,1.0	LGALS1,1.0	EPB41L2,1.0	CRTAC1,1.0	FTH1,1.0	ARL6IP5,1.0	RPL39,1.0	PNO1,1.0	RPS11,1.0	RPS13,1.0	RHOA,1.0	ANXA1,1.0	SEC13,1.0	ANXA2,1.0	COLCA1,1.0	ANXA4,1.0	ANXA5,1.0	H3F3B,1.0	EMP1,1.0	NBPF11,1.0	FN1,1.0	NBPF10,1.0	NBPF15,1.0	TMEFF2,1.0	NSA2,1.0	PTMA,1.0	COL3A1,1.0	PXDN,1.0	COPG1,1.0	CALU,1.0	GARS,1.0	AARS,1.0	DDR2,1.0	COL18A1,1.0	CLIC4,1.0	ABHD2,1.0	PEA15,1.0	AEBP1,1.0	IQGAP1,1.0	LDHA,1.0	RAP1B,1.0	HLTF,1.0	CSRP1,1.0	LOC100288069,1.0	CTSK,1.0	TIMP2,1.0	SPTBN1,1.0	RAB6C,1.0	DYNC1I2,1.0	CLIC1,1.0	YTHDF1,1.0	CAP1,1.0	PGAM1,1.0	AKR1C2,1.0	AKR1C1,1.0	PET100,1.0	FOS,1.0	SULF1,1.0	LIMA1,1.0	FKBP1A,1.0	TJP1,1.0	COL4A1,1.0	HNRNPA2B1,1.0	HNRNPH1,1.0	COL4A2,1.0	CANX,1.0	LINC00623,1.0	AIDA,1.0	ANGPTL2,1.0	VMP1,1.0	LRRC15,1.0	CD63,1.0	RPLP0,1.0	GDI2,1.0	RPLP2,1.0	NOTCH2NL,1.0	FSTL1,1.0	ADIRF,1.0	TUBA1A,1.0	TMSB4X,1.0	TUBA1C,1.0	TUBA1B,1.0	GPNMB,1.0	OPHN1,1.0	TMEM47,1.0	SPIN1,1.0	RPS8,1.0	FBXW12,1.0	PRRX1,1.0	TPM4,1.0	RPS6,1.0	TPM2,1.0	RPS7,1.0	GOLM1,1.0	HUWE1,1.0	CRIM1,1.0	MUC3A,1.0	PPP1CB,1.0	ACTA2-AS1,1.0	EEF1A1,1.0	PPIA,1.0	COL5A2,1.0	TP53I3,1.0	LOC91548,1.0	COL5A1,1.0	DNAJB11,1.0	XIST,1.0	TGFBI,1.0	S100A6,1.0	CDK2AP1,1.0	RPL13AP6,1.0	SRSF9,1.0	GALNT15,1.0	FAM35A,1.0	SRSF2,1.0	FAM129A,1.0	TNC,1.0	MRFAP1,1.0	ASAP2,1.0	TMEM241,1.0	HSP90B1,1.0	NDRG1,1.0	TOMM22,1.0	PTENP1,1.0	CTGF,1.0	LAPTM4A,1.0	TUBB6,1.0	BASP1,1.0	TCEAL4,1.0	CFL1,1.0	CAPN2,1.0	SPP1,1.0	HMGN3,1.0	MYH11,1.0	HMGN1,1.0	HMGN2,1.0	PDIA4,1.0	PDIA3,1.0	POSTN,1.0	SLC38A2,1.0	IGFBP5,1.0	IGFBP4,1.0	SHFM1,1.0	IGFBP3,1.0	DSTN,1.0	MIR21,1.0	LOC399491,1.0	H1F0,1.0	NACA,1.0	COL6A3,1.0	ARPC2,1.0	MATN2,1.0	MALAT1,1.0	LOC100507328,1.0	ND2,1.0	FTL,1.0	FBN1,1.0	VCL,1.0	PFKFB3,1.0	NOTCH3,1.0	LOC100505937,1.0	DDX5,1.0	DPT,1.0	RASEF,1.0	ACTG1,1.0	SRP14,1.0	PKD1P1,1.0	LRRC37A4P,1.0	CNN3,1.0	EEF1B2,1.0	RSPH10B2,1.0	PODXL,1.0	CALD1,1.0	RGS2,1.0	HNRNPDL,1.0	TXNDC5,1.0	IGFBP7,1.0	TMSB10,1.0	EDIL3,1.0	CD99,1.0	ITGA5,1.0	HSPA8,1.0	CAV1,1.0	HNRNPA1P10,1.0	LOC100505608,1.0	FKSG49,1.0	RPL13A,1.0	CBX1,1.0	NFKBIZ,1.0	RPS3A,1.0	MMP9,1.0	ACTA2,1.0	OGN,1.0	RCN1,1.0	H3F3AP4,1.0	EEF1G,1.0	SERINC1,1.0	RTN4,1.0	SLC25A3,1.0	YWHAE,1.0	SHC1,1.0	COL14A1,1.0	ILK,1.0	SMG1P3,1.0	LAMC1,1.0	HMGB1,1.0	NREP,1.0	TREM1,1.0	ZMPSTE24,1.0	DPP4,1.0	LBH,1.0	SEP15,1.0	SARAF,1.0	EIF4H,1.0	TMEM30A,1.0	H2AFZ,1.0	DYNLT3,1.0	RPL23A,1.0	YWHAZ,1.0	TBX5,1.0	KLHL42,1.0	DNAJA1,1.0	ASPN,1.0	TWSG1,1.0	EVI2A,1.0	GREM1,1.0	PALLD,1.0	DAAM2,1.0	DDIT4,1.0	OCIAD1,1.0	EIF3E,1.0	GAPDH,1.0	PXYLP1,1.0	PFKP,1.0	TPT1,1.0	EEF1A1P9,1.0	ITGB1,1.0	LINC00341,1.0	MEA1,1.0	C1S,1.0	LOC100506828,1.0	LOC100510649,1.0	DNM3OS,1.0	THBS3,1.0	THBS2,1.0	SGCE,1.0	PSD3,1.0	SUMO2,1.0	NPIPA1,1.0	ZNF721,1.0	CTHRC1,1.0	
Adenoma C0001430 human GSE8514 sample 294		STARD7,1.0	RPL22,1.0	LOC100286909,1.0	RPL21,1.0	RPL23,1.0	HPCAL1,1.0	HSPE1,1.0	MGP,1.0	IFI27,1.0	SOAT1,1.0	RPL26,1.0	HSPA1A,1.0	PSMC1,1.0	MT1H,1.0	RPL27,1.0	MYL9,1.0	PFN1,1.0	MT1E,1.0	ZNF275,1.0	IFITM3,1.0	TAGLN,1.0	TESK1,1.0	KIAA1210,1.0	UQCR11,1.0	DCAF6,1.0	RPS4Y1,1.0	RPL36AL,1.0	VPREB3,1.0	SPOCK1,1.0	MEST,1.0	FDFT1,1.0	MT1HL1,1.0	SIAH2,1.0	USMG5,1.0	TMA7,1.0	HLA-A,1.0	COX7A2L,1.0	FTH1P5,1.0	RPS27,1.0	RPS14P3,1.0	POR,1.0	RPL27A,1.0	KLHDC8B,1.0	PSME2,1.0	RPS21,1.0	HOXB2,1.0	PSME1,1.0	CYSTM1,1.0	RPS23,1.0	RPS25,1.0	RPS24,1.0	GABARAP,1.0	CUTA,1.0	RPL31,1.0	RPL35,1.0	RPL34,1.0	MT1X,1.0	RPL9,1.0	HIF1A,1.0	RPL8,1.0	RPS15,1.0	MT2A,1.0	RPS17,1.0	LGALS1,1.0	C14ORF2,1.0	FDXR,1.0	PDE2A,1.0	RPL36,1.0	COX3,1.0	RPL39,1.0	TMEM200A,1.0	COX2,1.0	COX1,1.0	FAM19A4,1.0	ANXA5,1.0	SSR4,1.0	ANXA6,1.0	MLF2,1.0	CS,1.0	MZT2A,1.0	NME7,1.0	CYP11B2,1.0	PABPC3,1.0	ALDOA,1.0	GPI,1.0	C11ORF31,1.0	RAB5C,1.0	COX7B,1.0	DAZAP1,1.0	PTPRO,1.0	HBB,1.0	SDC4,1.0	AEBP1,1.0	RPS27L,1.0	MRPL33,1.0	HINT1,1.0	MC2R,1.0	UGCG,1.0	LDHA,1.0	SEC61G,1.0	TIMP3,1.0	RPS15A,1.0	RPS27A,1.0	CTSD,1.0	NQO2,1.0	ATP6V0E1,1.0	DYNLL1,1.0	BCAP31,1.0	PGAM1,1.0	GSTO1,1.0	QPCT,1.0	TOMM34,1.0	PSMA6,1.0	TMEM158,1.0	LOC100505584,1.0	NDUFAB1,1.0	CYP21A2,1.0	CD63,1.0	RNASEK,1.0	GBE1,1.0	NDUFA11,1.0	FAM127A,1.0	TMEM147,1.0	TUBA1C,1.0	DNER,1.0	OPHN1,1.0	RSPO3,1.0	AP3S1,1.0	MDH1,1.0	RPS9,1.0	EPDR1,1.0	HSD3B2,1.0	C1ORF122,1.0	ATP1B3,1.0	ATP1B1,1.0	APOA1BP,1.0	EEF1A2,1.0	COPRS,1.0	PCP4,1.0	TMEM258,1.0	RAB38,1.0	UQCRQ,1.0	WBP1L,1.0	LY6E,1.0	CIB1,1.0	IFI6,1.0	ATP1A1,1.0	COX6A1,1.0	CTGF,1.0	LAMP5,1.0	CDH2,1.0	NPTX2,1.0	WFS1,1.0	IGFBP6,1.0	SLC9A3R1,1.0	SDCBP,1.0	HOPX,1.0	SELM,1.0	CLRN1,1.0	SMS,1.0	MALAT1,1.0	ND2,1.0	TPP1,1.0	ERH,1.0	FTL,1.0	ND3,1.0	CPB1,1.0	ATP6,1.0	FAM107B,1.0	ACTG1,1.0	STK19,1.0	HTRA1,1.0	COX7A1,1.0	SAT2,1.0	COX7A2,1.0	UQCRH,1.0	FAM150B,1.0	TXNDC5,1.0	IGFBP7,1.0	ATP6V1F,1.0	AP2M1,1.0	KCNJ5,1.0	GPX1,1.0	GPX3,1.0	VDR,1.0	CBX4,1.0	RHBDD2,1.0	C10ORF11,1.0	MT3,1.0	RPS3A,1.0	DAB2,1.0	NPC2,1.0	NDUFS5,1.0	LOC100287927,1.0	KCNK3,1.0	CYAT1,1.0	SERINC5,1.0	YWHAG,1.0	ATP5L,1.0	NDUFB1,1.0	SNORD114-3,1.0	ATP5H,1.0	ATP5E,1.0	RPL36A,1.0	UQCRFS1,1.0	C2ORF40,1.0	TIMM8B,1.0	DYNLT3,1.0	NDUFA4,1.0	TSTD1,1.0	RPL35A,1.0	NDUFA1,1.0	SUGCT,1.0	PKM,1.0	PFKM,1.0	VDAC2,1.0	STUB1,1.0	UBA52,1.0	PFDN5,1.0	NACAP1,1.0	GAPDH,1.0	MTCH1,1.0	SLC47A1,1.0	ACADVL,1.0	COL15A1,1.0	TSPAN13,1.0	HSD17B10,1.0	FAM166B,1.0	HNRNPA3,1.0	
Nephrolithiasis C0392525 mouse GSE10162 sample 187		EGF,1.0	TMEM52B,1.0	GM3150,1.0	CIDEB,1.0	SLC51A,1.0	H2-AA,1.0	SLC5A8,1.0	DEPDC1B,1.0	LAP3,1.0	SPINT2,1.0	LOC100505088,1.0	CD9,1.0	POLR3E,1.0	ETHE1,1.0	CALM2,1.0	PFN1,1.0	HSPA1B,1.0	TMEM87A,1.0	ENPEP,1.0	CALML4,1.0	RNASET2B,1.0	ACTB,1.0	NUAK2,1.0	GNG5,1.0	RPL15,1.0	RPL17,1.0	SEPHS2,1.0	RPL19,1.0	EGR1,1.0	JUND,1.0	NAPSA,1.0	H2-EB1,1.0	SLC6A18,1.0	SERPINF2,1.0	GM10335,1.0	GADD45G,1.0	SLC6A13,1.0	HNF1B,1.0	PDZK1,1.0	NR2F6,1.0	CMBL,1.0	OCEL1,1.0	COPZ1,1.0	SQLE,1.0	ATP4A,1.0	RPS29,1.0	MEP1B,1.0	FAT1,1.0	MEP1A,1.0	FBXL5,1.0	RPL6,1.0	RPL4,1.0	ENO1B,1.0	RPL34,1.0	WFDC2,1.0	RPL9,1.0	C2,1.0	RPL8,1.0	TNS1,1.0	APOM,1.0	AKR1C21,1.0	CDK5RAP1,1.0	A730098P11RIK,1.0	IER3,1.0	CDR2,1.0	GSTM5,1.0	LYPLA2,1.0	JUN,1.0	DUSP1,1.0	SLC10A2,1.0	TSC22D1,1.0	H3F3B,1.0	GNB2L1,1.0	RHOB,1.0	CLDN10,1.0	CYP2J13,1.0	FXYD2,1.0	ABHD1,1.0	SLC44A4,1.0	BTG2,1.0	ACY3,1.0	MRPS12,1.0	SDC4,1.0	SLC7A13,1.0	PTH1R,1.0	UMOD,1.0	NEDD8,1.0	KLK1B9,1.0	LDHD,1.0	LDHB,1.0	SULT1C2,1.0	LDHA,1.0	BABAM1,1.0	CSRP2,1.0	RRAS2,1.0	VPS8,1.0	C1QBP,1.0	MAP7,1.0	HAO2,1.0	PLLP,1.0	1700011H14RIK,1.0	CAP1,1.0	MDH2,1.0	TMEM176A,1.0	AADAT,1.0	CLUH,1.0	1200016E24RIK,1.0	DYNLT1A,1.0	TMEM176B,1.0	SUSD2,1.0	FOS,1.0	FAM213B,1.0	COL4A1,1.0	SPCS3,1.0	COL4A3,1.0	COL4A4,1.0	TACC2,1.0	L2HGDH,1.0	LOC100503721,1.0	TMEM229A,1.0	SLC22A22,1.0	MSRB1,1.0	ERRFI1,1.0	AHCY,1.0	RPLP2,1.0	GM10268,1.0	RPLP1,1.0	GDPD3,1.0	PEPD,1.0	GM10260,1.0	TMSB4X,1.0	ACADM,1.0	GM6788,1.0	SLC17A3,1.0	MFSD2A,1.0	CAR4,1.0	CAR3,1.0	CD74,1.0	PHYH,1.0	HSD3B6,1.0	SLC16A2,1.0	OAZ1-PS,1.0	HSD3B2,1.0	SDHC,1.0	CNIH1,1.0	LY6A,1.0	RNF183,1.0	ERP29,1.0	YPEL3,1.0	TRABD2B,1.0	UGT1A10,1.0	ALDH1L1,1.0	SLC1A1,1.0	HAAO,1.0	RPS6-PS4,1.0	MRFAP1,1.0	PEBP1,1.0	CLU,1.0	CNDP1,1.0	HBB-B1,1.0	NDRG1,1.0	CMIP,1.0	NT5E,1.0	IYD,1.0	ZFP36,1.0	PIPOX,1.0	GPC4,1.0	RPS5,1.0	PMPCB,1.0	SPP1,1.0	ACSS2,1.0	CCDC142,1.0	HMGN1,1.0	TTC36,1.0	DNAJC12,1.0	MED28,1.0	IGSF11,1.0	PRPF8,1.0	STK25,1.0	RHEB,1.0	AMACR,1.0	FAM151A,1.0	DDAH1,1.0	CDH16,1.0	BLVRA,1.0	CSF1R,1.0	TXN2,1.0	UBIAD1,1.0	PECR,1.0	ACTG1,1.0	HTRA1,1.0	LOC100048552,1.0	NR4A1,1.0	IGF1R,1.0	AKR7A5,1.0	UBC,1.0	RPL17-PS10,1.0	UGT3A2,1.0	PIM3,1.0	UGT3A1,1.0	THEM7,1.0	CYC1,1.0	GGT1,1.0	MFAP3L,1.0	KL,1.0	ABCC4,1.0	DGCR2,1.0	UGT2B37,1.0	HMGCS1,1.0	MSN,1.0	INMT,1.0	BICC1,1.0	NIPSNAP1,1.0	CYB5A,1.0	HAX1,1.0	NFKBIA,1.0	RPGRIP1,1.0	TNFRSF21,1.0	LPIN1,1.0	DNASE1,1.0	TMIGD1,1.0	CES1F,1.0	GM5526,1.0	KCNK5,1.0	IDI1,1.0	TMEM254A,1.0	SLC3A1,1.0	CLCNKB,1.0	HBA-A2,1.0	2700029M09RIK,1.0	CALB1,1.0	RDH10,1.0	ME1,1.0	GM8225,1.0	TSTD2,1.0	CYP4B1,1.0	NDUFA1,1.0	RPL23A,1.0	FH1,1.0	SELENBP1,1.0	PKM,1.0	DEFB29,1.0	DDIT4,1.0	RPS3A1,1.0	SARDH,1.0	CPTP,1.0	MET,1.0	VDAC2,1.0	UBA52,1.0	CEBPB,1.0	SLC47A1,1.0	SEC23B,1.0	H2-T23,1.0	GM7120,1.0	ITGB6,1.0	ALAS1,1.0	FHL1,1.0	TREH,1.0	SEMA3G,1.0	RPL10A,1.0	HSD17B11,1.0	CLCN3,1.0	PTER,1.0	ALDH2,1.0	MAT2A,1.0	SUMO3,1.0	2210011C24RIK,1.0	CRYM,1.0	POLR2K,1.0	RPL7A,1.0	
Dermatomyositis C0011633 human GSE5370 sample 334		RBFOX1,1.0	ATP6V1E1,1.0	STARD7,1.0	MX1,1.0	RPL24,1.0	CNBP,1.0	RSAD2,1.0	GTPBP8,1.0	C20ORF24,1.0	PSMB9,1.0	MYL1,1.0	LAP3,1.0	MYL2,1.0	KARS,1.0	IFI27,1.0	FEZ2,1.0	PSMC2,1.0	HSPA1A,1.0	PSMC1,1.0	ASB8,1.0	MT1H,1.0	EIF1B,1.0	MT1E,1.0	OPTN,1.0	RAN,1.0	HSPA1B,1.0	IFITM2,1.0	IFITM3,1.0	IFITM1,1.0	TAGLN,1.0	RPL12,1.0	ATP5A1,1.0	GLRX,1.0	UBE2L6,1.0	RPL36AL,1.0	SNRPD3,1.0	GNG5,1.0	PSMD6,1.0	IFI16,1.0	PSMD4,1.0	RPL15,1.0	RPL14,1.0	PSMD2,1.0	GBP1,1.0	SF3B1,1.0	B2M,1.0	MT1HL1,1.0	GABARAPL3,1.0	GABARAPL2,1.0	RPL41,1.0	HLA-DRB5,1.0	TNNC2,1.0	PLA2G4C,1.0	CAMLG,1.0	HLA-C,1.0	TMA7,1.0	HLA-A,1.0	HLA-B,1.0	IFI44,1.0	HLA-E,1.0	PARP12,1.0	MYLPF,1.0	PLSCR1,1.0	JTB,1.0	TNNT3,1.0	SPATS2L,1.0	PSME2,1.0	RPS21,1.0	PSME1,1.0	RPS23,1.0	RPS25,1.0	ATF4,1.0	HLA-DRB1,1.0	RPL5,1.0	RPL6,1.0	CFD,1.0	CUTA,1.0	RNH1,1.0	RPL3,1.0	RPL4,1.0	RPL30,1.0	SCHIP1,1.0	MT1X,1.0	C14ORF166,1.0	ENO3,1.0	IFI30,1.0	VPS26A,1.0	IFIT1,1.0	MYLK,1.0	IFIT3,1.0	CYB5R3,1.0	ART3,1.0	RPS15,1.0	MT2A,1.0	PRDX6,1.0	RPS18,1.0	RPS19,1.0	PRDX1,1.0	TSPAN8,1.0	HOXC6,1.0	GLUL,1.0	RPS12,1.0	SLC19A2,1.0	ZBED5,1.0	SRP9,1.0	BLCAP,1.0	MYBPC2,1.0	WARS,1.0	ANXA2,1.0	BTN3A2,1.0	PTGES3,1.0	TSC22D1,1.0	ATPIF1,1.0	NCOA4,1.0	AMPD1,1.0	HBA1,1.0	NBPF10,1.0	NBPF15,1.0	UBE2G1,1.0	LYZ,1.0	SCNM1,1.0	KBTBD2,1.0	PAM,1.0	ACTR10,1.0	ALDOA,1.0	TOMM6,1.0	RRAD,1.0	HBB,1.0	RPN2,1.0	HBD,1.0	RPS27L,1.0	OAZ1,1.0	LDHB,1.0	CSRP3,1.0	RAP1B,1.0	CTSL,1.0	ANKRD2,1.0	CTSC,1.0	CCT4,1.0	ADIPOQ,1.0	STAT1,1.0	MDH2,1.0	PLIN1,1.0	CLUH,1.0	GSTO1,1.0	AKR1C1,1.0	CREG1,1.0	PSMA6,1.0	FABP4,1.0	COL4A1,1.0	PSMA4,1.0	NGFRAP1,1.0	SPCS1,1.0	LOC100505584,1.0	PSMA3,1.0	NDUFAB1,1.0	SAA2,1.0	TACC2,1.0	CARS2,1.0	MSRB2,1.0	OAT,1.0	RPLP0,1.0	CAB39,1.0	NOTCH2NL,1.0	XPO1,1.0	PSMB8,1.0	PSMB5,1.0	TUBA1B,1.0	STBD1,1.0	PSMB1,1.0	MIR22HG,1.0	RAC1,1.0	CCT8,1.0	CCT7,1.0	JAK1,1.0	CKM,1.0	RARRES3,1.0	ZBTB16,1.0	KLHDC2,1.0	DEFA3,1.0	TAP1,1.0	ATP1B3,1.0	HUWE1,1.0	ATP1B1,1.0	RPSA,1.0	PNRC2,1.0	TUBA4A,1.0	KLHL21,1.0	CXCL10,1.0	MORF4L1,1.0	MORF4L2,1.0	IFI44L,1.0	PPIA,1.0	XIST,1.0	FAU,1.0	CAPZA1,1.0	PMP22,1.0	SNRPG,1.0	YPEL5,1.0	S100A9,1.0	S100A8,1.0	DAP3,1.0	ODC1,1.0	PARK7,1.0	ATP1A2,1.0	FOXO3,1.0	LAMP1,1.0	SLN,1.0	FLNC,1.0	RPS3,1.0	HMGN3,1.0	PCNT,1.0	HMGN2,1.0	LRRC47,1.0	TRAPPC8,1.0	HBG2,1.0	ARID5B,1.0	ISG15,1.0	TBCA,1.0	SDCBP,1.0	GLTSCR2,1.0	DUSP22,1.0	SELL,1.0	IARS,1.0	FTL,1.0	BLVRB,1.0	MYF6,1.0	VCL,1.0	PFKFB3,1.0	MYOM1,1.0	COX17,1.0	DDX1,1.0	ACTG1,1.0	SRP14,1.0	SAT1,1.0	UQCRH,1.0	EEF1B2,1.0	SESN1,1.0	RGS2,1.0	NARS,1.0	EIF3CL,1.0	IGFBP7,1.0	TMSB10,1.0	MOAP1,1.0	GPX1,1.0	COA3,1.0	REXO2,1.0	VBP1,1.0	TXNL1,1.0	HNRNPA1P10,1.0	CBX1,1.0	HSPA2,1.0	NDUFC2,1.0	NDUFC1,1.0	NFKBIA,1.0	ACTA2,1.0	ACTA1,1.0	EEF1D,1.0	SYNPO2L,1.0	RPL37A,1.0	NDUFS6,1.0	NDUFS5,1.0	FAM96B,1.0	PECAM1,1.0	PSMG2,1.0	MYH7,1.0	PSMD11,1.0	NNMT,1.0	GMPR,1.0	NDUFB2,1.0	HMGB2,1.0	ADAR,1.0	HSPB1,1.0	PDLIM1,1.0	FYCO1,1.0	FCGR3B,1.0	MB,1.0	MKNK2,1.0	SARAF,1.0	EIF4H,1.0	METTL17,1.0	H2AFZ,1.0	NDUFA6,1.0	ADSL,1.0	NDUFA1,1.0	RPL23A,1.0	CIRBP,1.0	IMPDH2,1.0	EIF3H,1.0	SLIRP,1.0	MNDA,1.0	EIF3G,1.0	DYNLT1,1.0	ALDH9A1,1.0	SLC25A5,1.0	EIF3B,1.0	GAPDH,1.0	TPT1,1.0	MTCH1,1.0	EEF1A1P9,1.0	CEBPB,1.0	NXN,1.0	TM2D3,1.0	C1S,1.0	DDX21,1.0	ETFA,1.0	TTN,1.0	ATP5G2,1.0	NGRN,1.0	RPS4X,1.0	CKMT2,1.0	SGCG,1.0	CAND2,1.0	ALDH2,1.0	SUMO3,1.0	TNNI2,1.0	CDIPT,1.0	TRIM22,1.0	NPTN,1.0	HNRNPA1,1.0	
invasive ductal carcinoma DOID-3008 human GSE21422 sample 606		MED1,1.0	HN1,1.0	HSPE1,1.0	C20ORF24,1.0	COL1A2,1.0	COL1A1,1.0	SFRP2,1.0	GPR160,1.0	LAP3,1.0	SPINT2,1.0	IFI27,1.0	HSPA1A,1.0	RPL28,1.0	PFN2,1.0	CALM2,1.0	MXRA5,1.0	PFN1,1.0	MT1E,1.0	RAN,1.0	HSPA1B,1.0	KDELR2,1.0	CRABP2,1.0	CALML5,1.0	DCAF6,1.0	TOB1,1.0	MUC1,1.0	ACTB,1.0	GNG5,1.0	SNRPD2,1.0	PSMD3,1.0	S100A16,1.0	MAL2,1.0	SEPHS2,1.0	RPL19,1.0	B2M,1.0	MAGEA6,1.0	S100A11,1.0	COX8A,1.0	XBP1,1.0	HLA-DRB5,1.0	HLA-J,1.0	COMMD3,1.0	MIF,1.0	HLA-C,1.0	HLA-A,1.0	SUCO,1.0	HLA-B,1.0	FTH1P5,1.0	MLLT11,1.0	VAMP8,1.0	PPP1R1B,1.0	JTB,1.0	SDC1,1.0	PSME2,1.0	TAGLN2,1.0	PPT1,1.0	PTPLAD1,1.0	TSPYL5,1.0	HLA-DRB1,1.0	RPL30,1.0	MAGED1,1.0	PTTG1IP,1.0	ATP5C1,1.0	GATA3,1.0	HIF1A,1.0	IFI30,1.0	PRDX4,1.0	MT2A,1.0	MRPL3,1.0	SCGB1D2,1.0	PRDX1,1.0	FTH1,1.0	COX2,1.0	COX1,1.0	CGA,1.0	IER3,1.0	CTSB,1.0	SRP9,1.0	LYPLA1,1.0	PTGES3,1.0	H3F3B,1.0	TUBB,1.0	SSR4,1.0	FN1,1.0	COX6C,1.0	LYZ,1.0	NME1,1.0	GPRC5A,1.0	IGLJ3,1.0	COL3A1,1.0	KRT19,1.0	KRT18,1.0	CEACAM6,1.0	PABPC3,1.0	UFC1,1.0	PABPC1,1.0	TFF1,1.0	ALDOA,1.0	CD24,1.0	TOMM6,1.0	ARF4,1.0	SERPINA3,1.0	HIST2H2AA4,1.0	DDR1,1.0	TRAM1,1.0	RPN2,1.0	SDC4,1.0	CLTC,1.0	OAZ1,1.0	EPCAM,1.0	LDHA,1.0	SEC61G,1.0	COL10A1,1.0	SSR2,1.0	TIMP1,1.0	HLA-DQA1,1.0	NQO1,1.0	TPD52,1.0	CCT3,1.0	CAP1,1.0	DYNLL1,1.0	STAT1,1.0	MDH2,1.0	PGAM1,1.0	MRPS23,1.0	WWP1,1.0	LAPTM5,1.0	HSBP1,1.0	SULF1,1.0	PSMA6,1.0	TM9SF2,1.0	NDUFAB1,1.0	VMP1,1.0	OAT,1.0	RPLP0,1.0	C17ORF58,1.0	CRIP1,1.0	HERPUD1,1.0	TMSB4X,1.0	TUBA1C,1.0	HLA-DMB,1.0	TUBA1B,1.0	PSMB4,1.0	RNF139,1.0	CXCR4,1.0	AGR3,1.0	HLA-DPA1,1.0	STRA13,1.0	AGR2,1.0	RARRES1,1.0	CD74,1.0	RARRES3,1.0	ATP1B1,1.0	APOA1BP,1.0	AGT,1.0	IGK,1.0	COPS5,1.0	CXCL10,1.0	MORF4L2,1.0	PPIA,1.0	TMEM258,1.0	COL5A2,1.0	BAMBI,1.0	CDK2AP1,1.0	SNRPG,1.0	SNRPE,1.0	PPIB,1.0	SNRPB,1.0	S100A9,1.0	NHP2,1.0	S100A8,1.0	PCNA,1.0	DAP3,1.0	CASC3,1.0	IFI6,1.0	EGFR,1.0	BZW2,1.0	BZW1,1.0	COX6A1,1.0	LAPTM4B,1.0	CDH1,1.0	IGKC,1.0	CFL1,1.0	SLC39A6,1.0	RBBP7,1.0	RPS2,1.0	SPP1,1.0	HMGN1,1.0	HMGN2,1.0	KPNA2,1.0	HIST1H2AC,1.0	POSTN,1.0	SLC38A1,1.0	ATP6V0B,1.0	OST4,1.0	DSTN,1.0	LSM1,1.0	ISG15,1.0	NAT1,1.0	MIR21,1.0	TBCA,1.0	C1ORF43,1.0	SLC9A3R1,1.0	PDIA6,1.0	GGCT,1.0	ARPC3,1.0	IGLV1-36,1.0	ND2,1.0	ERH,1.0	FTL,1.0	LOC100505937,1.0	CRISP3,1.0	DDX5,1.0	CPB1,1.0	LGALS3BP,1.0	ACTG1,1.0	TACSTD2,1.0	SAT1,1.0	UQCRH,1.0	IGHG2,1.0	NME1-NME2,1.0	RGS1,1.0	UBC,1.0	UBB,1.0	TMSB10,1.0	GALNT7,1.0	SRGN,1.0	HSP90AA1,1.0	GLYATL2,1.0	CBX4,1.0	HSPA5,1.0	HSPA8,1.0	DHCR24,1.0	MMP9,1.0	MSL1,1.0	VCAN,1.0	DNAJC1,1.0	C6ORF211,1.0	H3F3AP4,1.0	HLA-DRA,1.0	FAM96A,1.0	TMEM45A,1.0	CYAT1,1.0	NAA20,1.0	NDUFB9,1.0	PLEKHF2,1.0	CXCL9,1.0	YWHAB,1.0	PSMD14,1.0	LOC100133583,1.0	NDUFB4,1.0	UAP1,1.0	CBWD1,1.0	ADAR,1.0	HSPB1,1.0	RAD21,1.0	SYNGR2,1.0	H2AFJ,1.0	PSAP,1.0	ERBB2,1.0	YWHAQ,1.0	SARAF,1.0	PGK1,1.0	HIST1H1C,1.0	MARCKSL1,1.0	DSP,1.0	H2AFZ,1.0	NDUFA4,1.0	YWHAZ,1.0	SOD1,1.0	PKM,1.0	MLPH,1.0	GLB1,1.0	APOC1,1.0	PPDPF,1.0	SCGB2A2,1.0	SCGB2A1,1.0	P4HB,1.0	EIF3H,1.0	S100P,1.0	DYNLT1,1.0	SLC25A5,1.0	GAPDH,1.0	HIST1H2BD,1.0	HIST1H2BK,1.0	PRR4,1.0	MSMO1,1.0	HSPD1,1.0	SQRDL,1.0	TSPAN13,1.0	SUMO2,1.0	MIEN1,1.0	SNRPB2,1.0	CHCHD2,1.0	POLR2K,1.0	CTHRC1,1.0	
asthma DOID-2841 human GSE18965 sample 753		UNC13A,1.0	WSB2,1.0	SCAF11,1.0	ZNF160,1.0	AFAP1,1.0	GOLPH3L,1.0	HIST1H4C,1.0	ZC2HC1A,1.0	IFI27,1.0	LOC100508591,1.0	TBPL1,1.0	RIN2,1.0	MT1E,1.0	CALM1,1.0	SPRR3,1.0	USP6NL,1.0	CHIC2,1.0	MYCBP2,1.0	PPP4R2,1.0	CSPP1,1.0	SUSD5,1.0	LOC100509558,1.0	C8ORF4,1.0	GBAS,1.0	TOPORS,1.0	WDR60,1.0	RPL27A,1.0	ZNF816,1.0	NET1,1.0	EZR,1.0	LXN,1.0	CDC42SE1,1.0	OXTR,1.0	OR7A10,1.0	BCL10,1.0	TXN,1.0	DMP1,1.0	TWIST1,1.0	DCUN1D1,1.0	SUV420H1,1.0	HSPH1,1.0	CD79B,1.0	TCL1A,1.0	MBTD1,1.0	RPL38,1.0	RPS11,1.0	SBSPON,1.0	HBA1,1.0	NME5,1.0	C6ORF62,1.0	LYZ,1.0	LOC57399,1.0	LYRM2,1.0	BST2,1.0	ICK,1.0	NME7,1.0	GIPC2,1.0	TFF3,1.0	PDZRN3,1.0	CRLF3,1.0	HIST2H2AA4,1.0	MEFV,1.0	ZCCHC10,1.0	SUZ12P1,1.0	ATF7IP2,1.0	HBB,1.0	PAK1IP1,1.0	HBD,1.0	LRRC6,1.0	HOXC13,1.0	IER3IP1,1.0	C17ORF75,1.0	LRRC2,1.0	GNGT1,1.0	MIS18BP1,1.0	UBXN4,1.0	PCMTD2,1.0	MAP9,1.0	RNLS,1.0	C1GALT1,1.0	FAM46A,1.0	SCD5,1.0	F3,1.0	APITD1,1.0	HNRNPH1,1.0	BDH1,1.0	TRIP13,1.0	CD48,1.0	ARF6,1.0	IFNA1,1.0	SMG1,1.0	CAB39,1.0	NOTCH2NL,1.0	LOC202181,1.0	GPALPP1,1.0	WASL,1.0	NUCKS1,1.0	CST6,1.0	EEA1,1.0	MCF2L2,1.0	LOC100507630,1.0	SPTLC3,1.0	RSRC2,1.0	EFCAB2,1.0	TCTN2,1.0	OPHN1,1.0	LOC441259,1.0	ZNF442,1.0	ZNF562,1.0	FBXW12,1.0	KLHL23,1.0	POU2AF1,1.0	IGJ,1.0	GTF2F2,1.0	GRHL2,1.0	NUPR1,1.0	MSH3,1.0	GOLGA8H,1.0	YEATS4,1.0	GOLGA8G,1.0	RINT1,1.0	SNRPE,1.0	ANKRD36B,1.0	ZNF551,1.0	ANKRD36,1.0	SEPW1,1.0	CIB1,1.0	FOXO3,1.0	HSP90B1,1.0	CTGF,1.0	ZNF80,1.0	HSF2,1.0	ANKRD36BP2,1.0	DENND5B,1.0	ZNF426,1.0	HIST1H2AC,1.0	CPA3,1.0	IFNA16,1.0	HBG2,1.0	C21ORF59,1.0	INHBC,1.0	ISG15,1.0	NAT1,1.0	CCNA1,1.0	MAK,1.0	MDM4,1.0	LOC100507328,1.0	CEP104,1.0	SMEK2,1.0	AMY2B,1.0	METTL2B,1.0	COL4A3BP,1.0	MPC2,1.0	KIF3A,1.0	ZNF528,1.0	MUC16,1.0	PSPH,1.0	EIF5A,1.0	HSP90AA1,1.0	RPL23AP7,1.0	RFPL1,1.0	SMURF2,1.0	FKSG49,1.0	KCNJ16,1.0	MUC5AC,1.0	MYRIP,1.0	H2BFS,1.0	DNAJC3,1.0	CDK8,1.0	RPL21P28,1.0	RPL37A,1.0	EFHC1,1.0	LINC00328,1.0	TOP1,1.0	IREB2,1.0	ENY2,1.0	C14ORF105,1.0	YWHAE,1.0	CBWD7,1.0	ZC3H4,1.0	DNAH7,1.0	LRRC16A,1.0	SNAPC1,1.0	CEP290,1.0	HIST1H1C,1.0	BCAS2,1.0	MBIP,1.0	CXADR,1.0	RWDD3,1.0	TAF13,1.0	CYP4B1,1.0	KCTD3,1.0	DCK,1.0	HAUS6,1.0	RP2,1.0	CRY1,1.0	PFDN4,1.0	SEC22B,1.0	HIST1H2BD,1.0	MYLK3,1.0	SLC5A12,1.0	LOC100510525,1.0	RND3,1.0	RPGR,1.0	ADD3,1.0	FIP1L1,1.0	FBXO5,1.0	PDE6C,1.0	ZNF721,1.0	KCNJ2,1.0	POLH,1.0	
Huntington's disease DOID-12858 mouse GSE3248 sample 722		RPL21,1.0	PPP2R1A,1.0	GDAP1,1.0	EID1,1.0	NISCH,1.0	GM19491,1.0	MARCKS,1.0	DDX39B,1.0	IFI27,1.0	PSMC2,1.0	RUFY3,1.0	UQCRC2,1.0	RPL28,1.0	ASTN1,1.0	AHCYL1,1.0	WBP1,1.0	ATP6V0D1,1.0	KDELR1,1.0	RPL10,1.0	RPL13,1.0	MYCBP2,1.0	SCX,1.0	SLC35B2,1.0	PLEKHB2,1.0	SLC35B1,1.0	PDHB,1.0	RNASET2A,1.0	EWSR1,1.0	AQP4,1.0	STX12,1.0	LY6C1,1.0	UBE2L3,1.0	ACTB,1.0	ASNA1,1.0	PRPSAP1,1.0	GNG3,1.0	HERC1,1.0	PABPN1,1.0	PSMD1,1.0	CLPTM1,1.0	RABAC1,1.0	RPL19,1.0	B2M,1.0	NTSR2,1.0	PTGDS,1.0	NDFIP1,1.0	CREBBP,1.0	JUND,1.0	GABARAPL1,1.0	RPL41,1.0	BROX,1.0	ERDR1,1.0	IGF2,1.0	GBAS,1.0	RPS27RT,1.0	MLLT11,1.0	RPS26,1.0	MIR686,1.0	RPS28,1.0	PRKAR1B,1.0	RPS23,1.0	ITM2C,1.0	ATP6V1B2,1.0	RPS24,1.0	RPL5,1.0	RPL6,1.0	MACF1,1.0	RPL3,1.0	ARL6IP1,1.0	CTBP1,1.0	ENO1B,1.0	RPL34,1.0	STMN4,1.0	PLA2G7,1.0	RPL7,1.0	RPL8,1.0	PRDX6,1.0	FAM134B,1.0	GJA1,1.0	PCBP2,1.0	PRDX1,1.0	RPL37,1.0	EPC1,1.0	RPL36,1.0	APOE,1.0	RPS10,1.0	PRKACB,1.0	RPS11,1.0	APOD,1.0	GSTM5,1.0	SNAPIN,1.0	AKIRIN2,1.0	TPI1,1.0	DUSP2,1.0	ANXA5,1.0	ITPK1,1.0	GNB2L1,1.0	AKR1A1,1.0	PAX6,1.0	ZWINT,1.0	COX6C,1.0	RHOB,1.0	DUSP8,1.0	SLC7A5,1.0	MAPT,1.0	ITPKB,1.0	RNF141,1.0	PABPC1,1.0	SGK1,1.0	RAB5C,1.0	DAZAP2,1.0	GM6570,1.0	ARF1,1.0	PRDX6B,1.0	SDC4,1.0	MEG3,1.0	BMI1,1.0	CTSS,1.0	MAP1LC3A,1.0	UCHL1,1.0	MAP1LC3B,1.0	SLC22A17,1.0	TIMP3,1.0	EPS15,1.0	GM1673,1.0	RPS15A,1.0	SPTBN1,1.0	CTSD,1.0	ATP6V1G1,1.0	MDH2,1.0	ZFR,1.0	ATP5C1-PS,1.0	GAA,1.0	HSBP1,1.0	PGRMC1,1.0	FAM195B,1.0	TKT,1.0	C1QC,1.0	C1QB,1.0	C1QA,1.0	CD63,1.0	GM20746,1.0	GM11353,1.0	RPLP0,1.0	RPLP1,1.0	AP2A2,1.0	TUBA1A,1.0	COX5B,1.0	GNAI2,1.0	SPPL3,1.0	GM10260,1.0	CST3,1.0	TMSB4X,1.0	TUBA1C,1.0	GM10709,1.0	TUBA1B,1.0	ENPP2,1.0	RAC1,1.0	PHYH,1.0	RPS6,1.0	RPS7,1.0	DIO2,1.0	ACYP2,1.0	TYROBP,1.0	SDHC,1.0	AGT,1.0	SLC25A39,1.0	EEF1A1,1.0	MORF4L2,1.0	PSAT1,1.0	TMX2,1.0	LY6E,1.0	ABCG1,1.0	SRSF5,1.0	SQSTM1,1.0	LY6H,1.0	XPR1,1.0	NDUFB11,1.0	NAPA,1.0	CTNND2,1.0	HSD17B4,1.0	CLU,1.0	SEZ6,1.0	ATAD2B,1.0	COMT,1.0	COX6A1,1.0	RELN,1.0	LAPTM4A,1.0	BASP1,1.0	RPS5,1.0	NCDN,1.0	RPS2,1.0	RPS3,1.0	TXNL4A,1.0	HMGN1,1.0	IGFBP2,1.0	SREBF1,1.0	ATP6V0C,1.0	PRNP,1.0	DSTN,1.0	HPRT,1.0	CHCHD10,1.0	NSG2,1.0	GFAP,1.0	PREPL,1.0	GNB1,1.0	RCAN3,1.0	ARPC2,1.0	GNB2,1.0	GNAS,1.0	FSCN1,1.0	UBA2,1.0	UBA1,1.0	RSRP1,1.0	PCYOX1,1.0	MFGE8,1.0	RNF167,1.0	TXN1,1.0	KMT2E,1.0	DDX5,1.0	GM19558,1.0	ROGDI,1.0	LGALS3BP,1.0	ACTG1,1.0	HTRA1,1.0	UBB,1.0	NDN,1.0	TXNDC5,1.0	EIF2S3Y,1.0	FLOT1,1.0	TMSB10,1.0	ACAA2,1.0	PAIP2B,1.0	MAF1,1.0	AP2M1,1.0	CD99,1.0	HSP90AA1,1.0	CBX4,1.0	PEG3,1.0	SPATS2,1.0	MT1,1.0	MT3,1.0	MT2,1.0	MARCH6,1.0	HIGD2A,1.0	IMPAD1,1.0	CDK5,1.0	ARL2BP,1.0	ZMYND11,1.0	KCNK2,1.0	TOP1,1.0	TNRC6A,1.0	SFT2D1,1.0	RTN3,1.0	RTN1,1.0	NDUFB9,1.0	GSK3A,1.0	DDX3Y,1.0	NDUFB7,1.0	NDUFB5,1.0	CELF4,1.0	HBA-A1,1.0	SLC3A2,1.0	CHD4,1.0	GM15772,1.0	ATP5O,1.0	PLD3,1.0	TRO,1.0	RAD21,1.0	MDK,1.0	CALB2,1.0	GRK6,1.0	CASP3,1.0	HIST1H1C,1.0	GRCC10,1.0	LRRC8A,1.0	CHUK,1.0	ADRM1,1.0	NDUFA2,1.0	RPL23A,1.0	CIRBP,1.0	SOD1,1.0	ATXN10,1.0	ALDH1A1,1.0	RPS3A1,1.0	ANAPC5,1.0	ANK,1.0	EIF3C,1.0	RNF10,1.0	RNF11,1.0	HDAC6,1.0	EIF4A2,1.0	RNF14,1.0	THRA,1.0	YBX1,1.0	CRMP1,1.0	SLC4A3,1.0	ATRAID,1.0	MFF,1.0	TTR,1.0	ADD1,1.0	GPI1,1.0	SKP1A,1.0	ZIC3,1.0	SUMO3,1.0	WDR6,1.0	1110001J03RIK,1.0	FYN,1.0	GM20341,1.0	PGM2,1.0	RPL7A,1.0	POLR2M,1.0	
Asthma, allergic C0155877 human GSE3004 sample 360		SSB,1.0	KRT5,1.0	IL1R1,1.0	ACTN4,1.0	KRT4,1.0	RPL24,1.0	KRT8,1.0	KRT7,1.0	HSPE1,1.0	TM4SF1,1.0	MALL,1.0	RNF103,1.0	ASS1,1.0	MYL6,1.0	ST5,1.0	MT1B,1.0	MTHFD2,1.0	SCGB1A1,1.0	SPINT1,1.0	KARS,1.0	CD9,1.0	HSPA1A,1.0	PSMC1,1.0	RPL28,1.0	MYL9,1.0	CALM2,1.0	PFN1,1.0	IDO1,1.0	MT1E,1.0	RAN,1.0	CALM1,1.0	HSPA1B,1.0	CES1,1.0	IFITM3,1.0	ATP6V0D1,1.0	WBP2,1.0	CCNI,1.0	IFITM1,1.0	RPL10,1.0	FOXG1,1.0	AQP3,1.0	CLDN3,1.0	MYL12B,1.0	CH25H,1.0	MUC1,1.0	ACTB,1.0	RPL36AL,1.0	STOM,1.0	TCEB1,1.0	S100A10,1.0	MUC4,1.0	S100A11,1.0	ZNF146,1.0	TMEM184B,1.0	JUND,1.0	XBP1,1.0	TMED9,1.0	ST14,1.0	ST6GAL1,1.0	PLK3,1.0	MANF,1.0	MIF,1.0	HLA-C,1.0	HLA-A,1.0	EIF1,1.0	RPS27,1.0	MYL12A,1.0	RPS29,1.0	EIF6,1.0	PLSCR1,1.0	PRKAR1A,1.0	TAGLN2,1.0	HYOU1,1.0	EZR,1.0	ATF4,1.0	SET,1.0	IL1RN,1.0	GABARAP,1.0	CTBP2,1.0	PPP1R11,1.0	TXN,1.0	PCBP1,1.0	PTTG1IP,1.0	ENO1,1.0	PPL,1.0	EPS8,1.0	RPS16,1.0	SOX4,1.0	LGALS3,1.0	GNG10,1.0	RPL37,1.0	IER2,1.0	TSPAN3,1.0	SFN,1.0	RPL38,1.0	CD14,1.0	JUNB,1.0	RPS11,1.0	IER3,1.0	RPS13,1.0	SFTPB,1.0	DUSP5,1.0	LYN,1.0	FGFBP1,1.0	SFTPC,1.0	LYPLA2,1.0	EDN2,1.0	WARS,1.0	ANXA1,1.0	ANXA2,1.0	TPI1,1.0	DUSP1,1.0	JUP,1.0	TSC22D1,1.0	TCP1,1.0	HBA1,1.0	KRT13,1.0	RHOD,1.0	CP,1.0	TUBB2A,1.0	VEGFA,1.0	MMP10,1.0	SYN1,1.0	GPRC5A,1.0	SLC7A5,1.0	IL1B,1.0	PTMA,1.0	UGDH,1.0	KRT18,1.0	KRT17,1.0	BHLHE40,1.0	CEACAM6,1.0	ARHGEF5,1.0	TFF1,1.0	TAX1BP3,1.0	ANXA2P3,1.0	SFI1,1.0	ALDOA,1.0	CD24,1.0	ARF4,1.0	DAZAP2,1.0	BTG2,1.0	BTG1,1.0	CETN2,1.0	HBB,1.0	PEA15,1.0	SECTM1,1.0	TRIM2,1.0	CLTA,1.0	LITAF,1.0	STIP1,1.0	HINT1,1.0	UGCG,1.0	LDHA,1.0	CSRP1,1.0	SEC61G,1.0	SEC61B,1.0	SSR2,1.0	TMED2,1.0	EMD,1.0	CLIC1,1.0	SERPINB4,1.0	SERPINB5,1.0	CAP1,1.0	NPM1,1.0	SERPINB2,1.0	CDV3,1.0	CCT2,1.0	DYNLL1,1.0	SERPINB3,1.0	ELOVL5,1.0	IFNGR1,1.0	SERPINB1,1.0	STAT3,1.0	G0S2,1.0	AKR1C1,1.0	FOS,1.0	AP3D1,1.0	PRMT1,1.0	LGALS7B,1.0	HNRNPA2B1,1.0	HNRNPH1,1.0	CTTN,1.0	PLP2,1.0	CANX,1.0	HDGF,1.0	SAA1,1.0	CSTB,1.0	CDKN1A,1.0	GDI1,1.0	CTNNB1,1.0	GSTP1,1.0	CLINT1,1.0	HERPUD1,1.0	PRSS22,1.0	SPTLC1,1.0	SERP1,1.0	TUBA1B,1.0	PSMB2,1.0	CTNNA1,1.0	RAC1,1.0	AGR2,1.0	CD55,1.0	HS3ST1,1.0	IL4R,1.0	GDF15,1.0	S100A2,1.0	RPS9,1.0	TPM4,1.0	EIF1AX,1.0	RPS7,1.0	ATP1B3,1.0	CRIM1,1.0	MID1,1.0	HNRNPAB,1.0	ATP1B1,1.0	HIPK1,1.0	MORF4L2,1.0	PPIA,1.0	COPS6,1.0	GSTA2,1.0	PKP3,1.0	FAU,1.0	CAPZA1,1.0	CDK2AP2,1.0	SRSF4,1.0	SNRPG,1.0	ADAM8,1.0	FKBP4,1.0	PPIB,1.0	SNRPB,1.0	S100A9,1.0	UBE2M,1.0	S100A8,1.0	OTUD4,1.0	RAB1A,1.0	RELA,1.0	SEPW1,1.0	PPP1R15A,1.0	PDCD6,1.0	SRSF2,1.0	ZFP36L1,1.0	BZW1,1.0	HSP90B1,1.0	NDRG1,1.0	LMNA,1.0	KRT6A,1.0	KIAA0513,1.0	ZFP36,1.0	RNF19B,1.0	TUBB3,1.0	CFL1,1.0	CAPN1,1.0	CAPN2,1.0	SLC16A3,1.0	PHLDA2,1.0	NDUFV2,1.0	LDLR,1.0	PDIA3,1.0	CD97,1.0	SREBF2,1.0	MAP2K3,1.0	IGFBP3,1.0	TOP1P2,1.0	SDCBP,1.0	PICALM,1.0	MAFF,1.0	DIAPH1,1.0	ISG20,1.0	EFNA1,1.0	STK24,1.0	TRAF4,1.0	ARPC2,1.0	NCL,1.0	EIF4G1,1.0	LCN2,1.0	EIF4G2,1.0	VCL,1.0	VCP,1.0	ACTG1,1.0	TACSTD2,1.0	SAT1,1.0	COX7A2,1.0	ATP12A,1.0	TGM2,1.0	CNN3,1.0	UBC,1.0	UBB,1.0	FLOT1,1.0	TMSB10,1.0	ACTR3,1.0	SRGN,1.0	HSP90AA1,1.0	LAMB3,1.0	HSPA5,1.0	HSPA8,1.0	TXNRD1,1.0	SEPT2,1.0	TNIP1,1.0	TNFRSF1A,1.0	AHSA1,1.0	TNFRSF1B,1.0	HAX1,1.0	NFKBIA,1.0	DAP,1.0	H3F3AP4,1.0	BCL3,1.0	MYH9,1.0	ETF1,1.0	IRF6,1.0	CYCS,1.0	TOP1,1.0	NFE2L2,1.0	IDI1,1.0	CXCL8,1.0	B4GALT1,1.0	SHC1,1.0	TNFAIP3,1.0	UAP1,1.0	CXCL1,1.0	CHD4,1.0	TNFAIP2,1.0	ADAR,1.0	HSPB1,1.0	CXCL6,1.0	PTBP1,1.0	WNT6,1.0	SYNGR2,1.0	DNAJB1,1.0	LASP1,1.0	PPP6R1,1.0	DNAJB6,1.0	PGK1,1.0	MCL1,1.0	YWHAH,1.0	KDM6B,1.0	MUC5B,1.0	ADRM1,1.0	DAPK3,1.0	COBL,1.0	LSR,1.0	YWHAZ,1.0	DNAJA1,1.0	CLDN4,1.0	KLF6,1.0	VAPA,1.0	LTBR,1.0	PALLD,1.0	ALDH1A1,1.0	ALDH1A3,1.0	PPAP2C,1.0	DAD1,1.0	P4HB,1.0	S100P,1.0	VDAC2,1.0	DYNLT1,1.0	SLC25A5,1.0	EIF3B,1.0	GAPDH,1.0	PFKP,1.0	TPT1,1.0	EIF4A3,1.0	CEBPB,1.0	EIF4A1,1.0	WDR1,1.0	CEBPD,1.0	HSP90AB1,1.0	MVP,1.0	SRF,1.0	DDX21,1.0	ATP2A2,1.0	YBX3,1.0	U2AF1,1.0	HSPD1,1.0	SRM,1.0	SEPT9,1.0	GNA15,1.0	ARHGDIA,1.0	TRIM29,1.0	CCL4,1.0	CCL3,1.0	TRIM28,1.0	NPTN,1.0	
astrocytoma DOID-3069 human GSE15824 sample 860		LRRN3,1.0	ETNPPL,1.0	DCLK1,1.0	SFRP2,1.0	MARCKS,1.0	HIST1H4C,1.0	RRAGD,1.0	LAP3,1.0	MTHFD2,1.0	KARS,1.0	CRISPLD1,1.0	VIM,1.0	SPARCL1,1.0	RIN2,1.0	PFN2,1.0	RAN,1.0	AHCYL1,1.0	MTPN,1.0	CYFIP1,1.0	MAML2,1.0	RPLP0P6,1.0	RPL12,1.0	PON2,1.0	ATP5A1,1.0	ABAT,1.0	AQP4,1.0	RPS4Y1,1.0	HERC2P9,1.0	RPL15,1.0	STOM,1.0	RPL17,1.0	CPNE3,1.0	CHST15,1.0	RPL19,1.0	SF3B1,1.0	B2M,1.0	HES6,1.0	SNHG1,1.0	LINC01088,1.0	GABARAPL2,1.0	RPL41,1.0	HLA-DRB5,1.0	HLA-C,1.0	PARD3,1.0	HLA-A,1.0	HLA-B,1.0	MLLT11,1.0	PIK3R1,1.0	PPT1,1.0	PTPLAD1,1.0	RPS20,1.0	HLA-DRB1,1.0	RPL5,1.0	GPM6A,1.0	RPL6,1.0	SPARC,1.0	RPL3,1.0	RPL4,1.0	RPL30,1.0	MAGED1,1.0	BEX1,1.0	RPL32,1.0	PITPNB,1.0	MT1X,1.0	PTTG1IP,1.0	ATP5C1,1.0	RPL9,1.0	HIF1A,1.0	ADCYAP1R1,1.0	IFIT1,1.0	RPL8,1.0	C3,1.0	IFIT3,1.0	SOX4,1.0	MT2A,1.0	GJA1,1.0	TSPAN7,1.0	SCP2,1.0	PRDX1,1.0	C10ORF32,1.0	TSPAN6,1.0	APOE,1.0	TSPAN3,1.0	A2M,1.0	SOX8,1.0	DECR1,1.0	TNS3,1.0	NMB,1.0	BBOX1,1.0	NCOA4,1.0	H3F3B,1.0	GNB2L1,1.0	LHFPL3,1.0	RAP2A,1.0	C6ORF62,1.0	GLUD1,1.0	ZEB1,1.0	ID3,1.0	PABPC3,1.0	UFC1,1.0	ID4,1.0	PAM,1.0	PABPC1,1.0	PMP2,1.0	GARS,1.0	FXYD6,1.0	ALDOC,1.0	ALDOA,1.0	ARHGEF6,1.0	FIBIN,1.0	CETN2,1.0	RPN2,1.0	PEA15,1.0	LOC729680,1.0	LDHB,1.0	SNX3,1.0	CSRP2,1.0	MAP2,1.0	CTSH,1.0	SNX7,1.0	NPM1,1.0	CCT2,1.0	PNPLA8,1.0	PGAM1,1.0	GPR34,1.0	TTC3,1.0	LAPTM5,1.0	AKR1C3,1.0	PSMA6,1.0	HADHB,1.0	NGFRAP1,1.0	DPY19L3,1.0	NFIB,1.0	NDUFAB1,1.0	SMOC1,1.0	APEX1,1.0	SCRG1,1.0	IL17D,1.0	DFNA5,1.0	SRPX,1.0	HRSP12,1.0	RPLP0,1.0	NDUFA12,1.0	AKR1B1,1.0	RPLP1,1.0	TMEM263,1.0	NUDT11,1.0	HEY1,1.0	PNMA1,1.0	TMEM47,1.0	METTL7A,1.0	ANKRD20A9P,1.0	BCHE,1.0	PHLDA1,1.0	RPS8,1.0	PRRX1,1.0	GPR56,1.0	RASL10A,1.0	GOLM1,1.0	VCAM1,1.0	MAGED4B,1.0	AGT,1.0	RPSA,1.0	EEF1A1,1.0	C1ORF61,1.0	IFI44L,1.0	RAB31,1.0	GSTA4,1.0	LIX1,1.0	SLC25A33,1.0	CDK2AP1,1.0	SNRPG,1.0	SCG3,1.0	PPIB,1.0	ODC1,1.0	CD81,1.0	SLC1A3,1.0	SLC1A4,1.0	CLU,1.0	ATP1A2,1.0	GALNT11,1.0	PPP1CC,1.0	ABLIM1,1.0	RASD1,1.0	LAPTM4A,1.0	UG0898H09,1.0	BASP1,1.0	RNF19A,1.0	TCEAL2,1.0	BAALC,1.0	JAM2,1.0	RBBP7,1.0	RPS2,1.0	NLRP1,1.0	DENND5A,1.0	RPS3,1.0	MYH10,1.0	HMGN1,1.0	ATP9A,1.0	HMGN2,1.0	GPR75,1.0	EEF2,1.0	GFAP,1.0	SDCBP,1.0	NACA,1.0	CDH10,1.0	SELK,1.0	SELL,1.0	DDAH1,1.0	GNAS,1.0	GNB4,1.0	TCF4,1.0	GGTA1P,1.0	GMNN,1.0	LPL,1.0	DDX1,1.0	ACTG1,1.0	HTRA1,1.0	GOLIM4,1.0	TMEM100,1.0	SNN,1.0	SALL2,1.0	UBC,1.0	BAG3,1.0	KAL1,1.0	KLRC1,1.0	GYG1,1.0	IGFBP7,1.0	TMSB10,1.0	AP2M1,1.0	CD99,1.0	SYBU,1.0	GPX1,1.0	PCDHGA8,1.0	DARS,1.0	GPX3,1.0	HNRNPA1P10,1.0	RPL13A,1.0	OLIG1,1.0	COPG2IT1,1.0	RPS3A,1.0	ATP5F1,1.0	VCAN,1.0	MEIS2,1.0	RCN1,1.0	CPE,1.0	EEF1G,1.0	PRTFDC1,1.0	KHDRBS3,1.0	SLC25A3,1.0	CNRIP1,1.0	PSMD14,1.0	GLO1,1.0	DBI,1.0	ADAR,1.0	AGPAT5,1.0	DPP6,1.0	ATP5B,1.0	TAC1,1.0	NTRK2,1.0	H2AFZ,1.0	LRRC8A,1.0	CIRBP,1.0	SORL1,1.0	PFKM,1.0	EIF3L,1.0	TST,1.0	RAB13,1.0	DDIT4,1.0	TXNIP,1.0	EIF3H,1.0	KCTD12,1.0	DYNLT1,1.0	ALDH9A1,1.0	EIF3D,1.0	SLC25A6,1.0	MMADHC,1.0	EIF3E,1.0	EEF1A1P9,1.0	LINC00461,1.0	SEC11A,1.0	USP11,1.0	FHL1,1.0	CX3CR1,1.0	YBX1,1.0	SRI,1.0	CRMP1,1.0	TNFSF13B,1.0	ADD3,1.0	OGFRL1,1.0	EDNRB,1.0	ALDH2,1.0	PTPRZ1,1.0	SPCS2P4,1.0	LRIG1,1.0	VSIG4,1.0	CDIPT,1.0	NRCAM,1.0	RPL7A,1.0	
Sepsis C0243026 rat GSE1781 sample 314		SERPIND1,1.0	ACSL5,1.0	UPB1,1.0	GSTZ1,1.0	ASS1,1.0	MT1A,1.0	RBP1,1.0	CTH,1.0	CYP1A2,1.0	CDO1,1.0	PRKAA2,1.0	ITIH4,1.0	AQP9,1.0	C4BPA,1.0	LOC100366119,1.0	C4BPB,1.0	CISD1,1.0	TPRG1L,1.0	FDFT1,1.0	SIGMAR1,1.0	SDS,1.0	COX8A,1.0	RPL41,1.0	EDEM1,1.0	ST6GAL1,1.0	SERPINF2,1.0	AMY2A3,1.0	USMG5,1.0	SQLE,1.0	CYP27A1,1.0	POR,1.0	ADCK3,1.0	FASN,1.0	SERPING1,1.0	CYP2A1,1.0	RPS21,1.0	HPD,1.0	HAMP,1.0	CD302,1.0	PEMT,1.0	PTP4A1,1.0	CFI,1.0	PTTG1IP,1.0	TMEM97,1.0	RPL9,1.0	HPX,1.0	CYB5R3,1.0	MARC1,1.0	SULT1A1,1.0	MT2A,1.0	FAM134B,1.0	RPS17,1.0	TDO2,1.0	ADH1,1.0	C9,1.0	PRDX1,1.0	MARC2,1.0	A2M,1.0	COX1,1.0	SKP1,1.0	SDF2L1,1.0	AASS,1.0	DUSP1,1.0	BBOX1,1.0	NCOA4,1.0	SSR4,1.0	FN1,1.0	CP,1.0	MTSS1,1.0	COX6C,1.0	BHMT,1.0	CYP2C22,1.0	HRG,1.0	COL18A1,1.0	LOC688869,1.0	SERPINA1,1.0	COX7B,1.0	BTG1,1.0	CETN2,1.0	SERPINA10,1.0	ADK,1.0	SERPINA11,1.0	CYP7A1,1.0	ECHS1,1.0	C8B,1.0	ACAT2,1.0	HINT1,1.0	RGD1309676,1.0	CTSL,1.0	ATP6V0E1,1.0	ARG1,1.0	GSTO1,1.0	TMEM176B,1.0	SLC39A14,1.0	F2,1.0	RNASE4,1.0	GNMT,1.0	F5,1.0	FABP5,1.0	AADAC,1.0	RGN,1.0	ANKRD40,1.0	APCS,1.0	FOXA2,1.0	OAT,1.0	AHCY,1.0	RT1-CE12,1.0	ORM1,1.0	LOC683399,1.0	ASGR1,1.0	NUDT4,1.0	PSMB7,1.0	CYP17A1,1.0	LOC257642,1.0	GC,1.0	FADS1,1.0	HSD3B5,1.0	SPINK3,1.0	AMY1A,1.0	F10,1.0	SERPINA3M,1.0	SERPINA3N,1.0	CYP51,1.0	SPINK1,1.0	AGT,1.0	PPIA,1.0	UQCRQ,1.0	FKBP8,1.0	PPIF,1.0	FETUB,1.0	UOX,1.0	DHCR7,1.0	OTC,1.0	GDA,1.0	ALDH1L1,1.0	AKR1D1,1.0	CD81,1.0	HP,1.0	PEBP1,1.0	HSD17B6,1.0	ATP5J2,1.0	GULO,1.0	SC5D,1.0	ACSS2,1.0	FDPS,1.0	TTC36,1.0	GOT1,1.0	SHFM1,1.0	ACLY,1.0	QDPR,1.0	SLCO1A1,1.0	REEP6,1.0	LCN2,1.0	POLG2,1.0	ND1,1.0	NIT2,1.0	PFKFB1,1.0	SLC27A5,1.0	TXN2,1.0	CPB2,1.0	LOC680367,1.0	INSIG1,1.0	SLC2A2,1.0	SAT1,1.0	COX7A2,1.0	VTN,1.0	TM7SF2,1.0	EBP,1.0	MPC1,1.0	CYP2C12,1.0	EIF4EBP3,1.0	SRD5A1,1.0	SLC38A4,1.0	SLC38A3,1.0	CYB5B,1.0	GPX4,1.0	HMGCS1,1.0	PLA2G2A,1.0	APOA2,1.0	DHCR24,1.0	PRODH2,1.0	CPS1,1.0	ACOX2,1.0	APOA1,1.0	NDUFS5,1.0	THRSP,1.0	IDI1,1.0	MCFD2,1.0	NDUFB9,1.0	RGD1564614,1.0	PZP,1.0	SAR1B,1.0	TAT,1.0	DBI,1.0	ATP5O,1.0	KNG1,1.0	PMVK,1.0	MKNK2,1.0	RDH11,1.0	LBP,1.0	SLC37A4,1.0	FGA,1.0	TMEM30A,1.0	NDUFA4,1.0	MID1IP1,1.0	PCOLCE,1.0	APOC4,1.0	LSS,1.0	PLA2G16,1.0	MAT1A,1.0	MYO1B,1.0	TST,1.0	SARDH,1.0	ANG,1.0	TPT1,1.0	CRP,1.0	C1R,1.0	C1S,1.0	SRI,1.0	HMGCR,1.0	MSMO1,1.0	TSPAN12,1.0	ATP5G1,1.0	CBS,1.0	HHEX,1.0	MBL1,1.0	
facioscapulohumeral muscular dystrophy DOID-11727 human GSE15090 sample 540		C9ORF135,1.0	LUM,1.0	ATP6V1E1,1.0	ACTN2,1.0	COL1A2,1.0	SFRP4,1.0	CCDC80,1.0	RRAGD,1.0	MGP,1.0	CD9,1.0	FNDC1,1.0	VIM,1.0	SPARCL1,1.0	OPTN,1.0	CYFIP1,1.0	IFITM2,1.0	IFITM3,1.0	IFITM1,1.0	ADH1B,1.0	PDHB,1.0	GHITM,1.0	RPS4Y1,1.0	TOB1,1.0	PCMT1,1.0	ACTB,1.0	DPYSL2,1.0	ABRA,1.0	PSMD1,1.0	SERPINF1,1.0	STOM,1.0	RPL19,1.0	SF3B1,1.0	B2M,1.0	S100A10,1.0	COX8A,1.0	NAA50,1.0	GABARAPL2,1.0	HLA-DRB5,1.0	TNNC1,1.0	HLA-C,1.0	ABCA8,1.0	HLA-A,1.0	PHKA1,1.0	HLA-B,1.0	EIF1,1.0	HLA-E,1.0	COQ10A,1.0	PTP4A2,1.0	RPS26,1.0	MYLPF,1.0	TNNT1,1.0	SERPING1,1.0	LOC100129361,1.0	PPT1,1.0	CD302,1.0	ITM2A,1.0	ITM2B,1.0	HLA-DRB1,1.0	CFD,1.0	GABARAP,1.0	SPARC,1.0	RPL3,1.0	RPL4,1.0	CFH,1.0	MRPL15,1.0	ENO3,1.0	HIF1A,1.0	C3,1.0	APOO,1.0	PRDX3,1.0	LGALS3,1.0	GNG10,1.0	GJA1,1.0	TSPAN7,1.0	CMYA5,1.0	DHX15,1.0	ARL6IP5,1.0	A2M,1.0	APOD,1.0	DECR1,1.0	APOBEC2,1.0	RHOA,1.0	GSTM3,1.0	ANXA1,1.0	ANXA2,1.0	BTN3A2,1.0	TPI1,1.0	STRADB,1.0	ANXA4,1.0	ANXA5,1.0	NCOA4,1.0	EMP1,1.0	NBPF11,1.0	HBA1,1.0	FN1,1.0	NBPF10,1.0	LYVE1,1.0	NBPF15,1.0	NBPF14,1.0	CLDN12,1.0	RNF146,1.0	FAM210B,1.0	PTMA,1.0	CFHR1,1.0	COL3A1,1.0	ADI1,1.0	CILP,1.0	PABPC3,1.0	UFC1,1.0	PABPC1,1.0	SYNC,1.0	ALDOA,1.0	ARF4,1.0	TMED10,1.0	RRAD,1.0	MAOA,1.0	HBB,1.0	IQGAP1,1.0	ECHS1,1.0	LDHA,1.0	MAP1LC3B,1.0	SH3BGRL,1.0	RAP1B,1.0	CTSK,1.0	TIMP3,1.0	TIMP1,1.0	TIMP2,1.0	MYOC,1.0	ZNF106,1.0	SMYD1,1.0	HLA-DQA1,1.0	TMOD1,1.0	DYNLL1,1.0	MEF2C,1.0	MAMDC2,1.0	TMOD4,1.0	AKR1C2,1.0	AKR1C1,1.0	WWP1,1.0	SORBS1,1.0	RNASE1,1.0	HADHB,1.0	TM9SF2,1.0	SPCS1,1.0	SMOC2,1.0	LINC01279,1.0	SMTNL2,1.0	OAT,1.0	CSTB,1.0	CD63,1.0	RPLP0,1.0	RNASEK,1.0	GDI2,1.0	SETD7,1.0	F13A1,1.0	GBE1,1.0	MRPS33,1.0	FSTL1,1.0	ADIRF,1.0	NUCKS1,1.0	PRKAG1,1.0	PRSS23,1.0	CRIP1,1.0	TUBA1A,1.0	HERPUD1,1.0	TMSB4X,1.0	TUBA1C,1.0	TUBA1B,1.0	PSMB4,1.0	RSRC2,1.0	GPNMB,1.0	AP3S1,1.0	HLA-DPA1,1.0	MIR22HG,1.0	MDH1,1.0	CD59,1.0	CD55,1.0	PDGFRA,1.0	CKM,1.0	SCARA5,1.0	EPDR1,1.0	CYBRD1,1.0	IGJ,1.0	PNRC1,1.0	LRP1B,1.0	PDGFRL,1.0	MORF4L1,1.0	EEF1A1,1.0	CXCL12,1.0	PPIA,1.0	TGFBI,1.0	S100A6,1.0	ISCU,1.0	CDK2AP1,1.0	SRSF5,1.0	S100A4,1.0	RPL13AP6,1.0	PPIB,1.0	FAM47E,1.0	ANKRD37,1.0	TNXA,1.0	NDUFB10,1.0	MRFAP1,1.0	CXCL14,1.0	KLHL31,1.0	FAM214A,1.0	CLEC3B,1.0	ABLIM1,1.0	LAPTM4A,1.0	TUBB6,1.0	SLN,1.0	TCEAL4,1.0	NRAP,1.0	TPM1,1.0	CFL1,1.0	EMC4,1.0	HMGN3,1.0	CPA3,1.0	SLC38A1,1.0	ZCRB1,1.0	IGFBP6,1.0	GOT1,1.0	BNIP3L,1.0	OST4,1.0	DSTN,1.0	SDCBP,1.0	TMEM110,1.0	AZIN1,1.0	RCAN2,1.0	NT5C3A,1.0	NACA,1.0	REEP5,1.0	COL6A3,1.0	ARPC2,1.0	DDAH1,1.0	CHMP3,1.0	MALAT1,1.0	CASQ1,1.0	IARS,1.0	PCYOX1,1.0	FTL,1.0	BIRC2,1.0	FBN1,1.0	PVALB,1.0	MYOM2,1.0	DDX5,1.0	DPT,1.0	ACTG1,1.0	AK3,1.0	SPPL2A,1.0	CHRDL1,1.0	SAT1,1.0	HIGD1A,1.0	RGS5,1.0	EFEMP1,1.0	IGHG2,1.0	UBC,1.0	MPC1,1.0	RGS2,1.0	BTBD1,1.0	FAM162A,1.0	NMRK2,1.0	NARS,1.0	GYG1,1.0	TMSB10,1.0	PLS3,1.0	CD99,1.0	ACTR3,1.0	PLA2G2A,1.0	CAV1,1.0	HNRNPA1P10,1.0	RPL13A,1.0	HSPA2,1.0	ATP5F1,1.0	TGFBR3,1.0	MFAP5,1.0	MYH2,1.0	VCAN,1.0	ACTA2,1.0	ACTA1,1.0	NPC2,1.0	TMBIM4,1.0	H3F3AP4,1.0	EEF1G,1.0	HLA-DRA,1.0	ITGB1BP2,1.0	SNURF,1.0	FBP2,1.0	MYH6,1.0	VIMP,1.0	CYAT1,1.0	MYH8,1.0	MCU,1.0	NNMT,1.0	NDUFB9,1.0	SLC25A3,1.0	NDUFB8,1.0	YWHAB,1.0	SAR1B,1.0	PSMD14,1.0	HSPB8,1.0	NDUFB4,1.0	LAMC1,1.0	LMOD2,1.0	HSPB3,1.0	ETFDH,1.0	HMGB1,1.0	SLC40A1,1.0	ATP5B,1.0	PDLIM3,1.0	PSAP,1.0	UBE2Q2,1.0	DNAJB4,1.0	YWHAQ,1.0	MFSD1,1.0	UQCRFS1,1.0	COX4I1,1.0	PGK1,1.0	XIRP1,1.0	NDUFA9,1.0	IRX3,1.0	TIMM8B,1.0	LIMCH1,1.0	IMMT,1.0	LYSMD2,1.0	YWHAZ,1.0	DCN,1.0	PKM,1.0	ASPN,1.0	PFKM,1.0	PPAP2A,1.0	KANSL2,1.0	PPAP2B,1.0	BOLA3,1.0	KCTD12,1.0	SMIM20,1.0	ACKR3,1.0	PCOLCE2,1.0	DYNLT1,1.0	ALDH9A1,1.0	EIF3D,1.0	SLC25A12,1.0	SLC25A5,1.0	LUZP6,1.0	EEF1A1P9,1.0	DCTN6,1.0	LINC00341,1.0	EIF4A1,1.0	C1R,1.0	RNF13,1.0	COL15A1,1.0	C1S,1.0	FHL1,1.0	FHL2,1.0	USP13,1.0	TTN,1.0	RND3,1.0	ACTC1,1.0	THBS4,1.0	ADD3,1.0	NGRN,1.0	CKMT2,1.0	SGCG,1.0	CHCHD3,1.0	BNIP3,1.0	HNRNPA3,1.0	CHCHD2,1.0	MAPK6,1.0	KCNJ2,1.0	CTHRC1,1.0	PGM1,1.0	NPTN,1.0	
Hepatic lipidosis C0015695 mouse GSE5538 sample 10		1810058I24RIK,1.0	ECH1,1.0	SERPIND1,1.0	SEPP1,1.0	GSTZ1,1.0	ASS1,1.0	AZGP1,1.0	NINJ1,1.0	RBP4,1.0	RPL26,1.0	UQCRC1,1.0	GM13826,1.0	RPL28,1.0	SUCLG1,1.0	CDO1,1.0	IFITM2,1.0	ITIH4,1.0	IFITM3,1.0	ITIH3,1.0	PON1,1.0	RPL10,1.0	LRP1,1.0	AQP9,1.0	ATP5A1,1.0	LCAT,1.0	UQCR11,1.0	ITIH1,1.0	C4B,1.0	RPL36AL,1.0	CYP2D9,1.0	CREB3L3,1.0	RPL15,1.0	SERPINF1,1.0	CLPTM1,1.0	GM6402,1.0	RPL19,1.0	CYP2C70,1.0	GM12508,1.0	RPL18,1.0	LOC630855,1.0	SDS,1.0	COX8A,1.0	GABARAPL1,1.0	RPL41,1.0	STARD10,1.0	SERPINF2,1.0	MIF,1.0	USMG5,1.0	EIF1,1.0	GJB1,1.0	RPS26,1.0	RPS29,1.0	VAMP8,1.0	POR,1.0	GJB2,1.0	CYP2A5,1.0	AKR1C14,1.0	PTPLAD1,1.0	HPD,1.0	HAMP,1.0	RPS23,1.0	PEMT,1.0	RPL4,1.0	ECI2,1.0	RPL34,1.0	MGST1,1.0	RPL9,1.0	C2,1.0	C3,1.0	MARC1,1.0	RPS15,1.0	RPS18,1.0	FAM134A,1.0	ADH1,1.0	C9,1.0	MARC2,1.0	APOH,1.0	APOE,1.0	RPS10,1.0	RPL38,1.0	RPS11,1.0	RPS14,1.0	ZBED5,1.0	TRP53INP2,1.0	APOB,1.0	RPS16-PS2,1.0	GSTM1,1.0	SLC10A1,1.0	GNB2L1,1.0	COX6C,1.0	CYP2C29,1.0	FXYD1,1.0	MRPL30,1.0	GM5805,1.0	PAH,1.0	ALDOB,1.0	CALR,1.0	HRG,1.0	COL18A1,1.0	COX7C,1.0	ADIPOR2,1.0	C8B,1.0	SERPINA6,1.0	C8G,1.0	SERPINA1B,1.0	SERPINA1C,1.0	LDHA,1.0	MUG1,1.0	SERPINA1A,1.0	PNPO,1.0	RPS15A,1.0	HSD11B1,1.0	VKORC1,1.0	PPARA,1.0	DGAT2,1.0	ARG1,1.0	AHSG,1.0	FMO1,1.0	AKR1C6,1.0	F2,1.0	GNMT,1.0	FMO5,1.0	COX6B1,1.0	ABCB11,1.0	CYP2C44,1.0	HADHA,1.0	ANGPTL3,1.0	RGN,1.0	CYP2E1,1.0	MSRB1,1.0	FABP1,1.0	HRSP12,1.0	AHCY,1.0	ORM1,1.0	SERPINC1,1.0	NDUFA13,1.0	RPLP2,1.0	RDH7,1.0	AFM,1.0	RPLP1,1.0	NDUFA11,1.0	GSTP1,1.0	GM10269,1.0	ASGR1,1.0	TMEM261,1.0	PTMS,1.0	COX5B,1.0	NUDT7,1.0	HERPUD1,1.0	GM10260,1.0	PSMB7,1.0	GYS2,1.0	TMEM147,1.0	FTL1,1.0	CYP2A12,1.0	GC,1.0	METTL7B,1.0	CYP2F2,1.0	FADS2,1.0	FADS1,1.0	HSD3B7,1.0	HSD3B5,1.0	PHLDA1,1.0	RPS7,1.0	SDHD,1.0	FAH,1.0	SERPINA3K,1.0	GM16374,1.0	ALDH4A1,1.0	EEF1A1,1.0	FAU,1.0	FETUB,1.0	ADTRP,1.0	UOX,1.0	SLC27A2,1.0	IGFALS,1.0	HAAO,1.0	RPS6-PS4,1.0	CCBL2,1.0	HSD17B4,1.0	PEBP1,1.0	HSD17B6,1.0	CLU,1.0	NDRG2,1.0	HBB-B1,1.0	COX6A1,1.0	ATP5J2,1.0	CYP2D13,1.0	LAMP1,1.0	CYP2D10,1.0	MUG-PS1,1.0	RBBP4,1.0	RPS5,1.0	RPS2,1.0	NDUFV3,1.0	IGFBP2,1.0	SREBF1,1.0	IDH1,1.0	TTC36,1.0	EPHX1,1.0	GOT2,1.0	HGD,1.0	IGFBP4,1.0	EPHX2,1.0	CHCHD10,1.0	EEF2,1.0	CYP2D26,1.0	PROC,1.0	REEP6,1.0	NACA,1.0	CYP2D22,1.0	NIT2,1.0	SLC27A5,1.0	SLC2A2,1.0	LOC100048552,1.0	GM12481,1.0	COX7A2,1.0	VTN,1.0	CML1,1.0	EBP,1.0	RPL17-PS10,1.0	CHMP1A,1.0	CYC1,1.0	ACAA2,1.0	SLC38A3,1.0	PRODH,1.0	GPX1,1.0	MUP10,1.0	UGT2B34,1.0	EIF5A,1.0	HMGCS2,1.0	HSPA5,1.0	GPX4,1.0	HSPA8,1.0	AMBP,1.0	RPL13A,1.0	APOA2,1.0	INMT,1.0	APOA5,1.0	ABHD14B,1.0	MUP3,1.0	CES2A,1.0	CYP26A1,1.0	DAP,1.0	CPS1,1.0	CES1F,1.0	RPL37A,1.0	ALB,1.0	APOA1,1.0	ACOX1,1.0	EEF1G,1.0	HAGH,1.0	LOC100044627,1.0	NDUFS2,1.0	CYCS,1.0	THRSP,1.0	TMBIM6,1.0	NDUFB9,1.0	SLC25A3,1.0	NDUFB8,1.0	UGT2B1,1.0	TRF,1.0	GLO1,1.0	TAT,1.0	ETFDH,1.0	ATP5K,1.0	EHHADH,1.0	HBA-A2,1.0	ATP5O,1.0	KNG1,1.0	CES3B,1.0	DBP,1.0	TMEM205,1.0	AOX3,1.0	COX4I1,1.0	1300017J02RIK,1.0	SLC37A4,1.0	GM8225,1.0	FGA,1.0	FGB,1.0	NDUFA7,1.0	FGG,1.0	NDUFA6,1.0	NDUFA3,1.0	RPL35A,1.0	APOC4,1.0	CXX1A,1.0	SOD1,1.0	0610005C13RIK,1.0	CAT,1.0	APOC1,1.0	MAT1A,1.0	ALDH1A1,1.0	APOC3,1.0	APOC2,1.0	P4HB,1.0	ALDH9A1,1.0	UBA52,1.0	GAPDH,1.0	AGXT,1.0	CEBPA,1.0	KEG1,1.0	ACADVL,1.0	ETFB,1.0	UROC1,1.0	RPL10A,1.0	ATP5G3,1.0	HSD17B11,1.0	FTCD,1.0	TTR,1.0	DDT,1.0	ALDH2,1.0	UPP2,1.0	PCBD1,1.0	SLC25A23,1.0	RPL7A,1.0	
retinoblastoma DOID-768 mouse GSE6787 sample 455		LUM,1.0	WSB1,1.0	SERPIND1,1.0	HPCAL1,1.0	SOX11,1.0	GTPBP2,1.0	EID1,1.0	COL1A1,1.0	NISCH,1.0	HNRNPK,1.0	MARCKS,1.0	SDPR,1.0	CLNS1A,1.0	RBP4,1.0	RBP1,1.0	RPL22L1,1.0	POMP,1.0	RNASET2A,1.0	ATP5A1,1.0	RNF5,1.0	ADCY7,1.0	MYB,1.0	GNG5,1.0	SERPINF1,1.0	RABAC1,1.0	RPL18,1.0	FDFT1,1.0	S100A11,1.0	NDFIP1,1.0	H2-D1,1.0	SERPINF2,1.0	PLK2,1.0	SQLE,1.0	RPS27RT,1.0	QARS,1.0	PRKAR1A,1.0	BIN1,1.0	ATF4,1.0	FERMT3,1.0	ATF5,1.0	RPL3,1.0	GM10221,1.0	TFRC,1.0	ATP5C1,1.0	HIF1A,1.0	MYLK,1.0	C3,1.0	PRDX4,1.0	ADH5,1.0	FAM134A,1.0	PLAC8,1.0	GJA1,1.0	HMOX1,1.0	TIMM17B,1.0	IER2,1.0	LTA4H,1.0	SERPINH1,1.0	BTF3,1.0	CSNK1A1,1.0	ANXA2,1.0	TPI1,1.0	ANXA5,1.0	SSR3,1.0	H3F3B,1.0	ANXA6,1.0	EMP1,1.0	TCF12,1.0	MRPL30,1.0	COL3A1,1.0	MMP14,1.0	ITPKB,1.0	PAH,1.0	GAS5,1.0	LIMS1,1.0	ARF1,1.0	MEG3,1.0	TMEM165,1.0	SERPINA1B,1.0	SERPINA1C,1.0	LDHA,1.0	SERPINA1E,1.0	SERPINA1A,1.0	RSU1,1.0	JARID2,1.0	EGLN1,1.0	MEF2D,1.0	AHSG,1.0	PGAM1,1.0	TMOD3,1.0	LAPTM5,1.0	BGN,1.0	CNPY2,1.0	F2,1.0	COL4A1,1.0	GATM,1.0	PSMA3,1.0	9530068E07RIK,1.0	PLP2,1.0	ENG,1.0	DSCAML1,1.0	CDKN1C,1.0	SERPINC1,1.0	GSTP1,1.0	FSTL1,1.0	TUBA1A,1.0	ERO1L,1.0	TMSB4X,1.0	PLAGL1,1.0	PAIP2,1.0	TPM4,1.0	ILF3,1.0	MORF4L1,1.0	SKI,1.0	CNOT1,1.0	PSAT1,1.0	FKBP9,1.0	PDCD4,1.0	S100A9,1.0	S100A8,1.0	SLC25A36,1.0	UGT1A10,1.0	GTF2I,1.0	HSP90B1,1.0	BCL2L13,1.0	GGA2,1.0	LAPTM4A,1.0	TUBB6,1.0	CDH2,1.0	RAB24,1.0	RPS3,1.0	GRB10,1.0	D030029J20RIK,1.0	GM7334,1.0	HMGN1,1.0	IGFBP1,1.0	F2R,1.0	EEF2,1.0	ACLY,1.0	ARMCX2,1.0	ARPC2,1.0	FSCN1,1.0	PCYOX1,1.0	PHPT1,1.0	KMT2E,1.0	LRRC58,1.0	NAB1,1.0	CBFB,1.0	BRI3,1.0	EIF4EBP1,1.0	AK4,1.0	MAEA,1.0	CORO1C,1.0	VTN,1.0	1700017B05RIK,1.0	ESD,1.0	TMSB10,1.0	SLC38A4,1.0	2610042L04RIK,1.0	ACTR3,1.0	GPX3,1.0	CTLA2A,1.0	PEG3,1.0	HMGCS1,1.0	AMBP,1.0	MARCH7,1.0	MARCH6,1.0	MFAP2,1.0	RPL37A,1.0	ACO2,1.0	SERINC3,1.0	SLC25A4,1.0	NDUFB5,1.0	NREP,1.0	RAD21,1.0	MDK,1.0	PGK1,1.0	MARCKSL1,1.0	RPL23A,1.0	PTBP3,1.0	PKM,1.0	PFKL,1.0	APOC1,1.0	ATXN10,1.0	CTDSP2,1.0	OCIAD1,1.0	GAPDH,1.0	EIF3C,1.0	SPG21,1.0	RNF10,1.0	CEBPA,1.0	ITGB1,1.0	HDAC6,1.0	WDR1,1.0	NCKAP1,1.0	H2-Q7,1.0	PLG,1.0	RPL10A,1.0	HSD17B10,1.0	SUMO3,1.0	WDR92,1.0	POLR2G,1.0	AAMP,1.0	NOMO1,1.0	PGM2,1.0	POLR2M,1.0	IMP3,1.0	SUCLG2,1.0	AHCYL1,1.0	APP,1.0	ITIH3,1.0	KDELR1,1.0	ARXES2,1.0	ITIH2,1.0	NNAT,1.0	CPNE3,1.0	CCNL2,1.0	MEST,1.0	XBP1,1.0	SURF4,1.0	COG6,1.0	ERDR1,1.0	PTOV1,1.0	PUM2,1.0	COX7A2L,1.0	VASP,1.0	AKR1C13,1.0	MYL12A,1.0	TAGLN2,1.0	ITM2A,1.0	ITM2B,1.0	ITM2C,1.0	GRB7,1.0	MAGED1,1.0	BEX1,1.0	MAGED2,1.0	ENO1B,1.0	PTTG1IP,1.0	RPS19,1.0	MARC2,1.0	ZBED3,1.0	APOE,1.0	PDK1,1.0	AASS,1.0	TSC22D1,1.0	AKR1A1,1.0	AP3B1,1.0	1190002N15RIK,1.0	UBE2G1,1.0	PTPRE,1.0	UGDH,1.0	P4HA1,1.0	CCNG2,1.0	ID2,1.0	CALU,1.0	ALDOA,1.0	COX7B,1.0	STRAP,1.0	PRDX6B,1.0	SNX4,1.0	HINT1,1.0	UGCG,1.0	NNT,1.0	SH3BGRL,1.0	CTSL,1.0	TMED4,1.0	CTSE,1.0	SPTBN1,1.0	CTSD,1.0	SNX6,1.0	CLIC1,1.0	CAMP,1.0	TMEM176B,1.0	GP1BB,1.0	GP1BA,1.0	FKBP1A,1.0	KIT,1.0	NEDD4,1.0	2610524H06RIK,1.0	ERRFI1,1.0	NRP1,1.0	CSTB,1.0	CD63,1.0	RAB9,1.0	GDI2,1.0	GDI1,1.0	CTNNB1,1.0	NUCKS1,1.0	PTMS,1.0	SPPL3,1.0	GYS1,1.0	HERPUD1,1.0	NUDT4,1.0	GNAI3,1.0	RAC1,1.0	SCD2,1.0	CRTAP,1.0	2700094K13RIK,1.0	SDHD,1.0	GFI1B,1.0	COL5A2,1.0	COL5A1,1.0	MYADM,1.0	PPIC,1.0	XPR1,1.0	YPEL3,1.0	RELA,1.0	NDUFB11,1.0	ZFAND5,1.0	CD81,1.0	ZFP36L1,1.0	FBLN2,1.0	HDLBP,1.0	RRBP1,1.0	NDRG1,1.0	TMEM123,1.0	RELN,1.0	BASP1,1.0	GPC3,1.0	RAE1,1.0	SREBF1,1.0	POSTN,1.0	PRNP,1.0	IDH2,1.0	DSTN,1.0	CYBA,1.0	SMAD6,1.0	PDIA6,1.0	H1F0,1.0	GNB1,1.0	COL6A1,1.0	DDAH2,1.0	COL6A3,1.0	OSTC,1.0	UBE2R2,1.0	TMEM119,1.0	GNB2,1.0	COL6A2,1.0	VCL,1.0	MIDN,1.0	ARHGEF25,1.0	COPA,1.0	DDX5,1.0	ACTG1,1.0	LPP,1.0	RASGRP2,1.0	CNN3,1.0	CNN2,1.0	FPGS,1.0	FAM162A,1.0	BC094435,1.0	ACAA2,1.0	HADH,1.0	CD99,1.0	HSPA5,1.0	GALNT2,1.0	SPATS2,1.0	HMGA2,1.0	GALK1,1.0	CLK1,1.0	VCAN,1.0	DAP,1.0	MYH9,1.0	RTN4,1.0	CKS1B,1.0	HMGB2,1.0	ALOX12,1.0	HK1,1.0	HK2,1.0	H1FX,1.0	GRCC10,1.0	DDX17,1.0	FGG,1.0	H2AFZ,1.0	H2AFX,1.0	H2AFV,1.0	SSRP1,1.0	LSS,1.0	YWHAZ,1.0	DLK1,1.0	DDIT4,1.0	KDM3A,1.0	EHMT2,1.0	THBS1,1.0	MSMO1,1.0	ACTC1,1.0	GPI1,1.0	SEPT7,1.0	RBM3,1.0	SFR1,1.0	BNIP3,1.0	EAR1,1.0	EAR2,1.0	MAPK6,1.0	
schizophrenia DOID-5419 human GSE25673 sample 891		CDON,1.0	ACOT9,1.0	PCGF5,1.0	MIR99AHG,1.0	CACNA2D1,1.0	EBF1,1.0	CKMT1A,1.0	CFAP70,1.0	EBF3,1.0	CACNA2D3,1.0	ACSL4,1.0	DKK1,1.0	DKK2,1.0	BTBD11,1.0	L1CAM,1.0	ASS1,1.0	FRAS1,1.0	PCDHB3,1.0	PCDHB2,1.0	RBP4,1.0	PCDHB6,1.0	PCDHB5,1.0	PCDHB4,1.0	ALPK2,1.0	CPEB3,1.0	LEF1,1.0	TES,1.0	STXBP1,1.0	CYFIP2,1.0	IFITM2,1.0	EPAS1,1.0	IFITM3,1.0	IFITM1,1.0	STXBP5,1.0	COL12A1,1.0	CRABP2,1.0	AKAP9,1.0	HECW1,1.0	MTMR7,1.0	CLDN1,1.0	GNG2,1.0	HOXA9,1.0	GNG3,1.0	MIR431,1.0	SV2C,1.0	NIPAL2,1.0	PLEKHG4B,1.0	PEG10,1.0	C2ORF80,1.0	SPOCK2,1.0	MAL2,1.0	SNCA,1.0	HOXA5,1.0	GTF2A1L,1.0	CUBN,1.0	FZD6,1.0	SLC6A15,1.0	ANK3,1.0	ABCA8,1.0	TMEM196,1.0	OCLN,1.0	LPHN2,1.0	WNK1,1.0	KIAA1598,1.0	PKIB,1.0	NET1,1.0	FAT4,1.0	HPD,1.0	VGLL3,1.0	SCN2A,1.0	PPP1R17,1.0	CFI,1.0	CFH,1.0	PDE1C,1.0	TSHZ2,1.0	PDE1A,1.0	STMN4,1.0	LPAR1,1.0	RASSF3,1.0	FAR2P1,1.0	STMN2,1.0	NAALAD2,1.0	PDK4,1.0	PIP5K1B,1.0	PIEZO2,1.0	A2M,1.0	TSPAN2,1.0	FGFBP2,1.0	DUSP4,1.0	DUSP1,1.0	GREB1,1.0	VEGFC,1.0	KIAA1024,1.0	PRSS12,1.0	CP,1.0	SNAP91,1.0	PAX3,1.0	KLHL1,1.0	TMEFF1,1.0	SLC7A8,1.0	KITLG,1.0	DPYD,1.0	ID3,1.0	PDZRN3,1.0	GTF2H2B,1.0	RAPGEF5,1.0	ZCCHC12,1.0	TPH2,1.0	PCSK1,1.0	LRRC7,1.0	TNFRSF11B,1.0	SBNO1,1.0	RNF152,1.0	CD36,1.0	CTSC,1.0	ECEL1,1.0	GPR37,1.0	ZYG11A,1.0	ELMOD1,1.0	MAMDC2,1.0	MME,1.0	FAM46A,1.0	AKR1C2,1.0	ELOVL4,1.0	CNPY1,1.0	PTGR1,1.0	PGM2L1,1.0	PLCB4,1.0	PCDHB17,1.0	LGR5,1.0	LPPR1,1.0	CDKL2,1.0	BSCL2,1.0	NRP2,1.0	MYT1L,1.0	DIRAS3,1.0	PTN,1.0	GNAI1,1.0	FSTL5,1.0	GLI3,1.0	PCLO,1.0	GLRA1,1.0	GLRA2,1.0	AKAP14,1.0	MCF2L2,1.0	AKAP12,1.0	SOSTDC1,1.0	NEFL,1.0	GCNT4,1.0	NEFM,1.0	ENPP2,1.0	THSD7A,1.0	GABRQ,1.0	MLIP,1.0	TLE1,1.0	PLXNC1,1.0	DIO3,1.0	ARHGAP29,1.0	ARHGAP28,1.0	RUNDC3B,1.0	MID2,1.0	ALG10,1.0	FOXP2,1.0	PDGFRL,1.0	GPRIN3,1.0	LRFN5,1.0	TMEM51-AS1,1.0	TGFBI,1.0	ZNF439,1.0	CNTN3,1.0	ZNF558,1.0	PDE7B,1.0	DSC2,1.0	DSC3,1.0	ALDH1L2,1.0	SERTM1,1.0	ACSS3,1.0	SLFN5,1.0	SLC1A1,1.0	FAM129A,1.0	FIGN,1.0	NALCN,1.0	PLOD2,1.0	NOL4,1.0	BZW2,1.0	EFNA5,1.0	DOCK11,1.0	NT5E,1.0	RELN,1.0	FGD6,1.0	DACH1,1.0	SCUBE2,1.0	WIF1,1.0	SLN,1.0	SLIT2,1.0	POTEE,1.0	POTEF,1.0	POTEG,1.0	POTEH,1.0	RUNX1T1,1.0	POTEC,1.0	CA14,1.0	ZNF300,1.0	LRRC49,1.0	SYT4,1.0	TRPC4,1.0	FAM26E,1.0	FST,1.0	DNAJC12,1.0	INADL,1.0	NSG1,1.0	HOPX,1.0	GNAL,1.0	SDK2,1.0	RCAN2,1.0	H1F0,1.0	MATN2,1.0	ZNF536,1.0	FGF14,1.0	TOX,1.0	FBN1,1.0	SKIV2L2,1.0	MIR31HG,1.0	ISYNA1,1.0	IRS1,1.0	ATP8A2,1.0	ATP8A1,1.0	RERGL,1.0	HMP19,1.0	SLC41A2,1.0	AK5,1.0	GPR85,1.0	SEZ6L2,1.0	LRRC55,1.0	SAT1,1.0	RHOBTB3,1.0	RGS5,1.0	EFEMP1,1.0	RIMS2,1.0	BRINP3,1.0	SCN9A,1.0	B3GALT1,1.0	ZMAT4,1.0	B3GALT2,1.0	CHMP1B,1.0	PLXNA2,1.0	ATCAY,1.0	EDIL3,1.0	RNF175,1.0	PLS3,1.0	VWC2L,1.0	IL13RA2,1.0	BCKDHB,1.0	HS3ST3B1,1.0	ZFHX4,1.0	GPX3,1.0	NPY5R,1.0	ZFHX3,1.0	SVOP,1.0	KCNIP4,1.0	GFPT2,1.0	NRG1,1.0	NAP1L2,1.0	MGC24103,1.0	SEPT6,1.0	DNM3,1.0	CYP26A1,1.0	DAB2,1.0	OGN,1.0	CPS1,1.0	MMRN1,1.0	PDE3B,1.0	DSG2,1.0	SERPINI1,1.0	RBM24,1.0	FAM60A,1.0	SHOX2,1.0	KHDRBS2,1.0	STOML3,1.0	NNMT,1.0	LOC389834,1.0	ST6GALNAC3,1.0	NPR3,1.0	CHD5,1.0	PDLIM1,1.0	LOC100130876,1.0	CALB1,1.0	LRRTM4,1.0	DSE,1.0	PLCZ1,1.0	ADAMTS18,1.0	ZNF506,1.0	ME1,1.0	LGI1,1.0	DCC,1.0	SPAG6,1.0	UNC5C,1.0	PDE4D,1.0	DLK1,1.0	DCN,1.0	GABRG2,1.0	SYT13,1.0	DCT,1.0	MAB21L2,1.0	MGAT4C,1.0	ZNF737,1.0	TXNIP,1.0	INA,1.0	SEMA3D,1.0	SEMA3C,1.0	ITGB3,1.0	DDX60L,1.0	TSPAN13,1.0	MALT1,1.0	ZIC3,1.0	CLMP,1.0	FIP1L1,1.0	ARRB1,1.0	ZIC4,1.0	ZIC1,1.0	ZNF204P,1.0	ERC1,1.0	POTEB2,1.0	ADAMTS9,1.0	CLVS1,1.0	CACNG5,1.0	
Parkinson's disease DOID-14330 human GSE19587 sample 496		IL1R1,1.0	ACSL3,1.0	RPL24,1.0	ZNF160,1.0	PPA1,1.0	ACSL5,1.0	SEPP1,1.0	SST,1.0	WDR82,1.0	CCP110,1.0	HSPA1A,1.0	RPL27,1.0	SIK1,1.0	ALPK1,1.0	HSPA1B,1.0	SATB1,1.0	IFITM1,1.0	PON2,1.0	HERC2P3,1.0	HERC2P9,1.0	DPYSL2,1.0	CHORDC1,1.0	BSG,1.0	RPL19,1.0	ZNF146,1.0	JAG1,1.0	PRR11,1.0	RPL41,1.0	HLA-DRB5,1.0	CMC2,1.0	TMA7,1.0	ABCA8,1.0	FTH1P5,1.0	RPS21,1.0	RPS20,1.0	ITM2A,1.0	RPS23,1.0	PLA1A,1.0	RPL5,1.0	GPM6B,1.0	SCHIP1,1.0	STMN4,1.0	WDR47,1.0	HSPH1,1.0	BLOC1S5,1.0	GNG11,1.0	INPP5F,1.0	PRKAR2A,1.0	RPL37,1.0	A2M,1.0	SERPINH1,1.0	CD14,1.0	PRKACB,1.0	ARGLU1,1.0	IER3,1.0	CTSB,1.0	DUSP6,1.0	ANXA3,1.0	PTGES3,1.0	KLHL2,1.0	TCF12,1.0	FN1,1.0	SLC35E1,1.0	TF,1.0	MZT2B,1.0	CFHR1,1.0	KAT2B,1.0	P4HA1,1.0	TUBB2B,1.0	SLCO4A1,1.0	PABPC3,1.0	RAPGEF5,1.0	HILPDA,1.0	PTPRO,1.0	STC1,1.0	ADM,1.0	RPS27L,1.0	PTPRK,1.0	OAZ1,1.0	TMEM165,1.0	APOLD1,1.0	TIMP1,1.0	PCK1,1.0	DYNLL1,1.0	IFNGR1,1.0	SCD5,1.0	KTN1,1.0	ZDHHC11,1.0	HNRNPA2B1,1.0	PLP1,1.0	CLDND1,1.0	CDKN1B,1.0	CD63,1.0	NOTCH2NL,1.0	ALMS1,1.0	OLA1,1.0	TUBA1A,1.0	RNF138,1.0	PSMB6,1.0	UBL3,1.0	OPHN1,1.0	SLC17A6,1.0	AP3S1,1.0	ENPP2,1.0	METTL9,1.0	CD164,1.0	CD74,1.0	FBXW12,1.0	RPS7,1.0	ARHGAP29,1.0	HUWE1,1.0	ATP1B1,1.0	PNRC1,1.0	PNRC2,1.0	MORF4L2,1.0	PCP4,1.0	GOLGA8H,1.0	ELMO1,1.0	FAU,1.0	SRSF3,1.0	CAPZA1,1.0	CDK2AP1,1.0	SCG5,1.0	PHIP,1.0	DEGS1,1.0	FKBP4,1.0	YPEL5,1.0	ABCG2,1.0	COL16A1,1.0	SEPW1,1.0	HSD17B4,1.0	CNDP2,1.0	PPP1CC,1.0	PCNP,1.0	TCEAL4,1.0	EMC2,1.0	JAM2,1.0	SPP1,1.0	DENND5A,1.0	RPS3,1.0	HMGN3,1.0	USP48,1.0	SLC38A2,1.0	NEK7,1.0	PRNP,1.0	ATP8B1,1.0	IGFBP3,1.0	SMAD7,1.0	GEM,1.0	GLTSCR2,1.0	PGF,1.0	MAFF,1.0	RGCC,1.0	UBA3,1.0	RSRP1,1.0	PFKFB3,1.0	LRRFIP1,1.0	ATP8A1,1.0	UQCRB,1.0	POGK,1.0	PLAT,1.0	PKD1P1,1.0	ETS2,1.0	DAPP1,1.0	PLCXD1,1.0	RGS5,1.0	PDZD2,1.0	RGS2,1.0	UBB,1.0	MBP,1.0	USP32P2,1.0	SRGN,1.0	HSP90AA1,1.0	PEG3,1.0	TXNL1,1.0	MKL2,1.0	FKSG49,1.0	MT3,1.0	NEMF,1.0	CLK4,1.0	CLK1,1.0	TMBIM4,1.0	RPL37A,1.0	H3F3AP4,1.0	FAM96B,1.0	PECAM1,1.0	SERPINI1,1.0	SERINC1,1.0	SERINC5,1.0	KDM5D,1.0	YWHAB,1.0	ATP5J,1.0	DTX4,1.0	ZMPSTE24,1.0	HSPB1,1.0	DNAJB1,1.0	CA2,1.0	DBT,1.0	MKNK2,1.0	ATP5E,1.0	PDE4C,1.0	WASF1,1.0	BCAS1,1.0	ZNF189,1.0	MARCKSL1,1.0	LIMCH1,1.0	H2AFZ,1.0	VWF,1.0	RNASET2,1.0	COBL,1.0	HAUS2,1.0	DNAJA1,1.0	EVI2A,1.0	CLEC2B,1.0	VAPA,1.0	APOC1,1.0	EIF3L,1.0	DDIT4,1.0	KCTD12,1.0	TDGF1P3,1.0	MATR3,1.0	ASPA,1.0	NACAP1,1.0	ZNF611,1.0	FOLR1,1.0	SPG21,1.0	TPT1,1.0	CEBPD,1.0	MSMO1,1.0	TSPAN13,1.0	ADAMTS1,1.0	ZIC1,1.0	BNIP3,1.0	DIP2A,1.0	UBE2NL,1.0	NPIPA1,1.0	ZNF721,1.0	KCNJ2,1.0	NCK2,1.0	
Congestive heart disease C0018802 mouse GSE2236 sample 258		LUM,1.0	RPL21,1.0	ACTN3,1.0	RPL24,1.0	HN1,1.0	PRKAB2,1.0	MYL6,1.0	SFRP2,1.0	MGP,1.0	PPP1R3C,1.0	RBP1,1.0	VIM,1.0	ITGBL1,1.0	GM13826,1.0	SPARCL1,1.0	RPL28,1.0	ASB5,1.0	RPL22L1,1.0	MYL9,1.0	PFN2,1.0	PFN1,1.0	APP,1.0	IFITM2,1.0	IFITM3,1.0	RPL10,1.0	SERPINE1,1.0	RPL13,1.0	RPL12,1.0	AQP1,1.0	LY6C1,1.0	PSMB10,1.0	RNASET2B,1.0	ACTB,1.0	DPYSL2,1.0	PSMD8,1.0	BSG,1.0	UGP2,1.0	SERPINF1,1.0	S100A13,1.0	TCEB2,1.0	RPL19,1.0	GM12508,1.0	LOC630855,1.0	S100A11,1.0	WWTR1,1.0	DDIT4L,1.0	USMG5,1.0	PHKA1,1.0	PTP4A2,1.0	PTP4A3,1.0	MYL12A,1.0	EHD4,1.0	RPS28,1.0	TNNT2,1.0	PRKAR1A,1.0	FAT1,1.0	ADSSL1,1.0	SERPING1,1.0	RPS25,1.0	SPARC,1.0	RPL3,1.0	RPL4,1.0	CFH,1.0	ENO1B,1.0	RPL34,1.0	ENO3,1.0	RPL8,1.0	RPS15,1.0	LGALS3,1.0	FAM134B,1.0	LGALS1,1.0	FTH1,1.0	A730098P11RIK,1.0	APOE,1.0	RPL39,1.0	TIMM17A,1.0	RPS12,1.0	RPS11,1.0	RPS14,1.0	CTSB,1.0	MYBPC2,1.0	MYBPC3,1.0	ANXA3,1.0	TPI1,1.0	TNFRSF12A,1.0	ANXA5,1.0	ATPIF1,1.0	EMP1,1.0	AKR1A1,1.0	1200015M12RIK,1.0	ENAH,1.0	RHOQ,1.0	COL3A1,1.0	GM5805,1.0	ID3,1.0	CILP,1.0	FXYD6,1.0	TAX1BP3,1.0	ALDOA,1.0	SGK1,1.0	DAZAP2,1.0	CLIC5,1.0	CTSZ,1.0	MRPL33,1.0	CTSS,1.0	MEOX1,1.0	CTSL,1.0	RRAS,1.0	TIMP3,1.0	SMYD2,1.0	ANKRD1,1.0	CCL21A,1.0	RPS27A,1.0	CTSD,1.0	1200016E24RIK,1.0	PGAM2,1.0	GSTO1,1.0	BGN,1.0	SORBS2,1.0	FAM213B,1.0	COL4A1,1.0	PSMA5,1.0	COL4A2,1.0	MSRB1,1.0	RSPH3B,1.0	CTNNB1,1.0	MRPS34,1.0	RPLP1,1.0	GM10269,1.0	GDPD3,1.0	FSTL1,1.0	CRIP1,1.0	ERO1L,1.0	CST3,1.0	TMSB4X,1.0	FTL1,1.0	RPL18A,1.0	SPTAN1,1.0	PDGFRB,1.0	PHLDA1,1.0	RAB2A,1.0	GDF15,1.0	TPM4,1.0	ANKRD23,1.0	S100A1,1.0	GPT2,1.0	SERPINA3N,1.0	ABCA8A,1.0	APOA1BP,1.0	GM16374,1.0	EEF1A1,1.0	MORF4L2,1.0	EMCN,1.0	PPIA,1.0	COL5A2,1.0	GPD1,1.0	FAU,1.0	S100A6,1.0	PMP22,1.0	CHMP4B,1.0	ADAM9,1.0	SQSTM1,1.0	PPIB,1.0	GM4076,1.0	IVNS1ABP,1.0	NDRG4,1.0	SEPW1,1.0	RASL11B,1.0	PARK7,1.0	LOXL1,1.0	COMT,1.0	HBB-B1,1.0	COX6A1,1.0	FBLN5,1.0	CTGF,1.0	COMP,1.0	CCND1,1.0	PERP,1.0	RPS5,1.0	DENND5A,1.0	NDUFV2,1.0	POSTN,1.0	F2R,1.0	PRNP,1.0	LHFP,1.0	DSTN,1.0	EIF2S2,1.0	GM19420,1.0	PICALM,1.0	RCAN1,1.0	E430024C06RIK,1.0	RGCC,1.0	3000002C10RIK,1.0	DRAP1,1.0	DYNLRB1,1.0	CASQ2,1.0	FBN1,1.0	PVALB,1.0	MYOM1,1.0	EIF4EBP1,1.0	LTBP4,1.0	WISP2,1.0	RGS5,1.0	TGM2,1.0	FAM198B,1.0	ESD,1.0	MPC1,1.0	NPPA,1.0	NMRK2,1.0	NPPB,1.0	NARS,1.0	BC094435,1.0	EFHD2,1.0	SVEP1,1.0	IGFBP7,1.0	GPX1,1.0	GPX3,1.0	GPX4,1.0	MSN,1.0	RPL13A,1.0	TNIP1,1.0	BICC1,1.0	TMBIM1,1.0	MFAP5,1.0	ACTA1,1.0	SYNPO2L,1.0	MFAP4,1.0	RPL37A,1.0	NDUFS5,1.0	GM5526,1.0	LOC100044627,1.0	TRIM54,1.0	MYH7,1.0	RTN4,1.0	SAR1B,1.0	HBA-A2,1.0	SEP15,1.0	DHRS7C,1.0	CAPZB,1.0	RPL36A,1.0	SARAF,1.0	PGK1,1.0	CPXM2,1.0	HIST1H1C,1.0	PCOLCE,1.0	GM13363,1.0	DCN,1.0	DNAJA2,1.0	PKM,1.0	ALDH1A1,1.0	RPL31-PS17,1.0	DDIT4,1.0	COL8A1,1.0	P4HB,1.0	SPRY1,1.0	SLC25A5,1.0	EIF3E,1.0	GAPDH,1.0	3930401B19RIK,1.0	EIF4A1,1.0	ITGB5,1.0	ATP2A1,1.0	RPL10A,1.0	ATP5G3,1.0	PKD2,1.0	CYGB,1.0	THBS4,1.0	GPI1,1.0	RBM3,1.0	HAUS8,1.0	RPL7A,1.0	NPTN,1.0	
Status Epilepticus C0038220 rat GSE4236 sample 391		CHGB,1.0	IFRD1,1.0	FBXO2,1.0	RPL23,1.0	HOMER1,1.0	LOC100362543,1.0	RGD1562409,1.0	DCLK1,1.0	HNRNPK,1.0	SST,1.0	MT1A,1.0	CD9,1.0	SERBP1,1.0	VIM,1.0	RPL26,1.0	HSPA1A,1.0	RPL27,1.0	NBL1,1.0	PFN1,1.0	CDO1,1.0	CALM1,1.0	HSPA1B,1.0	MGC112715,1.0	ATF3,1.0	CYFIP2,1.0	IFITM3,1.0	RPL11,1.0	RPL10,1.0	SERPINE2,1.0	RPL12,1.0	SLC35B1,1.0	ATP5A1,1.0	RT1-A2,1.0	AQP4,1.0	MYL12B,1.0	ACTB,1.0	BSG,1.0	NNAT,1.0	RPL15,1.0	RPL14,1.0	SPOCK2,1.0	RPL17,1.0	B2M,1.0	S100A10,1.0	RAB11FIP3,1.0	CCNL1,1.0	SNCA,1.0	NTSR2,1.0	PTGDS,1.0	EGR1,1.0	EGR2,1.0	GABARAPL2,1.0	RT1-CL,1.0	EGR4,1.0	ATP6AP1,1.0	NR2F1,1.0	COX7A2L,1.0	RGD1563956,1.0	PTP4A2,1.0	FOSL2,1.0	RPS26,1.0	ARC,1.0	BCAN,1.0	LPHN1,1.0	RPS29,1.0	TCN2,1.0	PPP1R1A,1.0	BIN1,1.0	CYP2A1,1.0	RPS21,1.0	TAGLN3,1.0	GRB2,1.0	RPS23,1.0	EZR,1.0	PADI2,1.0	RPS25,1.0	RT1-DA,1.0	ATP6V1B2,1.0	PTP4A1,1.0	RPL5,1.0	RPL31,1.0	PHB2,1.0	SPARC,1.0	RPL3,1.0	RPL30,1.0	RPL35,1.0	CTBP1,1.0	GDE1,1.0	STMN4,1.0	ENO1,1.0	GNS,1.0	MGST1,1.0	RPL8,1.0	HSPH1,1.0	MT2A,1.0	PRDX6,1.0	RPS18,1.0	GJA1,1.0	PRDX2,1.0	PRDX1,1.0	FTH1,1.0	GLUL,1.0	APOE,1.0	RPL39,1.0	PIP5K1C,1.0	COX2,1.0	JUNB,1.0	RPS12,1.0	RPS11,1.0	LOC687048,1.0	PRKACA,1.0	CTSB,1.0	DUSP5,1.0	FUCA1,1.0	DUSP6,1.0	JUN,1.0	DUSP1,1.0	LOC100361259,1.0	TSC22D1,1.0	ANXA5,1.0	RPL17-PS1,1.0	CYP7B1,1.0	NME1,1.0	RHOB,1.0	NME2,1.0	SLC7A5,1.0	GLUD1,1.0	PTMA,1.0	TUBB2B,1.0	BHLHE41,1.0	ID2,1.0	CCNG1,1.0	PAM,1.0	CALR,1.0	CD24,1.0	SGK1,1.0	ARF4,1.0	LOC688869,1.0	ARF5,1.0	TMED10,1.0	NRN1,1.0	BTG2,1.0	CITED2,1.0	BTG1,1.0	MAOB,1.0	ARPC1B,1.0	CLTC,1.0	PEA15,1.0	PTPRN,1.0	CX3CL1,1.0	CTSS,1.0	LDHA,1.0	RAP1B,1.0	CSRP1,1.0	CTSL,1.0	CTSH,1.0	TIMP1,1.0	EMD,1.0	TIMP2,1.0	RPS27A,1.0	CTSD,1.0	CD53,1.0	DYNLL1,1.0	PGAM1,1.0	GSTO1,1.0	GAA,1.0	FOS,1.0	BGN,1.0	PGRMC1,1.0	APRT,1.0	FABP5,1.0	HNRNPA2B1,1.0	FABP7,1.0	FAM195B,1.0	CANX,1.0	CD48,1.0	DYNC1H1,1.0	ERRFI1,1.0	HRSP12,1.0	C1QB,1.0	CD63,1.0	RT1-CE12,1.0	GRN,1.0	MYT1L,1.0	NCAN,1.0	RT1-CE16,1.0	PTN,1.0	TUBA1A,1.0	GNAI1,1.0	GNAI2,1.0	PTGS2,1.0	GNAI3,1.0	CST3,1.0	FTL1,1.0	PSMB4,1.0	NPY,1.0	TMEM47,1.0	MPRIP,1.0	CKB,1.0	NEFL,1.0	NEFM,1.0	RT1.AA,1.0	CD59,1.0	SRSF11,1.0	TGFB1,1.0	CD74,1.0	G6PD,1.0	RPS8,1.0	RPS6,1.0	ATP1B3,1.0	RPSA,1.0	EEF1A1,1.0	MORF4L2,1.0	PCP4,1.0	PSAT1,1.0	GSTA1,1.0	SCG5,1.0	S100A4,1.0	WDFY3,1.0	ERP29,1.0	MYADM,1.0	SCG2,1.0	SCG3,1.0	PCNA,1.0	SLC27A1,1.0	MASP1,1.0	LOC360231,1.0	CD82,1.0	CD81,1.0	PPP1R15A,1.0	RASL11B,1.0	ZFP36L1,1.0	MRFAP1,1.0	CLU,1.0	PAPSS1,1.0	TOMM20,1.0	CXCL14,1.0	HSP90B1,1.0	PDPN,1.0	LAMP2,1.0	BASP1,1.0	RPS5,1.0	RPS2,1.0	NPTX2,1.0	ATP9B,1.0	PDIA3,1.0	TRAPPC1,1.0	EEF2,1.0	GFAP,1.0	SDCBP,1.0	PDIA6,1.0	NR4A3,1.0	NR4A2,1.0	QDPR,1.0	GNB1,1.0	RHEB,1.0	ND1,1.0	EIF4G2,1.0	ATP6V1A,1.0	CNP,1.0	ATP6,1.0	SLC2A1,1.0	PLAT,1.0	PPP1R9B,1.0	NR4A1,1.0	CNN3,1.0	RGS4,1.0	NRD1,1.0	UBC,1.0	PMEPA1,1.0	NDN,1.0	TMSB10,1.0	EIF5B,1.0	GPX1,1.0	HSP90AA1,1.0	HSPA5,1.0	BDNF,1.0	HSPA8,1.0	TXNRD1,1.0	RPL13A,1.0	MT3,1.0	NFKBIA,1.0	FCGR2B,1.0	LOC498276,1.0	CPE,1.0	KCNK1,1.0	PLEC,1.0	CYTB,1.0	ARL4A,1.0	IDI1,1.0	YWHAG,1.0	RTN1,1.0	YWHAE,1.0	NDUFB4,1.0	NDUFB3,1.0	SLC3A2,1.0	HSPB1,1.0	CYR61,1.0	DNAJB1,1.0	PDLIM4,1.0	PSAP,1.0	DNAJB5,1.0	PCDHGA1,1.0	EIF4H,1.0	TAC1,1.0	YWHAH,1.0	OXR1,1.0	HIAT1,1.0	NDUFA4,1.0	RGD1561333,1.0	KLF4,1.0	KLF9,1.0	GAP43,1.0	VGF,1.0	P4HB,1.0	PFKP,1.0	TPT1,1.0	B4GALT6,1.0	BECN1,1.0	CEBPB,1.0	ITGB1,1.0	HSP90AB1,1.0	NCKAP1,1.0	YBX1,1.0	DCTN1,1.0	YBX3,1.0	MSMO1,1.0	HSPD1,1.0	CXXC5,1.0	TTR,1.0	RPS4X,1.0	MAT2A,1.0	MAPK3,1.0	PTK2B,1.0	CCL2,1.0	RPL7A,1.0	
Down syndrome DOID-14250 human GSE19681 sample 1066		SND1,1.0	LOC283112,1.0	MTHFD2,1.0	HSPA1A,1.0	RPL22L1,1.0	PFN1,1.0	HSPA1B,1.0	RPL10,1.0	RPL13,1.0	SLC35B1,1.0	LOC100996255,1.0	IL2RG,1.0	DCAF6,1.0	RPS4Y1,1.0	ACTB,1.0	EPB41L4A-AS1,1.0	PDCD10,1.0	ZNF706,1.0	CAPNS1,1.0	ZNF146,1.0	EGR1,1.0	SNHG1,1.0	JUND,1.0	PRR11,1.0	EGR3,1.0	MIR663AHG,1.0	TSPYL2,1.0	RPL41,1.0	XBP1,1.0	GADD45A,1.0	MANF,1.0	PRG2,1.0	STAM,1.0	SNHG8,1.0	CMBL,1.0	CDYL2,1.0	RPS26,1.0	MYL12A,1.0	RPS14P3,1.0	RPS29,1.0	VAMP7,1.0	SNHG15,1.0	RPS28,1.0	NET1,1.0	TAGLN2,1.0	HYOU1,1.0	RPS23,1.0	RPL31,1.0	PHB2,1.0	ANAPC16,1.0	MAGED1,1.0	BEX1,1.0	RPL32,1.0	TFRC,1.0	RPL34,1.0	ATP5C1,1.0	C14ORF166,1.0	HIF1A,1.0	PPFIBP1,1.0	GATA2,1.0	GATA1,1.0	SOX4,1.0	RPS18,1.0	PLAC8,1.0	C14ORF2,1.0	COX3,1.0	RPL39,1.0	PNO1,1.0	COX2,1.0	COX1,1.0	JUNB,1.0	RPS12,1.0	CGA,1.0	TPSAB1,1.0	STAT5A,1.0	SDF2L1,1.0	ANXA1,1.0	JUN,1.0	SEC13,1.0	COLCA1,1.0	TPI1,1.0	TSC22D1,1.0	NCOA4,1.0	TESC,1.0	H3F3B,1.0	GNB2L1,1.0	EMP3,1.0	TMEM173,1.0	RHOG,1.0	TMEFF2,1.0	IL1B,1.0	PTPRC,1.0	FXYD5,1.0	CCNG1,1.0	LOC100507625,1.0	GARS,1.0	CRELD2,1.0	CALR,1.0	ALDOA,1.0	AARS,1.0	SGK1,1.0	ARF4,1.0	HIST2H2AA4,1.0	CITED2,1.0	HILPDA,1.0	ZFAND2A,1.0	SDC4,1.0	CTSW,1.0	OAZ1,1.0	SNX5,1.0	LDHA,1.0	C19ORF10,1.0	SEC61G,1.0	TRIM4,1.0	FCER1A,1.0	NFIL3,1.0	C16ORF54,1.0	TMED7,1.0	CLIC1,1.0	NPM1,1.0	SERPINB1,1.0	MPP1,1.0	CREG1,1.0	DHRS3,1.0	PSMA6,1.0	SPCS3,1.0	RILPL2,1.0	DLC1,1.0	FOSB,1.0	GHRH,1.0	PSMA1,1.0	PLP2,1.0	CKS2,1.0	PLIN2,1.0	RHAG,1.0	RPLP0,1.0	HDC,1.0	PTGER4,1.0	TUBA1A,1.0	HERPUD1,1.0	PTGS2,1.0	TMSB4X,1.0	SERP1,1.0	TUBA1C,1.0	NAMPT,1.0	TCTN2,1.0	OPHN1,1.0	SOSTDC1,1.0	CD55,1.0	TGFB1,1.0	RPS6,1.0	HUWE1,1.0	PNRC1,1.0	NEAT1,1.0	TMEM135,1.0	SNRPA,1.0	EEF1A1,1.0	DNAJB11,1.0	CLC,1.0	RNF182,1.0	S100A4,1.0	MYADM,1.0	ADAM8,1.0	CD69,1.0	PPIB,1.0	TPSB2,1.0	PPP1R15A,1.0	CCBL2,1.0	FAM117A,1.0	ZFP36L1,1.0	TMEM241,1.0	HSP90B1,1.0	TAF1D,1.0	FLNA,1.0	HIST1H2AE,1.0	RPS2,1.0	RPS3,1.0	HIST1H2AB,1.0	HIST1H2AD,1.0	HIST1H2AC,1.0	PDIA4,1.0	SREBF1,1.0	PDIA3,1.0	MAP2K3,1.0	HBG2,1.0	BNIP3L,1.0	MPST,1.0	EEF2,1.0	SDCBP,1.0	PDIA6,1.0	HIST2H2BE,1.0	NR4A2,1.0	H1F0,1.0	NT5C3A,1.0	ARPC3,1.0	SELK,1.0	OSTC,1.0	MALAT1,1.0	LOC100507328,1.0	ND4,1.0	LOC100287628,1.0	ND3,1.0	CERS2,1.0	SRP19,1.0	ATP6,1.0	SLC2A3,1.0	SAT1,1.0	CSF2RB,1.0	ETS2,1.0	TRGC2,1.0	RGS2,1.0	LINC00936,1.0	PIM1,1.0	CLCA1,1.0	PMAIP1,1.0	EIF5A,1.0	HSPA5,1.0	HSPA8,1.0	EIF2AK1,1.0	HNRNPA1P10,1.0	FKSG49,1.0	NFKBIZ,1.0	CDC5L,1.0	TMBIM1,1.0	NFKBIA,1.0	ELF1,1.0	LCP1,1.0	ALPP,1.0	USP20,1.0	ARL4A,1.0	PSMG1,1.0	R3HDM4,1.0	CXCL8,1.0	YWHAG,1.0	DNAH3,1.0	CNRIP1,1.0	TNFAIP3,1.0	TARP,1.0	DNAJB1,1.0	CA2,1.0	MKNK2,1.0	H1FX,1.0	C21ORF91,1.0	HIST1H1C,1.0	IRX1,1.0	MID1IP1,1.0	TP53INP1,1.0	RPL23A,1.0	SLC25A16,1.0	P2RX5,1.0	KLF6,1.0	CAT,1.0	DDIT4,1.0	HIST1H2BG,1.0	OCIAD1,1.0	DDIT3,1.0	HIST1H2BF,1.0	HIST1H2BI,1.0	SPRY1,1.0	PTX3,1.0	RECK,1.0	RBMX,1.0	HIST1H2BC,1.0	NACAP1,1.0	GAPDH,1.0	HIST1H2BE,1.0	HIST1H2BD,1.0	EEF1A1P9,1.0	HIST1H2BK,1.0	HSP90AB1,1.0	DDX21,1.0	KIAA0101,1.0	HSD17B11,1.0	GNA15,1.0	LYL1,1.0	MIR4435-1HG,1.0	CCL4,1.0	BNIP3,1.0	MAPK6,1.0	EIF2A,1.0
[truncated: 2,335,360 more chars]
