# Supplementary material for: Revealing the Interactions Between Diabetes, Diabetes-Related Diseases, and Cancers Based on the Network Connectivity of Their Related Genes
Source: Front Genet. 2020 Dec 14;11:617136. doi: 10.3389/fgene.2020.617136 (PMC7767993; doi:10.3389/fgene.2020.617136)
Supplement: Supplementary file 1 [file Data_Sheet_1.ZIP › Dataset/Dataset S6.txt]

asthma DOID-2841 human GSE16032 sample 729		MX1,1.0	IL1R2,1.0	ACSL1,1.0	MX2,1.0	MCEMP1,1.0	RBP7,1.0	MYL6,1.0	RUFY1,1.0	SDPR,1.0	LAP3,1.0	IFI27,1.0	VIM,1.0	TNFSF8,1.0	MYL9,1.0	CALM2,1.0	C2ORF88,1.0	IFITM2,1.0	IFITM3,1.0	ATP6V0D1,1.0	FGL2,1.0	AQP9,1.0	IGHV3-23,1.0	C3AR1,1.0	GLRX,1.0	DCAF6,1.0	ASAH1,1.0	ACTB,1.0	PDCD10,1.0	GNG5,1.0	IFI16,1.0	CYP1B1,1.0	CHST15,1.0	B2M,1.0	S100A12,1.0	EGR1,1.0	RPL41,1.0	PPBP,1.0	TALDO1,1.0	IFI44,1.0	FTH1P5,1.0	RPS27,1.0	TREML1,1.0	MYL12A,1.0	VNN2,1.0	BANK1,1.0	PLBD1,1.0	TAGLN2,1.0	PPT1,1.0	IGKV4-1,1.0	CD302,1.0	APOBEC3A,1.0	ATP6V1B2,1.0	SPARC,1.0	SAMSN1,1.0	IFI30,1.0	BLOC1S5,1.0	MT2A,1.0	RASSF2,1.0	PRDX6,1.0	GNG11,1.0	MRPL3,1.0	LGALS3,1.0	PLAC8,1.0	TCL1A,1.0	LGALS1,1.0	PRKAR2B,1.0	PRDX1,1.0	FTH1,1.0	ARL6IP5,1.0	HIST1H3H,1.0	GLUL,1.0	RPL39,1.0	LTA4H,1.0	COX2,1.0	TNFSF10,1.0	COX1,1.0	CD14,1.0	IER3,1.0	CTSB,1.0	CCR2,1.0	SRP9,1.0	CTSA,1.0	LYN,1.0	RHOA,1.0	LYPLA1,1.0	ANXA2,1.0	DUSP1,1.0	NCOA4,1.0	TSC22D3,1.0	HBA1,1.0	NBPF14,1.0	LYZ,1.0	TLR2,1.0	SLC7A7,1.0	THEMIS2,1.0	TLR8,1.0	TAX1BP3,1.0	LIMS1,1.0	ITK,1.0	HIST2H2AA4,1.0	SERPINA1,1.0	BTG1,1.0	HBB,1.0	ARPC1B,1.0	IGLL3P,1.0	ADM,1.0	FPR1,1.0	AREG,1.0	OAZ1,1.0	CTSS,1.0	SH3BGRL,1.0	SNX3,1.0	RAP1B,1.0	CLEC7A,1.0	TIMP1,1.0	FCER1G,1.0	SNX9,1.0	CLIC1,1.0	CD53,1.0	CAP1,1.0	MMD,1.0	ATP6V0E1,1.0	DYNLL1,1.0	IFNGR1,1.0	IFNGR2,1.0	PGAM1,1.0	SERPINB1,1.0	GSTO1,1.0	MPP1,1.0	FOS,1.0	CREG1,1.0	LAPTM5,1.0	RNASE6,1.0	HSBP1,1.0	PGRMC1,1.0	HCK,1.0	TRBV27,1.0	PSMA6,1.0	NGFRAP1,1.0	MS4A6A,1.0	RILPL2,1.0	PLP2,1.0	AIDA,1.0	CD63,1.0	GRN,1.0	CSTA,1.0	F13A1,1.0	KIAA1033,1.0	TMEM140,1.0	SNX10,1.0	PTGS1,1.0	HERPUD1,1.0	TMSB4X,1.0	PSMB3,1.0	NAMPT,1.0	CXCR4,1.0	METTL7A,1.0	MGAT5,1.0	RAB8A,1.0	CD55,1.0	CD163,1.0	TLE1,1.0	GCA,1.0	ZBTB16,1.0	MPEG1,1.0	POU2AF1,1.0	IGJ,1.0	TYROBP,1.0	IGL,1.0	NEAT1,1.0	IGK,1.0	RBX1,1.0	TUBA4A,1.0	IFI44L,1.0	RAB31,1.0	CLEC4E,1.0	LINC00926,1.0	S100A4,1.0	PF4,1.0	CD69,1.0	FKBP5,1.0	S100A9,1.0	S100A8,1.0	FCN1,1.0	RGS18,1.0	ITGA2B,1.0	SLA,1.0	NCF1C,1.0	TUBB1,1.0	GIMAP4,1.0	CLU,1.0	ZFP36L2,1.0	TMEM123,1.0	BCL2L11,1.0	IGKV1OR2-108,1.0	CCND3,1.0	BASP1,1.0	IGKC,1.0	HIST1H2AC,1.0	CD93,1.0	MAP2K1,1.0	HBG2,1.0	OST4,1.0	ARPC5,1.0	ISG15,1.0	MAFB,1.0	SDCBP,1.0	HIST2H2BE,1.0	ISG20,1.0	MYD88,1.0	NT5C3A,1.0	ARPC3,1.0	IGLV1-36,1.0	SELL,1.0	CARD16,1.0	ND2,1.0	FTL,1.0	ND4,1.0	ND3,1.0	VCL,1.0	IL7R,1.0	NCF2,1.0	C5AR1,1.0	IRS2,1.0	ATP6,1.0	ACTG1,1.0	ETS1,1.0	SAT1,1.0	LOC652493,1.0	ACRBP,1.0	UQCRH,1.0	MAP3K7CL,1.0	IGHG4,1.0	SESN1,1.0	IGLV2-11,1.0	IGHG2,1.0	UBC,1.0	GPX1,1.0	ACTR3,1.0	SRGN,1.0	C1ORF162,1.0	H2BFS,1.0	VCAN,1.0	ELF1,1.0	TMBIM4,1.0	H3F3AP4,1.0	IRF8,1.0	FAM96A,1.0	TMBIM6,1.0	MS4A1,1.0	CYAT1,1.0	CXCL8,1.0	SMIM3,1.0	BCL2A1,1.0	LY96,1.0	HMGB2,1.0	TREM1,1.0	PDLIM1,1.0	FCGR3A,1.0	CA2,1.0	PSAP,1.0	MFSD1,1.0	SARAF,1.0	LBR,1.0	CASP1,1.0	ALOX5AP,1.0	FGR,1.0	NAGK,1.0	EVI2A,1.0	P2RX5,1.0	EVI2B,1.0	RAB10,1.0	AIM1,1.0	DDIT4,1.0	TXNIP,1.0	MNDA,1.0	KCTD12,1.0	DYNLT1,1.0	FOLR3,1.0	SMAP2,1.0	GAPDH,1.0	HIST1H2BD,1.0	LUZP6,1.0	CEBPB,1.0	RNF11,1.0	CEBPD,1.0	HIST1H2BK,1.0	KIAA1551,1.0	ETFA,1.0	THBS1,1.0	YBX3,1.0	SQRDL,1.0	TSPAN13,1.0	NRGN,1.0	CLEC1B,1.0	ALDH2,1.0	SPCS2P4,1.0	VSIG4,1.0	UPP1,1.0	FCGR1B,1.0	TRIM22,1.0	NCK2,1.0	NPTN,1.0	
Type 1 diabetes mellitus C0011854 human GSE10586 sample 9		C9ORF135,1.0	IL1R1,1.0	PLEKHA2,1.0	LRRC37A2,1.0	EPR1,1.0	SCAMP3,1.0	MFSD11,1.0	DDX39A,1.0	SOAT2,1.0	TTTY15,1.0	VIM,1.0	LOC100505764,1.0	LOC494150,1.0	PFN2,1.0	BCOR,1.0	TARS2,1.0	VIPR1,1.0	CERK,1.0	C14ORF142,1.0	TRANK1,1.0	NOD2,1.0	AQP3,1.0	TOB2,1.0	RPS4Y1,1.0	UHMK1,1.0	PNP,1.0	C12ORF79,1.0	LOC646870,1.0	KIAA0355,1.0	RACGAP1,1.0	ST3GAL5,1.0	CPNE2,1.0	SLAMF6,1.0	S100A11,1.0	LINC00672,1.0	USP3-AS1,1.0	EDEM1,1.0	ARRDC2,1.0	KLF10,1.0	TNFSF14,1.0	OMG,1.0	VASP,1.0	GJB6,1.0	SNAI3,1.0	CTAGE8,1.0	EZR,1.0	FANK1,1.0	BEX1,1.0	CDCA4,1.0	NCAPG2,1.0	NGLY1,1.0	LPAR2,1.0	LOC729580,1.0	IKZF3,1.0	ANKRD20A3,1.0	RASSF2,1.0	TSPAN5,1.0	HOXC6,1.0	FAM19A1,1.0	PPP1R10,1.0	COX2,1.0	LINC00537,1.0	COX1,1.0	IER5,1.0	SERPINB9P1,1.0	STAT5A,1.0	LOC100506501,1.0	CCR2,1.0	CTSA,1.0	SLC35E2,1.0	USP9Y,1.0	CCL20,1.0	LHFPL4,1.0	TTC9C,1.0	NME6,1.0	LOC285178,1.0	CENPE,1.0	SLC7A5,1.0	LOC158863,1.0	TOX2,1.0	FXYD5,1.0	HLA-DQB1,1.0	ARHGEF5,1.0	PCYOX1L,1.0	MEGF9,1.0	LIMS1,1.0	IL18R1,1.0	HIST2H2AA3,1.0	ADRB2,1.0	SOS1-IT1,1.0	FLJ13773,1.0	TMEM169,1.0	MEOX1,1.0	CTSH,1.0	CCR8,1.0	CCR6,1.0	CCR5,1.0	ICOS,1.0	CCR3,1.0	MGMT,1.0	ADAT1,1.0	ZDHHC11,1.0	LDOC1,1.0	KIT,1.0	RPS16P5,1.0	FOSB,1.0	NCAPD2,1.0	HLA-DPB1,1.0	PLEKHO2,1.0	LOC101927027,1.0	KCNA3,1.0	CXCR6,1.0	HERPUD1,1.0	GNLY,1.0	GPR132,1.0	MRC1,1.0	CXCR3,1.0	LOC100289058,1.0	CHN1,1.0	HRAS,1.0	ZSWIM3,1.0	FBXW5,1.0	CSGALNACT1,1.0	MORC4,1.0	CPSF7,1.0	FAM118A,1.0	SDHAP2,1.0	GHET1,1.0	MOB3A,1.0	SLFN11,1.0	EOGT,1.0	COL5A3,1.0	COX20,1.0	SLA,1.0	CASC7,1.0	NRM,1.0	TNF,1.0	METRNL,1.0	CEP128,1.0	SH3TC1,1.0	C1ORF106,1.0	KIF5C,1.0	TCEAL2,1.0	HSF4,1.0	ABCF1,1.0	MB21D2,1.0	CD97,1.0	ARHGAP5-AS1,1.0	LOC151657,1.0	CISH,1.0	HBG2,1.0	NSG1,1.0	NAT1,1.0	SMAD7,1.0	TMEM116,1.0	CDC42EP3,1.0	KLRB1,1.0	MAP3K14,1.0	ZNF532,1.0	ANKRD33B,1.0	RORC,1.0	RORA,1.0	ZFP57,1.0	IL18RAP,1.0	PMEPA1,1.0	THEM6,1.0	PIM1,1.0	PIM3,1.0	BZRAP1,1.0	TRIM68,1.0	TIPARP,1.0	ITGA5,1.0	CXORF57,1.0	NAP1L3,1.0	NAP1L2,1.0	BFAR,1.0	TNFRSF1B,1.0	ARL4C,1.0	HLA-DRA,1.0	BUD13,1.0	BLMH,1.0	TNFRSF25,1.0	RHOXF1,1.0	SMIM3,1.0	KDM5D,1.0	ABCB1,1.0	CPQ,1.0	DDX3Y,1.0	SLC25A3,1.0	ILK,1.0	LOC100133583,1.0	UFSP2,1.0	TARP,1.0	DENND3,1.0	LONRF3,1.0	HIST1H1D,1.0	ERAP2,1.0	SGPP2,1.0	ENOX1,1.0	POLR1A,1.0	AIM1,1.0	TRIB2,1.0	CD101,1.0	CCDC167,1.0	TUFT1,1.0	SPATA20,1.0	PPP2R2B,1.0	GRM3,1.0	EVA1C,1.0	C8ORF60,1.0	LINC01305,1.0	TIGIT,1.0	ILKAP,1.0	
Diabetic Neuropathy C0011882 mouse GSE11343 sample 7		LUM,1.0	GM3150,1.0	RPL22,1.0	AMFR,1.0	HSPE1,1.0	COL1A2,1.0	MYL6,1.0	COL1A1,1.0	SFRP2,1.0	CCDC80,1.0	MARCKS,1.0	MGP,1.0	CRISPLD2,1.0	RBP4,1.0	CD9,1.0	RPL28,1.0	RPL22L1,1.0	MYL9,1.0	EIF1B,1.0	CALM2,1.0	PFN1,1.0	HSPA1B,1.0	VIT,1.0	STX16,1.0	GM20249,1.0	KDELR2,1.0	TAGLN,1.0	SERPINE2,1.0	WBP5,1.0	RNF7,1.0	ASAH1,1.0	ACTB,1.0	C4B,1.0	BSG,1.0	GPBP1,1.0	NNAT,1.0	SNCG,1.0	SERPINF1,1.0	PTGDS,1.0	S100A11,1.0	GSTK1,1.0	GADD45A,1.0	MANF,1.0	SLC6A13,1.0	IGF1,1.0	IGF2,1.0	BC052688,1.0	GM2710,1.0	SDC2,1.0	CD302,1.0	CRYAB,1.0	ITM2A,1.0	ITM2C,1.0	ATF5,1.0	GPM6A,1.0	RPL6,1.0	GABARAP,1.0	SPARC,1.0	MAGED1,1.0	UGT8A,1.0	RPL32,1.0	LDLRAD3,1.0	PCBP1,1.0	HSPH1,1.0	GNG11,1.0	GNG10,1.0	LGALS1,1.0	ADH1,1.0	STMN1,1.0	FTH1,1.0	HMOX1,1.0	HIATL1,1.0	ARL6IP5,1.0	APOE,1.0	A2M,1.0	SERPINH1,1.0	SOX8,1.0	RPS14,1.0	IGH-VJ558,1.0	FGFBP1,1.0	DUSP6,1.0	BTF3,1.0	GSTM2,1.0	PTGES3,1.0	H3F3A,1.0	ANXA5,1.0	TMCO1,1.0	FN1,1.0	CP,1.0	MRPL24,1.0	LHFPL2,1.0	H19,1.0	PLXDC1,1.0	RHOB,1.0	MRPS6,1.0	RHOC,1.0	PTMA,1.0	IMMP1L,1.0	UGDH,1.0	COL3A1,1.0	GPRC5B,1.0	GM5805,1.0	FXYD5,1.0	ID3,1.0	FXYD3,1.0	RHOJ,1.0	VWA1,1.0	GM12657,1.0	PMP2,1.0	CALR,1.0	RHOU,1.0	RNF145,1.0	ARPC1A,1.0	RPN2,1.0	ARPC1B,1.0	SWI5,1.0	CSDE1,1.0	MRPL42,1.0	TIMP3,1.0	STRA6,1.0	1110058L19RIK,1.0	CCL21A,1.0	NPM1,1.0	ZFP931,1.0	VKORC1,1.0	BCAP31,1.0	CACYBP,1.0	RPA3,1.0	FAM213B,1.0	DHRS3,1.0	GATM,1.0	SPCS2,1.0	HNRNPH1,1.0	FABP7,1.0	NOV,1.0	NEDD4,1.0	PLP1,1.0	FMOD,1.0	1110064A23RIK,1.0	C1QC,1.0	OAT,1.0	HRSP12,1.0	ECM1,1.0	CDKN1B,1.0	ORM1,1.0	CCL12,1.0	RPLP0,1.0	HEXA,1.0	CCL11,1.0	RPLP1,1.0	HEXB,1.0	GM10269,1.0	PTN,1.0	AKR1B3,1.0	MRPS33,1.0	ASGR1,1.0	FSTL1,1.0	CCNDBP1,1.0	CST3,1.0	TMSB4X,1.0	FTL1,1.0	SIPA1L2,1.0	TUBA1B,1.0	OLFML3,1.0	MRC1,1.0	STAB1,1.0	CLDN25,1.0	PSMB2,1.0	SOSTDC1,1.0	CKB,1.0	NEFL,1.0	AP3S1,1.0	SCD1,1.0	SCD2,1.0	LOC100504128,1.0	EVC2,1.0	PAIP2,1.0	MORC4,1.0	PHLDA1,1.0	OAZ1-PS,1.0	TPM2,1.0	ACYP2,1.0	ABCA8A,1.0	TMEM256,1.0	COL5A2,1.0	ARL8A,1.0	SNRNP27,1.0	SNRPF,1.0	SRSF5,1.0	S100A4,1.0	MYADM,1.0	PF4,1.0	SEC24D,1.0	PPIB,1.0	FKBP7,1.0	S100A9,1.0	LOC100504952,1.0	S100A8,1.0	PHLDB2,1.0	FKBP2,1.0	NDRG4,1.0	TNXB,1.0	HP,1.0	PROS1,1.0	TSPAN31,1.0	BCCIP,1.0	HBB-B1,1.0	HSP90B1,1.0	NDRG1,1.0	CTGF,1.0	TCEAL8,1.0	LAPTM4A,1.0	PDPN,1.0	LAMP1,1.0	GPC4,1.0	CFL1,1.0	SPTSSA,1.0	GPC3,1.0	SPP1,1.0	HMGN3,1.0	TRAPPC2L,1.0	PDIA3,1.0	IGFBP5,1.0	PRNP,1.0	TVP23B,1.0	GFAP,1.0	HIST2H2BE,1.0	DLG3,1.0	ARPC3,1.0	NACA,1.0	SELM,1.0	MAL,1.0	SELK,1.0	OSTC,1.0	MED21,1.0	GM14419,1.0	MALAT1,1.0	ERH,1.0	NOP10,1.0	FBN1,1.0	RSL24D1,1.0	GM8894,1.0	PARM1,1.0	DPT,1.0	INSIG1,1.0	SRP14,1.0	SAT1,1.0	GM12481,1.0	VTN,1.0	EFEMP1,1.0	GLIPR2,1.0	FNTA,1.0	EIF2S3X,1.0	HSP90AA1,1.0	HSPA5,1.0	GPX4,1.0	GPX7,1.0	IRF2BP2,1.0	AHSA2,1.0	GPX8,1.0	NAP1L1,1.0	SENP3,1.0	6330403K07RIK,1.0	TGFBR3,1.0	HAX1,1.0	CLK1,1.0	RCN3,1.0	NPC2,1.0	OGN,1.0	IRF2,1.0	GM5643,1.0	NFE2L1,1.0	SERINC5,1.0	SNAP25,1.0	NAA20,1.0	TRF,1.0	LYZ2,1.0	LAMC1,1.0	ATP5K,1.0	HMGB1,1.0	DBI,1.0	PDLIM2,1.0	DNAJB2,1.0	MDK,1.0	ADAMTS15,1.0	SEP15,1.0	ATP5E,1.0	SARAF,1.0	CPXM1,1.0	TIMM8B,1.0	HMGB1L,1.0	SLC13A4,1.0	SMARCC2,1.0	NDUFA4,1.0	LGI4,1.0	PCOLCE,1.0	S100B,1.0	GM10094,1.0	DCN,1.0	PLA2G16,1.0	CFDP1,1.0	DNAJA1,1.0	RPS3A1,1.0	ALDH1A2,1.0	TXNIP,1.0	P4HB,1.0	PFDN2,1.0	HIST1H2BC,1.0	LEPROT,1.0	ANK,1.0	AW046287,1.0	EIF4A2,1.0	HSP90AB1,1.0	COL15A1,1.0	LAMA2,1.0	HIST1H2BL,1.0	NENF,1.0	DAPL1,1.0	THBS1,1.0	PRELP,1.0	HSPD1,1.0	FAM178B,1.0	THBD,1.0	SKP1A,1.0	KDELC2,1.0	CCL7,1.0	ZIC1,1.0	CHSY1,1.0	ZIC2,1.0	CCL2,1.0	ITGB8,1.0	HNRNPA3,1.0	HNRNPA1,1.0	
tibial muscular dystrophy DOID-9884 human GSE42806 sample 539		POLR2J2,1.0	ACTN3,1.0	NBEAL1,1.0	DICER1,1.0	MTURN,1.0	SRRM1,1.0	ARMC1,1.0	MGP,1.0	LOC100506295,1.0	RPL26,1.0	RPL28,1.0	RPL29,1.0	PFN1,1.0	SKAP2,1.0	MT1E,1.0	AHCYL1,1.0	ENPEP,1.0	SF3B6,1.0	SAMD8,1.0	RPL11,1.0	ADH1B,1.0	KIAA0485,1.0	PPP1R3A,1.0	GLRX,1.0	CBLB,1.0	SLC5A3,1.0	AQP4,1.0	AQP1,1.0	EXOSC8,1.0	EXOSC10,1.0	DHX33,1.0	SCAF8,1.0	MSANTD2,1.0	SNRPD2,1.0	DHX36,1.0	PSMD3,1.0	BBX,1.0	MXI1,1.0	PLCE1,1.0	GBP1,1.0	TCEB2,1.0	CYP1B1,1.0	LOC100506966,1.0	CCNL1,1.0	ZNF148,1.0	LOC100509558,1.0	EGR1,1.0	PRKCI,1.0	ABCA1,1.0	GADD45B,1.0	GINM1,1.0	TNNC2,1.0	GADD45A,1.0	EDEM3,1.0	ABCA5,1.0	TMEM192,1.0	ZNF12,1.0	ABCA9,1.0	ELL2,1.0	CBFA2T2,1.0	RPS27,1.0	NNT-AS1,1.0	RPS14P3,1.0	MLLT10,1.0	HSPG2,1.0	STAG2,1.0	MYLPF,1.0	TNNT3,1.0	ZNF814,1.0	KIAA1919,1.0	NOL12,1.0	EZR,1.0	ZNF136,1.0	OGDH,1.0	RPS24,1.0	C5ORF24,1.0	ZNF493,1.0	RPL35,1.0	RPL34,1.0	ITSN2,1.0	TMEM181,1.0	MT1X,1.0	BRCC3,1.0	PRKDC,1.0	RAPH1,1.0	SUV420H1,1.0	SNHG19,1.0	ELK4,1.0	RNF213,1.0	BLOC1S6,1.0	RASSF3,1.0	KIAA1109,1.0	RAVER2,1.0	BLOC1S1,1.0	LGALS1,1.0	ZNF805,1.0	ZXDC,1.0	ZNF280D,1.0	LOC100507153,1.0	MYO18B,1.0	PDK4,1.0	AS3MT,1.0	RPS14,1.0	SS18,1.0	TSC22D2,1.0	SAMD4B,1.0	GNB2L1,1.0	PRPF40A,1.0	FAM126B,1.0	RHOB,1.0	SLC7A6,1.0	NME7,1.0	NFX1,1.0	C12ORF29,1.0	LINC00969,1.0	ATM,1.0	LINC00844,1.0	CALR,1.0	RAPGEF6,1.0	CD24,1.0	CITED2,1.0	ABHD3,1.0	ZNF44,1.0	SOCS3,1.0	UGCG,1.0	HINT3,1.0	MYCT1,1.0	ATXN7,1.0	VPS8,1.0	CLTCL1,1.0	TMED2,1.0	UBXN7,1.0	MBNL1,1.0	MBD6,1.0	MBNL2,1.0	GBF1,1.0	FMO2,1.0	GTF2H3,1.0	ITCH,1.0	ZNF33A,1.0	FABP4,1.0	KIAA1715,1.0	COL4A3,1.0	HNRNPH1,1.0	LOC100505584,1.0	XIAP,1.0	COL4A4,1.0	TAOK3,1.0	KCNQ5,1.0	SETD5,1.0	C11ORF54,1.0	FAM45B,1.0	SMG1,1.0	RPLP2,1.0	ATL2,1.0	NOTCH2NL,1.0	KIAA1033,1.0	GPALPP1,1.0	TUBD1,1.0	EFCAB7,1.0	GRAMD3,1.0	SIPA1L2,1.0	C18ORF21,1.0	FAM21D,1.0	RICTOR,1.0	FAM21C,1.0	SETD2,1.0	ZNF565,1.0	SNRPN,1.0	MAP3K2,1.0	ZNF680,1.0	S100A1,1.0	MITF,1.0	PDAP1,1.0	LIG4,1.0	CWC15,1.0	TSC2,1.0	FBXO11,1.0	NEAT1,1.0	FOXP2,1.0	EEF1A2,1.0	SKI,1.0	NUPR1,1.0	MSH3,1.0	GOLGA8H,1.0	PDCD5,1.0	WDFY1,1.0	YPEL1,1.0	SRSF4,1.0	OTUD1,1.0	FKBP5,1.0	ZCCHC7,1.0	NFIX,1.0	GALNT15,1.0	GEMIN2,1.0	SLFN5,1.0	DLST,1.0	ATP1A2,1.0	COX6A2,1.0	RBMXL1,1.0	FGD4,1.0	DNAJC21,1.0	UBN2,1.0	HSF2,1.0	C1RL,1.0	NPHP3,1.0	USP1,1.0	ZNF423,1.0	PDE8A,1.0	NKTR,1.0	PMS1,1.0	LINC00116,1.0	TTC37,1.0	OSBPL8,1.0	AUTS2,1.0	FST,1.0	LOC399491,1.0	LSM3,1.0	PAN2,1.0	ZNF91,1.0	LSM8,1.0	ZNF92,1.0	GDNF,1.0	CAPRIN2,1.0	CDC42EP3,1.0	MDM4,1.0	MALAT1,1.0	TPP2,1.0	ZNF655,1.0	MDM2,1.0	MAP3K13,1.0	NOTCH3,1.0	LOC100505937,1.0	TUBGCP3,1.0	FMR1,1.0	RASEF,1.0	RIF1,1.0	KMT2C,1.0	PDS5B,1.0	COX7A1,1.0	OSBPL11,1.0	CNN3,1.0	GATAD1,1.0	NIPBL,1.0	UBC,1.0	SESN3,1.0	LEPR,1.0	CHAMP1,1.0	ZC3H14,1.0	SLC2A4RG,1.0	USP32P2,1.0	PPP1R12A,1.0	GUSBP3,1.0	DIS3,1.0	CFLAR,1.0	PA2G4,1.0	NFKBIZ,1.0	MYRIP,1.0	MYH1,1.0	DNAJC1,1.0	RASA4,1.0	THRAP3,1.0	H3F3AP4,1.0	ZNF638,1.0	RMND1,1.0	NDUFS4,1.0	FAM84B,1.0	ZNF516,1.0	ECHDC3,1.0	NAF1,1.0	ZNF514,1.0	B4GALT1,1.0	TSEN15,1.0	NNMT,1.0	PLEKHF2,1.0	NDUFB7,1.0	HSPB6,1.0	SMG1P2,1.0	CHD8,1.0	PSIP1,1.0	LMOD1,1.0	AGAP4,1.0	PDE11A,1.0	PPWD1,1.0	LMOD3,1.0	ATP5H,1.0	FCHO2,1.0	NRIP1,1.0	ORC2,1.0	DDI2,1.0	RPL36A,1.0	SNAP29,1.0	C8ORF59,1.0	SMARCC2,1.0	SPEN,1.0	VWF,1.0	CCDC59,1.0	MID1IP1,1.0	GOLGA6L5P,1.0	ASXL2,1.0	PKM,1.0	RAB12,1.0	KLF6,1.0	THAP9,1.0	NAA15,1.0	TXNIP,1.0	NPIPB5,1.0	SMPDL3A,1.0	KRAS,1.0	PTMAP5,1.0	CHURC1,1.0	EIF3C,1.0	CEBPD,1.0	RBM27,1.0	HSP90AB1,1.0	LOC100510649,1.0	TENC1,1.0	ATP2A1,1.0	HSPD1,1.0	PIK3C2A,1.0	COCH,1.0	RPS6KA5,1.0	LOC728730,1.0	UFL1,1.0	TRA2A,1.0	TNNI2,1.0	DLEU2,1.0	FAM73A,1.0	KRIT1,1.0	NIFK,1.0	FOXO3B,1.0	POLR2J,1.0	PLEKHH1,1.0	KCNJ2,1.0	RPL18AP3,1.0	
Cushing Syndrome C0010481 human GSE4060 sample 1		CHGA,1.0	ECH1,1.0	PPP2R1A,1.0	C20ORF24,1.0	SRRM1,1.0	SRRM2,1.0	PTRHD1,1.0	SCD,1.0	MGP,1.0	FDX1,1.0	SOAT1,1.0	HSPA1A,1.0	MT1H,1.0	MYL9,1.0	RPL29,1.0	MT1E,1.0	HSPA1B,1.0	MT1F,1.0	AHCYL1,1.0	IFITM2,1.0	EPAS1,1.0	ZNF275,1.0	IFITM3,1.0	IFITM1,1.0	TAGLN,1.0	RPL10,1.0	RPL13,1.0	DCAF6,1.0	RPS4Y1,1.0	TOB1,1.0	C4A,1.0	BSG,1.0	GNG5,1.0	CAPNS1,1.0	LOC100506966,1.0	FDFT1,1.0	MT1HL1,1.0	HOXA5,1.0	LONP1,1.0	EGR1,1.0	JUND,1.0	GABARAPL1,1.0	RPL41,1.0	SURF4,1.0	TMEM50A,1.0	HLA-A,1.0	COX7A2L,1.0	EIF1,1.0	VAT1,1.0	FOSL2,1.0	RPS26,1.0	POR,1.0	JTB,1.0	CSNK2B,1.0	STAR,1.0	CYSTM1,1.0	VAMP3,1.0	ATF4,1.0	GABARAP,1.0	PNMT,1.0	CUTA,1.0	PHB2,1.0	RPL3,1.0	DANCR,1.0	WFDC1,1.0	MTFR1L,1.0	PCBP1,1.0	MT1X,1.0	TMEM97,1.0	MGST1,1.0	RPL8,1.0	TNS1,1.0	RPS15,1.0	MT2A,1.0	RPS17,1.0	C7,1.0	PRDX1,1.0	HOXC6,1.0	KCNN2,1.0	COX3,1.0	COX2,1.0	A2M,1.0	COX1,1.0	RPS11,1.0	APOD,1.0	CTSA,1.0	GSTM2,1.0	GSTM1,1.0	TPI1,1.0	NBPF9,1.0	ANXA5,1.0	TUBB,1.0	HBA1,1.0	GNB2L1,1.0	NBPF10,1.0	NBPF15,1.0	NBPF14,1.0	H19,1.0	CS,1.0	BST2,1.0	TH,1.0	ID1,1.0	CYP11B2,1.0	CYP11B1,1.0	MRAP,1.0	PABPC4,1.0	LOC100507625,1.0	PAM,1.0	TAX1BP3,1.0	GPI,1.0	SGK1,1.0	GRAMD1B,1.0	HBB,1.0	MEG3,1.0	OAZ1,1.0	HINT2,1.0	SEC14L1,1.0	CSRP1,1.0	MLEC,1.0	SCAP,1.0	TIMP3,1.0	SSR2,1.0	TIMP1,1.0	ADIPOQ,1.0	NQO2,1.0	DYNLL1,1.0	DGAT1,1.0	G0S2,1.0	BGN,1.0	MRPL49,1.0	FAM213B,1.0	TUBB4B,1.0	MRPL53,1.0	DDB1,1.0	FABP4,1.0	LOC100505584,1.0	COL4A2,1.0	NOV,1.0	GPAM,1.0	CYP21A2,1.0	AADAC,1.0	PLP2,1.0	OAT,1.0	SRPX,1.0	ZNF331,1.0	CDKN1C,1.0	RPLP0,1.0	RNASEK,1.0	SRPR,1.0	RPLP1,1.0	HERPUD1,1.0	FAM127A,1.0	CYP17A1,1.0	TMEM147,1.0	TUBA1C,1.0	OLFML3,1.0	FADS1,1.0	AOC3,1.0	RPS9,1.0	HSD3B2,1.0	RARRES2,1.0	ATP1B3,1.0	HNRNPAB,1.0	PNRC1,1.0	NEAT1,1.0	AKR7A2,1.0	IGK,1.0	PINK1,1.0	GSTA4,1.0	SLCO2A1,1.0	TUSC1,1.0	FAU,1.0	ISCU,1.0	PPIF,1.0	DHCR7,1.0	PPIB,1.0	PARK7,1.0	PEBP1,1.0	FBLN5,1.0	RASD1,1.0	LAPTM4A,1.0	CFL1,1.0	SH3BP5,1.0	RPS5,1.0	RPS2,1.0	LDLR,1.0	HMGN2,1.0	IDH1,1.0	ATP6V0C,1.0	EPHX1,1.0	IGFBP6,1.0	IGFBP5,1.0	CYB561A3,1.0	EEF2,1.0	GLTSCR2,1.0	NR4A2,1.0	ARMCX2,1.0	PRPF8,1.0	GNB1,1.0	ARMCX6,1.0	GNAS,1.0	MALAT1,1.0	ND2,1.0	ND4,1.0	NOP10,1.0	ND3,1.0	CERS2,1.0	LGALS3BP,1.0	ACTG1,1.0	FTX,1.0	PLAT,1.0	PKD1P1,1.0	TM7SF2,1.0	FBXO21,1.0	IGHG2,1.0	NME1-NME2,1.0	FAM150B,1.0	UBB,1.0	CYP11A1,1.0	TXNDC5,1.0	NDEL1,1.0	EIF3CL,1.0	IGFBP7,1.0	CYC1,1.0	CD99,1.0	GPX3,1.0	GPX4,1.0	RPL13A,1.0	NPC1,1.0	DHCR24,1.0	DAK,1.0	TGFBR3,1.0	NFKBIA,1.0	ACTA2,1.0	H3F3AP4,1.0	EEF1G,1.0	MIR1244-3,1.0	ABCB4,1.0	YWHAG,1.0	KDM5D,1.0	SLC25A3,1.0	NDUFB4,1.0	IRF2BPL,1.0	HEBP2,1.0	DNAJB1,1.0	KIAA1522,1.0	MKNK2,1.0	LONRF2,1.0	GLRX5,1.0	LSS,1.0	SOD1,1.0	DCN,1.0	CAT,1.0	PPAP2A,1.0	TST,1.0	PPAP2B,1.0	DNAJA3,1.0	TXNIP,1.0	P4HB,1.0	STUB1,1.0	UBA52,1.0	SLC25A6,1.0	GAPDH,1.0	PRO2852,1.0	MTCH1,1.0	CEBPB,1.0	SLC47A1,1.0	COLEC11,1.0	ACADVL,1.0	ALAS1,1.0	COL15A1,1.0	YBX1,1.0	YBX3,1.0	MSMO1,1.0	FAM166B,1.0	ALDH2,1.0	LOC728175,1.0	DCAF12,1.0	POLR2J,1.0	HNRNPA3,1.0	CHCHD2,1.0	RPL7A,1.0	SCARB1,1.0	PGM1,1.0	
Leukemia, Chronic T-Cell C2363142 human GSE5788 sample 74		TRDV3,1.0	RPL21,1.0	RPL24,1.0	SS18L2,1.0	CNBP,1.0	RPL23,1.0	CD2,1.0	LPAR6,1.0	YME1L1,1.0	HECA,1.0	CALM2,1.0	CALM1,1.0	RPL11,1.0	POMP,1.0	ZNF394,1.0	IFITM1,1.0	RPL13,1.0	HNRNPU,1.0	ARPC5L,1.0	RGPD8,1.0	RPS4Y1,1.0	MYL12B,1.0	RNF4,1.0	RPL36AL,1.0	UGP2,1.0	TRBC1,1.0	PSMD6,1.0	PIP4K2A,1.0	STOM,1.0	RPL14,1.0	RPL17,1.0	RPL19,1.0	B2M,1.0	CCNL1,1.0	GBP2,1.0	MT1HL1,1.0	GSTK1,1.0	TSPYL1,1.0	RPL41,1.0	CAMLG,1.0	PPBP,1.0	TMA7,1.0	HLA-A,1.0	HLA-B,1.0	EIF1,1.0	HLA-E,1.0	RPS27,1.0	PTP4A2,1.0	RPS26,1.0	RPS29,1.0	PIK3R1,1.0	RPL27A,1.0	TRAJ17,1.0	TDP2,1.0	NOL11,1.0	RPS20,1.0	RPS23,1.0	ITM2B,1.0	KDM7A,1.0	RPS25,1.0	RPS24,1.0	HLA-DRB1,1.0	SET,1.0	RPL6,1.0	RPL31,1.0	ARL6IP1,1.0	RPL34,1.0	GMFG,1.0	PRF1,1.0	MT1X,1.0	HIF1A,1.0	SAMSN1,1.0	RPS15,1.0	MT2A,1.0	RPS18,1.0	RPS17,1.0	PLAC8,1.0	FTH1,1.0	RPL37,1.0	ARL6IP5,1.0	RPL39,1.0	RPL38,1.0	JUNB,1.0	MYBL1,1.0	SEC62,1.0	ZBED5,1.0	RPS13,1.0	SEC31B,1.0	ANXA1,1.0	PHF11,1.0	PTGES3,1.0	H3F3B,1.0	IL10RA,1.0	NSA2,1.0	PTPRC,1.0	PTMA,1.0	CYLD,1.0	RAP2C,1.0	ATM,1.0	ARHGEF3,1.0	ITK,1.0	TOMM7,1.0	DAZAP2,1.0	YTHDC1,1.0	BTG1,1.0	CSDE1,1.0	RPS27L,1.0	LITAF,1.0	CD3G,1.0	MED17,1.0	CD3D,1.0	TOR1AIP1,1.0	HINT1,1.0	LDHB,1.0	LOC100510581,1.0	RPS15A,1.0	RPS27A,1.0	CLIC1,1.0	MBNL1,1.0	NPM1,1.0	CD52,1.0	ANKRD49,1.0	CDV3,1.0	MMD,1.0	IL32,1.0	GCH1,1.0	STAT4,1.0	LAPTM5,1.0	TMEM59,1.0	RNF125,1.0	C6ORF48,1.0	HCLS1,1.0	TRIP12,1.0	PELI1,1.0	WAC,1.0	HLA-DPB1,1.0	HNRNPH3,1.0	CD48,1.0	PRKRIR,1.0	ARF6,1.0	CDKN1B,1.0	RPLP2,1.0	CAB39,1.0	DERL2,1.0	FAIM3,1.0	NUCKS1,1.0	CST7,1.0	TMSB4X,1.0	GNLY,1.0	RNF139,1.0	PSMB1,1.0	FAM21C,1.0	JAK1,1.0	RPS9,1.0	RARRES3,1.0	USP3,1.0	RPS7,1.0	KLHDC2,1.0	HUWE1,1.0	PNRC1,1.0	PNRC2,1.0	MORF4L1,1.0	TMEM135,1.0	EEF1A1,1.0	CNOT7,1.0	FAU,1.0	SRSF3,1.0	TRAC,1.0	CAPZA1,1.0	ISCU,1.0	KLRD1,1.0	PDCD4,1.0	SRSF5,1.0	S100A4,1.0	CD69,1.0	SRSF8,1.0	GOLGA8B,1.0	UBE2D3,1.0	RNF38,1.0	GTF2B,1.0	GIMAP4,1.0	GPR65,1.0	GIMAP6,1.0	CIB1,1.0	COX6A1,1.0	ABLIM1,1.0	LAPTM4A,1.0	SAP18,1.0	TBC1D15,1.0	CAPN2,1.0	NDUFV2,1.0	USP47,1.0	NEK7,1.0	NKG7,1.0	ARID5B,1.0	KIAA0430,1.0	EIF2S3,1.0	HOPX,1.0	LSM14A,1.0	MAL,1.0	CD8A,1.0	TPP2,1.0	TAB2,1.0	KLRB1,1.0	BIRC2,1.0	BIRC3,1.0	GLYR1,1.0	SELT,1.0	EIF4G2,1.0	DDX5,1.0	IRS2,1.0	UQCRB,1.0	SRP14,1.0	RORA,1.0	COX7A2,1.0	RASGRP1,1.0	RGS1,1.0	UBC,1.0	PMAIP1,1.0	TMSB10,1.0	MOAP1,1.0	CD99,1.0	TIPARP,1.0	SRGN,1.0	CMTM6,1.0	NAP1L1,1.0	TGFBR2,1.0	TAPBP,1.0	TGFBR3,1.0	MSL2,1.0	PJA2,1.0	ELF1,1.0	LCP1,1.0	PIK3CA,1.0	SFPQ,1.0	H3F3AP4,1.0	NDUFS5,1.0	CEBPZ,1.0	PSMG2,1.0	SNURF,1.0	SERINC1,1.0	EAPP,1.0	MIR1244-3,1.0	TERF2IP,1.0	IDI1,1.0	EIF4B,1.0	DDX3Y,1.0	SLC25A3,1.0	DDX47,1.0	TRD,1.0	NDUFB4,1.0	TNFAIP3,1.0	HMGB1,1.0	FHIT,1.0	RPF1,1.0	PPWD1,1.0	CHD1,1.0	CASP8,1.0	YWHAQ,1.0	UQCRFS1,1.0	SARAF,1.0	PDE4B,1.0	NAE1,1.0	EIF4H,1.0	MCL1,1.0	BCAS2,1.0	RBM39,1.0	H2AFZ,1.0	DYNLT3,1.0	GZMB,1.0	NDUFA4,1.0	ZBTB38,1.0	GZMA,1.0	MAPK1IP1L,1.0	ALOX5AP,1.0	RPL35A,1.0	RPL23A,1.0	GZMH,1.0	HAUS3,1.0	SOD1,1.0	GZMK,1.0	EVI2A,1.0	CLEC2B,1.0	EVI2B,1.0	VAPA,1.0	AIM1,1.0	PIK3IP1,1.0	TXNIP,1.0	SNRPA1,1.0	MATR3,1.0	DYNLT1,1.0	UBA52,1.0	PFDN5,1.0	NACAP1,1.0	MMADHC,1.0	TPT1,1.0	MRFAP1L1,1.0	KDM3A,1.0	USP16,1.0	CX3CR1,1.0	TNKS2,1.0	HSD17B11,1.0	FYB,1.0	SEPT7,1.0	ARHGDIB,1.0	LEPROTL1,1.0	CCL5,1.0	FBXO7,1.0	TRAT1,1.0	SNRPB2,1.0	FYN,1.0	BUB3,1.0	TRIM22,1.0	
Retinal damage C0235272 rat GSE1001 sample 312		SLC12A5,1.0	RPL21,1.0	RPL24,1.0	L7RN6,1.0	PPP2R1A,1.0	MYL6,1.0	MT1A,1.0	RBP1,1.0	VIM,1.0	RPL26,1.0	HSPA1A,1.0	GCS1,1.0	HNRNPF,1.0	BAX,1.0	SPARCL1,1.0	RPL28,1.0	RPL27,1.0	ACOT7,1.0	PFN1,1.0	TP53,1.0	SLC23A3,1.0	STXBP1,1.0	RPL10,1.0	FOXG1,1.0	HNRNPU,1.0	PRPSAP2,1.0	ACTB,1.0	SV2A,1.0	CAPNS1,1.0	APBB2,1.0	RPL18,1.0	PTGDS,1.0	EGR1,1.0	COX8A,1.0	MIF,1.0	IQSEC1,1.0	PTOV1,1.0	RPE65,1.0	RGD1563956,1.0	COPZ1,1.0	SLC6A6,1.0	RPS26,1.0	TCN2,1.0	PRKAR1B,1.0	RPL27A,1.0	UNC119,1.0	SDC1,1.0	RGD1311739,1.0	VAMP2,1.0	RPS21,1.0	ITM2B,1.0	RPL5,1.0	CDS1,1.0	RPL6,1.0	GABARAP,1.0	RPL31,1.0	RPL3,1.0	RPL30,1.0	CTBP1,1.0	PITPNA,1.0	SLC6A1,1.0	ENO2,1.0	HIF1A,1.0	RPL8,1.0	CYB5R3,1.0	RPS15,1.0	RPS18,1.0	APOM,1.0	PCBP4,1.0	LGALS1,1.0	RPS19,1.0	SNRNP70,1.0	FTH1,1.0	RPL37,1.0	CYP2B2,1.0	COX3,1.0	GLUL,1.0	PIP5K1C,1.0	RPS10,1.0	RPS12,1.0	LOC680097,1.0	ANXA2,1.0	LOC100361259,1.0	PHF12,1.0	LOC100363434,1.0	PAX4,1.0	GNB2L1,1.0	AKR1A1,1.0	SIRT2,1.0	OLR1469,1.0	RHOB,1.0	VEGFA,1.0	NME2,1.0	VEGFB,1.0	TF,1.0	PTMA,1.0	COL3A1,1.0	ID3,1.0	ALDOC,1.0	ALDOA,1.0	SGK1,1.0	UBXN1,1.0	CITED2,1.0	SDC4,1.0	CLTA,1.0	MTDH,1.0	STIP1,1.0	MAP1LC3A,1.0	GABRR1,1.0	LDHA,1.0	CSN1S1,1.0	MAP6,1.0	PHGDH,1.0	PCMTD2,1.0	NPM1,1.0	SYP,1.0	BGN,1.0	TUBB4B,1.0	FKBP1A,1.0	HNRNPA2B1,1.0	FABP6,1.0	CANX,1.0	SLC29A1,1.0	ARF6,1.0	LOC683399,1.0	RPLP0,1.0	GDI2,1.0	RPLP2,1.0	CAPG,1.0	PTMS,1.0	GNAI2,1.0	PDC,1.0	TUBA1C,1.0	FTL1,1.0	RPL18A,1.0	TUBA1B,1.0	CUX1,1.0	MPRIP,1.0	RHO,1.0	HRAS,1.0	ZSWIM8,1.0	SPTAN1,1.0	SLC16A1,1.0	UBE2I,1.0	RPS8,1.0	RPS7,1.0	HUWE1,1.0	HNRNPAB,1.0	RPSA,1.0	PPP1CA,1.0	MADD,1.0	EEF1A1,1.0	PPIA,1.0	S100A4,1.0	PPIB,1.0	GRINA,1.0	LOC688684,1.0	NFIX,1.0	NDRG4,1.0	CSF1,1.0	UCP2,1.0	HDLBP,1.0	LOC100364212,1.0	PHRF1,1.0	HSP90B1,1.0	BASP1,1.0	PTTG1,1.0	SH2B1,1.0	HIST1H2AF,1.0	CFL1,1.0	RPS5,1.0	RPS3,1.0	GRB10,1.0	PITX3,1.0	PDIA3,1.0	IGF2R,1.0	SYT2,1.0	IGFBP6,1.0	MAP2K1,1.0	PSPN,1.0	EEF2,1.0	MED25,1.0	DLG4,1.0	SMO,1.0	CD8A,1.0	NCL,1.0	GNB2,1.0	GNAS,1.0	ND2,1.0	ND1,1.0	ND4,1.0	EIF4G2,1.0	TXN2,1.0	ATP6V1A,1.0	INO80E,1.0	ATP6,1.0	HMG1L1,1.0	MYL6B,1.0	EFEMP1,1.0	BAG6,1.0	UBB,1.0	RIMS1,1.0	PIM3,1.0	FLOT1,1.0	ZFP580,1.0	TMSB10,1.0	AP2M1,1.0	MARK2,1.0	HSP90AA1,1.0	GPX4,1.0	TMEM255B,1.0	CDC42BPB,1.0	DNM1,1.0	HAX1,1.0	ACTA2,1.0	CDK4,1.0	NDUFS5,1.0	EEF1G,1.0	ALPL,1.0	CYTB,1.0	EIF4E2,1.0	TNRC6B,1.0	SNAP25,1.0	YWHAG,1.0	GSK3A,1.0	SLC25A3,1.0	YWHAB,1.0	VPS4A,1.0	RASGRF1,1.0	UBR5,1.0	HMGB1,1.0	HK2,1.0	ATP5D,1.0	PGK1,1.0	CNGA4,1.0	EIF4H,1.0	RGD1561694,1.0	HIAT1,1.0	H2AFZ,1.0	NDUFA3,1.0	RGD1561333,1.0	TAF10,1.0	DLK1,1.0	SOD1,1.0	EF1,1.0	KPNB1,1.0	CDC34,1.0	ANAPC5,1.0	TAF6,1.0	KRAS,1.0	GALM,1.0	DYNLT1,1.0	UBA52,1.0	EIF3D,1.0	GAPDH,1.0	TPT1,1.0	MYLK2,1.0	CEBPB,1.0	HSP90AB1,1.0	LOC689899,1.0	HDAC2,1.0	NCKAP1,1.0	DCTN1,1.0	YBX3,1.0	HSPD1,1.0	TULP1,1.0	USP19,1.0	ATP5G2,1.0	TTR,1.0	RPS4X,1.0	PHKG2,1.0	ALDH2,1.0	SPEG,1.0	POLR2F,1.0	ITGB7,1.0	MAPK6,1.0	RPL7A,1.0	CYTH2,1.0	PGM1,1.0	
schizophrenia DOID-5419 human GSE21935 sample 855		CHGA,1.0	ATP6V1E1,1.0	CCK,1.0	SEPP1,1.0	SOX10,1.0	MTURN,1.0	LARP6,1.0	DYNC1LI2,1.0	SST,1.0	SCD,1.0	FEZ1,1.0	CD9,1.0	UQCRC1,1.0	PFN2,1.0	LINC00520,1.0	APP,1.0	AMER2,1.0	ATP6V0D1,1.0	WBP2,1.0	CCNI,1.0	PLEKHB1,1.0	ATP5A1,1.0	C1ORF198,1.0	SLAIN1,1.0	GNG3,1.0	PREX1,1.0	SPOCK3,1.0	MXI1,1.0	CAPNS1,1.0	TP53INP2,1.0	PIP4K2A,1.0	NKX2-2,1.0	APBB1,1.0	SPOCK1,1.0	LOC100506725,1.0	PTGDS,1.0	FIS1,1.0	COX8A,1.0	PAQR8,1.0	PAQR6,1.0	GDF1,1.0	CAMLG,1.0	TALDO1,1.0	USMG5,1.0	OMG,1.0	PRKCB,1.0	IQSEC1,1.0	HLA-A,1.0	SNHG6,1.0	AIF1L,1.0	EIF1,1.0	HDHD2,1.0	FTH1P5,1.0	FA2H,1.0	PTP4A2,1.0	KIAA1598,1.0	BIN1,1.0	VAMP1,1.0	PRR18,1.0	CRYAB,1.0	RPS25,1.0	ATF4,1.0	ATP6V1B2,1.0	GLTP,1.0	GPM6B,1.0	GABARAP,1.0	LRRC10B,1.0	HEPACAM,1.0	MAGED1,1.0	SCHIP1,1.0	TTYH2,1.0	TTYH1,1.0	CEND1,1.0	ATP5C1,1.0	ENO1,1.0	SLC6A1,1.0	ENO2,1.0	ATXN7L3B,1.0	LPAR1,1.0	GLDN,1.0	PCDH17,1.0	RASSF2,1.0	PRDX5,1.0	LGALS1,1.0	ALCAM,1.0	LOC100129112,1.0	TSPAN7,1.0	EPB41L3,1.0	STMN2,1.0	FTH1,1.0	MYO18A,1.0	GLUL,1.0	KIFAP3,1.0	GOLGA7,1.0	SEC62,1.0	SOX8,1.0	SCN1B,1.0	ZNF365,1.0	PTGES3,1.0	H3F3B,1.0	ANXA6,1.0	COX6C,1.0	ANLN,1.0	CLDN11,1.0	TF,1.0	PTMA,1.0	KCNS1,1.0	GPRC5B,1.0	C4ORF3,1.0	SOX2-OT,1.0	LINC00844,1.0	PMP2,1.0	FXYD6,1.0	ALDOC,1.0	RHOU,1.0	AARS,1.0	SGK1,1.0	RAPGEF5,1.0	NRN1,1.0	SLC44A1,1.0	KLK6,1.0	AATK,1.0	TRIM2,1.0	CSDE1,1.0	SLC35F1,1.0	ADIPOR2,1.0	TMEM165,1.0	FAM171A1,1.0	LDHB,1.0	UGT8,1.0	LDHA,1.0	NEUROD6,1.0	CSRP1,1.0	SEC14L5,1.0	STK39,1.0	LHPP,1.0	PLLP,1.0	DYNC1I2,1.0	ZCCHC24,1.0	GPR37,1.0	SPRYD3,1.0	CBR1,1.0	ATP6V0E2,1.0	SORT1,1.0	PGAM1,1.0	FAM213A,1.0	RNASE1,1.0	TUBB4A,1.0	TJP1,1.0	CLIP3,1.0	CLIP2,1.0	MRPL51,1.0	SPCS1,1.0	MAP1B,1.0	LAMTOR1,1.0	PLP1,1.0	CLDND1,1.0	OAT,1.0	CDKN1B,1.0	CDKN1C,1.0	RNASEK,1.0	NCAN,1.0	DIRAS2,1.0	PTN,1.0	ZDHHC9,1.0	TUBA1A,1.0	COX5B,1.0	GNAI1,1.0	SNX10,1.0	TMEM144,1.0	CST3,1.0	TMSB4X,1.0	UBL3,1.0	DNER,1.0	KIF13B,1.0	CKB,1.0	NEFL,1.0	CARNS1,1.0	NEFM,1.0	ENPP2,1.0	MDH1,1.0	NEFH,1.0	FADS1,1.0	APLP1,1.0	SLC31A2,1.0	MOG,1.0	LMO4,1.0	PCDH8,1.0	SEMA4D,1.0	PCDH9,1.0	C1ORF122,1.0	TSC1,1.0	ACYP2,1.0	CORO2B,1.0	ATP1B2,1.0	ATP1B1,1.0	ERMN,1.0	AGT,1.0	PPIA,1.0	TMX4,1.0	TMX2,1.0	UQCRQ,1.0	ELMO1,1.0	CNTN2,1.0	ISCU,1.0	PMP22,1.0	CDK2AP1,1.0	INPP1,1.0	NDRG4,1.0	SEPW1,1.0	SLC1A2,1.0	PRUNE2,1.0	PEBP1,1.0	ATP1A2,1.0	PAPSS1,1.0	CXCL14,1.0	NDRG2,1.0	CNDP1,1.0	NDRG1,1.0	COX6A1,1.0	TCEAL7,1.0	LAMP2,1.0	WIF1,1.0	LAMP1,1.0	EMC2,1.0	CFL2,1.0	CAPN3,1.0	BAALC,1.0	SPP1,1.0	DENND5A,1.0	PHLDA3,1.0	JAM3,1.0	C8ORF46,1.0	SLC38A2,1.0	OPALIN,1.0	TBCB,1.0	TMEM230,1.0	QDPR,1.0	RCAN2,1.0	RGCC,1.0	MAL,1.0	MAP7D1,1.0	ZNF536,1.0	CERS2,1.0	CPLX1,1.0	RAB3A,1.0	PXK,1.0	USP54,1.0	CNP,1.0	ATP6,1.0	FAM107B,1.0	ACTG1,1.0	HTRA1,1.0	FGF1,1.0	UQCRH,1.0	HIGD1A,1.0	RGS5,1.0	RGS4,1.0	MPC1,1.0	MBP,1.0	IGFBP7,1.0	ATP6V1F,1.0	EDIL3,1.0	PAIP2B,1.0	EFHD1,1.0	RPH3A,1.0	PRRT2,1.0	GPX3,1.0	SUN2,1.0	HSP90AA1,1.0	VBP1,1.0	GPX4,1.0	CMTM5,1.0	LANCL1,1.0	HSPA8,1.0	SECISBP2L,1.0	HSPA2,1.0	C4ORF48,1.0	OLIG1,1.0	LOC100288693,1.0	OLIG2,1.0	DHCR24,1.0	NAP1L5,1.0	SEPT4,1.0	PJA2,1.0	QKI,1.0	DBNDD2,1.0	H3F3AP4,1.0	SERPINI1,1.0	SCN4B,1.0	SNURF,1.0	SERINC1,1.0	TMBIM6,1.0	MIR1244-3,1.0	CBLN2,1.0	SLC48A1,1.0	SLC25A3,1.0	NDUFB3,1.0	MOBP,1.0	ATP5I,1.0	HAPLN4,1.0	DPP6,1.0	ATP5B,1.0	CA2,1.0	YWHAQ,1.0	UQCRFS1,1.0	TAC1,1.0	PPP1R14A,1.0	MARCKSL1,1.0	LIMCH1,1.0	DYNLT3,1.0	NDUFA4,1.0	MID1IP1,1.0	NDUFA1,1.0	GLRX2,1.0	S100B,1.0	SORL1,1.0	SOD1,1.0	PLA2G16,1.0	PKM,1.0	FMNL2,1.0	EVI2A,1.0	GREM1,1.0	GAP43,1.0	DAAM2,1.0	ALDH1A1,1.0	PPDPF,1.0	GFOD1,1.0	SYT11,1.0	PPAP2C,1.0	DAD1,1.0	CERCAM,1.0	OCIAD1,1.0	PTMAP5,1.0	SLC25A5,1.0	SCARB2,1.0	SLC24A2,1.0	RNF13,1.0	DYSF,1.0	ATP5G3,1.0	CXXC5,1.0	NRGN,1.0	ATP5G1,1.0	GRM3,1.0	SEPT7,1.0	PSD2,1.0	SPCS2P4,1.0	LRRC8D,1.0	BNIP3,1.0	PLEKHH1,1.0	
Infection by Yersinia enterocolitica C0238528 mouse GSE2973 sample 127		PLEKHA6,1.0	AP1B1,1.0	PPP2R1A,1.0	PISD,1.0	SEPP1,1.0	H2-AA,1.0	HNRNPL,1.0	NINJ1,1.0	SPATA13,1.0	B230219D22RIK,1.0	ZSCAN26,1.0	PFN1,1.0	CGGBP1,1.0	SF3B4,1.0	RPL11,1.0	EI24,1.0	CERK,1.0	C3AR1,1.0	TIFA,1.0	XYLT2,1.0	AKAP8,1.0	ASAH1,1.0	NAA60,1.0	MTA2,1.0	ZMIZ2,1.0	CAPNS1,1.0	AP2S1,1.0	RABAC1,1.0	SEPHS2,1.0	B2M,1.0	NCSTN,1.0	PEA15A,1.0	LOC630855,1.0	ELANE,1.0	ABCA1,1.0	H2-EB1,1.0	PRKCD,1.0	ATP6AP1,1.0	FZD7,1.0	MIF4GD,1.0	TCL1B3,1.0	VASP,1.0	CSF2RB2,1.0	GM9905,1.0	LGMN,1.0	HBP1,1.0	RPS23,1.0	ITM2C,1.0	FCRLS,1.0	GABARAP,1.0	SPI1,1.0	PPP1R18,1.0	CTBP1,1.0	ENO1B,1.0	RPL34,1.0	PITPNA,1.0	PDGFB,1.0	PDGFA,1.0	ICAM1,1.0	RPL8,1.0	INPP5D,1.0	RPS15,1.0	RASSF2,1.0	SNRNP70,1.0	ZFP385A,1.0	HMOX1,1.0	APOE,1.0	SFN,1.0	KCNN4,1.0	GOLGA7,1.0	RPS14,1.0	TRP53INP2,1.0	AU020206,1.0	APOBEC1,1.0	AKIRIN1,1.0	GNB2L1,1.0	EMP3,1.0	SIRT7,1.0	TMEM173,1.0	RHOG,1.0	MRPL27,1.0	UBE2G1,1.0	TMEM37,1.0	RHOQ,1.0	ID3,1.0	GM12657,1.0	GAS5,1.0	CLPTM1L,1.0	KXD1,1.0	ARHGEF7,1.0	GM9840,1.0	DAZAP2,1.0	PHF23,1.0	LIMD2,1.0	SEC14L1,1.0	EXTL3,1.0	SNX3,1.0	STK38,1.0	CTSH,1.0	FCER1G,1.0	CTSD,1.0	CTSC,1.0	ELOVL1,1.0	PALD1,1.0	FAM46C,1.0	TMEM176A,1.0	IFNGR1,1.0	IFNGR2,1.0	UTP3,1.0	EMR1,1.0	GSTO1,1.0	TMEM176B,1.0	FOS,1.0	LAPTM5,1.0	SULF2,1.0	SLC8B1,1.0	MYO9B,1.0	HCK,1.0	HNRNPA2B1,1.0	B3GNT8,1.0	LAMTOR1,1.0	MSRB1,1.0	C1QC,1.0	C1QB,1.0	C1QA,1.0	RSPH3B,1.0	HEXA,1.0	RPLP2,1.0	CTNNB1,1.0	F13A1,1.0	GM11237,1.0	RPLP1,1.0	TOR4A,1.0	ZDHHC7,1.0	GNAI2,1.0	PTGS1,1.0	CST3,1.0	TMSB4X,1.0	CXCR4,1.0	ENC1,1.0	LDLRAP1,1.0	TMEM14C,1.0	PAIP2,1.0	MYLIP,1.0	KLHDC3,1.0	CD74,1.0	SLC31A2,1.0	CPSF1,1.0	LMO4,1.0	MPEG1,1.0	SHISA5,1.0	TYROBP,1.0	SDHB,1.0	NEAT1,1.0	PNRC2,1.0	GM16374,1.0	SKI,1.0	EEF1A1,1.0	PPIA,1.0	RAB32,1.0	PISD-PS3,1.0	TGFBI,1.0	FAU,1.0	ISCU,1.0	PLXNB2,1.0	NCF1,1.0	PF4,1.0	PTPN6,1.0	SRSF9,1.0	IVNS1ABP,1.0	FKBP6,1.0	YPEL3,1.0	SNRPC,1.0	NATD1,1.0	HFE,1.0	SRSF2,1.0	RPS6-PS4,1.0	UCP2,1.0	1700001G17RIK,1.0	GPR65,1.0	2510009E07RIK,1.0	RELB,1.0	CXCL16,1.0	FAM105A,1.0	SH3BP2,1.0	CFL1,1.0	S1PR1,1.0	RPS2,1.0	SASH3,1.0	NEK9,1.0	ATP6V0C,1.0	CPA1,1.0	HPS3,1.0	CCDC136,1.0	HMHA1,1.0	CYBA,1.0	PGD,1.0	DGKZ,1.0	PYGO2,1.0	ADNP,1.0	RSRP1,1.0	GCLM,1.0	RNF167,1.0	H2-AB1,1.0	IFNAR2,1.0	CSF1R,1.0	NELFA,1.0	CBFB,1.0	GM19558,1.0	RNF181,1.0	NAB2,1.0	HVCN1,1.0	UBP1,1.0	GPR84,1.0	GM12481,1.0	MAGEL2,1.0	SESN1,1.0	RGS2,1.0	EFHD2,1.0	ABCC3,1.0	ATP13A2,1.0	GPX4,1.0	HMGCS1,1.0	XCL1,1.0	ICOSL,1.0	MT3,1.0	NPC1,1.0	TGFBR1,1.0	TMBIM1,1.0	CDK9,1.0	DNAJC8,1.0	NPC2,1.0	NDUFS8,1.0	TMBIM4,1.0	RPL37A,1.0	BCL3,1.0	IRF8,1.0	NFE2L2,1.0	ZFP871,1.0	MCFD2,1.0	SLC48A1,1.0	YWHAB,1.0	LYZ2,1.0	BRK1,1.0	NOP9,1.0	SYNGR2,1.0	CASP8,1.0	DRAM1,1.0	PSAP,1.0	MFSD5,1.0	CASP2,1.0	SARAF,1.0	BC017643,1.0	NADK,1.0	ACP2,1.0	GM8225,1.0	WTAP,1.0	DAPK1,1.0	NDUFA3,1.0	CIRBP,1.0	ATOX1,1.0	PKM,1.0	CDC34,1.0	PLA2G15,1.0	TSPAN14,1.0	P2RX4,1.0	MGAT4B,1.0	RAB14,1.0	TXNIP,1.0	CEBPA,1.0	NRROS,1.0	TSEN34,1.0	EIF4A2,1.0	UNC93B1,1.0	1500015O10RIK,1.0	EMC10,1.0	ARRB2,1.0	HMGCL,1.0	ARHGDIA,1.0	LYL1,1.0	RMND5B,1.0	HHEX,1.0	MAT2B,1.0	RPL7A,1.0	
Bipolar Disorder C0005586 human GSE7036 sample 181		MX1,1.0	ACSL1,1.0	RPL23,1.0	C20ORF24,1.0	MYL6,1.0	HNRNPK,1.0	RRAGA,1.0	HIST1H4C,1.0	DDX39B,1.0	LAP3,1.0	PSMC5,1.0	C19ORF43,1.0	HSPA1A,1.0	HNRNPF,1.0	PFN1,1.0	ASB2,1.0	HSPA1B,1.0	IFITM2,1.0	IFITM3,1.0	RPL11,1.0	IFITM1,1.0	RPLP0P6,1.0	IGHV3-23,1.0	ARPC5L,1.0	GHITM,1.0	IL2RG,1.0	DCAF6,1.0	UBE2L6,1.0	CLECL1,1.0	ACTB,1.0	SNRPD3,1.0	GPBP1,1.0	C19ORF53,1.0	RPL14,1.0	FDFT1,1.0	EGR2,1.0	RPL41,1.0	HLA-DRB5,1.0	HLA-J,1.0	HLA-C,1.0	HLA-A,1.0	HLA-B,1.0	HLA-G,1.0	HLA-E,1.0	FTH1P5,1.0	MYL12A,1.0	STAG3,1.0	PSME2,1.0	HYOU1,1.0	IGKV4-1,1.0	CYSTM1,1.0	RPS23,1.0	ITM2C,1.0	PLA1A,1.0	RPS24,1.0	GTSF1,1.0	HLA-DRB1,1.0	SET,1.0	RPL6,1.0	ANP32B,1.0	MAGED1,1.0	IFI35,1.0	TXN,1.0	PCBP1,1.0	IGHV1-69,1.0	IFIT1,1.0	SMC2,1.0	IFIT3,1.0	MT2A,1.0	GNG10,1.0	PLAC8,1.0	TCL1A,1.0	LGALS1,1.0	PRDX1,1.0	IER2,1.0	COX3,1.0	TPRG1,1.0	COX2,1.0	PLCG2,1.0	RPL38,1.0	ZNF367,1.0	SEC31B,1.0	CENPW,1.0	TPI1,1.0	CCL22,1.0	PTGES3,1.0	ATPIF1,1.0	TUBB,1.0	ANXA6,1.0	RHOG,1.0	COX6C,1.0	NME1,1.0	IGLJ3,1.0	BST2,1.0	PTMA,1.0	BHLHE40,1.0	HLA-DQB1,1.0	COPG1,1.0	CRELD2,1.0	PTPRO,1.0	ARPC1B,1.0	IGLL3P,1.0	CLTA,1.0	TRMT112,1.0	SNX5,1.0	UGCG,1.0	LDHB,1.0	LDHA,1.0	SEC61B,1.0	TMED2,1.0	CD37,1.0	IGHA2,1.0	HLA-DQA1,1.0	CAP1,1.0	MRPS28,1.0	STAT1,1.0	IFNGR2,1.0	TUBB4B,1.0	FKBP1A,1.0	FABP5,1.0	RAB9A,1.0	CKS2,1.0	HNRNPH3,1.0	ZNF217,1.0	FEN1,1.0	COX5A,1.0	GSTP1,1.0	LPCAT1,1.0	CRIP1,1.0	NUDT4,1.0	PSMB7,1.0	TMSB4X,1.0	PSMB8,1.0	PSMB5,1.0	HLA-DMB,1.0	PSMB6,1.0	TUBA1B,1.0	PSMB4,1.0	ASH2L,1.0	CXCR4,1.0	ANXA7,1.0	HLA-DPA1,1.0	RAB8A,1.0	RAC2,1.0	HLA-DMA,1.0	MLIP,1.0	CD164,1.0	CD74,1.0	GINS1,1.0	RPS6,1.0	CD70,1.0	SEMA4D,1.0	ALYREF,1.0	IGJ,1.0	HNRNPAB,1.0	IGL,1.0	NEAT1,1.0	RBX1,1.0	TUBA4A,1.0	COPS5,1.0	EEF1A1,1.0	IFI44L,1.0	MELK,1.0	PPIA,1.0	PSAT1,1.0	UQCRQ,1.0	DNAJB11,1.0	IGKV1-5,1.0	CDK2AP1,1.0	SNRPF,1.0	SRSF9,1.0	NHP2,1.0	RPL26L1,1.0	CD83,1.0	CD81,1.0	FAM35A,1.0	CPOX,1.0	IFI6,1.0	BMS1P20,1.0	TCEAL8,1.0	IGKV1OR2-108,1.0	ZFP36,1.0	TUBB6,1.0	CCND2,1.0	BASP1,1.0	TUBB3,1.0	MACROD2,1.0	CFL1,1.0	COTL1,1.0	RBBP7,1.0	RPS3,1.0	NDUFV1,1.0	HMGN1,1.0	FDPS,1.0	PDIA4,1.0	AICDA,1.0	NONO,1.0	ISG15,1.0	MIR21,1.0	PDIA6,1.0	ISG20,1.0	GGCT,1.0	MOB1B,1.0	LSM14A,1.0	NT5C3A,1.0	ARPC4,1.0	IGLV1-36,1.0	NCL,1.0	FSCN1,1.0	ND2,1.0	ERH,1.0	ND4,1.0	ND3,1.0	CHMP5,1.0	SRP19,1.0	DDX5,1.0	ATP6,1.0	UQCRH,1.0	IGHG1,1.0	NARS,1.0	SETP4,1.0	SACS,1.0	AP2M1,1.0	EIF5A,1.0	HSP90AA1,1.0	HSPA5,1.0	DTX3L,1.0	RAD23B,1.0	H2BFS,1.0	RPS3A,1.0	OAS1,1.0	GRHPR,1.0	MFAP1,1.0	MYH9,1.0	HLA-DRA,1.0	CHI3L2,1.0	LOC100287927,1.0	CYAT1,1.0	MCM3,1.0	COPE,1.0	YWHAG,1.0	SLC25A3,1.0	LOC100133583,1.0	PSIP1,1.0	DBI,1.0	ZMPSTE24,1.0	PDLIM1,1.0	ATP5B,1.0	ATP5E,1.0	RPL36A,1.0	TNFRSF17,1.0	LBR,1.0	LPXN,1.0	RDH14,1.0	EIF4H,1.0	PVRIG,1.0	BOLA2,1.0	NDUFA1,1.0	SOD1,1.0	PKM,1.0	DNAJA1,1.0	LCK,1.0	SNRNP40,1.0	RPIA,1.0	GOLPH3,1.0	RAB13,1.0	IL2RB,1.0	SLIRP,1.0	MNDA,1.0	VDAC2,1.0	PTMAP5,1.0	GAPDH,1.0	EEF1A1P9,1.0	EIF4A1,1.0	ACADVL,1.0	MEA1,1.0	HIST1H2BK,1.0	YBX1,1.0	ETFA,1.0	PTEN,1.0	IGHV3-48,1.0	CXXC5,1.0	ARHGDIB,1.0	CCL4,1.0	CCL3,1.0	HNRNPA3,1.0	RPL7A,1.0	HNRNPA1,1.0	
Niemann-Pick Type C DOID-14504 mouse GSE39621 sample 495		IGKV6-23,1.0	G730007D18RIK,1.0	IGKV6-25,1.0	AW112010,1.0	RPL22,1.0	RPL21,1.0	DEK,1.0	H2-AA,1.0	UBAC1,1.0	PSMB9,1.0	IGLV1,1.0	CD2,1.0	MYL6,1.0	MARCO,1.0	SUB1,1.0	RPL26,1.0	GM13826,1.0	RPL22L1,1.0	RPL27,1.0	TRIM10,1.0	PFN1,1.0	CALM1,1.0	STX16,1.0	IGKV6-15,1.0	RPL11,1.0	CMAS,1.0	HPGD,1.0	RPL13,1.0	RPL12,1.0	IL2RG,1.0	MNDAL,1.0	AQP1,1.0	IL27RA,1.0	MYL12B,1.0	A130071D04RIK,1.0	RPL36AL,1.0	RPL17,1.0	GM6402,1.0	RPL19,1.0	B2M,1.0	LOC100039111,1.0	GM3373,1.0	GM12508,1.0	CCNL1,1.0	RPL18,1.0	SNCA,1.0	LOC630855,1.0	GM1070,1.0	H2-EB1,1.0	GM12191,1.0	USMG5,1.0	TMA7,1.0	PRKCB,1.0	IFI47,1.0	RPS27RT,1.0	PTP4A3,1.0	FAM220A,1.0	RPS29,1.0	FAM111A,1.0	RPS28,1.0	BANK1,1.0	RPL27A,1.0	TREML4,1.0	PLBD1,1.0	PSME2,1.0	RPS21,1.0	RPS20,1.0	PSME1,1.0	RPS23,1.0	RPS25,1.0	RPS24,1.0	RPL6,1.0	RPL3,1.0	ISCA1,1.0	GM10221,1.0	ANP32B,1.0	RPL32,1.0	RPL34,1.0	MGST3,1.0	SMC6,1.0	GVIN1,1.0	IFI30,1.0	CFP,1.0	RPL7,1.0	RPS15,1.0	CD79B,1.0	C6,1.0	SPIB,1.0	GNG10,1.0	PRDX2,1.0	DHX15,1.0	CD19,1.0	HMOX1,1.0	RPL36,1.0	RPL39,1.0	RPL38,1.0	RPS12,1.0	RPS11,1.0	RPS14,1.0	RPS13,1.0	TRAV9D-3,1.0	GPR18,1.0	A130040M12RIK,1.0	H3F3A,1.0	PSG28,1.0	COX6C,1.0	1200015M12RIK,1.0	PTPRC,1.0	PTMA,1.0	TOX2,1.0	GM5805,1.0	GM2897,1.0	GM12657,1.0	PABPC1,1.0	RNF145,1.0	CD22,1.0	MZB1,1.0	GM6453,1.0	SLBP,1.0	DAZAP2,1.0	BTG1,1.0	RPS27L,1.0	CD3G,1.0	NUP62-IL4I1,1.0	THY1,1.0	OAZ1,1.0	LIMD2,1.0	CD3E,1.0	CD3D,1.0	MS4A4B,1.0	SPTA1,1.0	SNX2,1.0	SEC61G,1.0	SERPINA1A,1.0	RPS15A,1.0	CCR6,1.0	1700091H14RIK,1.0	CTSE,1.0	CCL21A,1.0	RPS27A,1.0	TGTP1,1.0	MBNL1,1.0	CD53,1.0	CD52,1.0	CDKN2D,1.0	RANBP1,1.0	EMR1,1.0	TMEM176B,1.0	EMR4,1.0	PRMT1,1.0	COX6B1,1.0	MS4A6B,1.0	PSMA4,1.0	PSMA5,1.0	STK17B,1.0	TCRA,1.0	PTPRCAP,1.0	LOC100503721,1.0	IGHM,1.0	LOC665506,1.0	TNFRSF13C,1.0	GM10269,1.0	CD5L,1.0	FAIM3,1.0	MKI67,1.0	TUBA1A,1.0	AIF1,1.0	ERO1L,1.0	CST3,1.0	TMSB4X,1.0	RPL18A,1.0	TUBA1B,1.0	MRC1,1.0	SCD1,1.0	MDH1,1.0	CCL19,1.0	FILIP1L,1.0	AHSP,1.0	TMEM14C,1.0	PAIP2,1.0	MYLIP,1.0	A430108E01RIK,1.0	CAR2,1.0	CD74,1.0	CD163,1.0	CD72,1.0	OAZ1-PS,1.0	IFI204,1.0	RPS7,1.0	POU2AF1,1.0	SHISA5,1.0	IGJ,1.0	ATP1B3,1.0	PPP1CA,1.0	PPP1CB,1.0	EEF1A1,1.0	PPIA,1.0	CXCL13,1.0	LY6A,1.0	FAU,1.0	ISCU,1.0	PDCD4,1.0	SRSF5,1.0	SNRPG,1.0	RPS15A-PS6,1.0	SNRPE,1.0	PTPN6,1.0	PPIB,1.0	GM4076,1.0	PCNA,1.0	RPS6-PS2,1.0	GDA,1.0	GM13430,1.0	GIMAP1,1.0	H2-K1,1.0	DGKA,1.0	RPS6-PS4,1.0	ATP10D,1.0	GIMAP3,1.0	FAM117A,1.0	ZFP36L1,1.0	GIMAP4,1.0	GPR65,1.0	SAMD9L,1.0	GIMAP8,1.0	HBB-B1,1.0	HSP90B1,1.0	ATP5J2,1.0	LAPTM4A,1.0	S1PR1,1.0	SASH3,1.0	2010309G21RIK,1.0	LHFP,1.0	BNIP3L,1.0	LOC433053,1.0	LY86,1.0	PICALM,1.0	H2-EA-PS,1.0	ISG20,1.0	E430024C06RIK,1.0	MAN1A,1.0	ARPC3,1.0	NACA,1.0	MKRN1,1.0	SELK,1.0	SELL,1.0	MALAT1,1.0	IGKV8-30,1.0	MFGE8,1.0	BLVRB,1.0	H2-AB1,1.0	CSF1R,1.0	DDX5,1.0	CBFB,1.0	HVCN1,1.0	LOC100048552,1.0	CORO1A,1.0	ETS1,1.0	GM12481,1.0	COX7A2,1.0	UQCRH,1.0	IGHG3,1.0	RPL39-PS,1.0	RPL17-PS10,1.0	TXNDC5,1.0	BC094435,1.0	BTLA,1.0	TMSB10,1.0	SLC38A5,1.0	GPX1,1.0	ACTR3,1.0	FUS,1.0	SRGN,1.0	ABCC3,1.0	RPL13A,1.0	MUP7,1.0	NAP1L1,1.0	MARCH8,1.0	ATP5F1,1.0	CYB5A,1.0	CLK1,1.0	IRF1,1.0	NFKBIA,1.0	MARCH2,1.0	CD24A,1.0	ARL4C,1.0	DNAJC7,1.0	ALB,1.0	HAGH,1.0	CDK1,1.0	DNAJC9,1.0	GM11847,1.0	LUC7L3,1.0	MS4A1,1.0	IFI27L2A,1.0	NDUFB9,1.0	FECH,1.0	GM19579,1.0	TRF,1.0	ABCB6,1.0	HBA-A1,1.0	ATP5K,1.0	SLC40A1,1.0	PLD4,1.0	ATP5D,1.0	ALAD,1.0	HEBP1,1.0	ATP5H,1.0	ATP5E,1.0	RPL36A,1.0	BLNK,1.0	LBR,1.0	H2-OA,1.0	ACP1,1.0	CYTIP,1.0	RRM2,1.0	CR2,1.0	HIST1H2AO,1.0	NDUFA6,1.0	TIMD4,1.0	GLRX5,1.0	NDUFA4,1.0	GZMA,1.0	2700079J08RIK,1.0	NDUFA1,1.0	RPL23A,1.0	LOC381765,1.0	BPGM,1.0	KLF2,1.0	PLA2G16,1.0	ALDH1A1,1.0	RPS3A1,1.0	EIF3K,1.0	LTB,1.0	MNDA,1.0	RPL31-PS12,1.0	TPT1,1.0	HEMGN,1.0	EIF4A2,1.0	3930401B19RIK,1.0	ALAS2,1.0	HDAC1,1.0	LSP1,1.0	SLC4A1,1.0	YBX3,1.0	U2AF1,1.0	ATP5G3,1.0	TSPAN13,1.0	COCH,1.0	RPS4X,1.0	CCL5,1.0	IGLC2,1.0	ITGB7,1.0	AY036118,1.0	HNRNPA3,1.0	CHCHD2,1.0	POLR2L,1.0	
anaplastic thyroid carcinoma UMLS CUI-C0238461 human GSE65144 sample 654		RPL21,1.0	RPL24,1.0	ASS1,1.0	MGP,1.0	SPINT2,1.0	CD9,1.0	FNDC1,1.0	MT1G,1.0	MT1H,1.0	MXRA7,1.0	CPVL,1.0	MT1E,1.0	MT1F,1.0	ATF3,1.0	LRP2,1.0	CCNI,1.0	ASAH1,1.0	STX12,1.0	TOB1,1.0	C4A,1.0	RPL36AL,1.0	GTF2IP1,1.0	TRBC1,1.0	MAL2,1.0	PTGDS,1.0	EGR1,1.0	NDFIP1,1.0	EGR2,1.0	GABARAPL2,1.0	RPL41,1.0	ATP6AP2,1.0	GADD45A,1.0	ARRDC3,1.0	SNHG8,1.0	GBAS,1.0	COMMD6,1.0	JTB,1.0	SDC2,1.0	IGKV4-1,1.0	CYSTM1,1.0	CRYAB,1.0	ITM2A,1.0	ITM2B,1.0	RPL5,1.0	BEX5,1.0	RPL6,1.0	BEX4,1.0	RPL3,1.0	BEX2,1.0	ANAPC16,1.0	RPL30,1.0	BEX1,1.0	RPL34,1.0	MGST1,1.0	RPL9,1.0	RPL7,1.0	SNHG19,1.0	LIPG,1.0	RPS18,1.0	GJA1,1.0	PRDX5,1.0	C7,1.0	PRDX1,1.0	C10ORF32,1.0	IER2,1.0	ZBED2,1.0	LINC00657,1.0	COX3,1.0	TSPAN1,1.0	SEC62,1.0	RPS11,1.0	SKP1,1.0	SRP9,1.0	JUN,1.0	ANXA3,1.0	DUSP1,1.0	TSC22D3,1.0	SSR4,1.0	COX6C,1.0	MRPS6,1.0	IGLV2-23,1.0	TG,1.0	ID1,1.0	ID3,1.0	ID2,1.0	ID4,1.0	TFF3,1.0	CRELD2,1.0	CD24,1.0	TOMM7,1.0	COX7C,1.0	BTG1,1.0	IGLL3P,1.0	HINT1,1.0	LDHB,1.0	EPCAM,1.0	EMB,1.0	CLIC3,1.0	RPS27A,1.0	HLA-DQA1,1.0	FAM46C,1.0	SACM1L,1.0	FOS,1.0	FAM189A2,1.0	TMEM59,1.0	TM9SF2,1.0	NGFRAP1,1.0	KIT,1.0	SPCS1,1.0	FOSB,1.0	LAMTOR1,1.0	EBAG9,1.0	C16ORF89,1.0	SFTA3,1.0	CDKN1B,1.0	NDUFA13,1.0	GSTP1,1.0	FCGBP,1.0	HERPUD1,1.0	PPP2CB,1.0	HLA-DMB,1.0	ACADM,1.0	CXCR4,1.0	METTL7A,1.0	CCL19,1.0	DEPTOR,1.0	TMEM14B,1.0	CSGALNACT1,1.0	MLIP,1.0	CD164,1.0	NPNT,1.0	ZNF680,1.0	RPS6,1.0	DIO1,1.0	KLHDC2,1.0	CYBRD1,1.0	POU2AF1,1.0	IGJ,1.0	GCSHP5,1.0	IGL,1.0	ATP1B1,1.0	PNRC1,1.0	IGK,1.0	PNRC2,1.0	EEF1A1,1.0	PCP4,1.0	NUPR1,1.0	SHISA2,1.0	GOLGA8H,1.0	XIST,1.0	FAU,1.0	ISCU,1.0	PDCD4,1.0	FKBP5,1.0	YPEL5,1.0	FKBP2,1.0	PARK7,1.0	PEBP1,1.0	CLU,1.0	ATP1A1,1.0	TOMM20,1.0	HSP90B1,1.0	ZFP36L2,1.0	TMEM243,1.0	CTGF,1.0	TMEM123,1.0	IYD,1.0	IGKV1OR2-108,1.0	CDH1,1.0	IGKC,1.0	TCEAL2,1.0	HMGN3,1.0	HMGN1,1.0	HMGN2,1.0	PDIA3,1.0	DSTN,1.0	IPCEF1,1.0	IGLV1-40,1.0	SMAD9,1.0	HOPX,1.0	NACA,1.0	REEP5,1.0	IGLV1-36,1.0	SELK,1.0	MATN2,1.0	GNAS,1.0	ND3,1.0	PARM1,1.0	DDX5,1.0	CALCA,1.0	LY75,1.0	SRP14,1.0	SAT1,1.0	LOC652493,1.0	IGHG4,1.0	IGLV2-11,1.0	IGHG2,1.0	TPO,1.0	RGS1,1.0	UBB,1.0	UBD,1.0	TXNDC5,1.0	MUC15,1.0	GPX3,1.0	HSPA5,1.0	CAV2,1.0	TXNL1,1.0	HNRNPA1P10,1.0	KCNJ16,1.0	EDF1,1.0	NDUFC2,1.0	SORD,1.0	NDUFC1,1.0	RPS3A,1.0	BMP2,1.0	NPC2,1.0	TMBIM4,1.0	CPE,1.0	H3F3AP4,1.0	EEF1G,1.0	SNURF,1.0	SERINC1,1.0	MIR1244-3,1.0	SLC26A4,1.0	SLC26A7,1.0	NDUFB9,1.0	CRYBG3,1.0	CPQ,1.0	PTCSC1,1.0	LOC100133583,1.0	NDUFB2,1.0	CYR61,1.0	IGKV3D-15,1.0	LBH,1.0	SEP15,1.0	HEBP1,1.0	SLC26A4-AS1,1.0	SARAF,1.0	C2ORF40,1.0	CYTIP,1.0	DSP,1.0	PPP1R14C,1.0	SMIM19,1.0	NDUFA5,1.0	NDUFA4,1.0	TSTD1,1.0	IGLC7,1.0	CIRBP,1.0	SOD1,1.0	TSHR,1.0	KLF6,1.0	EIF3L,1.0	ALDH1A1,1.0	PPAP2B,1.0	TXNIP,1.0	ALDH9A1,1.0	LTF,1.0	PFDN5,1.0	FOLR1,1.0	TPT1,1.0	TRIB1,1.0	MTCH1,1.0	EEF1A1P9,1.0	EIF4A2,1.0	FHL1,1.0	LOC100506948,1.0	RPL10A,1.0	ATRAID,1.0	ADD3,1.0	CLN5,1.0	RPS4X,1.0	HHEX,1.0	SPCS2P4,1.0	CTNNAL1,1.0	SEC11C,1.0	RPL7A,1.0	
Atherosclerosis C0004153 mouse GSE1560 sample 77		SRRM3,1.0	ZFP954,1.0	B3GALNT1,1.0	ENTPD5,1.0	ARL14,1.0	FRS2,1.0	ZFP959,1.0	PISD,1.0	MARCO,1.0	SOAT2,1.0	POLR3H,1.0	LRRN2,1.0	PCDHB4,1.0	ALPK1,1.0	ZFYVE9,1.0	1700045I11RIK,1.0	RNF6,1.0	MTMR7,1.0	CHORDC1,1.0	OLFR389,1.0	SLAMF9,1.0	CEP97,1.0	A730049H05RIK,1.0	GBP3,1.0	HES5,1.0	1700063H04RIK,1.0	5430402E10RIK,1.0	ANKDD1B,1.0	ATP6AP1,1.0	BROX,1.0	4932422M17RIK,1.0	SRPK1,1.0	DMRTC1A,1.0	STAG1,1.0	PLEKHS1,1.0	PIK3R1,1.0	PNOC,1.0	SPATS2L,1.0	OLFR298,1.0	CEP63,1.0	ADCK5,1.0	TTLL12,1.0	TEX13A,1.0	NODAL,1.0	PRR14,1.0	OLFR1413,1.0	OLFR726,1.0	TMEM186,1.0	RCBTB1,1.0	ANAPC11,1.0	MBD3L2,1.0	FAM134C,1.0	8030474K03RIK,1.0	INPP5A,1.0	CYP27B1,1.0	HYKK,1.0	GJA8,1.0	FAM53B,1.0	REG2,1.0	KCNN4,1.0	4930404N11RIK,1.0	RTTN,1.0	TMEM8C,1.0	IL15,1.0	TSC22D3,1.0	RAP2A,1.0	WDR34,1.0	RGMB,1.0	MRAS,1.0	TMEM35,1.0	EXOC7,1.0	ARF2,1.0	PIF1,1.0	PAK1IP1,1.0	CROT,1.0	MED17,1.0	STIP1,1.0	NEUROD6,1.0	SNTG2,1.0	TASP1,1.0	DPH7,1.0	TMED1,1.0	NFIL3,1.0	MAP4K1,1.0	MAMDC2,1.0	EN1,1.0	1700030C10RIK,1.0	SYP,1.0	FMO3,1.0	SLC39A13,1.0	3010026O09RIK,1.0	BDH2,1.0	NBR1,1.0	1700028J19RIK,1.0	SLC22A22,1.0	PIGV,1.0	HEXA,1.0	AMIGO3,1.0	LYST,1.0	VMN1R232,1.0	NUDT12,1.0	GPR132,1.0	NANS,1.0	FBXW5,1.0	MLIP,1.0	CD72,1.0	SEMA4D,1.0	SPNS3,1.0	FBXO15,1.0	4930451G09RIK,1.0	TMEM258,1.0	COL5A1,1.0	PARK2,1.0	TSPAN31,1.0	RFNG,1.0	PCDHB20,1.0	CLEC3B,1.0	REM2,1.0	CCND3,1.0	C1S1,1.0	ASAP1,1.0	PERP,1.0	EMC3,1.0	SIAE,1.0	NOP14,1.0	ZCRB1,1.0	KREMEN1,1.0	PHKB,1.0	MED27,1.0	PRPF8,1.0	OLFR575,1.0	CNEP1R1,1.0	PGPEP1L,1.0	MNAT1,1.0	PYROXD2,1.0	FBXO28,1.0	EIF4EBP1,1.0	LTBP3,1.0	ELFN1,1.0	OLFR448,1.0	DEAF1,1.0	BRIX1,1.0	PCDHGA9,1.0	TTI1,1.0	SLC14A2,1.0	TXNRD2,1.0	SETD1B,1.0	EIF2AK4,1.0	MSL1,1.0	ACTA1,1.0	COQ2,1.0	PCCA,1.0	SYNPO2L,1.0	RPL37A,1.0	PTPN20,1.0	ZFP65,1.0	MMACHC,1.0	BCAR1,1.0	IGBP1B,1.0	FAM109A,1.0	ADRA1D,1.0	AGPAT3,1.0	U2AF1L4,1.0	CYR61,1.0	HAPLN3,1.0	OLFR862,1.0	SERF2,1.0	MADCAM1,1.0	BDKRB2,1.0	RDH14,1.0	PRPH,1.0	RBM12,1.0	LRRC8A,1.0	PLA2G16,1.0	MGAT4D,1.0	SARDH,1.0	ASPH,1.0	RSPH1,1.0	CLUAP1,1.0	ACPP,1.0	MVK,1.0	EIF4A3,1.0	HEMGN,1.0	ATP2A2,1.0	SLC5A10,1.0	PRIMPOL,1.0	SGCE,1.0	RBM3,1.0	6530402F18RIK,1.0	WDR91,1.0	PGLS,1.0	TRIM25,1.0	POLK,1.0	1110001J03RIK,1.0	HDHD1A,1.0	CACNG3,1.0	POC1A,1.0	
LGLL - Large granular lymphocytic leukemia C1522378 human GSE10631 sample 47		RPL22,1.0	LRRN3,1.0	RPL24,1.0	HIST1H4C,1.0	CD7,1.0	KARS,1.0	VIM,1.0	UQCRC1,1.0	RPL28,1.0	SIK1,1.0	RPL29,1.0	RAN,1.0	RPL11,1.0	SATB1,1.0	RPLP0P6,1.0	RPL13,1.0	CCNH,1.0	RPL12,1.0	RPS4Y1,1.0	PNP,1.0	SNRPD2,1.0	RPL15,1.0	RPL14,1.0	SPOCK2,1.0	RPL17,1.0	RPL19,1.0	S100A10,1.0	RPL18,1.0	S100A12,1.0	GABARAPL1,1.0	RPL41,1.0	GADD45A,1.0	PPBP,1.0	TALDO1,1.0	MIF,1.0	EIF1,1.0	RPS26,1.0	RPS14P3,1.0	TRAJ17,1.0	TAGLN2,1.0	RPS20,1.0	HLA-DRB4,1.0	ATF4,1.0	RPS24,1.0	RPL5,1.0	RPL31,1.0	PHB2,1.0	RPL3,1.0	RPL4,1.0	ANP32B,1.0	RPL32,1.0	PCBP1,1.0	ATP5C1,1.0	ENO1,1.0	RPL8,1.0	RPS16,1.0	RPS15,1.0	RPS18,1.0	RPS17,1.0	LGALS2,1.0	FTH1,1.0	JUNB,1.0	RPS12,1.0	IER3,1.0	RPS14,1.0	RPS13,1.0	SEC31B,1.0	CENPU,1.0	JUN,1.0	TPI1,1.0	NCOA4,1.0	TUBB,1.0	RHOH,1.0	GNB2L1,1.0	ZWINT,1.0	VEGFA,1.0	SLC7A5,1.0	NSA2,1.0	MZT2A,1.0	ID1,1.0	BHLHE40,1.0	CD27,1.0	PABPC1,1.0	ALDOA,1.0	GPI,1.0	COX7C,1.0	BTG1,1.0	GYPC,1.0	TOP2A,1.0	HINT1,1.0	LDHB,1.0	LDHA,1.0	FCER1A,1.0	RPS15A,1.0	RPS27A,1.0	CCT4,1.0	NPM1,1.0	MMD,1.0	IL32,1.0	GSTO1,1.0	SLC2A14,1.0	FOS,1.0	LAPTM5,1.0	TUBB4B,1.0	PSMA6,1.0	STK17B,1.0	C6ORF48,1.0	FOSB,1.0	PLP2,1.0	CLDND1,1.0	TKT,1.0	ZNF331,1.0	RPLP0,1.0	GDI2,1.0	CDKN1A,1.0	RPLP1,1.0	CAPG,1.0	TUBA1C,1.0	RNF138,1.0	TUBA1B,1.0	CXCR4,1.0	MIR22HG,1.0	METTL9,1.0	UBE2C,1.0	RPS9,1.0	RPS6,1.0	NOSIP,1.0	HNRNPAB,1.0	RPSA,1.0	TUBA4A,1.0	PPIA,1.0	UBE2S,1.0	TGFBI,1.0	CLC,1.0	TRAC,1.0	PPIF,1.0	ERP29,1.0	PF4,1.0	YPEL5,1.0	GOLGA8B,1.0	PCNA,1.0	DGKA,1.0	SRSF2,1.0	TYMS,1.0	FBL,1.0	PTTG1,1.0	RPS5,1.0	COTL1,1.0	RPS2,1.0	KPNA2,1.0	SLC38A2,1.0	CISH,1.0	HBG2,1.0	GTF3A,1.0	EEF2,1.0	SMAD7,1.0	EIF2S2,1.0	RGCC,1.0	LSM7,1.0	MAL,1.0	SELL,1.0	GNAS,1.0	KLRB1,1.0	NOP10,1.0	IL7R,1.0	IRS2,1.0	SLC2A3,1.0	CREM,1.0	CORO1A,1.0	EEF1B2,1.0	IL18RAP,1.0	RGS1,1.0	UBC,1.0	UBB,1.0	NDEL1,1.0	GPX1,1.0	HSPA8,1.0	RPL13A,1.0	RPS3A,1.0	VCAN,1.0	EEF1G,1.0	MCM6,1.0	SHMT2,1.0	ATP5L,1.0	HEBP2,1.0	ATP5H,1.0	RPL36A,1.0	SARAF,1.0	PDE4B,1.0	MCL1,1.0	RRM2,1.0	H2AFZ,1.0	ALOX5AP,1.0	RPL23A,1.0	SORL1,1.0	PKM,1.0	GZMK,1.0	NELL2,1.0	EVI2A,1.0	VAPA,1.0	EIF3L,1.0	IMPDH2,1.0	PIK3IP1,1.0	DDIT4,1.0	IL2RB,1.0	EIF3H,1.0	LTB,1.0	VDAC2,1.0	SLC25A6,1.0	SLC25A5,1.0	EIF3E,1.0	GAPDH,1.0	TPT1,1.0	NXT1,1.0	EIF4A1,1.0	HSP90AB1,1.0	YBX3,1.0	RPL10A,1.0	KIAA0101,1.0	HSPD1,1.0	RPS4X,1.0	LEPROTL1,1.0	TRIM28,1.0	RPL7A,1.0	RPL18AP3,1.0	
Serous carcinoma C0206701 human GSE10971 sample 58		RPL24,1.0	RPL23,1.0	RFX3,1.0	BBIP1,1.0	ACSL5,1.0	WDR77,1.0	DYNC1LI2,1.0	ST5,1.0	SNTN,1.0	SPATA18,1.0	MARCKS,1.0	IFT88,1.0	SLPI,1.0	ORAI3,1.0	SPARCL1,1.0	RPL28,1.0	NEIL2,1.0	PFN2,1.0	AHCYL1,1.0	STAU1,1.0	IFITM3,1.0	STX18,1.0	C1ORF194,1.0	RPL13,1.0	C1ORF192,1.0	RPL12,1.0	AQP3,1.0	EPB41L4A-AS1,1.0	GTF2IP1,1.0	MYB,1.0	IFI16,1.0	MXI1,1.0	RPL14,1.0	RPL17,1.0	RPL19,1.0	FDFT1,1.0	EGR1,1.0	INSR,1.0	JUND,1.0	JAG1,1.0	PAQR7,1.0	DNAH12,1.0	GABARAPL1,1.0	RPL41,1.0	GADD45A,1.0	LRRC75A-AS1,1.0	PARP16,1.0	AR,1.0	VNN1,1.0	SNHG12,1.0	MYO5C,1.0	SERPING1,1.0	FBXL3,1.0	RPS20,1.0	RPS23,1.0	RPS25,1.0	RPL5,1.0	SLC22A5,1.0	FANK1,1.0	GABARAP,1.0	RPL31,1.0	RPL3,1.0	RPL4,1.0	CAPSL,1.0	RPL32,1.0	CTBP1,1.0	RPL34,1.0	TXN,1.0	WFDC2,1.0	PTTG1IP,1.0	THUMPD1,1.0	ZBED5-AS1,1.0	RPL9,1.0	TMEM91,1.0	HIF1A,1.0	ZBTB4,1.0	C3,1.0	EPM2AIP1,1.0	LOC100507397,1.0	ALCAM,1.0	EPB41L2,1.0	FAM110C,1.0	PDK4,1.0	KIF21A,1.0	RPL36,1.0	HOXC4,1.0	RPL38,1.0	SCN1A,1.0	RIMKLB,1.0	PROM1,1.0	RPS11,1.0	ARGLU1,1.0	IER3,1.0	PCAT19,1.0	CCDC113,1.0	BLCAP,1.0	COLCA1,1.0	USP9X,1.0	PIFO,1.0	H3F3B,1.0	CCDC114,1.0	KLHL2,1.0	PRSS16,1.0	NME5,1.0	TMC4,1.0	H19,1.0	VWA5A,1.0	LYRM1,1.0	CLDN10,1.0	TPPP3,1.0	CILP,1.0	SLTM,1.0	CCNG1,1.0	LOC100506777,1.0	ID4,1.0	LIMS3-LOC440895,1.0	LIMS3,1.0	SERPINA3,1.0	DCTN1-AS1,1.0	GRAMD1C,1.0	CETN2,1.0	STC1,1.0	EP300-AS1,1.0	LITAF,1.0	HSPB11,1.0	C20ORF85,1.0	LOC100288985,1.0	LOC100287411,1.0	RHPN2,1.0	TNFAIP8L1,1.0	GPRASP2,1.0	LOC100131564,1.0	PCMTD1,1.0	SERPINB1,1.0	HSBP1,1.0	F3,1.0	TUBB4B,1.0	PER2,1.0	HNRNPA2B1,1.0	NUCB2,1.0	TACC1,1.0	ERRFI1,1.0	WRB,1.0	DEFB124,1.0	PRICKLE2,1.0	TUBA1A,1.0	GRAMD2,1.0	SH3RF2,1.0	GRAMD3,1.0	PCM1,1.0	TCTN2,1.0	OPHN1,1.0	AGR3,1.0	FAM3B,1.0	SPIN1,1.0	AGR2,1.0	ZSWIM6,1.0	CD74,1.0	RPS8,1.0	AMY1A,1.0	SRD5A2,1.0	LOC151878,1.0	RPS6,1.0	CACHD1,1.0	CNOT11,1.0	CRIM1,1.0	HIPK1,1.0	AGT,1.0	RPSA,1.0	EEF1A1,1.0	LOC91548,1.0	ERP27,1.0	WBP1L,1.0	XIST,1.0	SRSF5,1.0	SRSF6,1.0	RPL13AP6,1.0	LRP11,1.0	SLC28A3,1.0	GDA,1.0	SERTM1,1.0	PROS1,1.0	UCP2,1.0	TSPAN31,1.0	DLST,1.0	CLU,1.0	CELSR2,1.0	FOXO3,1.0	HSP90B1,1.0	ZFP36L2,1.0	TCTEX1D1,1.0	HMGN3,1.0	HMGN2,1.0	CCDC17,1.0	CADPS2,1.0	PDIA4,1.0	PNISR,1.0	MAP2K3,1.0	ADPRHL2,1.0	WFS1,1.0	IGFBP4,1.0	RABL2A,1.0	TTC21B,1.0	EEF2,1.0	MIR21,1.0	LOC100288152,1.0	GLTSCR2,1.0	PAN3,1.0	GCLC,1.0	DLG5,1.0	REEP5,1.0	CDHR3,1.0	MALAT1,1.0	MAFK,1.0	DYNLRB2,1.0	PGR,1.0	ND6,1.0	PFKFB3,1.0	CRISP2,1.0	FTO,1.0	CRISP3,1.0	C11ORF96,1.0	DDX5,1.0	IRS1,1.0	C5AR1,1.0	UVSSA,1.0	ARHGAP18,1.0	SAT1,1.0	FBXO21,1.0	MUM1,1.0	LOC158960,1.0	CNN3,1.0	TMEM101,1.0	SALL1,1.0	PODXL,1.0	NDP,1.0	USP53,1.0	FAM81B,1.0	EMX2,1.0	PRRT3,1.0	HSP90AA1,1.0	HNRNPA1P10,1.0	RPL13A,1.0	MGC24103,1.0	RPS3A,1.0	ELF3,1.0	TMBIM4,1.0	BCL6,1.0	RBM20,1.0	EFHC1,1.0	LOC440434,1.0	RBM24,1.0	NFE2L1,1.0	CHI3L1,1.0	CPM,1.0	LUC7L3,1.0	DNAH5,1.0	ST6GALNAC2,1.0	YWHAE,1.0	TTC25,1.0	VPS4A,1.0	CBWD7,1.0	LRRK2,1.0	PLD6,1.0	SLC40A1,1.0	MLLT4,1.0	HK2,1.0	AFF1,1.0	ERBB4,1.0	ZBBX,1.0	BOC,1.0	MKNK2,1.0	SARAF,1.0	LONRF2,1.0	CFAP43,1.0	OVGP1,1.0	HN1L,1.0	SMIM14,1.0	SPAG8,1.0	LIMCH1,1.0	TCF7L2,1.0	DDX17,1.0	RNASET2,1.0	RPL23A,1.0	CIRBP,1.0	C9ORF24,1.0	SORL1,1.0	SOD2,1.0	CECR1,1.0	LOC727751,1.0	SCGB2A1,1.0	TXNIP,1.0	ANAPC4,1.0	NPIPB5,1.0	KCTD12,1.0	DYNLT1,1.0	LEPROT,1.0	RSPH1,1.0	TPT1,1.0	EEF1A1P9,1.0	TMEM41B,1.0	PPM1K,1.0	LENG8,1.0	MSMO1,1.0	LOC283861,1.0	CRYZ,1.0	FAM154B,1.0	RPS4X,1.0	WDR93,1.0	WDR6,1.0	MDH1B,1.0	KCNJ2,1.0	RPL7A,1.0	
Lung transplant rejection C0729958 human GSE2018 sample 66		MX1,1.0	RPL23,1.0	ZNF160,1.0	C20ORF24,1.0	MYL6,1.0	MARCO,1.0	SCGB1A1,1.0	RBP4,1.0	IFI27,1.0	CD9,1.0	VIM,1.0	HSPA1A,1.0	ACOT2,1.0	GLA,1.0	CALM2,1.0	PFN1,1.0	RAN,1.0	CES1,1.0	ATP6V0D1,1.0	POMP,1.0	HPGD,1.0	GLRX,1.0	AQP3,1.0	RPS4Y1,1.0	STX12,1.0	ACTB,1.0	RPL36AL,1.0	UGP2,1.0	ZNF706,1.0	CAPNS1,1.0	S100A10,1.0	FDFT1,1.0	S100A11,1.0	EGR2,1.0	HLA-DRB5,1.0	STAC,1.0	ATP6AP1,1.0	NCKAP1L,1.0	TALDO1,1.0	VASP,1.0	BACE1,1.0	VAT1,1.0	CYP27A1,1.0	RPS26,1.0	VAMP8,1.0	PLBD1,1.0	PSME2,1.0	TAGLN2,1.0	HLA-DRB1,1.0	IL1RN,1.0	SPI1,1.0	TXN,1.0	MGST3,1.0	IFI30,1.0	MT2A,1.0	SCPEP1,1.0	LGALS3,1.0	PRDX1,1.0	PDGFD,1.0	FTH1,1.0	TSPAN3,1.0	LTA4H,1.0	DECR1,1.0	RHOA,1.0	ANXA1,1.0	ANXA2,1.0	DUSP1,1.0	PTGES3,1.0	ANXA5,1.0	TUBB,1.0	FN1,1.0	TRMT5,1.0	IL1B,1.0	SLC7A7,1.0	ANXA2P2,1.0	HLA-DQB1,1.0	ALDOA,1.0	TOMM6,1.0	COX7C,1.0	SERPINA1,1.0	PTPRO,1.0	ARPC1B,1.0	RPS27L,1.0	LITAF,1.0	OAZ1,1.0	CTSS,1.0	LDHB,1.0	SNX2,1.0	SH3BGRL,1.0	SH3BGRL3,1.0	CTSH,1.0	CD37,1.0	FCER1G,1.0	CTSD,1.0	CD52,1.0	PARP4,1.0	DYNLL1,1.0	BCAP31,1.0	G0S2,1.0	GSTO1,1.0	AKR1C2,1.0	GAA,1.0	AKR1C1,1.0	CREG1,1.0	LAPTM5,1.0	AKR1C3,1.0	HCK,1.0	LIMA1,1.0	PSMA6,1.0	HADHB,1.0	FABP4,1.0	FABP5,1.0	PPARG,1.0	PNPLA6,1.0	PLIN2,1.0	C1QB,1.0	C1QA,1.0	CSTB,1.0	CD63,1.0	GRN,1.0	CSTA,1.0	CTNNB1,1.0	AMIGO2,1.0	HEXB,1.0	CAPG,1.0	CRIP1,1.0	CST3,1.0	TMSB4X,1.0	TUBA1B,1.0	MRC1,1.0	GPNMB,1.0	GPA33,1.0	TSPO,1.0	MDH1,1.0	HLA-DMA,1.0	OLR1,1.0	GSN,1.0	CD74,1.0	APLP2,1.0	ATP1B3,1.0	TRPV2,1.0	TYROBP,1.0	ATP1B1,1.0	PPIA,1.0	RAB31,1.0	NUPR1,1.0	GPD1,1.0	TGFBI,1.0	LY6E,1.0	ZYX,1.0	S100A6,1.0	CAPZA1,1.0	PPIF,1.0	ABCG1,1.0	S100A4,1.0	PTPN6,1.0	GRINA,1.0	RGS19,1.0	GALNT12,1.0	CD81,1.0	PAPSS1,1.0	COX6A1,1.0	LMNA,1.0	PYCARD,1.0	TUBB6,1.0	LAMP2,1.0	CFL1,1.0	DENND5A,1.0	HMGN1,1.0	HMGN2,1.0	OPN3,1.0	ATP6V0C,1.0	INHBA,1.0	CYBB,1.0	CYBA,1.0	ISG15,1.0	PGD,1.0	SDCBP,1.0	RGCC,1.0	ARPC2,1.0	GNB2,1.0	ERH,1.0	SLC27A3,1.0	NOP10,1.0	NCF2,1.0	IRS2,1.0	UQCRB,1.0	LGALS3BP,1.0	PLAU,1.0	SRP14,1.0	COX7A2,1.0	CORO1C,1.0	UQCRH,1.0	NME1-NME2,1.0	UBB,1.0	PI3,1.0	EFHD2,1.0	ATP6V1F,1.0	TMSB10,1.0	HSP90AA1,1.0	HSPA8,1.0	TXNRD1,1.0	TMBIM1,1.0	LCP1,1.0	CPE,1.0	MAN2B1,1.0	TMBIM6,1.0	FBP1,1.0	ACO1,1.0	CXCL8,1.0	RTN4,1.0	YWHAE,1.0	BCL2A1,1.0	LOC100133583,1.0	DBI,1.0	APIP,1.0	DTX4,1.0	TREM1,1.0	HSPB1,1.0	PDLIM1,1.0	CA2,1.0	LASP1,1.0	PSAP,1.0	ATP5E,1.0	IRAK1,1.0	PGK1,1.0	LPXN,1.0	YWHAH,1.0	TCF7L2,1.0	H2AFZ,1.0	NDUFA4,1.0	ALOX5AP,1.0	NDUFA1,1.0	PLAUR,1.0	SOD1,1.0	PLA2G16,1.0	PKM,1.0	FGR,1.0	DNAJA1,1.0	MLPH,1.0	VAPA,1.0	APOC1,1.0	APOC2,1.0	PCOLCE2,1.0	EVL,1.0	PFDN5,1.0	NACAP1,1.0	FOLR3,1.0	SLC25A5,1.0	CD101,1.0	CEBPB,1.0	SEC11A,1.0	HSP90AB1,1.0	FHL1,1.0	YBX1,1.0	ARRB2,1.0	ATP5G3,1.0	SQRDL,1.0	HSD17B11,1.0	OASL,1.0	SOBP,1.0	ALDH2,1.0	ARHGDIB,1.0	UBE2NL,1.0	VSIG4,1.0	
multiple sclerosis DOID-2377 human GSE26484 sample 742		MX1,1.0	RPL24,1.0	RSAD2,1.0	MX2,1.0	DEK,1.0	PPA1,1.0	C20ORF24,1.0	PSMB9,1.0	CCT6A,1.0	HNRNPK,1.0	HIST1H4C,1.0	LAP3,1.0	XRN1,1.0	PSMC5,1.0	UQCRC2,1.0	HSPA1A,1.0	GSAP,1.0	CPVL,1.0	RAN,1.0	CDK17,1.0	RPL11,1.0	RPLP0P6,1.0	RPL12,1.0	GLRX,1.0	UBE2L6,1.0	TMEM71,1.0	PSMB10,1.0	ACTB,1.0	HERC5,1.0	RPL36AL,1.0	FRAT2,1.0	SNRPD3,1.0	TRBC1,1.0	IFI16,1.0	GBP1,1.0	RPL17,1.0	SHOC2,1.0	GBP3,1.0	GBP2,1.0	GBP5,1.0	EPSTI1,1.0	ZNF266,1.0	ZRANB2,1.0	GABARAPL2,1.0	ARRDC3,1.0	CMC1,1.0	USMG5,1.0	COX7A2L,1.0	IFI44,1.0	RPS26,1.0	VAMP8,1.0	PRKAR1A,1.0	PSME2,1.0	PPT1,1.0	PSME1,1.0	HLA-DRB4,1.0	HLA-DRB3,1.0	RPS25,1.0	ATP6V1B2,1.0	RPS24,1.0	HLA-DRB1,1.0	RPL6,1.0	RPL3,1.0	RPL4,1.0	ARL6IP1,1.0	RPL34,1.0	PRF1,1.0	IFIT5,1.0	RPL9,1.0	IFIT2,1.0	IFIT1,1.0	RPL8,1.0	IFIT3,1.0	KLRK1,1.0	MRPL3,1.0	PLAC8,1.0	LGALS2,1.0	GPR171,1.0	TBK1,1.0	C14ORF2,1.0	RPS19,1.0	SCP2,1.0	PRDX1,1.0	DHX15,1.0	IER2,1.0	LTA4H,1.0	TNFSF10,1.0	RHOA,1.0	GPR18,1.0	ANXA1,1.0	FGFBP2,1.0	ANXA2,1.0	PTGES3,1.0	H3F3B,1.0	NMI,1.0	GNB2L1,1.0	NBPF15,1.0	NBPF14,1.0	LYZ,1.0	IGLV2-23,1.0	SLC7A7,1.0	UFC1,1.0	TMED10,1.0	TRAM1,1.0	C2CD5,1.0	IGLL3P,1.0	FPR2,1.0	TRMT112,1.0	LDHB,1.0	LDHA,1.0	RAP1B,1.0	SSR2,1.0	CLIC1,1.0	PAG1,1.0	RAB6A,1.0	HLA-DQA1,1.0	CD53,1.0	NPM1,1.0	CD52,1.0	YTHDF3,1.0	DYNLL1,1.0	STAT1,1.0	FAM46C,1.0	GCH1,1.0	STAT4,1.0	SACM1L,1.0	ARCN1,1.0	PSMA6,1.0	HADHB,1.0	TM9SF2,1.0	PSMA4,1.0	DHRS9,1.0	HNRNPA2B1,1.0	CMPK2,1.0	ZNF217,1.0	PRKRIR,1.0	LAMTOR4,1.0	CDKN1B,1.0	RPLP0,1.0	NDUFA12,1.0	GDI2,1.0	RPLP2,1.0	AMIGO2,1.0	CAB39,1.0	PTGER4,1.0	HERPUD1,1.0	GNAI3,1.0	TMSB4X,1.0	UBL5,1.0	TUBA1C,1.0	GNLY,1.0	IMPA1,1.0	SRP54,1.0	HLA-DPA1,1.0	HLA-DMA,1.0	CD164,1.0	GCA,1.0	RPS9,1.0	RPS6,1.0	SHISA5,1.0	TYROBP,1.0	RPSA,1.0	IGK,1.0	PNRC2,1.0	DPM1,1.0	PPP1CB,1.0	MORF4L1,1.0	IFI44L,1.0	GOLGA8H,1.0	CLEC4A,1.0	TGFBI,1.0	FAU,1.0	S100A4,1.0	ERP29,1.0	SNRPG,1.0	RPL13AP6,1.0	CD69,1.0	PPIB,1.0	FAM8A1,1.0	FCN1,1.0	RAB1A,1.0	ZCCHC8,1.0	FAM35A,1.0	SLA,1.0	GIMAP2,1.0	SRSF2,1.0	GIMAP4,1.0	PARK7,1.0	GIMAP6,1.0	GIMAP7,1.0	BZW1,1.0	PPP1CC,1.0	TMEM123,1.0	LAPTM4A,1.0	IGKC,1.0	RPS5,1.0	RPS2,1.0	DENND5A,1.0	HMGN3,1.0	CDC123,1.0	MORC3,1.0	HMGN4,1.0	HMGN1,1.0	DENND2D,1.0	SLC38A2,1.0	SLC38A1,1.0	NKG7,1.0	ISG15,1.0	PDIA6,1.0	STK24,1.0	ARPC3,1.0	NACA,1.0	RCAN3,1.0	SELK,1.0	NCL,1.0	OSTC,1.0	GNB4,1.0	ERH,1.0	KLRB1,1.0	RSRP1,1.0	CHMP5,1.0	RSL24D1,1.0	IL7R,1.0	MYOM2,1.0	TMEM167B,1.0	CORO1A,1.0	COX7A2,1.0	DDX60,1.0	HCAR3,1.0	IGLV1-44,1.0	IL18RAP,1.0	IGHG2,1.0	FNTA,1.0	NARS,1.0	TXNDC5,1.0	TMEM167A,1.0	ACTR3,1.0	HSP90AA1,1.0	DTX3L,1.0	HSPA8,1.0	CMTM6,1.0	CBX1,1.0	RPS3A,1.0	OAS1,1.0	TGFBR3,1.0	CLK1,1.0	IRF1,1.0	LCP1,1.0	MFAP1,1.0	NDUFS6,1.0	EEF1G,1.0	HLA-DRA,1.0	SPOPL,1.0	MIR1244-3,1.0	TERF2IP,1.0	CYAT1,1.0	YWHAG,1.0	DDX3X,1.0	SLC25A3,1.0	TNFAIP8,1.0	NDUFB5,1.0	AMD1,1.0	LOC100133583,1.0	VPS4B,1.0	TNFAIP6,1.0	ATP5L,1.0	LY96,1.0	ADAR,1.0	HEBP2,1.0	LBH,1.0	FCGR3A,1.0	ATP5B,1.0	YWHAQ,1.0	UQCRFS1,1.0	PGK1,1.0	CASP1,1.0	C21ORF91,1.0	AMICA1,1.0	TMEM30A,1.0	GZMA,1.0	LYSMD2,1.0	NDUFA1,1.0	RPL23A,1.0	DCK,1.0	SOD1,1.0	DNAJA1,1.0	GZMK,1.0	NELL2,1.0	NAGK,1.0	EVI2A,1.0	CLEC2B,1.0	EVI2B,1.0	KLF6,1.0	EIF3L,1.0	DAD1,1.0	IL2RB,1.0	EIF3H,1.0	LTB,1.0	MNDA,1.0	KIAA0907,1.0	DYNLT1,1.0	EIF3D,1.0	PIK3AP1,1.0	EIF3E,1.0	GAPDH,1.0	KLRF1,1.0	MORF4,1.0	EIF4A3,1.0	LUZP6,1.0	MRFAP1L1,1.0	EIF4A2,1.0	LINC00341,1.0	ASNSD1,1.0	SEC11A,1.0	TM2D3,1.0	YBX1,1.0	DDX21,1.0	SQRDL,1.0	NR3C1,1.0	OGFRL1,1.0	EFR3A,1.0	MAT2B,1.0	SPCS2P4,1.0	ZNF600,1.0	HNRNPA3,1.0	TRIM22,1.0	EIF2A,1.0	SMNDC1,1.0	HNRNPA1,1.0	
Huntington's disease DOID-12858 mouse GSE3248 sample 726		CHGB,1.0	WSB2,1.0	HOMER3,1.0	GPR37L1,1.0	HPCAL1,1.0	CCK,1.0	PCDHGA10,1.0	HNRNPM,1.0	MAPK12,1.0	IFT88,1.0	FEZ1,1.0	TEF,1.0	SPARCL1,1.0	CALM2,1.0	CDK16,1.0	AHCYL1,1.0	APP,1.0	STXBP1,1.0	ITIH3,1.0	CERK,1.0	TMEM70,1.0	LY6C1,1.0	PARD6A,1.0	BSG,1.0	SPOCK2,1.0	RNF112,1.0	NTSR2,1.0	PRKCG,1.0	PAQR7,1.0	PRKCD,1.0	PLK3,1.0	RMDN3,1.0	NR1D2,1.0	ANK1,1.0	SLC6A9,1.0	JTB,1.0	KITL,1.0	KCNMA1,1.0	GRB2,1.0	CYSTM1,1.0	SPRR1B,1.0	ITM2B,1.0	GPM6B,1.0	CRHR1,1.0	PPP1R17,1.0	DOC2B,1.0	SCHIP1,1.0	ARL6IP1,1.0	STMN3,1.0	SLC6A1,1.0	ENO2,1.0	ADH7,1.0	INPP5A,1.0	FAM134A,1.0	TSPAN9,1.0	STMN1,1.0	STMN2,1.0	FTH1,1.0	INPP5K,1.0	INPP5J,1.0	SCN1B,1.0	MYBPC3,1.0	GABBR1,1.0	GSTM1,1.0	DUSP1,1.0	IL16,1.0	GABRA6,1.0	ANXA6,1.0	1190002N15RIK,1.0	FAM101B,1.0	VSNL1,1.0	ID2,1.0	COPG1,1.0	ALDOC,1.0	STK40,1.0	ARHGEF7,1.0	ARF5,1.0	COX7C,1.0	BTG1,1.0	PTPRR,1.0	THY1,1.0	PPP3CA,1.0	PENK,1.0	NKIRAS1,1.0	ST8SIA5,1.0	JARID2,1.0	PACSIN1,1.0	SPTBN2,1.0	NEUROD1,1.0	MPP3,1.0	PSD,1.0	MEF2D,1.0	ATP6V0E2,1.0	SLC32A1,1.0	DYNLT1A,1.0	GAD1,1.0	ADAM11,1.0	EN2,1.0	ZDHHC14,1.0	TUBB4A,1.0	DAB2IP,1.0	CLIP1,1.0	KIT,1.0	GM3724,1.0	PLP1,1.0	TMEM229B,1.0	KCNA1,1.0	ATL2,1.0	SLC20A1,1.0	PTMS,1.0	CCNDBP1,1.0	CKB,1.0	SCD1,1.0	SPTAN1,1.0	GABRD,1.0	FADS1,1.0	CAR4,1.0	CAR2,1.0	RUNDC3A,1.0	ACYP1,1.0	CRTAM,1.0	ATP1B3,1.0	CORO2B,1.0	TUBA4A,1.0	GDF10,1.0	SKI,1.0	PCP2,1.0	PCP4,1.0	FKBP8,1.0	YPEL3,1.0	FAM117A,1.0	HBB-B2,1.0	HR,1.0	FAM21,1.0	SLC1A6,1.0	NDRG3,1.0	FOXO4,1.0	TUBA3B,1.0	HBB-B1,1.0	PPP1CC,1.0	ABLIM1,1.0	RNF19B,1.0	PURA,1.0	MYH14,1.0	CFL1,1.0	GM4983,1.0	NPTX1,1.0	SPOP,1.0	CAR8,1.0	NSF,1.0	PCYT2,1.0	PSPN,1.0	PRNP,1.0	INADL,1.0	NSG1,1.0	HOPX,1.0	QDPR,1.0	H1F0,1.0	ARPC4,1.0	PITPNM1,1.0	TMEM119,1.0	LHX1,1.0	EIF4G3,1.0	PVALB,1.0	NAB1,1.0	CACNA1A,1.0	NAB2,1.0	DOCK9,1.0	FAM107B,1.0	AK4,1.0	UBP1,1.0	CACNA1G,1.0	UBC,1.0	UBB,1.0	BTBD3,1.0	SEMA7A,1.0	RGS8,1.0	CBLN1,1.0	ETV1,1.0	SEPT5,1.0	DNM1,1.0	EPN2,1.0	SEZ6L,1.0	SEPT4,1.0	BMP1,1.0	SERPINI1,1.0	ACO2,1.0	THRSP,1.0	KCNK1,1.0	BCAR1,1.0	SNAP25,1.0	RTN4,1.0	DDX3Y,1.0	NDUFB8,1.0	HBA-A1,1.0	PTPN22,1.0	NREP,1.0	DBI,1.0	MOBP,1.0	HBA-A2,1.0	ITPR1,1.0	CALB1,1.0	DVL1,1.0	YWHAH,1.0	GRID2,1.0	LGI4,1.0	ATP2B2,1.0	TIAM1,1.0	PKM,1.0	CLDN5,1.0	PAGR1A,1.0	ACKR1,1.0	GLRB,1.0	SNRK,1.0	CTRB1,1.0	KCTD12,1.0	STUB1,1.0	MTCH2,1.0	CAMK2B,1.0	ATP2A3,1.0	ATP2A2,1.0	CXXC5,1.0	SEPT7,1.0	ABHD16A,1.0	ZIC1,1.0	NOMO1,1.0	SLC25A25,1.0	NPTN,1.0	
Colitis C0009319 mouse GSE2172 sample 401		IMP3,1.0	RPL21,1.0	ECH1,1.0	WDR83OS,1.0	SLC12A2,1.0	GOLPH3L,1.0	HPCAL1,1.0	CELA1,1.0	PPA1,1.0	SLC51A,1.0	SCAMP1,1.0	ATG12,1.0	IFI27,1.0	CD9,1.0	ZG16,1.0	RPL22L1,1.0	HSPA1B,1.0	AHCYL1,1.0	APP,1.0	STXBP1,1.0	ABCB1A,1.0	IGKV6-15,1.0	KDELR1,1.0	EI24,1.0	HPGD,1.0	RPL13,1.0	IGKV4-91,1.0	PDHB,1.0	AQP8,1.0	ITLN1,1.0	FAM120A,1.0	SPDEF,1.0	GNG5,1.0	SNRPD2,1.0	TGOLN1,1.0	CLPTM1,1.0	RPL14,1.0	ST3GAL6,1.0	TCEB2,1.0	LY6G6C,1.0	RABAC1,1.0	RPL18,1.0	JUND,1.0	GSTK1,1.0	GINM1,1.0	STARD10,1.0	PLK3,1.0	TALDO1,1.0	CMBL,1.0	OCEL1,1.0	COX7A2L,1.0	ARFGAP2,1.0	EIF1,1.0	PTP4A2,1.0	RPS27RT,1.0	RPS26,1.0	MYL12A,1.0	RPL27A,1.0	JTB,1.0	PLBD1,1.0	IGKV4-59,1.0	IGKV4-58,1.0	ITM2B,1.0	IGKV4-55,1.0	CFD,1.0	IGKV4-74,1.0	ISCA2,1.0	RPL3,1.0	RNPEPL1,1.0	GM10221,1.0	IGKV4-72,1.0	IGKV4-70,1.0	MGST2,1.0	MGST3,1.0	WFDC2,1.0	PCBP1,1.0	PTTG1IP,1.0	ATP5C1,1.0	MGST1,1.0	IFI30,1.0	IFIT1,1.0	RPL8,1.0	IFIT3,1.0	HSPH1,1.0	GUCD1,1.0	LGALS3,1.0	FAM134B,1.0	RPS17,1.0	ADH1,1.0	RPS19,1.0	PCBP2,1.0	FTH1,1.0	HMOX1,1.0	2310036O22RIK,1.0	PPY,1.0	RPL36,1.0	LTA4H,1.0	RPS10,1.0	LGALS9,1.0	IGKV4-68,1.0	RPS11,1.0	IGH-VJ558,1.0	RPS16-PS2,1.0	GSTM3,1.0	GSTM1,1.0	PDHA1,1.0	EMP1,1.0	TCF12,1.0	GNB2L1,1.0	CRIPT,1.0	MRPL24,1.0	UGDH,1.0	TFF3,1.0	2610528A11RIK,1.0	TFF2,1.0	TFF1,1.0	TOMM7,1.0	SGK1,1.0	DAZAP2,1.0	BTG2,1.0	SPRR2I,1.0	GM6570,1.0	BTG1,1.0	TFCP2L1,1.0	KLK1,1.0	PTPRR,1.0	PRDX6B,1.0	SLC44A1,1.0	CSDE1,1.0	TMEM165,1.0	KLK1B9,1.0	CHRAC1,1.0	HINT1,1.0	EPCAM,1.0	DHRSX,1.0	MAP1LC3B,1.0	SNX3,1.0	KLK1B5,1.0	CSRP2,1.0	SEC61B,1.0	KLK1B1,1.0	GNPNAT1,1.0	HAO2,1.0	RPS15A,1.0	CTSE,1.0	RPS27A,1.0	CTSD,1.0	VKORC1,1.0	ATP5C1-PS,1.0	AES,1.0	PTGR1,1.0	FABP2,1.0	HADHB,1.0	SULT1D1,1.0	IGKJ1,1.0	GM3724,1.0	PLIN2,1.0	RAMP1,1.0	DSCAML1,1.0	LLGL2,1.0	CMPK1,1.0	ERRFI1,1.0	IGHM,1.0	CSTB,1.0	CD63,1.0	GM20746,1.0	RPLP0,1.0	RNASEK,1.0	CDKN1A,1.0	CAB39,1.0	GSTP1,1.0	SLC20A1,1.0	PTMS,1.0	CRIP1,1.0	TRAK1,1.0	FCGBP,1.0	NUDT4,1.0	GM10260,1.0	AKR1B8,1.0	PPP2CB,1.0	IFIH1,1.0	UBL5,1.0	NUDT19,1.0	RAB8A,1.0	TSPO,1.0	GM5453,1.0	JAK1,1.0	SPINK4,1.0	KLK1B22,1.0	CAR1,1.0	AOC1,1.0	RPS6,1.0	CDX1,1.0	RPS7,1.0	SHISA5,1.0	IGJ,1.0	SDHB,1.0	PNRC2,1.0	SLC25A39,1.0	STIM1,1.0	NUPR1,1.0	XIST,1.0	S100A6,1.0	PMP22,1.0	DPEP1,1.0	DEGS2,1.0	SBDS,1.0	SERPINB6A,1.0	FKBP5,1.0	SNRPE,1.0	PPIB,1.0	XPR1,1.0	UGT1A10,1.0	CD81,1.0	SYPL,1.0	SLFN4,1.0	GPS1,1.0	COX6A1,1.0	LMNA,1.0	EFNB2,1.0	LAPTM4A,1.0	IGKC,1.0	BANF1,1.0	RPS3,1.0	HIST1H2AC,1.0	GM16710,1.0	NEK7,1.0	CHCHD10,1.0	EEF2,1.0	MOB1A,1.0	HOPX,1.0	EFNA1,1.0	TMEM234,1.0	1810037I17RIK,1.0	GCLC,1.0	ARPC3,1.0	REEP5,1.0	MKRN1,1.0	UBE2R2,1.0	GNB2,1.0	SYCN,1.0	GNAS,1.0	ATP6V0E,1.0	GCLM,1.0	MFGE8,1.0	MXD4,1.0	RAB3D,1.0	MAX,1.0	UQCRB,1.0	BRI3,1.0	SLC2A1,1.0	LGALS3BP,1.0	UQCRH,1.0	CCNB2,1.0	UBC,1.0	ESD,1.0	UBB,1.0	CLCA3,1.0	PLGRKT,1.0	ACAA2,1.0	A4GALT,1.0	HADH,1.0	SUN2,1.0	UGT2B34,1.0	HMGCS2,1.0	LIMK1,1.0	GGH,1.0	MT1,1.0	MT2,1.0	EPN1,1.0	HIGD2A,1.0	CYB5A,1.0	CLK1,1.0	CD24A,1.0	SMDT1,1.0	SP3,1.0	NDUFS5,1.0	IRF9,1.0	IRF7,1.0	SERINC3,1.0	IFI27L2A,1.0	NDUFB9,1.0	GSK3A,1.0	RETNLB,1.0	LYZ2,1.0	MPTX1,1.0	HK1,1.0	GM15772,1.0	LOC100046359,1.0	SCIN,1.0	SEP15,1.0	VPS54,1.0	MFSD4,1.0	ERBB3,1.0	ACP5,1.0	ME1,1.0	HIST1H1C,1.0	SMIM14,1.0	GRCC10,1.0	NDUFA7,1.0	ANG3,1.0	HIST1H2AL,1.0	RPL23A,1.0	GLRX3,1.0	KLF5,1.0	SELENBP1,1.0	SGPP1,1.0	P2RX4,1.0	ALDH1A1,1.0	EIF3M,1.0	CTDSP2,1.0	PLA2G10,1.0	RPS3A1,1.0	EIF3K,1.0	TXNIP,1.0	VDAC3,1.0	HIST1H2BC,1.0	DDC,1.0	HSP90AB1,1.0	SOWAHC,1.0	YBX1,1.0	SRI,1.0	CKMT1,1.0	CHCHD3,1.0	OIT1,1.0	GNA11,1.0	ALDH2,1.0	ABHD16A,1.0	TRIM25,1.0	POLR2F,1.0	TRIM28,1.0	PGM2,1.0	RPL7A,1.0	TNNI1,1.0	
Spinal Muscular Atrophy, Infantile C0043116 mouse GSE3075 sample 126		CAR2,1.0	APLP1,1.0	MOG,1.0	GPR37L1,1.0	ATP1B3,1.0	SEPP1,1.0	AGT,1.0	SDHA,1.0	GM16374,1.0	EEF1A2,1.0	PPIA,1.0	PINK1,1.0	FEZ1,1.0	PSMC5,1.0	ISCU,1.0	SPARCL1,1.0	SNRNP27,1.0	TMCC2,1.0	SQSTM1,1.0	GM4076,1.0	GRINA,1.0	TPRGL,1.0	YPEL3,1.0	APP,1.0	NDRG4,1.0	ITIH3,1.0	PLEKHB1,1.0	CD81,1.0	RPS6-PS4,1.0	RNF7,1.0	ATP1A2,1.0	HBB-B1,1.0	NDRG1,1.0	EFNB3,1.0	LAPTM4B,1.0	LAPTM4A,1.0	LAMP1,1.0	PIP4K2A,1.0	CFL1,1.0	SPP1,1.0	NTSR2,1.0	COX8A,1.0	NSF,1.0	GPLD1,1.0	PAQR7,1.0	GABARAPL2,1.0	GABARAPL1,1.0	MAP2K1,1.0	GOT1,1.0	PRNP,1.0	TNK2,1.0	DESI1,1.0	OMG,1.0	KCNAB2,1.0	EEF2,1.0	SDCBP,1.0	FA2H,1.0	QDPR,1.0	RCAN2,1.0	EIF5,1.0	MAG,1.0	SLCO1A4,1.0	MAL,1.0	GJB6,1.0	VAMP1,1.0	MAP7D1,1.0	GNAS,1.0	CYSTM1,1.0	GM11702,1.0	CHMP5,1.0	PVALB,1.0	NRSN1,1.0	GPM6B,1.0	CPLX1,1.0	SPARC,1.0	CLSTN3,1.0	ARL6IP1,1.0	CNP,1.0	GM19558,1.0	ENO1B,1.0	ARL2,1.0	STMN4,1.0	FGF1,1.0	COX7A2,1.0	LPAR1,1.0	HSPH1,1.0	GNG11,1.0	STMN1,1.0	FTH1,1.0	RPL17-PS10,1.0	BC094435,1.0	A730098P11RIK,1.0	GLUL,1.0	MBP,1.0	TSPAN2,1.0	APOD,1.0	EFHD1,1.0	ZBED5,1.0	ANXA5,1.0	MT1,1.0	OLIG1,1.0	RHOG,1.0	MT2,1.0	COX6C,1.0	RHOB,1.0	SEPT4,1.0	TMBIM1,1.0	HAX1,1.0	ANLN,1.0	TMEFF2,1.0	DBNDD2,1.0	TPPP3,1.0	DNAJC8,1.0	NDUFS6,1.0	ALDOC,1.0	RHOU,1.0	SGK1,1.0	SNAP25,1.0	RTN4,1.0	TRF,1.0	KLK6,1.0	CLTC,1.0	MOBP,1.0	HBA-A2,1.0	ADIPOR2,1.0	THY1,1.0	OAZ1,1.0	LDHB,1.0	CALB2,1.0	SARAF,1.0	COX4I1,1.0	EIF4H,1.0	HIST1H1C,1.0	CAP1,1.0	GPR37,1.0	NDUFA4,1.0	NDUFA3,1.0	TUBB4A,1.0	PKM,1.0	EVI2A,1.0	PFKM,1.0	ALDH1A1,1.0	PACS2,1.0	GM1821,1.0	OCIAD1,1.0	PLP1,1.0	ASPA,1.0	ANK,1.0	TPT1,1.0	EIF4A2,1.0	RNF13,1.0	ALAS2,1.0	KCNA1,1.0	HIST1H2BL,1.0	EMC10,1.0	ATP5G3,1.0	HSD17B11,1.0	TPRN,1.0	GPI1,1.0	TUBA1B,1.0	CKB,1.0	NEFL,1.0	BNIP3,1.0	NEFM,1.0	ENPP2,1.0	ENPP5,1.0	SCD1,1.0	NEFH,1.0	
multiple sclerosis DOID-2377 human GSE16461 sample 584		RPL22,1.0	RPL24,1.0	PIH1D1,1.0	RPL23,1.0	SYTL1,1.0	C20ORF24,1.0	DDX39A,1.0	DDX39B,1.0	WDR82,1.0	C19ORF43,1.0	VIM,1.0	RPL27,1.0	LINC00520,1.0	SKAP1,1.0	CDK17,1.0	HSPA1B,1.0	SF3B5,1.0	STAU1,1.0	RPL11,1.0	LOC100289079,1.0	SMA4,1.0	RNF4,1.0	EPB41L4A-AS1,1.0	SCAF8,1.0	TRBC1,1.0	MXI1,1.0	C19ORF53,1.0	CAPNS1,1.0	TP53INP2,1.0	SPOCK2,1.0	PRKCH,1.0	ZNF266,1.0	GABARAPL3,1.0	JUND,1.0	PRR11,1.0	TSPYL2,1.0	HLA-DRB5,1.0	KLF10,1.0	TMA7,1.0	EIF1,1.0	DUS1L,1.0	ATF4,1.0	PHB2,1.0	ANAPC16,1.0	RPL34,1.0	C14ORF166,1.0	HIF1A,1.0	WDR47,1.0	RPL7,1.0	RPL8,1.0	C12ORF57,1.0	ZC3H12A,1.0	BLOC1S2,1.0	POM121C,1.0	RPL37,1.0	IER2,1.0	RPL39,1.0	COX1,1.0	JUNB,1.0	IER3,1.0	SRP9,1.0	FGFBP2,1.0	JUN,1.0	IL10RA,1.0	LYZ,1.0	SLC7A5,1.0	FXYD5,1.0	BHLHE40,1.0	ITK,1.0	ELOF1,1.0	BTG1,1.0	ZC3HAV1,1.0	LITAF,1.0	TRMT112,1.0	MED15,1.0	SH3BGRL3,1.0	SSR2,1.0	TIMP1,1.0	SERPINB2,1.0	GTF2H3,1.0	AES,1.0	PSMA6,1.0	RNF125,1.0	FOSB,1.0	HCLS1,1.0	PTPRCAP,1.0	LAMTOR5,1.0	ZNF331,1.0	NDUFA12,1.0	RNASEK,1.0	CTDP1,1.0	RPLP2,1.0	RPLP1,1.0	GNLY,1.0	PSMB6,1.0	TUBA1B,1.0	ATHL1,1.0	RPS8,1.0	RPS7,1.0	LINC00493,1.0	ILF2,1.0	RPSA,1.0	TUBA4A,1.0	MORF4L1,1.0	SKI,1.0	MORF4L2,1.0	CTDNEP1,1.0	KAT6A,1.0	S100A4,1.0	SNRPG,1.0	PF4,1.0	SNRPB,1.0	S100A9,1.0	S100A8,1.0	PPP1R15B,1.0	SRRT,1.0	PPP1R15A,1.0	AUP1,1.0	TNF,1.0	METRNL,1.0	PPP1CC,1.0	NRAS,1.0	ABLIM1,1.0	ZFP36,1.0	LAPTM4A,1.0	FLNA,1.0	CFL1,1.0	RPS3,1.0	HMGN2,1.0	CATIP-AS1,1.0	OSBPL8,1.0	SLC38A2,1.0	LINC01002,1.0	LRRC47,1.0	WASH3P,1.0	NFKB1,1.0	PGF,1.0	MAFF,1.0	LSM7,1.0	ARPC2,1.0	NCL,1.0	ND2,1.0	ERH,1.0	FTL,1.0	ND4,1.0	BIRC2,1.0	RSL24D1,1.0	RNF166,1.0	BRSK1,1.0	IRS2,1.0	UQCRB,1.0	ATP6,1.0	CUL2,1.0	CORO1A,1.0	UQCRH,1.0	BAG3,1.0	BTBD1,1.0	TOM1,1.0	TMSB10,1.0	XCL1,1.0	SON,1.0	DNAJC2,1.0	ARL4C,1.0	XCL2,1.0	SERINC1,1.0	CD247,1.0	SLC25A3,1.0	WHAMM,1.0	ATP5L,1.0	ATP5I,1.0	ATP5O,1.0	TARP,1.0	MLLT6,1.0	P2RY8,1.0	DUSP10,1.0	ATP5B,1.0	PSAP,1.0	VPS52,1.0	ATP5E,1.0	RPL36A,1.0	COX4I1,1.0	EIF4H,1.0	NOP58,1.0	NDUFA9,1.0	HIAT1,1.0	GZMB,1.0	CCDC59,1.0	MID1IP1,1.0	GZMA,1.0	RPL35A,1.0	NDUFA1,1.0	CIRBP,1.0	GZMH,1.0	GZMM,1.0	EIF3M,1.0	IL2RB,1.0	EIF3H,1.0	NPIPB5,1.0	EVL,1.0	UBA52,1.0	EIF3D,1.0	SLC25A6,1.0	MMADHC,1.0	SMAP2,1.0	ITGB2,1.0	MTCH1,1.0	LUZP6,1.0	EIF4A2,1.0	LSP1,1.0	UHRF2,1.0	ITGAL,1.0	SUMO2,1.0	CCL5,1.0	CCL4,1.0	CCL3,1.0	TRIM28,1.0	NPIPA1,1.0	HNRNPA3,1.0	ATP6V1E1,1.0	PLEKHA2,1.0	IMP4,1.0	CNBP,1.0	LINC00092,1.0	RUNX3,1.0	SRRM1,1.0	JMJD6,1.0	HIST1H4C,1.0	LAP3,1.0	SUB1,1.0	LOC389199,1.0	HECA,1.0	CALM2,1.0	PFN1,1.0	DCP1A,1.0	CALM1,1.0	IFITM2,1.0	IFITM3,1.0	CCNK,1.0	CCNI,1.0	IFITM1,1.0	IL21R,1.0	LOC100996255,1.0	IL2RG,1.0	RGPD8,1.0	CDKN2AIP,1.0	LMF2,1.0	ACTB,1.0	HERC5,1.0	UXT,1.0	RPL36AL,1.0	CSNK1D,1.0	SHOC2,1.0	SLC12A7,1.0	EGR1,1.0	SNHG1,1.0	COX8A,1.0	HLA-J,1.0	TMEM50A,1.0	GADD45A,1.0	CAMLG,1.0	SNHG9,1.0	USMG5,1.0	SNHG5,1.0	HLA-G,1.0	SNHG6,1.0	PUM1,1.0	HLA-E,1.0	COMMD6,1.0	HLA-F,1.0	RPS26,1.0	RPS29,1.0	TAGLN2,1.0	RNPS1,1.0	RPS21,1.0	NOL11,1.0	RPS20,1.0	GRB2,1.0	RPS24,1.0	NPFFR1,1.0	TCERG1,1.0	ANP32B,1.0	ZBTB2,1.0	PRF1,1.0	IFIT2,1.0	IFIT3,1.0	GOLGA4,1.0	RPS15,1.0	LGALS1,1.0	C14ORF2,1.0	FTH1,1.0	ANKH,1.0	EPC1,1.0	PTGES3,1.0	CCDC115,1.0	NCOA4,1.0	NBPF11,1.0	HBA1,1.0	NBPF10,1.0	RHOG,1.0	KRT10,1.0	NBPF15,1.0	COX6C,1.0	NBPF14,1.0	IL1B,1.0	SLTM,1.0	PABPC4,1.0	TOMM6,1.0	TOMM7,1.0	CSRNP1,1.0	COX7C,1.0	DAZAP2,1.0	DAZAP1,1.0	PTPRO,1.0	HBB,1.0	ZFAS1,1.0	CTSW,1.0	CD3E,1.0	HINT1,1.0	LOC285074,1.0	RAP1B,1.0	SEC61G,1.0	CD37,1.0	CCR7,1.0	SNX9,1.0	ATP6V1G1,1.0	CD52,1.0	CCT2,1.0	IL32,1.0	MRPS24,1.0	UBALD2,1.0	STK17A,1.0	NDUFAB1,1.0	WAC,1.0	HNRNPH3,1.0	CD63,1.0	ZDHHC20,1.0	ZDHHC7,1.0	HERPUD1,1.0	RSRC2,1.0	RAC2,1.0	TGFB1,1.0	CPSF7,1.0	CWC15,1.0	DPM1,1.0	EEF1A1,1.0	ISCU,1.0	ABCG1,1.0	CHMP4B,1.0	CD69,1.0	CD83,1.0	TAMM41,1.0	LOC150776,1.0	MRFAP1,1.0	FBL,1.0	NDRG1,1.0	TMEM123,1.0	POTEKP,1.0	TBX21,1.0	S1PR1,1.0	HBG2,1.0	OST4,1.0	ARID5A,1.0	NKG7,1.0	HMHA1,1.0	LOC399491,1.0	SUPT5H,1.0	PAN3,1.0	NR4A2,1.0	LSM14A,1.0	PRPF8,1.0	HGS,1.0	CD8A,1.0	SELK,1.0	SRP19,1.0	DDX5,1.0	ACTG1,1.0	SRP14,1.0	PKD1P1,1.0	COX7A2,1.0	ZMAT2,1.0	RGS1,1.0	PMAIP1,1.0	BCL9L,1.0	CD99,1.0	SUN2,1.0	HSPA6,1.0	HSPA5,1.0	MSN,1.0	SETD1B,1.0	IRF2BP2,1.0	NFKBIZ,1.0	TGFBR2,1.0	HIGD2A,1.0	TGFBR3,1.0	NFKBIA,1.0	JMY,1.0	EEF1D,1.0	H3F3AP4,1.0	IFNG,1.0	EEF1G,1.0	MYH9,1.0	NDUFS3,1.0	MIR1244-3,1.0	RBM23,1.0	IDI1,1.0	CXCL8,1.0	DDX47,1.0	BCL2A1,1.0	SMG1P5,1.0	ADAR,1.0	CHD1,1.0	IRF2BPL,1.0	LASP1,1.0	UBE2Q2,1.0	MKNK2,1.0	YWHAQ,1.0	UQCRFS1,1.0	SARAF,1.0	PDE4B,1.0	CYTIP,1.0	RBM38,1.0	GOLGA6L5P,1.0	YWHAZ,1.0	SOD1,1.0	ZAP70,1.0	KANSL2,1.0	AIM1,1.0	ABHD17A,1.0	SLIRP,1.0	DENND6A,1.0	CRY1,1.0	VDAC2,1.0	TAF7,1.0	MATR3,1.0	PFDN5,1.0	NACAP1,1.0	KDM3A,1.0	DCTN3,1.0	HIST1H2BK,1.0	USP11,1.0	YBX1,1.0	DDX21,1.0	RB1CC1,1.0	NR3C1,1.0	OASL,1.0	RBM3,1.0	ARHGDIB,1.0	SPATA24,1.0	PCED1B,1.0	LEPROTL1,1.0	CHCHD2,1.0	CYTH1,1.0	
Gamma-hydroxybutyric acidaemia C0268631 mouse GSE2866 sample 409		PPA1,1.0	CCK,1.0	UBAC1,1.0	EID1,1.0	NISCH,1.0	PSMC6,1.0	SST,1.0	FEZ1,1.0	VOPP1,1.0	CALM2,1.0	CALM3,1.0	VPS29,1.0	CALM1,1.0	VPS28,1.0	MTPN,1.0	APP,1.0	PLEKHB2,1.0	PSMD7,1.0	PSMD1,1.0	EGR1,1.0	RPL41,1.0	COG6,1.0	PLK2,1.0	ERDR1,1.0	USMG5,1.0	LPHN1,1.0	INPP4A,1.0	PRKAR1A,1.0	TAGLN3,1.0	RPS23,1.0	SPRR1B,1.0	ATP6V1B2,1.0	RPS24,1.0	GM10221,1.0	MAGED1,1.0	UGT8A,1.0	SLC6A1,1.0	ARPP19,1.0	LPAR1,1.0	HSPH1,1.0	PRDX6,1.0	PRDX5,1.0	STMN1,1.0	D230025D16RIK,1.0	TSPAN7,1.0	RPL37,1.0	RPS11,1.0	ARGLU1,1.0	TRP53INP2,1.0	AKIRIN2,1.0	H3F3A,1.0	ATPIF1,1.0	GM9292,1.0	GM19286,1.0	RHOB,1.0	CLDN11,1.0	PTMA,1.0	VSNL1,1.0	ALDOC,1.0	RAPGEF4,1.0	SGK1,1.0	COX7C,1.0	COX7B,1.0	TIMM13,1.0	CX3CL1,1.0	KALRN,1.0	PPP3CA,1.0	LDHB,1.0	PENK,1.0	HIST2H3C1,1.0	SPTBN1,1.0	1110008P14RIK,1.0	SLC32A1,1.0	DYNLT1A,1.0	FKBP1A,1.0	HNRNPA2B1,1.0	NDUFAB1,1.0	PLP1,1.0	NPDC1,1.0	FYTTD1,1.0	VMP1,1.0	ANKRD13C,1.0	RNASEK,1.0	CTNNB1,1.0	RPLP1,1.0	TUBA1A,1.0	TRAK1,1.0	GNAI3,1.0	CST3,1.0	TMSB4X,1.0	TUBA1B,1.0	NPY,1.0	AIFM1,1.0	ENPP2,1.0	SCD1,1.0	SCD2,1.0	CCT7,1.0	GSN,1.0	CAR2,1.0	RUNDC3A,1.0	MOG,1.0	DIO2,1.0	TUBA4A,1.0	MORF4L1,1.0	EEF1A1,1.0	PPIA,1.0	CNIH1,1.0	PCP4,1.0	UQCRQ,1.0	TBC1D24,1.0	SCG2,1.0	CNTN1,1.0	NDRG4,1.0	ROCK2,1.0	SRSF2,1.0	MRFAP1,1.0	HBB-B2,1.0	CLU,1.0	SEZ6,1.0	FOXO4,1.0	BZW1,1.0	HBB-B1,1.0	HSP90B1,1.0	NDRG1,1.0	COX6A1,1.0	BASP1,1.0	TUBB5,1.0	LAMP1,1.0	TUBB3,1.0	RBBP7,1.0	RPS2,1.0	DENND5A,1.0	HIST1H2AC,1.0	CHCHD10,1.0	1110008F13RIK,1.0	AZIN1,1.0	LOC674800,1.0	QDPR,1.0	MAG,1.0	MAL,1.0	ARPC2,1.0	UBA2,1.0	OSBPL1A,1.0	ATP6V1D,1.0	HBA-PS3,1.0	GM19558,1.0	HTRA1,1.0	COX7A2,1.0	ZMAT3,1.0	FNTA,1.0	HNRNPDL,1.0	CCL27B,1.0	MBP,1.0	TMSB10,1.0	CYC1,1.0	HSP90AA1,1.0	HSPA5,1.0	HMGCS1,1.0	BDNF,1.0	HSPA8,1.0	MT1,1.0	NAV2,1.0	NDUFC1,1.0	HIGD2A,1.0	RPL37A,1.0	CPE,1.0	ACO2,1.0	KCNK1,1.0	R3HDM1,1.0	SFT2D1,1.0	SNAP25,1.0	IDI1,1.0	RTN4,1.0	B4GALT1,1.0	GSK3A,1.0	SAR1A,1.0	NDUFB8,1.0	NDUFB6,1.0	NDUFB5,1.0	RAP1GDS1,1.0	HBA-A1,1.0	NDUFB2,1.0	2900097C17RIK,1.0	MOBP,1.0	ITPR1,1.0	CALB1,1.0	PGK1,1.0	YWHAH,1.0	TIMM8B,1.0	NDUFA7,1.0	H2AFZ,1.0	NDUFA5,1.0	S100B,1.0	YWHAZ,1.0	SOD1,1.0	ADCYAP1,1.0	DDIT4,1.0	RPS3A1,1.0	PPAP2B,1.0	ANAPC5,1.0	INA,1.0	TPT1,1.0	EIF4A2,1.0	HSP90AB1,1.0	HDAC2,1.0	NCKAP1,1.0	ATP2A2,1.0	PPP2R2B,1.0	MSMO1,1.0	HSPD1,1.0	TTR,1.0	ADD1,1.0	UBTF,1.0	GM20341,1.0	RPL7A,1.0	POLR2L,1.0	
Leukemia, Adult T Cell C0023493 human GSE10789 sample 351		STARD4,1.0	LUM,1.0	SMARCA1,1.0	IFRD1,1.0	FBXO3,1.0	FBXO2,1.0	MRPS18A,1.0	FRS2,1.0	ZFYVE26,1.0	HSPE1,1.0	TM4SF1,1.0	PM20D2,1.0	MT1A,1.0	MT1B,1.0	TMCC1,1.0	TTTY18,1.0	MT1H,1.0	MT1E,1.0	HSPA1B,1.0	RNF2,1.0	SLC46A2,1.0	SAMD8,1.0	FGL1,1.0	CCNH,1.0	ZAN,1.0	MTMR9,1.0	ITIH2,1.0	SLAIN1,1.0	SDAD1,1.0	ASAH1,1.0	PNN,1.0	CD2AP,1.0	ABRA,1.0	CHORDC1,1.0	PSMD6,1.0	CYP1B1,1.0	CHST15,1.0	HES4,1.0	PROK2,1.0	MT1HL1,1.0	HES5,1.0	SNCB,1.0	GABARAPL1,1.0	DNASE2B,1.0	ARRDC2,1.0	COMMD3,1.0	GPN1,1.0	FOSL2,1.0	PLEKHS1,1.0	VNN1,1.0	VNN2,1.0	TBL2,1.0	WNK4,1.0	PLBD1,1.0	RAD18,1.0	PTPLAD1,1.0	PRR18,1.0	OR6A2,1.0	LCORL,1.0	OSER1,1.0	VEZT,1.0	MS4A7,1.0	CDS1,1.0	MS4A5,1.0	C9ORF72,1.0	CDCA3,1.0	ISCA1,1.0	WDR49,1.0	TFRC,1.0	MT1L,1.0	CSTF3,1.0	PCDH15,1.0	ICAM5,1.0	TMEM98,1.0	HIF1A,1.0	MRPL13,1.0	IPO11,1.0	CD1C,1.0	IKZF5,1.0	WDR44,1.0	HSPH1,1.0	GOLGA4,1.0	MT2A,1.0	GJA1,1.0	TSPAN7,1.0	FAM110D,1.0	PPAT,1.0	HMOX1,1.0	HESX1,1.0	DNAJC25-GNG10,1.0	CGA,1.0	PROM1,1.0	PCDHA9,1.0	APOB,1.0	CTSB,1.0	NCOA2,1.0	CCDC113,1.0	RDX,1.0	H3F3A,1.0	NIPA2,1.0	TCP1,1.0	SIRT2,1.0	MTSS1,1.0	KIF6,1.0	TMEM177,1.0	ANLN,1.0	P4HA1,1.0	MMP17,1.0	TMEM33,1.0	BHLHE40,1.0	PIGA,1.0	CFHR4,1.0	FAM20A,1.0	TAX1BP3,1.0	HRK,1.0	HIST2H2AA3,1.0	TRAM2,1.0	USPL1,1.0	AHCTF1,1.0	ZFAND2A,1.0	ACY3,1.0	IKBKAP,1.0	VLDLR,1.0	THY1,1.0	PGS1,1.0	ANKRD9,1.0	ATIC,1.0	SOCS2,1.0	MIS18BP1,1.0	NEU1,1.0	TFE3,1.0	EMD,1.0	RIPK1,1.0	ZNF589,1.0	SLC17A1,1.0	METTL3,1.0	QPCT,1.0	AKR1C3,1.0	VASH1,1.0	WTIP,1.0	MZT1,1.0	TMEM156,1.0	CKS2,1.0	ZNF217,1.0	PLIN2,1.0	MAPRE2,1.0	ZNF354A,1.0	FH,1.0	ZNF330,1.0	CTNNB1,1.0	HEATR2,1.0	PYGL,1.0	RARS,1.0	HERPUD1,1.0	PTGS2,1.0	CST5,1.0	XPO1,1.0	RANBP3L,1.0	WRN,1.0	NKRF,1.0	HYAL2,1.0	TCTN1,1.0	GCNT3,1.0	NUDT17,1.0	NUDT15,1.0	MYLIP,1.0	TFAP2C,1.0	RUNDC3A,1.0	AGTPBP1,1.0	GK,1.0	TFPI2,1.0	DOLPP1,1.0	RNF40,1.0	RAB30,1.0	YIF1A,1.0	KNCN,1.0	MTNR1B,1.0	CNIH1,1.0	PSAT1,1.0	FAM173B,1.0	SYPL1,1.0	PPIG,1.0	CD300C,1.0	LRP11,1.0	MAD2L1,1.0	ARL8B,1.0	SLC25A37,1.0	IVNS1ABP,1.0	FKBP6,1.0	TFAP2A,1.0	MSX2P1,1.0	ZWILCH,1.0	CD83,1.0	ZFAND5,1.0	TUSC3,1.0	SLC1A4,1.0	ARMCX1,1.0	NDRG1,1.0	ASB17,1.0	TBRG1,1.0	BASP1,1.0	RBBP6,1.0	GTPBP10,1.0	GPC3,1.0	RELT,1.0	PAMR1,1.0	STX3,1.0	PHLDA2,1.0	HIST1H2AA,1.0	OPN3,1.0	TRAPPC3,1.0	SEMA6D,1.0	SWAP70,1.0	CERS5,1.0	PCYT2,1.0	IGFBP5,1.0	IGFBP4,1.0	BNIP3L,1.0	LRRC41,1.0	TIRAP,1.0	CTPS2,1.0	TNFRSF10B,1.0	CDYL,1.0	FTSJ3,1.0	SDCBP,1.0	MINPP1,1.0	EFNA1,1.0	DCTD,1.0	DUSP21,1.0	MXD1,1.0	LHX1,1.0	CHMP2B,1.0	ERF,1.0	FSCN3,1.0	PIN4,1.0	CSF1R,1.0	NOTCH3,1.0	SLC2A3,1.0	FBXO22,1.0	RASGRP4,1.0	CACNA1H,1.0	PODXL,1.0	RGS2,1.0	FAM162A,1.0	NDEL1,1.0	TGM7,1.0	SACS,1.0	HADH,1.0	C8ORF22,1.0	IGKV3-11,1.0	FAM81A,1.0	MARK3,1.0	HSP90AA2,1.0	JAGN1,1.0	KDM4D,1.0	HSP90AA1,1.0	ABCC8,1.0	HSPA6,1.0	HSPA8,1.0	TXNRD1,1.0	C18ORF8,1.0	PYCR2,1.0	TTC19,1.0	EPN2,1.0	AHSA1,1.0	SAFB,1.0	PJA2,1.0	RASA1,1.0	RPGRIP1,1.0	CDK6,1.0	GNAO1,1.0	CDK1,1.0	MMACHC,1.0	KCNK3,1.0	YWHAG,1.0	DLX6,1.0	ZC3H4,1.0	TAT,1.0	UBA5,1.0	LAMC1,1.0	TARS,1.0	UAP1,1.0	ELAVL1,1.0	HK2,1.0	MFSD9,1.0	PTBP2,1.0	DNAJB1,1.0	PLRG1,1.0	LRP5L,1.0	ORC1,1.0	OR12D1,1.0	DNAJB9,1.0	MAN1A1,1.0	ACP1,1.0	DACT2,1.0	FAHD1,1.0	SMIM15,1.0	FGB,1.0	DSP,1.0	POU1F1,1.0	NDUFA8,1.0	TIMM8A,1.0	LOC100131170,1.0	HIST1H2AJ,1.0	MID1IP1,1.0	HDGFRP3,1.0	FNDC3A,1.0	CTDSPL,1.0	TPD52L1,1.0	KCTD9,1.0	DNAJA1,1.0	DNAJA1P5,1.0	DNAJA4,1.0	DDIT4,1.0	VPS45,1.0	SPRY1,1.0	SNRNP48,1.0	TAF5,1.0	TRIB3,1.0	ADPGK,1.0	ALAS1,1.0	HSP90AB1,1.0	RNF17,1.0	DCTN4,1.0	HSPD1,1.0	PPM1H,1.0	THBD,1.0	MAT2A,1.0	GNA13,1.0	FBXO5,1.0	PGM3,1.0	PGM5,1.0	ATP7A,1.0	SCARB1,1.0	TRIM24,1.0	
Acne C0702166 human GSE10432 sample 297		TEX30,1.0	LINC00893,1.0	KRT5,1.0	SFMBT1,1.0	RPL21,1.0	RPL23,1.0	CKMT1A,1.0	ACSL6,1.0	DKK1,1.0	CCT6B,1.0	SCD,1.0	HIST1H4C,1.0	MGP,1.0	CCP110,1.0	SUB1,1.0	VIM,1.0	PON2,1.0	ATP5A1,1.0	NOLC1,1.0	PRKAA1,1.0	CHEK1,1.0	PSMD6,1.0	PEG10,1.0	S100A10,1.0	OMD,1.0	NCKAP1L,1.0	FOXF1,1.0	XRCC4,1.0	PLA2G4A,1.0	AMMECR1,1.0	PHKA2,1.0	ABCA8,1.0	PDZK1,1.0	DHFR,1.0	FERMT2,1.0	F13B,1.0	CRYAB,1.0	SIM1,1.0	PTGFR,1.0	SPARC,1.0	GLDC,1.0	HHLA1,1.0	MRPL19,1.0	MGST3,1.0	MT1X,1.0	TWIST1,1.0	PRKDC,1.0	SMC4,1.0	SMC2,1.0	PRDX4,1.0	PRDX6,1.0	LGALS1,1.0	PRDX2,1.0	INPP5F,1.0	PDK4,1.0	LINC00894,1.0	MYBL2,1.0	GABRA3,1.0	SEC13,1.0	ANXA2,1.0	KCNB1,1.0	PTGES3,1.0	ANXA5,1.0	TSC22D3,1.0	KRT14,1.0	TCP1,1.0	EMP3,1.0	SAMD4A,1.0	CDC6,1.0	ZWINT,1.0	C6ORF62,1.0	C1ORF21,1.0	CENPE,1.0	GLUD1,1.0	GLUD2,1.0	MMP15,1.0	SLC7A7,1.0	FRG1,1.0	CENPI,1.0	PXDN,1.0	GAS1,1.0	CALU,1.0	ZNF117,1.0	ZNF780A,1.0	CDKN3,1.0	SLBP,1.0	DTYMK,1.0	COX7B,1.0	MAOA,1.0	CETN3,1.0	ADK,1.0	ACAT1,1.0	STC1,1.0	AREG,1.0	CTSV,1.0	HSPB11,1.0	RAD51AP1,1.0	COIL,1.0	LDHB,1.0	NNT,1.0	CSRP2,1.0	SH3PXD2A,1.0	MAP2,1.0	RRS1,1.0	TCP11L1,1.0	NEUROD1,1.0	DLGAP5,1.0	TPD52,1.0	ELOVL5,1.0	SPRYD7,1.0	ANKRD46,1.0	UBE2E1,1.0	GTF2H3,1.0	CIT,1.0	DHRS2,1.0	LOC1720,1.0	GAL,1.0	NUDT21,1.0	FABP5,1.0	CCNE2,1.0	COL4A5,1.0	NCAPD2,1.0	COL4A6,1.0	CKS2,1.0	NCAPD3,1.0	TRIP13,1.0	NUPL2,1.0	DFNA5,1.0	OAT,1.0	SERPINB13,1.0	CDKN1C,1.0	LRRC14,1.0	PTGER2,1.0	GCNT1,1.0	MRPS31,1.0	CENPA,1.0	UNG,1.0	LMAN1,1.0	PSMB4,1.0	ENPP1,1.0	AIFM1,1.0	GPA33,1.0	AGA,1.0	CCT8,1.0	GINS1,1.0	DEFA6,1.0	ZBTB16,1.0	VRK1,1.0	LIFR,1.0	GTF2F2,1.0	CDC25C,1.0	MORF4L2,1.0	BOP1,1.0	UBE2S,1.0	BUB1B,1.0	SRSF3,1.0	PPIH,1.0	SNRPG,1.0	FKBP5,1.0	ROR1,1.0	MAD2L1,1.0	CD86,1.0	KDM1A,1.0	PAGE1,1.0	GEMIN2,1.0	ODC1,1.0	DGKB,1.0	PROS1,1.0	SRSF2,1.0	AURKA,1.0	TCEAL1,1.0	CLU,1.0	AMOT,1.0	KRT6A,1.0	NT5E,1.0	CAPN9,1.0	LOC100510023,1.0	ABLIM3,1.0	CLCC1,1.0	CDH3,1.0	ICT1,1.0	PTTG2,1.0	TCEAL4,1.0	NPHP1,1.0	PTTG1,1.0	SLIT3,1.0	HIST1H2AD,1.0	KPNA2,1.0	IGFBP2,1.0	FANCI,1.0	TPTEP1,1.0	LSM1,1.0	NUP155,1.0	EIF2S3,1.0	LSM3,1.0	NDC80,1.0	CCNA2,1.0	MDFIC,1.0	LOX,1.0	RLN1,1.0	RSRP1,1.0	FBN1,1.0	CALCB,1.0	SLC26A2,1.0	PMCH,1.0	AMY2B,1.0	UQCRB,1.0	FAM13A,1.0	SLC2A5,1.0	RHOBTB1,1.0	IPO5,1.0	UQCRH,1.0	CCNB2,1.0	CCNB1,1.0	RGS2,1.0	NEK2,1.0	PAPOLA,1.0	OIP5,1.0	EDIL3,1.0	PTPN18,1.0	PAICS,1.0	MMP7,1.0	API5,1.0	NCBP2,1.0	RFC3,1.0	CAV1,1.0	ARAP2,1.0	NUP133,1.0	URB1,1.0	ATP5F1,1.0	BMP7,1.0	TGFBR3,1.0	SEPT4,1.0	GRHPR,1.0	DDX19A,1.0	MFAP5,1.0	LPIN1,1.0	MEIS1,1.0	ACOX3,1.0	COL7A1,1.0	MCM4,1.0	DSG1,1.0	PDE3A,1.0	CDK1,1.0	ACO2,1.0	SFT2D2,1.0	ARL4A,1.0	MYH6,1.0	SNAP25,1.0	GPSM2,1.0	KHDRBS3,1.0	ABCB7,1.0	OR1E1,1.0	LMNB1,1.0	SMG1P5,1.0	LY96,1.0	ELAVL4,1.0	RAD21,1.0	CA2,1.0	LRRTM2,1.0	ORC4,1.0	AOX1,1.0	UQCRFS1,1.0	DIAPH2-AS1,1.0	DRD1,1.0	EIF4H,1.0	RRM2,1.0	H2AFZ,1.0	UNC5C,1.0	NDUFA5,1.0	RRM1,1.0	SPAG5,1.0	KLF9,1.0	CRH,1.0	SMPDL3A,1.0	INA,1.0	EIF3E,1.0	SNTB2,1.0	NOP56,1.0	LAMA3,1.0	HIST1H2BL,1.0	YBX1,1.0	DDX21,1.0	KIAA0101,1.0	ATP5G3,1.0	PTPLB,1.0	RPS6KA5,1.0	OXCT1,1.0	FIP1L1,1.0	CNR1,1.0	SNRPB2,1.0	PIWIL1,1.0	
multiple myeloma DOID-9538 mouse GSE6980 sample 955		IGKV6-23,1.0	IGKV6-25,1.0	PLEKHA2,1.0	2410006H16RIK,1.0	RPL21,1.0	H2-AA,1.0	IGLV1,1.0	CD2,1.0	LOC100505088,1.0	GPD1L,1.0	CCM2,1.0	RPL27,1.0	PFN1,1.0	IGKV6-15,1.0	RPL11,1.0	RPL13,1.0	MYCBP2,1.0	RPL12,1.0	H2-DMA,1.0	IL2RG,1.0	MNDAL,1.0	BACH2,1.0	ADCY7,1.0	MYL12B,1.0	A130071D04RIK,1.0	PXDC1,1.0	RABAC1,1.0	CCNL1,1.0	IGKV6-20,1.0	LOC630855,1.0	NAPSA,1.0	H2-EB1,1.0	GM12191,1.0	PRKCB,1.0	MIF4GD,1.0	ELL3,1.0	1500012F01RIK,1.0	RPS12L2,1.0	RPS27RT,1.0	PTP4A3,1.0	FAM111A,1.0	BANK1,1.0	PSME2,1.0	GM2397,1.0	BTK,1.0	RPS21,1.0	EZR,1.0	IGKV4-55,1.0	RPS24,1.0	MACF1,1.0	PPP1R18,1.0	VARS,1.0	IGKV4-72,1.0	RPL32,1.0	6330407A03RIK,1.0	GVIN1,1.0	ICAM2,1.0	RPS15,1.0	CD79B,1.0	HELZ2,1.0	CD79A,1.0	SPIB,1.0	FCRLA,1.0	PLAC8,1.0	RPS19,1.0	CD19,1.0	RPL36,1.0	FAM65B,1.0	IER5,1.0	RALGPS2,1.0	LYN,1.0	GPR18,1.0	RPS16-PS2,1.0	A130040M12RIK,1.0	FCRL1,1.0	APOBEC3,1.0	DUSP2,1.0	H3F3A,1.0	H3F3B,1.0	TSC22D3,1.0	EMP3,1.0	CARD6,1.0	TLR1,1.0	PTPRC,1.0	ID3,1.0	IGHG,1.0	CD22,1.0	CRLF3,1.0	MZB1,1.0	BTG2,1.0	SLC44A2,1.0	BTG1,1.0	ARHGEF1,1.0	FAM43A,1.0	IQGAP1,1.0	LIMD2,1.0	LIMD1,1.0	SIGLECG,1.0	MS4A4C,1.0	2310050P20RIK,1.0	SNX5,1.0	SNX2,1.0	STAP1,1.0	TCP11L2,1.0	SH3BGRL3,1.0	CD38,1.0	CTSH,1.0	CD37,1.0	CCR7,1.0	AP1M1,1.0	CCR6,1.0	CD53,1.0	CD52,1.0	MEF2C,1.0	SYK,1.0	5830407E08RIK,1.0	FOS,1.0	CD180,1.0	RNASE6,1.0	SYVN1,1.0	P2RY10,1.0	HCK,1.0	GM19980,1.0	STK17B,1.0	B3GNT5,1.0	4833423F13RIK,1.0	PTPRCAP,1.0	SIPA1,1.0	TNFRSF13C,1.0	TNFRSF13B,1.0	CXCR5,1.0	FAIM3,1.0	CAPG,1.0	RCSD1,1.0	SERPINB1A,1.0	SERP1,1.0	RPL18A,1.0	LOC100504120,1.0	CXCR4,1.0	ADRBK1,1.0	GM6788,1.0	SCD1,1.0	RAC2,1.0	FILIP1L,1.0	CD55,1.0	TBC1D10C,1.0	PAIP2,1.0	LMO2,1.0	MYLIP,1.0	ZBTB18,1.0	MAP3K1,1.0	CD74,1.0	IFI205,1.0	CD72,1.0	9630023C09RIK,1.0	IFI203,1.0	ZFP318,1.0	RPS7,1.0	POU2AF1,1.0	SHISA5,1.0	4930523C07RIK,1.0	IGK,1.0	FOXP1,1.0	PISD-PS1,1.0	DOK3,1.0	PISD-PS3,1.0	XIST,1.0	LY6E,1.0	FAU,1.0	A530030E21RIK,1.0	LY6D,1.0	PDCD4,1.0	WDFY4,1.0	SRSF5,1.0	TRIM34A,1.0	SLC28A2,1.0	PTPN6,1.0	GM4076,1.0	RGS19,1.0	CD83,1.0	SLFN2,1.0	GIMAP1,1.0	DGKA,1.0	HAAO,1.0	GIMAP3,1.0	ZFP36L1,1.0	GIMAP6,1.0	ACAP1,1.0	SAMD9L,1.0	GIMAP8,1.0	FGD2,1.0	TSPAN32,1.0	FAM129C,1.0	TMEM123,1.0	DOCK11,1.0	GGA2,1.0	DOCK10,1.0	ZFP36,1.0	H2-DMB2,1.0	H2-DMB1,1.0	C920025E04RIK,1.0	FLNA,1.0	S1PR1,1.0	RPS5,1.0	S1PR4,1.0	SH2B3,1.0	SASH3,1.0	SWAP70,1.0	CD97,1.0	2010309G21RIK,1.0	EPHX1,1.0	MAP2K1,1.0	HMHA1,1.0	CYB561A3,1.0	LOC433053,1.0	LY86,1.0	CYBB,1.0	CYBA,1.0	AI467606,1.0	NFKB1,1.0	SSH2,1.0	C030046G05,1.0	IGHG2B,1.0	MAN1A,1.0	PRPF8,1.0	SELL,1.0	FCER2A,1.0	IGKV8-30,1.0	RNF167,1.0	BIRC3,1.0	H2-AB1,1.0	BLK,1.0	NOTCH2,1.0	DDX5,1.0	PXK,1.0	CNP,1.0	NCF4,1.0	H2-M3,1.0	FAM107B,1.0	HVCN1,1.0	LOC100048552,1.0	CORO1A,1.0	ETS1,1.0	RASGRP3,1.0	STK10,1.0	SESN1,1.0	CNN2,1.0	SNN,1.0	IGHG3,1.0	RPL17-PS10,1.0	BTLA,1.0	D130062J21RIK,1.0	GM20559,1.0	MSN,1.0	PYHIN1,1.0	RPL13A,1.0	ICOSL,1.0	CLK1,1.0	IGKV12-46,1.0	FCGR2B,1.0	RABEP2,1.0	LCP1,1.0	DNAJC7,1.0	RPL37A,1.0	IRF2,1.0	DOCK2,1.0	NFKBID,1.0	MS4A1,1.0	DDX3X,1.0	1810026B05RIK,1.0	LRRK2,1.0	DTX1,1.0	E330020D12RIK,1.0	ITPR3,1.0	SLC40A1,1.0	PLD4,1.0	LBH,1.0	CD1D1,1.0	GRK6,1.0	RASGEF1B,1.0	MKNK2,1.0	BLNK,1.0	H2-OA,1.0	H2-OB,1.0	CYTIP,1.0	MCL1,1.0	SMIM14,1.0	CR2,1.0	RPL35A,1.0	CABLES2,1.0	ARID1A,1.0	SORL1,1.0	ARID1B,1.0	TM6SF1,1.0	KLF2,1.0	SBK1,1.0	MYO1C,1.0	EVI2B,1.0	PPDPF,1.0	ABHD17B,1.0	TXNIP,1.0	LTB,1.0	MNDA,1.0	EIF3F,1.0	CLEC2D,1.0	UBA52,1.0	SMAP2,1.0	MYO1G,1.0	TRIM30A,1.0	NRROS,1.0	EIF4A2,1.0	UNC93B1,1.0	LSP1,1.0	H2-Q6,1.0	IGKV15-103,1.0	AW555355,1.0	LOC640746,1.0	MALT1,1.0	ADD3,1.0	POLD4,1.0	HHEX,1.0	CNR2,1.0	ARHGDIB,1.0	IGLC2,1.0	CSK,1.0	CHCHD2,1.0	D17H6S56E-5,1.0	
Type 2 diabetes mellitus C0011860 human GSE12643 sample 274		WSB1,1.0	WSB2,1.0	SCAF11,1.0	HOMER3,1.0	CACNA2D1,1.0	ACTN1,1.0	HOMER1,1.0	MAPK8IP3,1.0	PRKAB2,1.0	DES,1.0	HIST1H4C,1.0	RRAGD,1.0	TNFSF4,1.0	TRIM14,1.0	MXRA5,1.0	SIK1,1.0	LEF1,1.0	ZFYVE9,1.0	HERC2P2,1.0	TAGLN,1.0	RALA,1.0	SERPINE1,1.0	GLS,1.0	ADCY7,1.0	PNN,1.0	PNP,1.0	PABPN1,1.0	CPNE1,1.0	CLPTM1,1.0	PXDC1,1.0	GBP1,1.0	GSTT2B,1.0	HES1,1.0	FZD2,1.0	TSPYL4,1.0	EGR2,1.0	EGR3,1.0	PRKCI,1.0	PHC2,1.0	GADD45B,1.0	PLK3,1.0	FZD7,1.0	XRCC4,1.0	KLF10,1.0	LOC155060,1.0	CSNK1E,1.0	PTK7,1.0	NUAK1,1.0	EHD1,1.0	SQLE,1.0	MLLT11,1.0	AIMP1,1.0	SNAI2,1.0	HOXB2,1.0	ITM2A,1.0	C5ORF30,1.0	HOXB7,1.0	POM121,1.0	GPM6B,1.0	MTRR,1.0	TCERG1,1.0	TRIO,1.0	SCHIP1,1.0	MRPL19,1.0	MPHOSPH10,1.0	PDGFA,1.0	THUMPD1,1.0	PALM2-AKAP2,1.0	HIF1A,1.0	MYLK,1.0	MICAL2,1.0	GOLGA2,1.0	TSPAN5,1.0	NMB,1.0	GABBR1,1.0	FOXD1,1.0	NBPF9,1.0	OFD1,1.0	ANXA6,1.0	NUTF2,1.0	KIAA1024,1.0	TUBB2A,1.0	MMP11,1.0	RHOB,1.0	DCBLD2,1.0	VEGFA,1.0	SLC7A5,1.0	INS-IGF2,1.0	ZEB2,1.0	ID1,1.0	CSDC2,1.0	ID3,1.0	MSTN,1.0	CALR,1.0	LIMS1,1.0	RAB5C,1.0	FOXC1,1.0	ZNF593,1.0	SDC4,1.0	MEG3,1.0	STC1,1.0	ANKRD1,1.0	CTSH,1.0	MBD4,1.0	ARNT2,1.0	CAP2,1.0	THOC2,1.0	AP2B1,1.0	BGN,1.0	MTSS1L,1.0	PRMT1,1.0	F3,1.0	GTF2H4,1.0	FKBP1B,1.0	HNRNPH1,1.0	DLC1,1.0	FOSB,1.0	C9ORF3,1.0	RAMP1,1.0	HBEGF,1.0	MAPRE3,1.0	ZNF354A,1.0	ARF6,1.0	NUPL1,1.0	RYR1,1.0	PTGER2,1.0	CTNNB1,1.0	F13A1,1.0	SLC20A1,1.0	AFP,1.0	PTMS,1.0	ENPP1,1.0	ENC1,1.0	CHN1,1.0	DMD,1.0	FADS2,1.0	SEC24A,1.0	RARRES2,1.0	ATP1B1,1.0	CNOT2,1.0	SNRNP27,1.0	SRSF5,1.0	AMOTL2,1.0	SRSF6,1.0	SCG2,1.0	DHCR7,1.0	FKBP2,1.0	ATP10D,1.0	ATP1A2,1.0	RRBP1,1.0	TANK,1.0	ZBTB20,1.0	GALNT10,1.0	CTGF,1.0	SC5D,1.0	TPM1,1.0	GPC4,1.0	SLC16A7,1.0	ZNF428,1.0	ASCC3,1.0	ADORA1,1.0	SPP1,1.0	SLC16A3,1.0	PITX2,1.0	PHLDA2,1.0	TRAPPC3,1.0	CPA3,1.0	PNISR,1.0	KRT34,1.0	SMAD7,1.0	PICALM,1.0	MAF,1.0	REEP1,1.0	SYNJ2,1.0	TRAF4,1.0	CDC42EP3,1.0	ERF,1.0	TPP2,1.0	CLASRP,1.0	ERH,1.0	MAP3K14,1.0	EIF4G3,1.0	VCL,1.0	COX17,1.0	AMY2B,1.0	DOCK9,1.0	COX7A1,1.0	SAT1,1.0	TGM2,1.0	BRINP1,1.0	RGS4,1.0	LARGE,1.0	PLXNA3,1.0	IGFBP7,1.0	EDIL3,1.0	MFAP3L,1.0	TIPARP,1.0	FUS,1.0	PPP1R12A,1.0	NSUN5P2,1.0	USP32P1,1.0	NCBP2,1.0	SMURF2,1.0	SECISBP2L,1.0	SEPT5,1.0	AHSA1,1.0	ACTA2,1.0	IL6,1.0	MEIS1,1.0	CPE,1.0	ALPL,1.0	HLA-DRA,1.0	CHI3L2,1.0	LUC7L3,1.0	IDI1,1.0	DLX2,1.0	B4GALT1,1.0	KHDRBS3,1.0	GSK3B,1.0	YWHAE,1.0	DLX4,1.0	CHD9,1.0	TNFAIP3,1.0	HSPB3,1.0	NREP,1.0	UAP1,1.0	BICD1,1.0	NID2,1.0	CYR61,1.0	PDLIM4,1.0	PDLIM3,1.0	TNPO1,1.0	CAPZB,1.0	DSP,1.0	SPAG9,1.0	DAPK3,1.0	LSR,1.0	SUCLA2,1.0	ALDH1A1,1.0	DDIT4,1.0	NPIPB3,1.0	ABCE1,1.0	WHAMMP3,1.0	SMARCD3,1.0	TMEM41B,1.0	PRPS1,1.0	SRF,1.0	U2AF1,1.0	MSMO1,1.0	SLC4A7,1.0	HEPH,1.0	ZIC1,1.0	SGCA,1.0	UPP1,1.0	
obesity DOID-9970 mouse GSE55389 sample 612		CAR4,1.0	B230217C12RIK,1.0	GEN1,1.0	GM10551,1.0	SRD5A2,1.0	CRYBB2,1.0	CRYBB1,1.0	CACNA2D1,1.0	DIO2,1.0	PCDH20,1.0	H2-M10.3,1.0	CRYBB3,1.0	ZFP959,1.0	GM16498,1.0	TAS2R108,1.0	KATNAL2,1.0	LIX1,1.0	FNDC1,1.0	MIR140,1.0	UPRT,1.0	MIR680-2,1.0	VIP,1.0	SLC25A40,1.0	ODC1,1.0	DGKB,1.0	GM10048,1.0	PROS1,1.0	NOL8,1.0	ZFP607,1.0	SFRP1,1.0	CTGF,1.0	TMEM123,1.0	CHORDC1,1.0	CHEK1,1.0	TCEAL5,1.0	VPREB1,1.0	DNAJC21,1.0	PIP4K2A,1.0	SYNDIG1,1.0	ZFP442,1.0	A630033H20RIK,1.0	AI504432,1.0	GRIFIN,1.0	BIVM,1.0	OSBPL8,1.0	ZFP456,1.0	ABCA6,1.0	ISG15,1.0	TOPORS,1.0	CCNA2,1.0	EHD4,1.0	MIP,1.0	ZFP322A,1.0	SCN2A1,1.0	1810022K09RIK,1.0	MALAT1,1.0	C77370,1.0	GPR101,1.0	CRYAA,1.0	GM13212,1.0	GRIA1,1.0	ANP32B,1.0	KLHL15,1.0	ICE2,1.0	4933432I09RIK,1.0	SPATC1L,1.0	SESTD1,1.0	BHLHE22,1.0	AK5,1.0	ZBTB6,1.0	SLC6A5,1.0	HSPH1,1.0	GM2027,1.0	GJA3,1.0	BLOC1S3,1.0	VMN2R77,1.0	GJA8,1.0	ZFP583,1.0	IGFBP7,1.0	RGS7,1.0	SH3GL3,1.0	COA5,1.0	OTOR,1.0	ANXA1,1.0	TTC14,1.0	ZFP599,1.0	CRYGS,1.0	CBX5,1.0	R3HDML,1.0	CRYGN,1.0	AF251705,1.0	GPCPD1,1.0	CRYGD,1.0	CRYGE,1.0	BST1,1.0	CRYGC,1.0	SLCO1C1,1.0	OLFR635,1.0	KRT16,1.0	ZFP65,1.0	EFHC1,1.0	ITGA6,1.0	9330155M09RIK,1.0	GM20274,1.0	CBLN4,1.0	IDI1,1.0	GABRB2,1.0	DNAH9,1.0	C2CD4A,1.0	ZC3H8,1.0	GM10081,1.0	HAPLN4,1.0	MIR505,1.0	5430419D17RIK,1.0	SERPINA1C,1.0	RAP1A,1.0	FUT9,1.0	TMEM28,1.0	SHH,1.0	VMN2R96,1.0	MARVELD2,1.0	KRT33A,1.0	ERICH5,1.0	HIST2H3C2,1.0	GM4787,1.0	NCAM2,1.0	TAC1,1.0	GPR115,1.0	GM5595,1.0	GM5592,1.0	ZFP931,1.0	LIM2,1.0	1600002K03RIK,1.0	SNORD14E,1.0	GABRG1,1.0	OLFR1347,1.0	KIR3DL1,1.0	PCDHB11,1.0	RNF125,1.0	ANP32-PS,1.0	OLFR1506,1.0	XIAP,1.0	B3GNT5,1.0	GPR149,1.0	1700001L05RIK,1.0	ZFP943,1.0	ZFP820,1.0	GM13139,1.0	SOWAHC,1.0	FLT4,1.0	CRYBA1,1.0	AA987161,1.0	A930004D18RIK,1.0	ZFP709,1.0	CRYBA2,1.0	MIR376A,1.0	PPM1K,1.0	ADAM21,1.0	CRYBA4,1.0	BC022960,1.0	1700001P01RIK,1.0	ADAMTS5,1.0	SPRED3,1.0	SENP8,1.0	NUDT10,1.0	3632451O06RIK,1.0	C130030K03RIK,1.0	GRM8,1.0	RSPO1,1.0	ZBTBD6,1.0	BEND3,1.0	CHML,1.0	ZFP389,1.0	INSL5,1.0	
asthma DOID-2841 human GSE31773 sample 714		CDK18,1.0	HEXIM2,1.0	LOC101928525,1.0	HES7,1.0	SRRM5,1.0	TRDV3,1.0	LRRN3,1.0	ACTN3,1.0	GPR37L1,1.0	ISLR2,1.0	LOC340357,1.0	RBP5,1.0	HGC6.3,1.0	SDPR,1.0	SPANXA1,1.0	CPVL,1.0	SKAP2,1.0	LOC388780,1.0	C2ORF88,1.0	ATP6V0D1,1.0	FGL2,1.0	CLEC10A,1.0	RPS4Y1,1.0	WWC2-AS2,1.0	IFNL1,1.0	LOC100507375,1.0	TP53INP2,1.0	ST3GAL5,1.0	SNCG,1.0	HES4,1.0	HOXA6,1.0	CDR1,1.0	PPP1R26,1.0	NAPSB,1.0	HLA-DRB5,1.0	ARRDC3,1.0	ACTL6B,1.0	PPBP,1.0	CYP4F8,1.0	LOC100233156,1.0	FTH1P5,1.0	TYMSOS,1.0	RPS26,1.0	KIAA1598,1.0	IDH1-AS1,1.0	CHST2,1.0	PRR19,1.0	HAMP,1.0	HLA-DRB3,1.0	HLA-DRB1,1.0	LST1,1.0	MS4A7,1.0	SPON2,1.0	GCC1,1.0	SPATC1L,1.0	LOC283387,1.0	CD1D,1.0	IFI30,1.0	GNG11,1.0	ZNF808,1.0	LGALS2,1.0	LGALS1,1.0	C19ORF33,1.0	ZNF295-AS1,1.0	IGF2-AS,1.0	PRKAR2B,1.0	CD19,1.0	PDGFD,1.0	HMOX1,1.0	HIST1H3H,1.0	FLJ23865,1.0	CD14,1.0	IER5,1.0	LOC441179,1.0	TRPM5,1.0	LYN,1.0	WARS,1.0	FGFBP2,1.0	LRRC25,1.0	LOC200772,1.0	INSRR,1.0	USP9Y,1.0	IZUMO2,1.0	CCDC114,1.0	TMEM40,1.0	SIGLEC10,1.0	HBA1,1.0	YBX1P2,1.0	LOC100287081,1.0	PDZK1IP1,1.0	IGLV2-23,1.0	SLC7A7,1.0	MMP17,1.0	ARTN,1.0	RHOV,1.0	MZB1,1.0	ARPC1A,1.0	HIST2H2AA4,1.0	HIST2H2AA3,1.0	IGSF6,1.0	SERPINA1,1.0	CCDC105,1.0	TMPRSS4,1.0	HBB,1.0	CTSZ,1.0	LOC100287098,1.0	ADRB2,1.0	PRDM12,1.0	EVPL,1.0	CTSS,1.0	C10ORF91,1.0	LOC285191,1.0	HBQ1,1.0	FAM43B,1.0	TMED1,1.0	CEMP1,1.0	FCER1G,1.0	VENTX,1.0	HLA-DQA1,1.0	MMD,1.0	CBR1,1.0	NOG,1.0	FLJ20021,1.0	TXLNGY,1.0	G0S2,1.0	TMEM176B,1.0	SYP,1.0	CD180,1.0	FAM189A2,1.0	AKR1C3,1.0	HSFX2,1.0	GP1BB,1.0	TEKT4P2,1.0	LOC100290278,1.0	PGRMC1,1.0	ACTL9,1.0	LOC101927257,1.0	HCK,1.0	DSPP,1.0	TRBV27,1.0	MS4A6A,1.0	ANGPTL4,1.0	PLIN4,1.0	LOC100506553,1.0	SMTNL1,1.0	CDKN1C,1.0	CT47A7,1.0	PAPLN,1.0	F13A1,1.0	LILRA3,1.0	LILRA4,1.0	PTGS1,1.0	FCGBP,1.0	LOC100293559,1.0	LILRA6,1.0	VMO1,1.0	FADS3,1.0	GGTLC2,1.0	GNLY,1.0	HLA-DMB,1.0	GNA14-AS1,1.0	DMBT1,1.0	GPAT2,1.0	RAC3,1.0	HLA-DPA1,1.0	TMEM38A,1.0	LOC145694,1.0	SEC1P,1.0	PRM1,1.0	EIF1AY,1.0	TMEM178B,1.0	CD160,1.0	CRYBB1,1.0	GPR56,1.0	MPEG1,1.0	IGJ,1.0	TYROBP,1.0	EEF1A2,1.0	NUPR1,1.0	GOLGA8I,1.0	TGFBI,1.0	CDK2AP1,1.0	PF4,1.0	RGS18,1.0	PAGE4,1.0	OXNAD1,1.0	TUBB1,1.0	FOXO6,1.0	CLU,1.0	PXN-AS1,1.0	TSPAN33,1.0	CLEC3B,1.0	IGKV1OR2-108,1.0	ABLIM3,1.0	TUBB6,1.0	LAMA5-AS1,1.0	PEBP4,1.0	MYH13,1.0	TRPM2-AS,1.0	HIST1H2AC,1.0	FLJ45482,1.0	LINC01121,1.0	ARHGEF16,1.0	PSPN,1.0	GOT1,1.0	HBG2,1.0	SSC5D,1.0	MAFB,1.0	LOC100289361,1.0	ADRA2C,1.0	UPK3A,1.0	HIST2H2BE,1.0	RADIL,1.0	CDY2A,1.0	BIRC7,1.0	NMUR1,1.0	KLRB1,1.0	LOC389332,1.0	ND6,1.0	PVALB,1.0	CSF1R,1.0	CD151,1.0	COX6A1P2,1.0	CYP46A1,1.0	SAT1,1.0	FBLL1,1.0	DUX5,1.0	ACRBP,1.0	MAP3K7CL,1.0	IL18RAP,1.0	FGF8,1.0	IGHG2,1.0	SNN,1.0	TPO,1.0	RGS2,1.0	NMRK2,1.0	NPPB,1.0	FAM186B,1.0	KLRC1,1.0	TUBB7P,1.0	USP32P2,1.0	PLA2G2E,1.0	NAT8B,1.0	HSPA6,1.0	HP08942,1.0	AVPR2,1.0	PILRA,1.0	SLC52A1,1.0	NS3BP,1.0	SEPT5,1.0	VCAN,1.0	SARS2,1.0	CRYGC,1.0	ALPP,1.0	RPS6KA2-AS1,1.0	MFAP4,1.0	FAM27E3,1.0	IRF8,1.0	HLA-DRA,1.0	LINC00205,1.0	CYAT1,1.0	FAM27C,1.0	KDM5D,1.0	RTN1,1.0	KHDRBS3,1.0	DDX3Y,1.0	HSPB9,1.0	LOC100133583,1.0	USHBP1,1.0	SMIM1,1.0	LOC100288221,1.0	PP14571,1.0	CSAG3,1.0	LRRC16B,1.0	TARP,1.0	DPP3,1.0	IGKV3D-15,1.0	FCGR3A,1.0	CA2,1.0	FCGR3B,1.0	GPER1,1.0	OTX1,1.0	TAC4,1.0	DNAJB8,1.0	B4GALNT4,1.0	FAM83C,1.0	GALNT9,1.0	PPP1R14A,1.0	SLC13A5,1.0	HIST1H2AJ,1.0	ZNF185,1.0	GZMB,1.0	LMNTD2,1.0	GZMA,1.0	TBC1D9,1.0	HTR3C,1.0	GZMH,1.0	KLF4,1.0	SELENBP1,1.0	JSRP1,1.0	CLDN9,1.0	APOC3,1.0	DDIT4,1.0	RAB17,1.0	KCTD12,1.0	LOC729810,1.0	KLRF1,1.0	LINC00589,1.0	NAV2-IT1,1.0	RTP5,1.0	LOC284837,1.0	HIST1H2BK,1.0	TREH,1.0	CX3CR1,1.0	LRTM2,1.0	KHDC1L,1.0	ARHGDIG,1.0	BARX2,1.0	CXXC5,1.0	TNFSF13B,1.0	NRGN,1.0	ARL5C,1.0	ALDH2,1.0	SCRN1,1.0	PRB3,1.0	CCNT2-AS1,1.0	BEND2,1.0	CASC14,1.0	
progressive myoclonus epilepsy DOID-891 mouse GSE47516 sample 518		TTC39A,1.0	CASP8AP2,1.0	LUM,1.0	WSB1,1.0	ESCO2,1.0	HOMER1,1.0	NBEAL1,1.0	MYO7A,1.0	DEFB11,1.0	ISLR2,1.0	IFT80,1.0	LARP4,1.0	BB211804,1.0	GTPBP4,1.0	ZFYVE16,1.0	MEX3C,1.0	RRAGA,1.0	MEX3B,1.0	SPINT2,1.0	PCDHB3,1.0	RBP1,1.0	VIM,1.0	ACOT1,1.0	ZSCAN29,1.0	PI4K2A,1.0	MTMR4,1.0	SGMS2,1.0	KDELR1,1.0	GM166,1.0	GT(ROSA)26SOR,1.0	PPP1R3B,1.0	SNX33,1.0	CALML4,1.0	CLDN2,1.0	PRKAA1,1.0	AQP1,1.0	ASCL1,1.0	CHEK2,1.0	PLCE1,1.0	1500009C09RIK,1.0	MEST,1.0	2010107G23RIK,1.0	ZFP960,1.0	EXOSC1,1.0	6720407P12RIK,1.0	ST6GAL2,1.0	ABCA4,1.0	SLC6A15,1.0	MANF,1.0	SLC16A12,1.0	BAZ1A,1.0	FLI1,1.0	AA407881,1.0	BTD,1.0	LATS1,1.0	ZZZ3,1.0	PPFIBP2,1.0	BB182297,1.0	CWF19L2,1.0	PRKD1,1.0	FAT4,1.0	FREM1,1.0	VGLL4,1.0	MOXD1,1.0	DANCR,1.0	CAPSL,1.0	PDGFC,1.0	WFDC2,1.0	GM1976,1.0	TRPM3,1.0	CHTF8,1.0	SCPEP1,1.0	NUDCD2,1.0	HIATL1,1.0	FAM19A2,1.0	130004C03,1.0	A2M,1.0	AGFG2,1.0	SPA17,1.0	DUSP6,1.0	BBS1,1.0	2310076G05RIK,1.0	USP9Y,1.0	EMP1,1.0	KLHL4,1.0	NME5,1.0	CDC6,1.0	MLF1,1.0	LRRC23,1.0	H19,1.0	FXYD1,1.0	TOX3,1.0	COL3A1,1.0	KBTBD7,1.0	KRT18,1.0	RHOJ,1.0	MIR17HG,1.0	FUBP3,1.0	C230014O12RIK,1.0	2810408I11RIK,1.0	ZFP110,1.0	CCNG1,1.0	CYB561,1.0	GM20034,1.0	CRLF2,1.0	GM6453,1.0	CLIC6,1.0	GM14288,1.0	RAB5C,1.0	TMED10,1.0	FASTKD1,1.0	HBA-X,1.0	ZCCHC10,1.0	WFIKKN2,1.0	ADRB2,1.0	BMI1,1.0	HSD11B2,1.0	TMEM168,1.0	NEUROD6,1.0	SERPINA1A,1.0	GM12669,1.0	C79242,1.0	SLC18A2,1.0	BBS5,1.0	IL33,1.0	ZFP931,1.0	GSX1,1.0	ZFP935,1.0	FAM46A,1.0	ELMOD2,1.0	TUBB2A-PS2,1.0	PCDHB16,1.0	SULF1,1.0	ANO6,1.0	SPSB4,1.0	APITD1,1.0	CCNE2,1.0	COL4A5,1.0	PCDHB17,1.0	TMEM39B,1.0	L2HGDH,1.0	NEUROG2,1.0	RAD1,1.0	ARF6,1.0	IL22,1.0	CSTB,1.0	SPIN4,1.0	MEI4,1.0	FHOD3,1.0	ZFP119A,1.0	5530601H04RIK,1.0	CXCR4,1.0	1700009P17RIK,1.0	MRC1,1.0	OLFML1,1.0	TMEM47,1.0	SOSTDC1,1.0	ENPP2,1.0	PBDC1,1.0	ZFP141,1.0	SRSF10,1.0	ZFP146,1.0	AHSP,1.0	ZSWIM3,1.0	NPM3-PS1,1.0	EOMES,1.0	SLC16A2,1.0	LOC552873,1.0	PCDH8,1.0	ZBTB11,1.0	D9WSU90E,1.0	SLC31A1,1.0	LIG4,1.0	ALG13,1.0	ENKUR,1.0	B230114P17RIK,1.0	PACRGL,1.0	COL5A2,1.0	UBE2T,1.0	FAP,1.0	CCPG1,1.0	FKBP9,1.0	GM2694,1.0	XIST,1.0	TGFBI,1.0	BRWD3,1.0	PPIL6,1.0	LOC100504952,1.0	UGT1A10,1.0	ZFP326,1.0	PHLDB2,1.0	FAM47E,1.0	HFE,1.0	ATP10D,1.0	ZFP36L1,1.0	HBB-B2,1.0	TRPD52L3,1.0	ATP1A1,1.0	PCDHB22,1.0	CAAP1,1.0	HBB-B1,1.0	PCDHB21,1.0	PCDHB20,1.0	TMEM123,1.0	HMGN5,1.0	LAMP2,1.0	WIF1,1.0	PERP,1.0	CAR14,1.0	SLIT2,1.0	1700012B09RIK,1.0	CAR12,1.0	SPP1,1.0	GAS2L3,1.0	IGFBP2,1.0	POSTN,1.0	A930035D04RIK,1.0	STIL,1.0	MPST,1.0	TVP23B,1.0	5530402H23RIK,1.0	MIRLET7D,1.0	4930506M07RIK,1.0	NAT2,1.0	COL6A1,1.0	METTL20,1.0	MDFIC,1.0	CDH11,1.0	MKRN3,1.0	MATN2,1.0	PDCL,1.0	DYNLRB2,1.0	D4ERTD76E,1.0	DOCK7,1.0	MAX,1.0	KCNE2,1.0	PKDCC,1.0	LRRC58,1.0	ZFP229,1.0	ISG20L2,1.0	HIGD1C,1.0	FAM204A,1.0	FAM216B,1.0	ZFP58,1.0	PPIP5K2,1.0	EIF2S3X,1.0	CHMP1B,1.0	TCEANC,1.0	PLS1,1.0	RBM12B2,1.0	ABCC4,1.0	DXERTD242E,1.0	GM14434,1.0	PRR32,1.0	KCNJ13,1.0	MYOCD,1.0	SHROOM4,1.0	GPX8,1.0	HSPA4,1.0	ETV5,1.0	BICC1,1.0	4930579G24RIK,1.0	SP3,1.0	OGN,1.0	SNORD47,1.0	ZFP65,1.0	FAM84B,1.0	MCM4,1.0	MCM6,1.0	SOS2,1.0	GM5085,1.0	PSMD10,1.0	CRYBG3,1.0	HSPB6,1.0	CELF3,1.0	TNFAIP6,1.0	HTR2C,1.0	HBA-A1,1.0	BC034090,1.0	RNPC3,1.0	NID2,1.0	MTM1,1.0	DPP6,1.0	RAI2,1.0	CYP26B1,1.0	LBP,1.0	DNAJB9,1.0	ECT2,1.0	OTX2,1.0	CEP170,1.0	KDM6A,1.0	MBTPS2,1.0	HN1L,1.0	PLEKHG2,1.0	TAF15,1.0	SYT16,1.0	UNC5D,1.0	FOXJ1,1.0	HAUS6,1.0	2310014F06RIK,1.0	LOC100505062,1.0	FAM167A,1.0	CAT,1.0	MAB21L2,1.0	COL8A1,1.0	LRIF1,1.0	COL8A2,1.0	4833412E19RIK,1.0	DTL,1.0	ACKR3,1.0	HIST1H2BC,1.0	RSPH1,1.0	FOLR1,1.0	2610021A01RIK,1.0	PRPS2,1.0	COLEC12,1.0	NCKAP5,1.0	NXT2,1.0	ALAS2,1.0	SOWAHC,1.0	RPS4L,1.0	1500015O10RIK,1.0	WDR86,1.0	SLC4A2,1.0	FAM208B,1.0	SLC4A5,1.0	RLBP1,1.0	COCH,1.0	TTR,1.0	THBD,1.0	CD59A,1.0	1700094D03RIK,1.0	ZIC2,1.0	1110017D15RIK,1.0	IGF2BP2,1.0	VAT1L,1.0	GM2223,1.0	SLC25A24,1.0	ATP7A,1.0	
Huntington's disease DOID-12858 mouse GSE3583 sample 929		STARD4,1.0	AHNAK2,1.0	CADM1,1.0	SYTL2,1.0	ACSL6,1.0	SOX11,1.0	CCDC80,1.0	OSTM1,1.0	FEZ1,1.0	TRIM16,1.0	MYL9,1.0	SLC35B3,1.0	RAMP3,1.0	LRP2,1.0	TAGLN,1.0	SERPINE1,1.0	FOXG1,1.0	AQP5,1.0	ARXES2,1.0	HS6ST1,1.0	APCDD1,1.0	SSFA2,1.0	2900073C17RIK,1.0	5730471H19RIK,1.0	HERC3,1.0	LSM12,1.0	FLRT2,1.0	PPARGC1A,1.0	GM3373,1.0	ST8SIA2,1.0	FOXF1,1.0	NR2F1,1.0	NUAK1,1.0	AIF1L,1.0	CAR5B,1.0	SLC6A6,1.0	AR,1.0	BTC,1.0	NCEH1,1.0	GJB3,1.0	VAMP7,1.0	KLHDC8A,1.0	TNNT2,1.0	PRKAR1B,1.0	PKIA,1.0	CHST1,1.0	GM6756,1.0	SSPN,1.0	SPRR1A,1.0	CRYAB,1.0	ITM2A,1.0	GPM6B,1.0	BEX1,1.0	PDE1B,1.0	TWIST2,1.0	PDGFB,1.0	PPL,1.0	MGST1,1.0	LYPD6,1.0	ENO3,1.0	SOX21,1.0	TXNDC16,1.0	ISM1,1.0	SOX2,1.0	ALCAM,1.0	TSPAN7,1.0	SOX6,1.0	A730054J21RIK,1.0	LYN,1.0	CENPV,1.0	EDN1,1.0	CDSN,1.0	OTUD6B,1.0	TMEM171,1.0	EMP2,1.0	PAX6,1.0	CP,1.0	VAV3,1.0	MAGOHB,1.0	CLDN12,1.0	PTPRF,1.0	TLR1,1.0	GPRC5B,1.0	KRT19,1.0	TUBB2B,1.0	ARTN,1.0	ID1,1.0	GM2897,1.0	ID3,1.0	ID2,1.0	ID4,1.0	CRELD1,1.0	PDZRN3,1.0	RNF145,1.0	TENM3,1.0	TENM4,1.0	VLDLR,1.0	MS4A4D,1.0	SIGLECG,1.0	FENDRR,1.0	UCHL1,1.0	MAP2,1.0	RHPN2,1.0	TIMP3,1.0	LMCD1,1.0	2900092D14RIK,1.0	CD34,1.0	NQO1,1.0	CAP2,1.0	IL33,1.0	MMD,1.0	ATP6V0E2,1.0	TUBB2A-PS2,1.0	AI506816,1.0	QPCT,1.0	FAM189A2,1.0	SORBS2,1.0	ANO1,1.0	PLCB4,1.0	COL4A1,1.0	KIF26B,1.0	COL4A2,1.0	RNF128,1.0	COL4A5,1.0	F2RL1,1.0	PPARG,1.0	COL4A6,1.0	EPB4.1L4A,1.0	SLC22A23,1.0	GBE1,1.0	NPL,1.0	PTGS1,1.0	HSPA13,1.0	PTGS2,1.0	TMSB4X,1.0	AKAP12,1.0	ADAMTSL3,1.0	CKB,1.0	CARNS1,1.0	ENPP5,1.0	ZFP146,1.0	MFSD2A,1.0	PHLDA1,1.0	SCARA3,1.0	IFI205,1.0	ACYP2,1.0	HIPK2,1.0	OLFM1,1.0	CXCL12,1.0	TMEM136,1.0	LRCH2,1.0	GSTA4,1.0	SPNS2,1.0	OTUD1,1.0	DHCR7,1.0	PKP1,1.0	ABCG2,1.0	TRABD2B,1.0	MCPT8,1.0	PLVAP,1.0	CSF1,1.0	ANKRD37,1.0	RGS16,1.0	TCEAL1,1.0	TNC,1.0	PVR,1.0	AHR,1.0	HSD17B7,1.0	KLHL30,1.0	MANEA,1.0	ZBTB20,1.0	EFNB2,1.0	ARHGAP44,1.0	PDPN,1.0	CCND2,1.0	CDH2,1.0	KIF5C,1.0	HAS2,1.0	GPC1,1.0	NACC2,1.0	BMPER,1.0	PERP,1.0	TBX20,1.0	COTL1,1.0	GPC6,1.0	PAK3,1.0	PDE8B,1.0	IGFBP2,1.0	SLC38A1,1.0	F2R,1.0	LRRC75B,1.0	FAM217B,1.0	KCNAB1,1.0	MR1,1.0	INHBB,1.0	POU3F3,1.0	SLC9A3R1,1.0	NAT2,1.0	GDNF,1.0	LHX2,1.0	LHX1,1.0	HPSE,1.0	TCF7,1.0	CDC42EP3,1.0	TCF4,1.0	CCDC122,1.0	CHODL,1.0	DPT,1.0	RTKN2,1.0	H2-M3,1.0	FAM107B,1.0	WISP1,1.0	PORCN,1.0	TMEM223,1.0	SALL1,1.0	EBP,1.0	PODXL,1.0	GAREM,1.0	PLXNA2,1.0	CDH26,1.0	PMAIP1,1.0	ACAA2,1.0	MFAP3L,1.0	GALNT7,1.0	TIPARP,1.0	VDR,1.0	GGH,1.0	MUM1L1,1.0	ITGA3,1.0	MT3,1.0	RASA1,1.0	BMP4,1.0	MEIS2,1.0	FAM189B,1.0	CES1G,1.0	PDE3B,1.0	LANCL3,1.0	FAM84B,1.0	2200002D01RIK,1.0	ITGA7,1.0	ABCC1,1.0	SHOX2,1.0	IDI1,1.0	KHDRBS3,1.0	AGPAT9,1.0	HSPB6,1.0	CCDC25,1.0	TNFAIP6,1.0	MEGF10,1.0	CHD7,1.0	PDLIM2,1.0	PLTP,1.0	OTX1,1.0	CCDC181,1.0	LONRF3,1.0	WNT4,1.0	PRKG2,1.0	CXADR,1.0	UNC5B,1.0	MAGI3,1.0	PANTR1,1.0	SOD3,1.0	EHBP1,1.0	TSPAN15,1.0	FAM167A,1.0	GREM1,1.0	AIM1,1.0	CLDN9,1.0	SYT11,1.0	CD109,1.0	LHX1OS,1.0	MNDA,1.0	ACKR4,1.0	RSPH1,1.0	FLT1,1.0	SMARCD3,1.0	FLT4,1.0	FHL1,1.0	DYSF,1.0	SIX1,1.0	TCHH,1.0	THBS1,1.0	PPM1E,1.0	HDAC9,1.0	TSPAN12,1.0	CLCN3,1.0	FOXRED2,1.0	RPS6KA6,1.0	SCRN1,1.0	SCN5A,1.0	PCDH7,1.0	ZFP422,1.0	2210011C24RIK,1.0	
myelodysplastic syndrome DOID-0050908 human GSE19429 sample 749		RPL22,1.0	RPL21,1.0	RPL24,1.0	EBF1,1.0	DEK,1.0	SEPP1,1.0	DDX39A,1.0	HIST1H4C,1.0	LOC100508591,1.0	CD9,1.0	RPL26,1.0	LOC728825,1.0	RPL28,1.0	CALM2,1.0	RPL29,1.0	LEF1,1.0	CYFIP2,1.0	RPLP0P6,1.0	MYCBP2,1.0	ATP5A1,1.0	GLRX,1.0	LOC284454,1.0	BACH2,1.0	CRHBP,1.0	DPYSL2,1.0	VPREB3,1.0	MYB,1.0	RACGAP1,1.0	VPREB1,1.0	RPL15,1.0	RPL14,1.0	RPL17,1.0	CHST15,1.0	E2F8,1.0	RPL41,1.0	EDEM1,1.0	ARRDC3,1.0	KLF10,1.0	MIF,1.0	PRG2,1.0	TMA7,1.0	FTH1P5,1.0	RPS26,1.0	MYL12A,1.0	RPS14P3,1.0	STAG2,1.0	MYO5C,1.0	LGMN,1.0	PSME1,1.0	RPS23,1.0	EZH2,1.0	RPS25,1.0	RPL5,1.0	CDC42SE2,1.0	RPL6,1.0	PHB2,1.0	TCERG1,1.0	ANP32B,1.0	MAGED1,1.0	SCHIP1,1.0	ARL6IP1,1.0	C14ORF166,1.0	LDLRAD4,1.0	SMC4,1.0	RPL9,1.0	HIF1A,1.0	ELK3,1.0	MYLK,1.0	RPL8,1.0	RPS16,1.0	RPS15,1.0	CD79B,1.0	RPS17,1.0	STMN1,1.0	PRDX1,1.0	DHX15,1.0	FTH1,1.0	HMOX1,1.0	RCC2,1.0	COX3,1.0	RPS12,1.0	IER3,1.0	RPS14,1.0	ZNF367,1.0	SEC31B,1.0	CENPU,1.0	TUBB,1.0	TSC22D3,1.0	PAX5,1.0	HBA1,1.0	TRMT5,1.0	DNTT,1.0	ZWINT,1.0	JOSD1,1.0	NSA2,1.0	PTMA,1.0	ID2,1.0	LOC100507625,1.0	CRELD2,1.0	CD24,1.0	TOP2B,1.0	LINC01013,1.0	BTG1,1.0	KIF11,1.0	TOP2A,1.0	IGLL3P,1.0	KIF15,1.0	AREG,1.0	RAD51AP1,1.0	HINT1,1.0	SPTA1,1.0	LDHB,1.0	LDHA,1.0	SOCS2,1.0	CTSL,1.0	SSR2,1.0	PAG1,1.0	DLGAP5,1.0	CCT4,1.0	P2RY14,1.0	CD53,1.0	CCT2,1.0	MEF2C,1.0	MME,1.0	MPP1,1.0	LAPTM5,1.0	RNASE2,1.0	TUBB4B,1.0	PSMA6,1.0	PSMA4,1.0	HNRNPA2B1,1.0	HNRNPH1,1.0	IGLL1,1.0	CMPK2,1.0	MAPRE1,1.0	FKBP11,1.0	FEN1,1.0	WDR45B,1.0	RPLP0,1.0	GDI2,1.0	KIAA1033,1.0	NUCKS1,1.0	RCSD1,1.0	TMEM263,1.0	TMSB4X,1.0	TUBA1C,1.0	AKAP12,1.0	TUBA1B,1.0	CXCR4,1.0	NUSAP1,1.0	PAIP2,1.0	CD164,1.0	PPIL3,1.0	UBE2C,1.0	RPS8,1.0	CCDC109B,1.0	KLHDC2,1.0	PCDH9,1.0	DEFA3,1.0	DEFA4,1.0	POU2AF1,1.0	VRK1,1.0	ATP1B3,1.0	VCAM1,1.0	SNRPA,1.0	EEF1A1,1.0	MELK,1.0	CXCL12,1.0	PPIA,1.0	SYPL1,1.0	BUB1B,1.0	XIST,1.0	TGFBI,1.0	SRSF3,1.0	CLC,1.0	SRSF6,1.0	PPIB,1.0	SNRPB,1.0	MAD2L1,1.0	PCNA,1.0	ODC1,1.0	CD81,1.0	SRSF2,1.0	UBE2D2,1.0	PARK7,1.0	MPO,1.0	TYMS,1.0	FBL,1.0	FOXO1,1.0	TMEM243,1.0	PPP1CC,1.0	TMEM123,1.0	TCTEX1D2,1.0	PTTG1,1.0	USP1,1.0	RPS2,1.0	HMGN2,1.0	KPNA2,1.0	SLC38A2,1.0	STIL,1.0	SMAD1,1.0	HPS4,1.0	TBCA,1.0	PDIA6,1.0	NR4A3,1.0	MAFF,1.0	ISG20,1.0	NR4A2,1.0	NACA,1.0	MDM4,1.0	LOC100507328,1.0	TCF4,1.0	FTL,1.0	DDX5,1.0	FAM13B,1.0	SRP14,1.0	EEF1B2,1.0	RGS1,1.0	RGS2,1.0	UBB,1.0	BTBD3,1.0	KIAA0226L,1.0	EIF3CL,1.0	TMSB10,1.0	RAG1,1.0	CMTM8,1.0	TIPARP,1.0	HSPA5,1.0	CBX3,1.0	CMTM7,1.0	HNRNPA1P10,1.0	NAP1L3,1.0	RPS3A,1.0	NDUFS6,1.0	EEF1G,1.0	IRF8,1.0	HLA-DRA,1.0	MCM7,1.0	MS4A3,1.0	MIR1244-3,1.0	SMIM3,1.0	NDUFB8,1.0	DDX47,1.0	CKS1B,1.0	HMMR,1.0	HMGB1,1.0	NREP,1.0	HMGB2,1.0	C4ORF32,1.0	SEP15,1.0	CA1,1.0	NRIP1,1.0	YWHAQ,1.0	C10ORF10,1.0	PDE4B,1.0	BLNK,1.0	LBR,1.0	NAE1,1.0	EIF4H,1.0	RRM2,1.0	H2AFZ,1.0	RRM1,1.0	NDUFA4,1.0	H2AFV,1.0	TP53INP1,1.0	DCK,1.0	PRC1,1.0	EIF3L,1.0	ALDH1A1,1.0	INAFM2,1.0	DDIT4,1.0	LTB,1.0	EIF3F,1.0	SSBP2,1.0	PTMAP5,1.0	LTF,1.0	RBMX,1.0	NACAP1,1.0	SLC25A6,1.0	PIK3AP1,1.0	SLC25A5,1.0	GAPDH,1.0	EEF1A1P9,1.0	CDCA7L,1.0	LINC00341,1.0	UHRF1,1.0	YBX1,1.0	LOC100510649,1.0	YBX3,1.0	KIAA0101,1.0	TSPAN13,1.0	NR3C1,1.0	SEPT9,1.0	RPS4X,1.0	ARHGDIB,1.0	BUB3,1.0	HNRNPA3,1.0	RPL7A,1.0	EIF2A,1.0	HNRNPA1,1.0	
Type 2 diabetes mellitus C0011860 mouse GSE2899 sample 299		ZFP954,1.0	GAMT,1.0	CHGA,1.0	IL1R1,1.0	RPL21,1.0	AP1S1,1.0	SERPIND1,1.0	CELA1,1.0	GRIN2C,1.0	SYTL4,1.0	NECAP2,1.0	TEF,1.0	RPL22L1,1.0	CALM2,1.0	PRSS2,1.0	RPL10,1.0	ASCL2,1.0	TMEM70,1.0	LY6C1,1.0	STOM,1.0	RPL19,1.0	RPL18,1.0	TRY5,1.0	SMCP,1.0	LOC100503923,1.0	CELA2A,1.0	JUND,1.0	RPL41,1.0	PRPF38A,1.0	SLC6A18,1.0	AMY2A4,1.0	CEL,1.0	AMY2A5,1.0	RPS27RT,1.0	RPS28,1.0	CLPS,1.0	RNF208,1.0	RPS23,1.0	SPRR1B,1.0	AMY1,1.0	GRB7,1.0	IGKV4-55,1.0	RPS24,1.0	RPL5,1.0	GLTP,1.0	RPL6,1.0	INS2,1.0	GABARAP,1.0	RPL3,1.0	GM10221,1.0	SCOC,1.0	RPL34,1.0	NUMA1,1.0	AAAS,1.0	CYB5R3,1.0	ANPEP,1.0	GALR3,1.0	STMN2,1.0	PPY,1.0	CD14,1.0	PRKACB,1.0	PROM1,1.0	BANP,1.0	RPS13,1.0	BRAP,1.0	RPS16-PS2,1.0	FOXD2,1.0	GABBR1,1.0	ANXA4,1.0	MCRS1,1.0	H3F3A,1.0	ANXA5,1.0	GNL1,1.0	CEACAM1,1.0	MMP14,1.0	ENAM,1.0	KLHL7,1.0	GM7426,1.0	RNF141,1.0	IGSF8,1.0	PCSK2,1.0	ARF5,1.0	PCSK1,1.0	COX7C,1.0	COX7B,1.0	GM6570,1.0	MESP1,1.0	SDC3,1.0	SLC7A2,1.0	NEUROD2,1.0	CCR8,1.0	2210010C04RIK,1.0	DYNC1I1,1.0	NPM1,1.0	CDKN2C,1.0	SF3A2,1.0	ATP6V0E2,1.0	SPRYD4,1.0	ELOVL5,1.0	AI506816,1.0	LAPTM5,1.0	RNASE4,1.0	VAX2,1.0	FKBP1B,1.0	ABCB10,1.0	ADAM15,1.0	SMOC1,1.0	LLGL1,1.0	PTPRCAP,1.0	CLEC4A2,1.0	HTT,1.0	PRSS29,1.0	GM10260,1.0	CST3,1.0	TMSB4X,1.0	POFUT2,1.0	MYOZ1,1.0	SLC39A1,1.0	CPSF7,1.0	YIPF3,1.0	IST1,1.0	RPS6,1.0	RPS7,1.0	GCG,1.0	GPR50,1.0	PNRC2,1.0	NRBP1,1.0	MAGEA7-PS,1.0	EEF1A1,1.0	PPIA,1.0	IAPP,1.0	PKP4,1.0	SCG5,1.0	SCG2,1.0	LY6G,1.0	SAA4,1.0	CIB2,1.0	MCPT1,1.0	ARHGAP39,1.0	DEFB1,1.0	SLC9A1,1.0	HSP90B1,1.0	STRN4,1.0	TMEM129,1.0	GM4983,1.0	RPS2,1.0	RPS3,1.0	OLFR71,1.0	STX2,1.0	KRTAP3-1,1.0	HIST1H2AC,1.0	KRT6B,1.0	CD93,1.0	CYBB,1.0	TRAF2,1.0	MED27,1.0	SMAD6,1.0	LOC674800,1.0	H1F0,1.0	MOB2,1.0	TLX2,1.0	GNAS,1.0	FSCN1,1.0	FCER2A,1.0	CHMP5,1.0	SELT,1.0	DDX6,1.0	ATP6V1D,1.0	ERO1LB,1.0	C5AR1,1.0	SLC2A2,1.0	AGER,1.0	CPLX2,1.0	HSPBP1,1.0	HIGD1A,1.0	RGS3,1.0	RGS2,1.0	UBB,1.0	BAG2,1.0	AP5S1,1.0	LRRFIP2,1.0	HADH,1.0	ABCC5,1.0	COA3,1.0	TXNRD3,1.0	MT3,1.0	G6PC2,1.0	POLA2,1.0	ELF4,1.0	DNAJC8,1.0	IRF5,1.0	RPL37A,1.0	CPE,1.0	MCM4,1.0	LOC100044627,1.0	NNMT,1.0	CPQ,1.0	SH2D2A,1.0	NREP,1.0	OXT,1.0	GM15772,1.0	PSME2B,1.0	DNAJB5,1.0	PPP6R3,1.0	P2RY2,1.0	KRTAP5-1,1.0	WNT1,1.0	HIST1H1C,1.0	ASCC1,1.0	RNF26,1.0	HIST1H2AL,1.0	GIP,1.0	USF2,1.0	FH1,1.0	CDC42,1.0	GABRG2,1.0	ATOX1,1.0	ZAP70,1.0	EIF3M,1.0	IGDCC3,1.0	RPS3A1,1.0	CTRB1,1.0	RPSA-PS10,1.0	HIST1H2BC,1.0	PFDN5,1.0	TRY10,1.0	TPT1,1.0	SNAP47,1.0	EIF4A2,1.0	2310014L17RIK,1.0	CANT1,1.0	LTK,1.0	PPP2R2B,1.0	RPL10A,1.0	KRT86,1.0	POLD4,1.0	POLR2A,1.0	SUMO1,1.0	RESP18,1.0	WDR92,1.0	SLC25A20,1.0	MAPK7,1.0	NOMO1,1.0	EIF2A,1.0	MBL2,1.0	
hepatocellular carcinoma DOID-684 human GSE57957 sample 660		ITPK1-AS1,1.0	GAMT,1.0	ECH1,1.0	ACSL1,1.0	TM4SF1,1.0	ASS1,1.0	CDAN1,1.0	SCD,1.0	CYP2C9,1.0	MT1A,1.0	CYP2C8,1.0	XPNPEP3,1.0	PPP1R3C,1.0	RBP4,1.0	CYP1A2,1.0	MT1G,1.0	HNRNPD,1.0	MT1E,1.0	CCNI,1.0	VIPR1,1.0	ADH1C,1.0	SERPINE1,1.0	ADH1B,1.0	ADH1A,1.0	GHITM,1.0	LRP3,1.0	ITIH2,1.0	GABPB2,1.0	SULT2A1,1.0	WDR72,1.0	LOC100128288,1.0	CYP2D6,1.0	AKT1,1.0	AP2S1,1.0	HABP2,1.0	EGR1,1.0	JUND,1.0	GADD45B,1.0	SERPINF2,1.0	MIF,1.0	GADD45G,1.0	SLC16A12,1.0	C8ORF4,1.0	FERMT2,1.0	VNN1,1.0	HAMP,1.0	ATF5,1.0	GLDC,1.0	ANP32B,1.0	SLC22A1,1.0	MT1X,1.0	PTTG1IP,1.0	ENO1,1.0	LRRC37BP1,1.0	LIPC,1.0	ENO3,1.0	GBA3,1.0	ADH4,1.0	PRDX4,1.0	PRDX3,1.0	MT2A,1.0	C5,1.0	C6,1.0	RPS19,1.0	PDK4,1.0	HIATL2,1.0	A2M,1.0	APOF,1.0	CD14,1.0	DECR1,1.0	CTSB,1.0	ZNF486,1.0	JUN,1.0	TPI1,1.0	SLC10A1,1.0	DUSP1,1.0	MST1,1.0	HBA1,1.0	LILRB3,1.0	IL18,1.0	HBA2,1.0	A1CF,1.0	H19,1.0	MRPS6,1.0	BMS1P5,1.0	GLUD1,1.0	TF,1.0	ALDH6A1,1.0	BHMT,1.0	BHLHE40,1.0	DMC1,1.0	ID2,1.0	RDH5,1.0	PABPC4,1.0	ALDOC,1.0	ALDOB,1.0	KLKB1,1.0	AVPI1,1.0	CSRNP1,1.0	SERPINA3,1.0	SERPINA1,1.0	HBB,1.0	SERPINA11,1.0	ACAT1,1.0	ADM,1.0	MRPL37,1.0	ECHS1,1.0	C8B,1.0	SERPINA5,1.0	C8G,1.0	GJC1,1.0	LDHA,1.0	SOCS2,1.0	PHGDH,1.0	CCR6,1.0	PCK1,1.0	VKORC1,1.0	MGMT,1.0	AHSG,1.0	FAM46A,1.0	FOS,1.0	BGN,1.0	FMO3,1.0	RNASE4,1.0	FMO5,1.0	F9,1.0	FOSB,1.0	TCEA3,1.0	ANGPTL3,1.0	PLIN2,1.0	CYP2E1,1.0	DNASE1L3,1.0	APCS,1.0	ERRFI1,1.0	ORM2,1.0	CSTB,1.0	CDKN1A,1.0	AKR1B1,1.0	AFM,1.0	AOC4P,1.0	ASGR1,1.0	AFP,1.0	ADIRF,1.0	PEPD,1.0	FAM115A,1.0	ASGR2,1.0	ADAMTSL2,1.0	TMSB4X,1.0	NPW,1.0	SERTAD1,1.0	DMBT1,1.0	GC,1.0	PGLYRP2,1.0	G6PC,1.0	BCHE,1.0	PHLDA1,1.0	PHYH,1.0	GDF15,1.0	RARRES2,1.0	GPT2,1.0	INIP,1.0	MSH3,1.0	PSAT1,1.0	GSTA2,1.0	LY6E,1.0	CLEC4G,1.0	ZNF430,1.0	AKR1D1,1.0	IGFALS,1.0	SAA4,1.0	CD81,1.0	PDCD7,1.0	PPP1R15A,1.0	NDRG2,1.0	NDRG1,1.0	GGA1,1.0	RXRA,1.0	ZFP36,1.0	ZNF876P,1.0	HSD17B2,1.0	SPP2,1.0	ZNF549,1.0	PMPCA,1.0	LDLR,1.0	SLC25A47,1.0	ZGPAT,1.0	SLC38A2,1.0	GOT2,1.0	MAP2K1,1.0	IGFBP4,1.0	IDH2,1.0	IGFBP3,1.0	SHBG,1.0	FCN3,1.0	ACTG1,1.0	SAT2,1.0	ETS2,1.0	DAPP1,1.0	VTN,1.0	AKR7A3,1.0	ZMAT3,1.0	MPC1,1.0	RGS2,1.0	COBLL1,1.0	GOLGA6L6,1.0	SNORD13,1.0	ACAA2,1.0	HADH,1.0	ACAA1,1.0	CYP4A11,1.0	APOA2,1.0	APOA5,1.0	TUBA3FP,1.0	PRODH2,1.0	C19ORF80,1.0	EPN1,1.0	NFKBIA,1.0	NPC2,1.0	ALPP,1.0	CPS1,1.0	RN7SK,1.0	ECHDC2,1.0	ALPL,1.0	FBP1,1.0	NNMT,1.0	NDUFB8,1.0	TAT,1.0	LECT2,1.0	ETFDH,1.0	CXCL2,1.0	DUSP19,1.0	CYP3A4,1.0	CYP3A5,1.0	CYP3A7,1.0	CYR61,1.0	RRP7B,1.0	ORC6,1.0	GHR,1.0	MUSTN1,1.0	CA2,1.0	SLCO1B3,1.0	COX4I1,1.0	RDH16,1.0	SLC37A4,1.0	HGFAC,1.0	LOC729603,1.0	UGT2B11,1.0	RAMP2-AS1,1.0	UGT2B10,1.0	KCNH6,1.0	H2AFZ,1.0	GLRX5,1.0	DCXR,1.0	ERAP2,1.0	APOC4,1.0	DCN,1.0	PLA2G16,1.0	KLF6,1.0	MAT1A,1.0	APOC3,1.0	DDIT4,1.0	ZNF738,1.0	APOC2,1.0	ANG,1.0	ALDH9A1,1.0	TRIB3,1.0	GAPDH,1.0	SMIM24,1.0	AGXT,1.0	TRIB1,1.0	CEBPA,1.0	CRP,1.0	ACADVL,1.0	CEBPD,1.0	C1S,1.0	THBS1,1.0	PLG,1.0	RND3,1.0	RN7SL1,1.0	FTCD,1.0	DDT,1.0	CLEC1B,1.0	ALDH2,1.0	BNIP3,1.0	MBL2,1.0	PGM1,1.0	
Wolfram syndrome UMLS CUI-C0043207 mouse GSE15293 sample 695		IGKV6-23,1.0	LUM,1.0	ACTN2,1.0	WDR83OS,1.0	CACNA2D1,1.0	SLC12A2,1.0	ISL1,1.0	BB211804,1.0	AA408396,1.0	FRAS1,1.0	TMEM79,1.0	9130230N09RIK,1.0	PPP1R3E,1.0	LOC624295,1.0	GUF1,1.0	OLFR154,1.0	MYL9,1.0	2610027H17RIK,1.0	IDO1,1.0	TRIM13,1.0	TMEM87A,1.0	CHIC1,1.0	TMEM63A,1.0	GM11772,1.0	TAGLN,1.0	CALML4,1.0	2310035P21RIK,1.0	IPW,1.0	MTMR7,1.0	C77949,1.0	STRIP2,1.0	GPR155,1.0	BC001981,1.0	LSM12,1.0	DDX26B,1.0	GNG7,1.0	ABI3BP,1.0	CHST15,1.0	GM3373,1.0	NXF7,1.0	D15WSU126E,1.0	SAMD5,1.0	GM8267,1.0	EGR1,1.0	EGR2,1.0	H2-EB1,1.0	PLA2G4E,1.0	PRG4,1.0	IGF2,1.0	ASTX,1.0	B230303O12RIK,1.0	6330415B21RIK,1.0	FA2H,1.0	SULT2B1,1.0	PPP1R1B,1.0	CYP2S1,1.0	SERPING1,1.0	9430027B09RIK,1.0	A730056A06RIK,1.0	AU019752,1.0	TSKS,1.0	C030004M13RIK,1.0	IGKV4-72,1.0	9030612E09RIK,1.0	PDE1B,1.0	3110052M02RIK,1.0	POP4,1.0	SLC35D3,1.0	GM19710,1.0	GM14022,1.0	IFI30,1.0	SOX5OS1,1.0	CFAP69,1.0	E030016H06RIK,1.0	AU018552,1.0	OASL2,1.0	CEP78,1.0	DECR2,1.0	ZER1,1.0	GM10471,1.0	FGFBP1,1.0	ANXA3,1.0	2310076G05RIK,1.0	TSC22D1,1.0	PSG28,1.0	2900027M19RIK,1.0	2210418O10RIK,1.0	MSS51,1.0	MLF1,1.0	1200015M12RIK,1.0	D9ERTD292E,1.0	CLDN11,1.0	INF2,1.0	6330418B08RIK,1.0	TH,1.0	LOC553093,1.0	KLHL7,1.0	PTPRB,1.0	GM2897,1.0	2610018G03RIK,1.0	RHOJ,1.0	AGO2,1.0	RARB,1.0	A230061C15RIK,1.0	GAS5,1.0	RGS7BP,1.0	9430013L17RIK,1.0	E330037M01RIK,1.0	VMN2R29,1.0	GM20033,1.0	DDR2,1.0	GM10482,1.0	FOXC2,1.0	FASTKD1,1.0	OPRD1,1.0	MRPS12,1.0	KLK6,1.0	FPR2,1.0	SERPINA9,1.0	SHB,1.0	2310050P20RIK,1.0	PENK,1.0	ARV1,1.0	NEU2,1.0	GM7536,1.0	MYOC,1.0	CCR6,1.0	LOC102635290,1.0	SLC18A3,1.0	CAP1,1.0	ARG2,1.0	9630010G10RIK,1.0	ZFP939,1.0	SCAF1,1.0	GFRA1,1.0	GPR6,1.0	F5,1.0	ANO3,1.0	ABCB10,1.0	A730073F16RIK,1.0	KCNQ5,1.0	2900072G11RIK,1.0	LOC100040645,1.0	GM6556,1.0	A930041H05RIK,1.0	A230103L15RIK,1.0	ROBO4,1.0	D1ERTD564E,1.0	RYR1,1.0	D11ERTD80E,1.0	COL11A2,1.0	C130090I23RIK,1.0	GDPD3,1.0	CRIP1,1.0	SH3RF2,1.0	ROBO2,1.0	SERTAD4,1.0	GM3837,1.0	BB086117,1.0	COL11A1,1.0	BB045044,1.0	ZSWIM8,1.0	ZSWIM6,1.0	2900012M01RIK,1.0	LOC552873,1.0	IFI205,1.0	RPS9,1.0	9530059O14RIK,1.0	MOG,1.0	A830010M20RIK,1.0	SHISA4,1.0	LRP1B,1.0	FOXP1,1.0	5330423I11RIK,1.0	GPRIN3,1.0	TMX4,1.0	UEVLD,1.0	ACAP2,1.0	PCP4,1.0	DMTF1,1.0	DAP3,1.0	SLC27A2,1.0	PHLDB2,1.0	9430082L08RIK,1.0	B230104F01RIK,1.0	NEXN,1.0	PRUNE2,1.0	HBB-B2,1.0	CASC4,1.0	5830415B17RIK,1.0	JAKMIP1,1.0	HBB-B1,1.0	A130004G11RIK,1.0	NPAS4,1.0	CDH7,1.0	REM2,1.0	TMEM125,1.0	RASD2,1.0	ASB11,1.0	D19ERTD409E,1.0	SPP1,1.0	RXRG,1.0	MIR138-2,1.0	ATOH1,1.0	ZFP217,1.0	SEMA6D,1.0	ZFP458,1.0	CD96,1.0	POU3F1,1.0	KCND2,1.0	WFS1,1.0	OSBPL3,1.0	KCNAB1,1.0	HIST2H2BB,1.0	AA408213,1.0	FBXO32,1.0	PDIA5,1.0	9930031P18RIK,1.0	DCTD,1.0	6430500C12RIK,1.0	MAG,1.0	STK25,1.0	MAL,1.0	LHX8,1.0	MALAT1,1.0	GM9989,1.0	GM7325,1.0	FBXW24,1.0	PMCH,1.0	DDX4,1.0	6330436F06RIK,1.0	GPR88,1.0	MAGEB16,1.0	D5ERTD255E,1.0	RASGRP2,1.0	9530086O07RIK,1.0	D10ERTD761E,1.0	RASGRP1,1.0	RGS4,1.0	B3GALT1,1.0	RGS9,1.0	EFHD1,1.0	A030001D20RIK,1.0	SLC38A5,1.0	LINGO3,1.0	ZFHX2,1.0	AU022229,1.0	EGFEM1,1.0	GM15527,1.0	GPX6,1.0	APOA2,1.0	GKN3,1.0	D330040H18RIK,1.0	SSTR1,1.0	DNM3,1.0	RBKS,1.0	RPGRIP1,1.0	SYNDIG1L,1.0	OGN,1.0	SNORD47,1.0	ADORA2A,1.0	ERBB2IP,1.0	RBMS1,1.0	ECHDC3,1.0	IL9R,1.0	MCM6,1.0	SCN4B,1.0	C030011L09RIK,1.0	ARPP21,1.0	KCNK2,1.0	FAM60A,1.0	GTF3C3,1.0	DRD1A,1.0	MCTP1,1.0	AGPAT9,1.0	HPCA,1.0	ZC3H4,1.0	TRF,1.0	LYZ2,1.0	ONECUT2,1.0	1500004A13RIK,1.0	6030451C04RIK,1.0	MLLT3,1.0	HBA-A2,1.0	6330411E07RIK,1.0	MTM1,1.0	DBP,1.0	PDLIM2,1.0	ADAMTS15,1.0	ALAD,1.0	AOX3,1.0	MIR1931,1.0	DRD2,1.0	PHACTR1,1.0	TAC1,1.0	B430203I24RIK,1.0	LGI2,1.0	PPP1R14A,1.0	5830407P18RIK,1.0	D930050J11,1.0	TBX1,1.0	SLC13A4,1.0	PPP1R14C,1.0	RCVRN,1.0	HIST1H2AO,1.0	VWF,1.0	OPRK1,1.0	GM19586,1.0	ZBTB32,1.0	2310066F23RIK,1.0	SOD3,1.0	ATP2B1,1.0	YWHAZ,1.0	SGPP2,1.0	A230055J12RIK,1.0	LOC100505062,1.0	PDE10A,1.0	TBC1D4,1.0	C230011H18RIK,1.0	NOS1AP,1.0	GM5868,1.0	ALDH1A1,1.0	6720475J19RIK,1.0	ANG,1.0	GNB1L,1.0	KDELR3,1.0	RECK,1.0	ASPA,1.0	RMST,1.0	AU019157,1.0	GM19913,1.0	RERG,1.0	SLC47A1,1.0	ALAS2,1.0	9330118A15RIK,1.0	SEMA3E,1.0	1500015O10RIK,1.0	GM19597,1.0	DMKN,1.0	ATRAID,1.0	CIART,1.0	D5BUC30E,1.0	4933429H19RIK,1.0	ADAMTS4,1.0	2610044O15RIK8,1.0	GM3435,1.0	ZFP420,1.0	2900022M07RIK,1.0	TNNI1,1.0	LINCPINT,1.0	
cerebral palsy DOID-1969 human GSE11686 sample 912		ECH1,1.0	ACSL1,1.0	ACTN2,1.0	ASS1,1.0	MYL2,1.0	MYL3,1.0	UQCRC2,1.0	GPD1L,1.0	UQCRC1,1.0	MT1H,1.0	SPARCL1,1.0	PREB,1.0	SUCLG1,1.0	MT1E,1.0	MT1F,1.0	EPAS1,1.0	IFITM3,1.0	RETSAT,1.0	SMPX,1.0	UQCR10,1.0	ATP5A1,1.0	GHITM,1.0	UQCR11,1.0	TMEM70,1.0	AQP1,1.0	BSG,1.0	GNG5,1.0	B2M,1.0	S100A10,1.0	MT1HL1,1.0	COX8A,1.0	HLA-DRB5,1.0	TNNC1,1.0	HLA-C,1.0	IGF2,1.0	GBAS,1.0	EIF1,1.0	RPS27,1.0	TNNT1,1.0	PPP1R1A,1.0	CRYAB,1.0	OGDH,1.0	HLA-DRB1,1.0	GABARAP,1.0	PHB2,1.0	RPL32,1.0	ECI2,1.0	MT1X,1.0	PTTG1IP,1.0	ATP5C1,1.0	MRPL12,1.0	RPL8,1.0	RPS15,1.0	MT2A,1.0	FTH1,1.0	PDK4,1.0	GLUL,1.0	A2M,1.0	CYB5R1,1.0	PDK2,1.0	SEC31B,1.0	TSC22D3,1.0	SIRT2,1.0	RHOB,1.0	CS,1.0	ALDH6A1,1.0	MGLL,1.0	PTPRO,1.0	ACAT1,1.0	ADM,1.0	ECHS1,1.0	LDHB,1.0	CSRP3,1.0	DGCR6L,1.0	CD36,1.0	LMCD1,1.0	IL32,1.0	MDH2,1.0	GSTO1,1.0	COX6B1,1.0	FABP3,1.0	HADHB,1.0	FABP4,1.0	COL4A1,1.0	FABP5,1.0	LOC100505584,1.0	COL4A2,1.0	HADHA,1.0	C9ORF3,1.0	TCAP,1.0	COX5A,1.0	NDUFA13,1.0	NDUFA10,1.0	PYGM,1.0	COX5B,1.0	CHKB-CPT1B,1.0	FAM127A,1.0	TUBA1B,1.0	CKB,1.0	MLYCD,1.0	MDH1,1.0	MYOZ2,1.0	CD74,1.0	C21ORF33,1.0	CKM,1.0	TPM3,1.0	ZBTB16,1.0	SDHAP1,1.0	HUWE1,1.0	SDHA,1.0	PMP22,1.0	PPIF,1.0	NDUFB11,1.0	DLST,1.0	COX6A2,1.0	NRAP,1.0	UCP3,1.0	EMC3,1.0	MFN2,1.0	CFL1,1.0	RPS5,1.0	NDUFV2,1.0	NDUFV1,1.0	SH2B2,1.0	GOT2,1.0	CD93,1.0	GOT1,1.0	IDH2,1.0	OXA1L,1.0	CASQ2,1.0	PFKFB3,1.0	LPL,1.0	COX7A1,1.0	COX7A2,1.0	MYL6B,1.0	UQCRH,1.0	RGS5,1.0	NME1-NME2,1.0	UBC,1.0	MPC1,1.0	UBB,1.0	CHMP1B,1.0	GYG1,1.0	TMSB10,1.0	CYC1,1.0	ACAA2,1.0	GPX3,1.0	HMGCS2,1.0	HSPA8,1.0	CAV1,1.0	RAD23A,1.0	COQ9,1.0	ATP5F1,1.0	HAX1,1.0	ACTA1,1.0	NDUFS8,1.0	NDUFS4,1.0	HLA-DRA,1.0	ECHDC3,1.0	NDUFS3,1.0	NDUFS2,1.0	CYCS,1.0	ITGB1BP2,1.0	ACO2,1.0	NDUFS1,1.0	MYH6,1.0	MYH7,1.0	SLC25A4,1.0	NNMT,1.0	SLC25A3,1.0	HSPB6,1.0	NDUFB5,1.0	ATP5L,1.0	ETFDH,1.0	ATP5J,1.0	DBI,1.0	ATP5O,1.0	PDLIM1,1.0	ATP5B,1.0	ATP5H,1.0	MB,1.0	MKNK2,1.0	RPL36A,1.0	UQCRFS1,1.0	COX4I1,1.0	NDUFA9,1.0	TIMM8B,1.0	NDUFA8,1.0	SPAG7,1.0	NDUFA4,1.0	DCXR,1.0	IMMT,1.0	TST,1.0	EIF3K,1.0	TXNIP,1.0	VDAC3,1.0	SLC25A11,1.0	VDAC2,1.0	VDAC1,1.0	UBA52,1.0	GAPDH,1.0	AURKAIP1,1.0	ACADVL,1.0	CEBPD,1.0	FHL1,1.0	USP13,1.0	ETFA,1.0	ATP2A2,1.0	ETFB,1.0	ATP5G3,1.0	ATRAID,1.0	ATP5G1,1.0	CKMT2,1.0	ALDH2,1.0	SLC25A20,1.0	POLR2J,1.0	CHCHD2,1.0	CRYM,1.0	TNNI1,1.0	
psoriasis DOID-8893 mouse GSE27628 sample 822		IGKV6-23,1.0	COL24A1,1.0	DCLK3,1.0	CACNA2D3,1.0	IL1F10,1.0	DEPDC1A,1.0	A030014E15RIK,1.0	KRTAP4-13,1.0	RBP1,1.0	SLPI,1.0	RBP2,1.0	LEF1,1.0	WFDC12,1.0	SCT,1.0	CRABP1,1.0	5430421N21RIK,1.0	AA763521,1.0	ALOX8,1.0	KRTAP7-1,1.0	LY6G6D,1.0	PTGDS,1.0	KRTAP16-1,1.0	SLC34A2,1.0	C030009J22RIK,1.0	PLA2G4D,1.0	KRTAP9-1,1.0	KRTAP16-6,1.0	CTPS,1.0	STFA3,1.0	MC1R,1.0	GM7969,1.0	GJB6,1.0	PADI3,1.0	GM6756,1.0	TAGLN3,1.0	SPRR1B,1.0	PADI1,1.0	SPON1,1.0	SLC45A2,1.0	AU015723,1.0	ENO1,1.0	BRIP1,1.0	TRPM1,1.0	A030003K21RIK,1.0	LRAT,1.0	GM11559,1.0	GSDMC4,1.0	PRL2C3,1.0	9130409I23RIK,1.0	KRTAP31-1,1.0	GSDMC,1.0	2310076G05RIK,1.0	GM11567,1.0	A030005K14RIK,1.0	TYR,1.0	CNFN,1.0	LCE3F,1.0	MMP10,1.0	GPRC5A,1.0	SLC7A5,1.0	MMP13,1.0	IL1B,1.0	MMP12,1.0	NMU,1.0	KRT18,1.0	IGHA,1.0	IL1F6,1.0	FXYD4,1.0	2610528A11RIK,1.0	GPRC5D,1.0	GM7544,1.0	CYP2G1,1.0	SPRR2F,1.0	SPRR2H,1.0	SPRR2I,1.0	SERPINA10,1.0	KLK6,1.0	FPR2,1.0	SERPINA9,1.0	SLC7A11,1.0	KLK8,1.0	MS4A4C,1.0	HSD11B2,1.0	KRT28,1.0	SERPINB3A,1.0	SPRR2A1,1.0	SPRR2A2,1.0	KRT26,1.0	ST8SIA6,1.0	FCER1A,1.0	TIMP1,1.0	STRA6,1.0	4921508D12RIK,1.0	SPRR2D,1.0	GPR37,1.0	GPR35,1.0	GM19865,1.0	OLAH,1.0	ADAM12,1.0	KRTAP28-13,1.0	GNMT,1.0	PRSS35,1.0	F7,1.0	GPR143,1.0	KIF26A,1.0	SAA3,1.0	CHIL1,1.0	SAA1,1.0	CHIL3,1.0	ATP6V0D2,1.0	9530036O11RIK,1.0	KRTAP26-1,1.0	IL20,1.0	MEGF6,1.0	IL24,1.0	TCF23,1.0	PRSS27,1.0	CRYBA4,1.0	LCE3B,1.0	LCE3C,1.0	LCE3A,1.0	GPNMB,1.0	GSG2,1.0	COL11A1,1.0	S100A3,1.0	IGJ,1.0	FCGR4,1.0	CLEC4D,1.0	DLX1AS,1.0	CLEC4E,1.0	LYG2,1.0	SERPINB6C,1.0	RNF182,1.0	DEGS2,1.0	FETUB,1.0	SPINK12,1.0	UOX,1.0	S100A9,1.0	HHIPL1,1.0	S100A8,1.0	STEAP1,1.0	OCA2,1.0	AKR1D1,1.0	SCGB1B27,1.0	DEFB4,1.0	TNC,1.0	DEFB3,1.0	PSORS1C2,1.0	STFA2L1,1.0	TNN,1.0	CAPN8,1.0	TUBB3,1.0	HAS3,1.0	SPTSSB,1.0	KRT6B,1.0	IGFBP2,1.0	KRTAP12-1,1.0	SYT4,1.0	BHLHA9,1.0	TMEM132C,1.0	KRTAP5-5,1.0	FAM26D,1.0	LOC433053,1.0	AA467197,1.0	KRT35,1.0	KRT34,1.0	KRT31,1.0	TMPRSS11G,1.0	KIF18B,1.0	CDHR1,1.0	LCN2,1.0	AI043046,1.0	6720418B01RIK,1.0	IGKV8-30,1.0	MATN4,1.0	FBN2,1.0	CRISP1,1.0	CLEC4N,1.0	RTKN2,1.0	D730001G18RIK,1.0	SPRR2J-PS,1.0	WISP1,1.0	BRINP1,1.0	A030005L19RIK,1.0	GGT1,1.0	TGM3,1.0	CBLN1,1.0	4930435M08RIK,1.0	KRTAP19-1,1.0	ADAMTS20,1.0	KRTAP19-3,1.0	NRG1,1.0	KRTAP19-5,1.0	KRTAP19-4,1.0	CPS1,1.0	ELF5,1.0	FBP1,1.0	SMIM3,1.0	DLX4,1.0	PMEL,1.0	CXCL2,1.0	CXCL3,1.0	CXCL5,1.0	KRT33B,1.0	ADAMTS16,1.0	B130021B11RIK,1.0	MLANA,1.0	KRT33A,1.0	AOX4,1.0	KRTAP5-4,1.0	KRTAP5-3,1.0	KRTAP5-2,1.0	KRTAP5-1,1.0	TAC1,1.0	KRTAP11-1,1.0	PLEKHG4,1.0	KRTAP10-4,1.0	KRT72,1.0	KRT71,1.0	HIST1H2AO,1.0	UNC5C,1.0	BC100530,1.0	KCNK16,1.0	PLAUR,1.0	SGPP2,1.0	KRT73,1.0	CLDN4,1.0	DCT,1.0	KRTAP15,1.0	MYLK3,1.0	PIWIL2,1.0	KRT82,1.0	KRTAP14,1.0	KRT81,1.0	SLC24A4,1.0	TYRP1,1.0	6720468P15RIK,1.0	CD163L1,1.0	GAREML,1.0	KRT86,1.0	MYRFL,1.0	KRT85,1.0	ENDOU,1.0	IL1RL1,1.0	ACAN,1.0	IRG1,1.0	TDH,1.0	CCL4,1.0	ITGAX,1.0	CCL3,1.0	IGLC2,1.0	CRYM,1.0	VSIG8,1.0	CTHRC1,1.0	
idiopathic pulmonary fibrosis DOID-0050156 human GSE24206 sample 868		IFRD1,1.0	IL1R2,1.0	LRRN3,1.0	ACSL1,1.0	CCK,1.0	SNORA28,1.0	CTH,1.0	AGTR1,1.0	SPARCL1,1.0	FGL1,1.0	C3AR1,1.0	C4BPA,1.0	TSIX,1.0	FLJ35700,1.0	TFPI,1.0	RGPD2,1.0	TMEM71,1.0	CH25H,1.0	C10ORF54,1.0	KDR,1.0	MS4A15,1.0	CHST15,1.0	CCNL1,1.0	PROK2,1.0	S100A12,1.0	NFE2,1.0	EGR1,1.0	EGR3,1.0	GADD45B,1.0	TNNC1,1.0	CYP4F3,1.0	CBFA2T3,1.0	SNHG5,1.0	NUAK1,1.0	FAM13A-AS1,1.0	VNN1,1.0	VNN2,1.0	PIK3R1,1.0	LOC100510692,1.0	GPR183,1.0	PRR16,1.0	RGL4,1.0	CRYAB,1.0	VGLL3,1.0	APOBEC3A,1.0	GPM6B,1.0	MT1M,1.0	ICAM3,1.0	TMEM97,1.0	TMTC1,1.0	RXFP1,1.0	SAMSN1,1.0	ANKRD20A3,1.0	RASSF2,1.0	SOX17,1.0	IER2,1.0	FAM65B,1.0	FFAR2,1.0	JUNB,1.0	SLC19A2,1.0	GPIHBP1,1.0	IER3,1.0	CCR2,1.0	AASS,1.0	JUN,1.0	SIGLEC12,1.0	RHOH,1.0	SIGLEC10,1.0	LYVE1,1.0	H19,1.0	TLR2,1.0	TLR1,1.0	SULT1B1,1.0	FAM101B,1.0	HAL,1.0	SLCO4A1,1.0	LINC00968,1.0	PTPRB,1.0	PIGA,1.0	CLDN18,1.0	TLR4,1.0	IL18R1,1.0	FIBIN,1.0	CSRNP1,1.0	SERPINA3,1.0	MAOA,1.0	FPR2,1.0	ADM,1.0	FPR1,1.0	HIF3A,1.0	TNFRSF11B,1.0	PTPRG,1.0	APOLD1,1.0	LRRC32,1.0	ACAT2,1.0	LOC100288985,1.0	TIMP4,1.0	NFIL3,1.0	P2RY12,1.0	ARG1,1.0	OLAH,1.0	SLC2A14,1.0	FOS,1.0	FMO2,1.0	RNASE2,1.0	FLJ36848,1.0	F8,1.0	LOC100510495,1.0	LOC100289049,1.0	FOSB,1.0	SAA2,1.0	HCLS1,1.0	PELI1,1.0	LOC100506312,1.0	LINC00622,1.0	ERRFI1,1.0	SRPX,1.0	ZNF331,1.0	MAMLD1,1.0	ORM1,1.0	F13A1,1.0	TCF21,1.0	RCSD1,1.0	PTGS2,1.0	FOXQ1,1.0	CXCR2,1.0	NAMPT,1.0	CXCR4,1.0	SOSTDC1,1.0	LINC01268,1.0	FADS1,1.0	BTNL9,1.0	AGTPBP1,1.0	CD163,1.0	AOC3,1.0	GCA,1.0	LOC285812,1.0	DEFA3,1.0	MPEG1,1.0	DEFA4,1.0	LIFR,1.0	BTNL8,1.0	ITGA10,1.0	MORF4L2,1.0	CLEC4D,1.0	CLEC4E,1.0	OLFM4,1.0	CLEC4A,1.0	XIST,1.0	RNF182,1.0	CASS4,1.0	CD69,1.0	FKBP5,1.0	S100A9,1.0	S100A8,1.0	LOC100506699,1.0	CD177,1.0	RGS18,1.0	FIGF,1.0	CSF3R,1.0	GALNT15,1.0	SERTM1,1.0	NEXN,1.0	GPR64,1.0	HSD17B6,1.0	FAM105A,1.0	PAPSS2,1.0	RASD1,1.0	SCN7A,1.0	PEBP4,1.0	SLIT2,1.0	SLC16A7,1.0	NLRP3,1.0	ADORA3,1.0	S1PR1,1.0	MAP3K8,1.0	MGAM,1.0	HMHA1,1.0	TNFRSF10C,1.0	PGC,1.0	MAFF,1.0	NR4A2,1.0	MXD1,1.0	SELL,1.0	CDH13,1.0	COL6A5,1.0	KLRB1,1.0	ND6,1.0	PFKFB3,1.0	CRISP3,1.0	GRIA1,1.0	WWC2,1.0	INSIG1,1.0	SLC2A3,1.0	FAM107A,1.0	CHRDL1,1.0	GPR84,1.0	AGER,1.0	WISP2,1.0	IL18RAP,1.0	GLT1D1,1.0	FAM150B,1.0	RGS2,1.0	PI3,1.0	USP53,1.0	ZNF385B,1.0	GPX3,1.0	MMP8,1.0	BDNF,1.0	GKN2,1.0	GPR97,1.0	HSPA2,1.0	NFKBIZ,1.0	INMT,1.0	BMX,1.0	TGFBR3,1.0	IL6,1.0	MMRN1,1.0	ECHDC3,1.0	SCGB3A2,1.0	CHI3L2,1.0	CMTM2,1.0	CXCL8,1.0	ST6GALNAC3,1.0	LOC338620,1.0	LEAP2,1.0	TNFAIP3,1.0	LMNB1,1.0	CXCL3,1.0	CYR61,1.0	P2RY8,1.0	FCGR3B,1.0	CA4,1.0	IRAK3,1.0	CA3,1.0	LRRTM2,1.0	AOX1,1.0	P2RY1,1.0	PHACTR3,1.0	PDE4B,1.0	PHACTR1,1.0	CYTIP,1.0	WASF3,1.0	LINC00312,1.0	SDR16C5,1.0	IP6K3,1.0	PPP1R14A,1.0	CR1,1.0	CCBE1,1.0	SOD2,1.0	CLDN5,1.0	CLEC2B,1.0	EVI2B,1.0	HIST1H2BG,1.0	DDIT3,1.0	PKHD1L1,1.0	PTX3,1.0	GCOM1,1.0	KLRF1,1.0	FLT3,1.0	KIAA1551,1.0	STARD13-AS,1.0	THBS1,1.0	IL1RL1,1.0	HLX,1.0	EDNRB,1.0	CBS,1.0	ADAMTS1,1.0	BNIP3,1.0	CCL2,1.0	ADAMTS8,1.0	
prostate cancer DOID-10283 human GSE3868 sample 639		LUM,1.0	WSB1,1.0	RPL22,1.0	ACTN4,1.0	RPL21,1.0	ACTN1,1.0	DKK3,1.0	ASS1,1.0	COL1A1,1.0	HNRNPK,1.0	SCD,1.0	MTHFD2,1.0	WDR82,1.0	KARS,1.0	RPL26,1.0	ITGBL1,1.0	MT1H,1.0	LOC728825,1.0	MXRA7,1.0	MXRA8,1.0	RPL27,1.0	MYL9,1.0	CALM2,1.0	MXRA5,1.0	AHCYL1,1.0	APP,1.0	CYFIP1,1.0	IFITM2,1.0	STAU1,1.0	IFITM3,1.0	RPL11,1.0	WBP2,1.0	CCNI,1.0	LRP1,1.0	RPL13,1.0	RPL12,1.0	WBP5,1.0	RPS4Y1,1.0	CREB3L1,1.0	DPYSL2,1.0	GTF2IP1,1.0	BSG,1.0	MXI1,1.0	SPOCK1,1.0	RPL15,1.0	RPL19,1.0	RPL18,1.0	FDFT1,1.0	MT1HL1,1.0	JAG1,1.0	GABARAPL2,1.0	PHC2,1.0	TMED9,1.0	ATP6AP2,1.0	FOXF1,1.0	FZD7,1.0	TMA7,1.0	IGF2,1.0	COX7A2L,1.0	EIF1,1.0	FTH1P5,1.0	RPS27,1.0	BACE2,1.0	RPS26,1.0	MYL12A,1.0	RPS29,1.0	JTB,1.0	PRKAR1A,1.0	FAT1,1.0	SDC2,1.0	ITM2B,1.0	RPS25,1.0	ATF4,1.0	LXN,1.0	RPL5,1.0	CFD,1.0	GABARAP,1.0	SPARC,1.0	RPL3,1.0	ANP32B,1.0	BEX1,1.0	TFRC,1.0	RPL35,1.0	GATA6,1.0	ENO1,1.0	C14ORF166,1.0	EPRS,1.0	RPL9,1.0	HIF1A,1.0	RPL7,1.0	MYLK,1.0	LIPA,1.0	EPS8,1.0	CYB5R3,1.0	GNG10,1.0	GJA1,1.0	RPL39,1.0	A2M,1.0	SERPINH1,1.0	SEC31A,1.0	RPS12,1.0	TNS3,1.0	SKP1,1.0	CDR2,1.0	CTSB,1.0	RHOA,1.0	WARS,1.0	ANXA1,1.0	CHKB,1.0	TSC22D1,1.0	ANXA5,1.0	ANXA6,1.0	NBPF15,1.0	GNG12,1.0	ZEB1,1.0	PTMA,1.0	UGDH,1.0	P4HA1,1.0	P4HA2,1.0	KRT18,1.0	PABPC3,1.0	PAM,1.0	PABPC1,1.0	ALDOA,1.0	AARS,1.0	AVPI1,1.0	TOMM7,1.0	TOP2B,1.0	ARF4,1.0	TRAM1,1.0	RPN2,1.0	SDC4,1.0	ARPC1B,1.0	LITAF,1.0	VLDLR,1.0	THY1,1.0	OAZ1,1.0	TMEM165,1.0	GLG1,1.0	LDHA,1.0	SNX3,1.0	QSOX1,1.0	TIMP1,1.0	PHGDH,1.0	RPS27A,1.0	NQO1,1.0	NPM1,1.0	DYNLL1,1.0	RFTN1,1.0	TMEM176B,1.0	AP2B1,1.0	F3,1.0	SULF1,1.0	TMEM59,1.0	HADHB,1.0	CLIP3,1.0	DDB1,1.0	COL4A1,1.0	NGFRAP1,1.0	XPOT,1.0	C6ORF48,1.0	MAP1B,1.0	CANX,1.0	FMOD,1.0	RLIM,1.0	TKT,1.0	ANGPTL2,1.0	DFNA5,1.0	FKBP10,1.0	TGFB1I1,1.0	CTNNB1,1.0	AMIGO2,1.0	GBE1,1.0	FAM45A,1.0	PTN,1.0	ZDHHC7,1.0	FSTL1,1.0	TUBA1A,1.0	HERPUD1,1.0	FAM127A,1.0	SERP1,1.0	OLFML3,1.0	CAMK2N1,1.0	OS9,1.0	FAM3C,1.0	AP3S1,1.0	COL11A1,1.0	FADS2,1.0	IL4R,1.0	SDHAP1,1.0	HUWE1,1.0	VCAM1,1.0	RPSA,1.0	YIF1A,1.0	MORF4L1,1.0	EEF1A1,1.0	RAB32,1.0	TMEM258,1.0	COL5A2,1.0	COL5A1,1.0	GSTA4,1.0	COL5A3,1.0	FKBP9,1.0	S100A6,1.0	CAPZA1,1.0	ISCU,1.0	PMP22,1.0	CDK2AP1,1.0	ADAM9,1.0	AMOTL2,1.0	IL6ST,1.0	PPIC,1.0	MPHOSPH6,1.0	RAI14,1.0	SLC25A36,1.0	RAB1A,1.0	TNXA,1.0	CD81,1.0	FBLN1,1.0	NDRG1,1.0	PPP1CC,1.0	TMEM123,1.0	PCNP,1.0	LAPTM4A,1.0	BASP1,1.0	TPM1,1.0	RPS5,1.0	RPS2,1.0	PAMR1,1.0	MYH10,1.0	JAM3,1.0	IGFBP2,1.0	PDIA4,1.0	IDH1,1.0	PDIA3,1.0	POSTN,1.0	SLC38A1,1.0	IGFBP6,1.0	BNIP3L,1.0	HGF,1.0	ARID5B,1.0	LSM1,1.0	EEF2,1.0	TBCA,1.0	SDCBP,1.0	PDIA6,1.0	CKAP4,1.0	DDOST,1.0	COL6A1,1.0	COL6A3,1.0	DDAH1,1.0	COL6A2,1.0	MATN2,1.0	ERH,1.0	GCLM,1.0	EIF4G2,1.0	VCL,1.0	CEMIP,1.0	DDX5,1.0	CLSTN1,1.0	COPB1,1.0	EIF4EBP1,1.0	LGALS3BP,1.0	ACTG1,1.0	LTBP3,1.0	HTRA1,1.0	SEL1L3,1.0	VTN,1.0	RHOBTB3,1.0	CNN3,1.0	EFEMP1,1.0	EEF1B2,1.0	PTRF,1.0	NDN,1.0	NARS,1.0	IGFBP7,1.0	PLS3,1.0	GPX1,1.0	ACTR3,1.0	REXO2,1.0	HSPA5,1.0	MMP2,1.0	GPX4,1.0	TXNRD1,1.0	HNRNPA1P10,1.0	ASNS,1.0	SEPT2,1.0	LAMB1,1.0	MEIS1,1.0	RCN1,1.0	MFAP4,1.0	EEF1G,1.0	ALPL,1.0	MYH9,1.0	NDUFS2,1.0	ABCC1,1.0	NFE2L2,1.0	COPE,1.0	RTN3,1.0	RTN4,1.0	SLC25A3,1.0	YWHAE,1.0	COL14A1,1.0	HSPB6,1.0	FAM114A1,1.0	LAMC1,1.0	DBI,1.0	NID2,1.0	CYR61,1.0	HEBP2,1.0	LBH,1.0	PDLIM1,1.0	DSE,1.0	RPL36A,1.0	PGK1,1.0	ISOC1,1.0	DDX17,1.0	PCOLCE,1.0	SOD1,1.0	MYO1C,1.0	GREM1,1.0	VAPA,1.0	EIF3M,1.0	CTDSP2,1.0	DDIT4,1.0	TXNIP,1.0	EIF3H,1.0	EIF3F,1.0	SMPDL3A,1.0	KDELR3,1.0	ACKR3,1.0	MATR3,1.0	PTMAP5,1.0	SLC25A6,1.0	EIF3E,1.0	MTCH1,1.0	EEF1A1P9,1.0	EIF4A2,1.0	NXN,1.0	C1R,1.0	CEBPD,1.0	COL15A1,1.0	C1S,1.0	NCKAP1,1.0	FHL2,1.0	YBX3,1.0	RPL10A,1.0	MSMO1,1.0	RND3,1.0	RPS4X,1.0	CHCHD3,1.0	SEPT7,1.0	EFR3A,1.0	ADAMTS1,1.0	ALDH2,1.0	SEC61A1,1.0	IGF2BP2,1.0	BNIP3,1.0	RPL7A,1.0	RPL18AP3,1.0	NOMO2,1.0	NPTN,1.0	
Fracture of femur C0015802 rat GSE1371 sample 278		ACTN2,1.0	CACNA2D1,1.0	RSAD2,1.0	NUP210,1.0	DES,1.0	HMBS,1.0	MYL2,1.0	MYL3,1.0	TLN1,1.0	EAR11,1.0	ASB2,1.0	POMP,1.0	RT1-A2,1.0	UQCR11,1.0	ACTB,1.0	MCART1,1.0	LOC100134871,1.0	COX8B,1.0	GABARAPL2,1.0	ARRDC1,1.0	PLK1,1.0	LOC688018,1.0	MIF,1.0	PRG2,1.0	RMDN3,1.0	PTP4A2,1.0	MYL12A,1.0	RPS29,1.0	MYLPF,1.0	PPP1R1A,1.0	TNNT3,1.0	BIN1,1.0	PKIA,1.0	PADI4,1.0	RGD1311739,1.0	CRYAB,1.0	MGST3,1.0	ATP5C1,1.0	TRIOBP,1.0	GATA1,1.0	LOC24906,1.0	PRDX3,1.0	GNG10,1.0	PCBP4,1.0	LGALS1,1.0	SNRNP70,1.0	PRDX2,1.0	COX3,1.0	LTA4H,1.0	COX1,1.0	LGALS9,1.0	RPS14,1.0	SCN1B,1.0	PDK2,1.0	GSTM2,1.0	TPI1,1.0	HBA1,1.0	MYBPC1,1.0	NME1,1.0	FXYD1,1.0	SLC7A5,1.0	MMP14,1.0	AGO2,1.0	TECR,1.0	PABPC4,1.0	ALDOA,1.0	LOC688869,1.0	ARF5,1.0	CITED2,1.0	ELN,1.0	CSDE1,1.0	TOR1AIP1,1.0	LDHB,1.0	CSRP3,1.0	TMOD1,1.0	MDH2,1.0	TTC3,1.0	AES,1.0	NP4,1.0	RGD1308134,1.0	FABP3,1.0	HADHB,1.0	HADHA,1.0	TCAP,1.0	NRP1,1.0	COX5A,1.0	PTN,1.0	PYGM,1.0	RHD,1.0	TUBA1A,1.0	COX5B,1.0	FTL1,1.0	ACADM,1.0	ACADL,1.0	LOC257642,1.0	DLAT,1.0	MDH1,1.0	EPB4.1,1.0	CAR3,1.0	CKM,1.0	DEFA5,1.0	RPSA,1.0	TUBA4A,1.0	EEF1A2,1.0	DKC1,1.0	TMEM259,1.0	PF4,1.0	S100A9,1.0	GRINA,1.0	S100A8,1.0	NFIX,1.0	GDA,1.0	NATD1,1.0	SEPW1,1.0	ITGA2B,1.0	PPP1R15A,1.0	UCP2,1.0	DLST,1.0	PRDM2,1.0	COX6A2,1.0	NDRG2,1.0	HBB-B1,1.0	TNN,1.0	CCND3,1.0	CCND2,1.0	BASP1,1.0	CAPN6,1.0	PTTG1,1.0	MFN2,1.0	HIST1H2AF,1.0	FLNC,1.0	SLC16A3,1.0	NDUFV2,1.0	POSTN,1.0	GOT1,1.0	IDH2,1.0	BNIP3L,1.0	BUD31,1.0	TNK2,1.0	CASQ1,1.0	ND2,1.0	ND1,1.0	ND4,1.0	ND5,1.0	TXN2,1.0	NOTCH1,1.0	SYS1,1.0	AK1,1.0	SH3KBP1,1.0	ATP6,1.0	MYL6B,1.0	NPEPPS,1.0	CNN3,1.0	UBC,1.0	MPC1,1.0	UBB,1.0	CACNA1S,1.0	FLOT2,1.0	CYC1,1.0	ACAA2,1.0	FN3K,1.0	EIF5B,1.0	GPX1,1.0	PAICS,1.0	SRGN,1.0	GPX4,1.0	HSPA8,1.0	HMGA1,1.0	SEPT5,1.0	ATP5F1,1.0	MYH1,1.0	MYH2,1.0	ACTA1,1.0	MYH3,1.0	NDUFS7,1.0	CPD,1.0	MCM6,1.0	TRIM54,1.0	CYTB,1.0	ARL4A,1.0	MYH6,1.0	MYH7,1.0	TNRC6B,1.0	LOC689574,1.0	SLC25A4,1.0	NDUFB9,1.0	SLC25A3,1.0	NDUFB8,1.0	SMIM5,1.0	CELF1,1.0	HSPB6,1.0	NDUFB5,1.0	AMD1,1.0	NDUFB4,1.0	ALOX15,1.0	NDUFB2,1.0	ATP5O,1.0	HSPB1,1.0	ATP5D,1.0	PDLIM1,1.0	ATP5B,1.0	ALAD,1.0	ATP5H,1.0	SPR,1.0	ATP5E,1.0	UQCRFS1,1.0	COX4I1,1.0	YWHAH,1.0	NDUFA9,1.0	NDUFA8,1.0	CPT1B,1.0	DAPK2,1.0	NDUFA5,1.0	NDUFA4,1.0	RATNP-3B,1.0	RGD1359634,1.0	PKM,1.0	PFKM,1.0	LOC679739,1.0	ALDH1A1,1.0	CDC37,1.0	DNAJA4,1.0	ASPH,1.0	CEACAM10,1.0	SLC25A11,1.0	KCTD13,1.0	VDAC1,1.0	ZH16,1.0	CHURC1,1.0	GAPDH,1.0	B4GALT6,1.0	MYLK2,1.0	BECN1,1.0	SMARCD2,1.0	ALAS2,1.0	FURIN,1.0	YBX1,1.0	ATP2A3,1.0	SLC4A1,1.0	ATP2A2,1.0	YBX3,1.0	LDB3,1.0	USP19,1.0	ATP5G2,1.0	NRGN,1.0	ATP5G1,1.0	CKMT2,1.0	MAPK3,1.0	TNNI1,1.0	
pancreatic ductal adenocarcinoma DOID-3498 mouse GSE53659 sample 699		GAMT,1.0	SPINK3,1.0	RPL23,1.0	CELA1,1.0	SEPP1,1.0	EEF1A1,1.0	NUPR1,1.0	ERP27,1.0	ZG16,1.0	GM4076,1.0	PRSS2,1.0	PRSS1,1.0	RPL10,1.0	RPL12,1.0	RPS6-PS4,1.0	RRBP1,1.0	PRSS3,1.0	TRY5,1.0	SLC39A5,1.0	CELA2A,1.0	CPA2,1.0	PDIA2,1.0	CPA1,1.0	RPL41,1.0	EDEM1,1.0	EDEM2,1.0	AMY2A4,1.0	CEL,1.0	GM12191,1.0	CLPS,1.0	REEP5,1.0	SYCN,1.0	GM6756,1.0	AMY1,1.0	RPS24,1.0	PNLIP,1.0	RPL5,1.0	HAMP2,1.0	CELA3B,1.0	ERO1LB,1.0	CPB1,1.0	CUZD1,1.0	VTN,1.0	PRDX4,1.0	FAM134B,1.0	RPL39-PS,1.0	REG1,1.0	REG2,1.0	SLC38A5,1.0	RPL17-PS9,1.0	GGH,1.0	ASNS,1.0	MT1,1.0	PYCR1,1.0	GP2,1.0	DAP,1.0	CTRL,1.0	PAH,1.0	LOC100044627,1.0	PABPC4,1.0	TFF2,1.0	SERPINI2,1.0	CTRC,1.0	PNLIPRP2,1.0	MCFD2,1.0	TRAM1,1.0	TMED11,1.0	PNLIPRP1,1.0	KLK1,1.0	SEL1L,1.0	REG3D,1.0	RPS27L,1.0	RAP1GAP,1.0	KLK1B9,1.0	CCKAR,1.0	KLK1B5,1.0	GM3579,1.0	PHGDH,1.0	2210010C04RIK,1.0	TMED6,1.0	GNMT,1.0	RNASE1,1.0	1810028F09RIK,1.0	GAL,1.0	GATM,1.0	CTRB1,1.0	P4HB,1.0	AQP12,1.0	NUCB2,1.0	ANG,1.0	UBA52,1.0	TPT1,1.0	AHCY,1.0	PLA2G1B,1.0	GSTP1,1.0	ARHGDIG,1.0	SERP1,1.0	DMBT1,1.0	LCMT1,1.0	SEC11C,1.0	PCBD1,1.0	
systemic lupus erythematosus DOID-9074 human GSE55447 sample 1077		UNC13D,1.0	RPL21,1.0	GLYCTK,1.0	RPL24,1.0	LOC400743,1.0	MED9,1.0	C7ORF25,1.0	PISD,1.0	NYX,1.0	MTURN,1.0	WDR77,1.0	HOTTIP,1.0	GSTZ1,1.0	HIST1H4C,1.0	RHEBL1,1.0	WDR82,1.0	CD7,1.0	ARMC7,1.0	CD6,1.0	DNM1P35,1.0	RBP1,1.0	CCDC42B,1.0	RPL28,1.0	SIK2,1.0	OR2AT4,1.0	NCBP2-AS2,1.0	PGAP2,1.0	PON3,1.0	MYCBP2,1.0	ITLN2,1.0	SMA4,1.0	CCDC102A,1.0	DPCD,1.0	C16ORF93,1.0	MTA1,1.0	SV2B,1.0	IFT74,1.0	FAM120B,1.0	OXER1,1.0	HOXA3,1.0	XRRA1,1.0	SPOCK2,1.0	SNORA73A,1.0	ZNF701,1.0	HES4,1.0	ZNF148,1.0	SNORA10,1.0	PHC1,1.0	SNORA51,1.0	ZNF143,1.0	LINC00672,1.0	HLA-DRB5,1.0	COG7,1.0	ST6GAL1,1.0	STARD10,1.0	SLC6A16,1.0	IGFL3,1.0	GADD45G,1.0	KLF17,1.0	PGA5,1.0	RNF144B,1.0	MC1R,1.0	SLC6A8,1.0	BIN3,1.0	SFXN4,1.0	ZNF813,1.0	HNRNPA3P1,1.0	GNE,1.0	APOBEC3C,1.0	DOPEY1,1.0	HLA-DRB1,1.0	LXN,1.0	POP7,1.0	RNVU1-7,1.0	ZNF250,1.0	STMN3,1.0	TXNDC11,1.0	IFIT5,1.0	NR2E3,1.0	LMAN2L,1.0	LRRC3DN,1.0	C2,1.0	MIR519D,1.0	KCNMB1,1.0	KIF21B,1.0	LGALS9,1.0	ACAD11,1.0	HIST1H3D,1.0	HIST1H3E,1.0	PSENEN,1.0	EDN1,1.0	FGFBP2,1.0	MYBPC3,1.0	ZSCAN5A,1.0	SLC35E3,1.0	CCL20,1.0	TSC22D4,1.0	PALB2,1.0	FAHD2A,1.0	FAHD2B,1.0	SYN1,1.0	NSFP1,1.0	C16ORF62,1.0	CENPL,1.0	RDH5,1.0	CLDN19,1.0	ITK,1.0	HKR1,1.0	LRRC38,1.0	SKA1,1.0	GUCY2F,1.0	TENM3,1.0	TENM4,1.0	MRPS14,1.0	TAS2R43,1.0	ARL14EPL,1.0	FAM43A,1.0	HBB,1.0	SWI5,1.0	SECTM1,1.0	HIST2H2AB,1.0	RTF1,1.0	ADRB2,1.0	AEBP2,1.0	MED12,1.0	MED15,1.0	MRPL41,1.0	UIMC1,1.0	PRKCDBP,1.0	C16ORF58,1.0	OR4C45,1.0	PHGDH,1.0	TMED6,1.0	MAP4K1,1.0	UBE4B,1.0	ADAT1,1.0	PRSS36,1.0	GTF2H3,1.0	NMNAT3,1.0	MIR758,1.0	PGM2L1,1.0	OAF,1.0	POU6F2-AS1,1.0	MRPL52,1.0	SRRD,1.0	PTRH1,1.0	HLA-DPB1,1.0	TMEM39B,1.0	ARF6,1.0	ZNF213,1.0	ZNF696,1.0	HRSP12,1.0	ZNF573,1.0	MTMR11,1.0	CSTA,1.0	NDUFA12,1.0	AP2A2,1.0	BEGAIN,1.0	CST7,1.0	LILRA4,1.0	COX5B,1.0	CST6,1.0	PTGS2,1.0	GNAI3,1.0	PIN1P1,1.0	GPR132,1.0	NANS,1.0	MNT,1.0	KIAA1147,1.0	RABGEF1,1.0	XPO7,1.0	C10ORF76,1.0	ANKRD54,1.0	CPSF3L,1.0	RRP12,1.0	GC,1.0	ENOPH1,1.0	SNORA77,1.0	GABRE,1.0	MYOZ3,1.0	ZNF324,1.0	MYLIP,1.0	EOMES,1.0	TLE4,1.0	ZNF562,1.0	ZNF683,1.0	ATHL1,1.0	ZNF561,1.0	AGK,1.0	PDE6G,1.0	PPP1R16B,1.0	KLHL22,1.0	ZNF76,1.0	VRK2,1.0	SDIM1,1.0	LOC100129307,1.0	SLC9B1,1.0	LDLRAD4-AS1,1.0	SAP30,1.0	TARBP2,1.0	LOC392196,1.0	DOK3,1.0	CLEC4E,1.0	COL5A1,1.0	UCA1,1.0	SNRNP25,1.0	ZNF556,1.0	RNF186,1.0	TPSB2,1.0	C21ORF49,1.0	NAPA,1.0	UBE2D4,1.0	GIMAP8,1.0	C1ORF106,1.0	LCNL1,1.0	SH3BP4,1.0	SH2B1,1.0	GPC5,1.0	SLC16A4,1.0	RPP14,1.0	POTEC,1.0	KIRREL3-AS2,1.0	TTC37,1.0	USP45,1.0	DCAKD,1.0	NKG7,1.0	TTC21A,1.0	RNA18S5,1.0	TDRD7,1.0	MED28,1.0	LSM6,1.0	FANCE,1.0	ARL17A,1.0	CCNB1IP1,1.0	IFT20,1.0	MED26,1.0	NAT9,1.0	HNF1A-AS1,1.0	RADIL,1.0	CD8A,1.0	CDHR4,1.0	KLRB1,1.0	PGPEP1L,1.0	TCF3,1.0	RNU2-1,1.0	AK1,1.0	FAM216A,1.0	LIN7B,1.0	DUX3,1.0	IPO7,1.0	ELFN2,1.0	DUX5,1.0	ZNF252P,1.0	RIMS2,1.0	C1ORF50,1.0	AURKAPS1,1.0	FNTB,1.0	COBLL1,1.0	LINC00938,1.0	GAREM,1.0	SIRPD,1.0	ZFHX2,1.0	PCDHGA9,1.0	ABCC9,1.0	SPATS2,1.0	OLIG2,1.0	SORD,1.0	COQ7,1.0	KBTBD11,1.0	BCL9,1.0	SARS2,1.0	SNORD125,1.0	USP17L6P,1.0	CRYGA,1.0	SGK223,1.0	GCSAML,1.0	RMND1,1.0	NF1,1.0	ZG16B,1.0	TRMT61A,1.0	CD247,1.0	LTB4R,1.0	ST6GALNAC2,1.0	C2ORF48,1.0	GMPR,1.0	CKS1B,1.0	CHD6,1.0	SNORD3C,1.0	SPATA6,1.0	DUSP16,1.0	UFSP2,1.0	P2RY8,1.0	IRAK2,1.0	RDH13,1.0	PLEKHG4,1.0	NOP58,1.0	C14ORF64,1.0	GZMB,1.0	MIIP,1.0	DAPK3,1.0	GZMA,1.0	PLEKHG7,1.0	PAPD5,1.0	RPL23A,1.0	MIR181A2HG,1.0	NOS1AP,1.0	RPS6KB1,1.0	IL2RB,1.0	POLR1E,1.0	ANGEL1,1.0	CDIP1,1.0	GNB1L,1.0	RANGRF,1.0	OTUB1,1.0	RNU105A,1.0	ZNF296,1.0	RERE,1.0	CD163L1,1.0	ZBTB46,1.0	SLC4A7,1.0	SCRN1,1.0	HECTD4,1.0	WDR92,1.0	CCL5,1.0	SPDYE2,1.0	TRIM27,1.0	TRIM28,1.0	PSTK,1.0	ZNF169,1.0	
Neurological pain disorder C0423704 rat GSE2636 sample 129		CHGB,1.0	IFITM10,1.0	ECH1,1.0	CKMT1B,1.0	FBXO2,1.0	EBF1,1.0	PPP2R1A,1.0	HSPE1,1.0	L1CAM,1.0	MAPK8IP2,1.0	CCT6A,1.0	SST,1.0	CPEB1,1.0	CRISPLD2,1.0	SCN10A,1.0	FEZ1,1.0	PSMC5,1.0	SPARCL1,1.0	PLCD4,1.0	CALM2,1.0	PFN1,1.0	TP53,1.0	CALM1,1.0	STXBP1,1.0	POMP,1.0	MYCBP2,1.0	UQCR11,1.0	ASCL2,1.0	BSG,1.0	SV2B,1.0	PSMD4,1.0	CAPNS1,1.0	PSMD1,1.0	APBB1,1.0	SNCG,1.0	SPOCK2,1.0	RABAC1,1.0	RNF112,1.0	DRGX,1.0	NGFR,1.0	SIGMAR1,1.0	FIS1,1.0	COX8A,1.0	MIF,1.0	TMA7,1.0	CYP4F6,1.0	IQSEC1,1.0	PTOV1,1.0	COX7A2L,1.0	OLR1523,1.0	RPS29,1.0	INPP4A,1.0	PRKAR1B,1.0	CSNK2B,1.0	GORASP1,1.0	FAT1,1.0	VAMP1,1.0	UNC119,1.0	PSME2,1.0	RPS21,1.0	TAGLN3,1.0	CRYAB,1.0	GABARAP,1.0	FOXE3,1.0	CTBP1,1.0	MGST3,1.0	ATP5C1,1.0	ENO2,1.0	TRIOBP,1.0	LIPA,1.0	HSPH1,1.0	MT2A,1.0	MRPL3,1.0	PCBP4,1.0	LGALS1,1.0	PRDX2,1.0	TSPAN8,1.0	RGD1306941,1.0	GLUL,1.0	APOE,1.0	PIP5K1C,1.0	COX2,1.0	TIMM17A,1.0	SCN1A,1.0	RPS12,1.0	PRKACA,1.0	SCN1B,1.0	CTSB,1.0	GSTM2,1.0	DUSP4,1.0	ANXA5,1.0	TESC,1.0	ANXA6,1.0	TCP1,1.0	LOC100363434,1.0	AKR1A1,1.0	SLC7A5,1.0	GIPC1,1.0	KCNS1,1.0	KCNS3,1.0	FXYD2,1.0	TECR,1.0	ALDOC,1.0	CALR,1.0	ALDOA,1.0	CRLF2,1.0	UBXN1,1.0	LOC688869,1.0	NRN1,1.0	COX7B,1.0	HBB,1.0	CLTC,1.0	PEA15,1.0	CLTB,1.0	CSDE1,1.0	THY1,1.0	OAZ1,1.0	PMF31,1.0	MAP1LC3A,1.0	PPP3CA,1.0	LOC291863,1.0	AUH,1.0	PRX,1.0	SMYD5,1.0	TIMP2,1.0	ASIC3,1.0	DYNC1I1,1.0	MBNL2,1.0	DYNLL1,1.0	PGAM1,1.0	GAA,1.0	SYP,1.0	TTC3,1.0	AES,1.0	MAP1A,1.0	TOM1L2,1.0	FKBP1B,1.0	FABP3,1.0	FABP6,1.0	NDUFAB1,1.0	CANX,1.0	TCEA2,1.0	DYNC1H1,1.0	COX5A,1.0	CSTB,1.0	KCNA1,1.0	PYGB,1.0	PTMS,1.0	COX5B,1.0	CAMKK1,1.0	CRIP2,1.0	GNAI2,1.0	PPP2CB,1.0	CST3,1.0	PSMB5,1.0	RPL18A,1.0	PSMB6,1.0	SCN11A,1.0	HYAL2,1.0	ACADL,1.0	PSMB4,1.0	PSMB2,1.0	CKB,1.0	NEFL,1.0	NEFM,1.0	MDH1,1.0	EPB4.1,1.0	NEFH,1.0	SPTAN1,1.0	SNRPN,1.0	UBE2A,1.0	ATP1B3,1.0	TUBA4A,1.0	NRBP1,1.0	EEF1A2,1.0	SCG5,1.0	SCG2,1.0	GRINA,1.0	FKBP3,1.0	GDA,1.0	NDRG4,1.0	CD82,1.0	SEPW1,1.0	CD81,1.0	NDUFB10,1.0	NAPA,1.0	PRUNE2,1.0	MRFAP1,1.0	PARK7,1.0	CLU,1.0	ATP1A1,1.0	SLC9A1,1.0	HBB-B1,1.0	COX6A1,1.0	LENEP,1.0	MPZ,1.0	CFL1,1.0	NCDN,1.0	NPTX1,1.0	NDUFV2,1.0	CASR,1.0	F2R,1.0	GOT1,1.0	PRNP,1.0	BNIP3L,1.0	DCAKD,1.0	TNK2,1.0	INADL,1.0	LOC100362049,1.0	DGKZ,1.0	REEP2,1.0	HGS,1.0	GNB1,1.0	DLG4,1.0	ARPC4,1.0	SYNJ1,1.0	DYNLRB1,1.0	ND1,1.0	ND4,1.0	MAP3K12,1.0	PVALB,1.0	ND5,1.0	CCDC124,1.0	CALCB,1.0	ATP6V1D,1.0	CD151,1.0	CALCA,1.0	CBFB,1.0	CABP1,1.0	GSTT2,1.0	COX7A2,1.0	MYL6B,1.0	RGS4,1.0	FGF9,1.0	MPC1,1.0	FLOT2,1.0	GYG1,1.0	MBP,1.0	FLOT1,1.0	ZFP580,1.0	ATP6V1F,1.0	TMSB10,1.0	EIF2B2,1.0	CYC1,1.0	ACAA2,1.0	MAP2K6,1.0	AP2M1,1.0	COA5,1.0	PAICS,1.0	GPX4,1.0	HMGCS1,1.0	HSPA8,1.0	CADPS,1.0	CBX1,1.0	EDF1,1.0	NDUFC2,1.0	MT3,1.0	DNM1,1.0	CYB5A,1.0	RBL2,1.0	NDUFS8,1.0	CDK5,1.0	NDUFS7,1.0	FEV,1.0	GNAO1,1.0	ALPL,1.0	CYTB,1.0	METAP2,1.0	SNAP25,1.0	PSMD11,1.0	SLC25A4,1.0	NDUFB9,1.0	GSK3A,1.0	SLC25A3,1.0	YWHAE,1.0	NDUFB8,1.0	YWHAB,1.0	DIABLO,1.0	NDUFB6,1.0	COX4I2,1.0	NDUFB4,1.0	NDUFB3,1.0	SLC3A1,1.0	NDUFB2,1.0	KLC1,1.0	ATP5O,1.0	SMIM7,1.0	ELAVL4,1.0	GTF3C1,1.0	LOC301124,1.0	ATP5D,1.0	ATP5B,1.0	CALB2,1.0	TBXA2R,1.0	ATP5H,1.0	ATP5E,1.0	EIF4H,1.0	TAC1,1.0	YWHAH,1.0	NDUFA9,1.0	OXR1,1.0	NTRK1,1.0	UNC5B,1.0	NDUFA6,1.0	NDUFA5,1.0	NDUFA4,1.0	NDUFA3,1.0	RATNP-3B,1.0	ATP2B3,1.0	LYSMD4,1.0	S100B,1.0	MTOR,1.0	HTR3A,1.0	SOD1,1.0	TSPAN17,1.0	IRGQ,1.0	ERCC1,1.0	PFKM,1.0	LOC679739,1.0	RAB10,1.0	P2RX3,1.0	CDC37,1.0	RAB13,1.0	KCTD13,1.0	SLC25A5,1.0	PFKP,1.0	ABCD3,1.0	HSP90AB1,1.0	THRA,1.0	DCTN1,1.0	HSPD1,1.0	USE1,1.0	ATP5G1,1.0	GRM4,1.0	RESP18,1.0	MAPK3,1.0	CDIPT,1.0	CHCHD1,1.0	
Barrett's esophagus DOID-9206 human GSE34619 sample 453		KRT1,1.0	GBP6,1.0	KRTDAP,1.0	KRT5,1.0	KRT4,1.0	AHNAK2,1.0	YOD1,1.0	DKK1,1.0	BTBD11,1.0	EREG,1.0	RBP7,1.0	RRAGD,1.0	LPAR6,1.0	PPP1R3C,1.0	TMEM79,1.0	SLPI,1.0	CDA,1.0	SPRR3,1.0	SAMD9,1.0	KRT16P3,1.0	CRABP2,1.0	CWH43,1.0	AQP3,1.0	SNORD116-21,1.0	SRPX2,1.0	CAPNS2,1.0	SUSD4,1.0	S100A16,1.0	S100A12,1.0	S100A11,1.0	PRKCH,1.0	IGFL1,1.0	ELL2,1.0	AIF1L,1.0	VAT1,1.0	RAET1E,1.0	SULT2B1,1.0	EHD3,1.0	GJB2,1.0	GJB5,1.0	GJB6,1.0	FAT2,1.0	SPRR1A,1.0	CRYAB,1.0	SPRR1B,1.0	PADI1,1.0	HSPA4L,1.0	MOXD1,1.0	IL1RN,1.0	GLTP,1.0	BEX4,1.0	FLG,1.0	IL20RB,1.0	LPAR3,1.0	LYPD3,1.0	PPL,1.0	IKZF2,1.0	ADH7,1.0	TP53AIP1,1.0	IL36A,1.0	SOX2,1.0	GJA1,1.0	RNF217,1.0	GRPEL2,1.0	TPRG1,1.0	ANKRD20A5P,1.0	SFN,1.0	ATP6V1C2,1.0	LOC441178,1.0	TP63,1.0	DUSP5,1.0	FGFBP1,1.0	SLC10A6,1.0	GSDMC,1.0	ANXA1,1.0	BBOX1,1.0	TMEM40,1.0	EMP1,1.0	KRT14,1.0	C10ORF99,1.0	KRT13,1.0	IL18,1.0	KLK10,1.0	PLXDC2,1.0	CNFN,1.0	FAM126A,1.0	KLK12,1.0	KLK13,1.0	IL1A,1.0	SLC7A5,1.0	CRNN,1.0	NMU,1.0	PAX9,1.0	KRT16,1.0	C4ORF3,1.0	KRT15,1.0	VSNL1,1.0	CLDN17,1.0	KPRP,1.0	HILPDA,1.0	CAB39L,1.0	KRT24,1.0	CYP4F22,1.0	VLDLR,1.0	SLC7A2,1.0	VSIG10L,1.0	DUOX1,1.0	TCP11L2,1.0	SPRR2A,1.0	CLIC3,1.0	SPRR2B,1.0	SPRR2E,1.0	CGNL1,1.0	SERPINB4,1.0	SERPINB5,1.0	SERPINB2,1.0	SERPINB3,1.0	ELOVL4,1.0	RNASE7,1.0	FMO2,1.0	MPP7,1.0	TMEM154,1.0	RANBP9,1.0	LGALS7B,1.0	SLURP1,1.0	CLIP4,1.0	EPGN,1.0	TTC9,1.0	ETNK2,1.0	NUCB2,1.0	ANKRD20A8P,1.0	IVL,1.0	TRIP10,1.0	SERPINB11,1.0	SERPINB12,1.0	ECM1,1.0	SERPINB13,1.0	CSTB,1.0	PGLYRP3,1.0	CSTA,1.0	SFTA2,1.0	CRCT1,1.0	PTN,1.0	PYGL,1.0	PRSS27,1.0	ERO1L,1.0	GYS2,1.0	C18ORF25,1.0	CXCR2,1.0	NAMPT,1.0	GPNMB,1.0	ANXA8,1.0	GABRE,1.0	SPINK5,1.0	TFAP2C,1.0	MREG,1.0	PHLDA1,1.0	S100A2,1.0	WNT5A,1.0	SPINK7,1.0	DIO2,1.0	GRHL3,1.0	NCCRP1,1.0	XG,1.0	GRHL1,1.0	RAB38,1.0	SLC9A9,1.0	SCNN1B,1.0	LY6D,1.0	DSC2,1.0	PKP1,1.0	S100A9,1.0	DSC3,1.0	S100A8,1.0	RHCG,1.0	ZNF431,1.0	ANKRD37,1.0	ANKRD35,1.0	FAM129B,1.0	PRDM1,1.0	SLC1A3,1.0	IL1RAP,1.0	SDR9C7,1.0	SBSN,1.0	SCEL,1.0	KRT6A,1.0	ABLIM3,1.0	PERP,1.0	SLC16A7,1.0	ZNF426,1.0	ANKRD31,1.0	SASH1,1.0	SLC39A2,1.0	KRT6C,1.0	SLC16A6,1.0	KRT6B,1.0	CPA4,1.0	TMPRSS11B,1.0	TMPRSS11A,1.0	DENND2C,1.0	EPHX3,1.0	NABP1,1.0	A2ML1,1.0	TMPRSS11F,1.0	PGD,1.0	TMPRSS11D,1.0	MIRLET7C,1.0	TMPRSS11E,1.0	HOPX,1.0	ARHGAP10,1.0	FRMD6,1.0	MXD1,1.0	MAL,1.0	C3ORF67,1.0	MUC21,1.0	BLVRA,1.0	CERS3,1.0	CRISP3,1.0	CTTNBP2,1.0	DOCK9,1.0	FAM25C,1.0	GPR87,1.0	TACSTD2,1.0	RORA,1.0	DAPP1,1.0	CNN3,1.0	HCAR3,1.0	TGM1,1.0	PDZD2,1.0	ALDH3B2,1.0	SESN3,1.0	PI3,1.0	CLCA2,1.0	PIM1,1.0	PMAIP1,1.0	PLS3,1.0	TGM3,1.0	CLCA4,1.0	DYNAP,1.0	PTPN13,1.0	UPK1A,1.0	MIR224,1.0	LPIN1,1.0	DSG1,1.0	DSG3,1.0	ATP13A4,1.0	BNIPL,1.0	ZNF750,1.0	PNLIPRP3,1.0	BNC1,1.0	NPR3,1.0	HSPB8,1.0	LRRK2,1.0	FABP5P3,1.0	TRPS1,1.0	ALOX12,1.0	MOSPD1,1.0	DUSP14,1.0	DNAJB1,1.0	FAM83A,1.0	MIR205HG,1.0	DSP,1.0	C2ORF54,1.0	ZNF185,1.0	ANKRD20A11P,1.0	CYP4B1,1.0	KRT78,1.0	TIAM1,1.0	TPD52L1,1.0	KLF8,1.0	NAGK,1.0	PPP2R2C,1.0	AIM1,1.0	CD109,1.0	MAB21L3,1.0	SNORD64,1.0	ACPP,1.0	SLC24A3,1.0	DAPL1,1.0	DMKN,1.0	RND3,1.0	BARX2,1.0	THSD4,1.0	ENDOU,1.0	OGFRL1,1.0	GNA15,1.0	TRIM29,1.0	PTPRZ1,1.0	GM2A,1.0	PALMD,1.0	BNIP3,1.0	
Teratospermia UMLS CUI-C0919628 human GSE6872 sample 953		IQCF4,1.0	KRTDAP,1.0	RPL22,1.0	PIH1D2,1.0	ZPBP,1.0	CCT6B,1.0	HIST3H3,1.0	MYL6,1.0	CABYR,1.0	WDR82,1.0	C10ORF62,1.0	KARS,1.0	PSMC5,1.0	RPL26,1.0	SEPT7P9,1.0	RPL27,1.0	CALM2,1.0	SPANXA1,1.0	CCDC83,1.0	HRASLS,1.0	ROPN1,1.0	C2ORF88,1.0	SPRR3,1.0	TEX40,1.0	IFITM3,1.0	RPL11,1.0	POMP,1.0	CLPB,1.0	C1ORF194,1.0	RPL13,1.0	RPL12,1.0	CISD1,1.0	TPTE,1.0	AKAP4,1.0	RGPD5,1.0	NPIPB15,1.0	RNF114,1.0	ACTB,1.0	LOC401052,1.0	EPB41L4A-AS1,1.0	RPL17,1.0	MS4A14,1.0	TCEB1,1.0	B2M,1.0	RAB11FIP5,1.0	SMCP,1.0	GABARAPL2,1.0	RPL41,1.0	CMC2,1.0	MIF,1.0	USMG5,1.0	C12ORF50,1.0	TMA7,1.0	BAZ1A,1.0	SNHG6,1.0	FTH1P5,1.0	RPS27,1.0	RPS14P3,1.0	RPS29,1.0	RPS28,1.0	CSNK2B,1.0	NDUFAF3,1.0	ACSBG2,1.0	RPS20,1.0	CYSTM1,1.0	SPRR1A,1.0	RPS23,1.0	SPRR1B,1.0	CYLC2,1.0	ITM2B,1.0	RPS25,1.0	RPS24,1.0	GTSF1,1.0	HSPA4L,1.0	RPL5,1.0	RPL6,1.0	GABARAP,1.0	FLG,1.0	RPL31,1.0	RPL3,1.0	MS4A5,1.0	RPL4,1.0	RPL30,1.0	RPL32,1.0	RPL35,1.0	RPL34,1.0	PTTG1IP,1.0	C14ORF166,1.0	TEX26,1.0	LOC100289098,1.0	RPL9,1.0	RPL7,1.0	RPL8,1.0	RPS16,1.0	CYB5R2,1.0	MT2A,1.0	RPS18,1.0	RPS17,1.0	GNG10,1.0	CCDC92,1.0	C14ORF2,1.0	DHX15,1.0	FTH1,1.0	RPL37,1.0	TSPAN6,1.0	COX3,1.0	RPL39,1.0	LTA4H,1.0	COX2,1.0	RPL38,1.0	COX1,1.0	RPS12,1.0	RPS11,1.0	AMZ2,1.0	RPS13,1.0	CDR2,1.0	SPA17,1.0	SRP9,1.0	GSTM3,1.0	PDHA2,1.0	CCDC110,1.0	ANXA2,1.0	ATMIN,1.0	PHF10,1.0	ATPIF1,1.0	NBPF11,1.0	HBA1,1.0	ABCA17P,1.0	NBPF10,1.0	NBPF15,1.0	MLF1,1.0	COX6C,1.0	GPRC5A,1.0	TPPP2,1.0	GKAP1,1.0	CEACAM6,1.0	KRT15,1.0	PABPC3,1.0	PABPC1,1.0	LIMS3-LOC440895,1.0	CD24,1.0	CDKN3,1.0	TOMM7,1.0	GGNBP2,1.0	USPL1,1.0	COX7C,1.0	CETN3,1.0	HBB,1.0	ADM,1.0	ADO,1.0	LOC285740,1.0	OAZ3,1.0	HINT1,1.0	LDHA,1.0	OR7E47P,1.0	OR7E35P,1.0	RPS27A,1.0	ANKRD7,1.0	LOC101927018,1.0	BRD2,1.0	DYNLL1,1.0	LOC100507408,1.0	LOC389765,1.0	MRPS21,1.0	RNF157-AS1,1.0	TUBB4B,1.0	FAM104A,1.0	CABS1,1.0	PSMA6,1.0	CXORF51A,1.0	C16ORF82,1.0	NGFRAP1,1.0	ETNK2,1.0	SEMG1,1.0	SEMG2,1.0	CSTA,1.0	RPLP0,1.0	NDUFA13,1.0	CRCT1,1.0	ROPN1B,1.0	MALSU1,1.0	SH3RF2,1.0	DFNB59,1.0	TMSB4X,1.0	GSG1,1.0	RSRC2,1.0	MTX1,1.0	NEFH,1.0	ANKMY2,1.0	ANKRD20A9P,1.0	PAIP2,1.0	PRM1,1.0	SPINK5,1.0	SPINK2,1.0	PRM2,1.0	RPS6,1.0	RPS7,1.0	NOSIP,1.0	HUWE1,1.0	COPS5,1.0	MORF4L1,1.0	EEF1A1,1.0	COPRS,1.0	OLFM4,1.0	GOLGA8H,1.0	GOLGA8G,1.0	ISCU,1.0	SLC25A33,1.0	RPL13AP6,1.0	KLHDC9,1.0	CRAT,1.0	S100A9,1.0	S100A8,1.0	CST13P,1.0	IGSF11-AS1,1.0	RNF38,1.0	SRRT,1.0	CD81,1.0	OVOS2,1.0	MRFAP1,1.0	PROCA1,1.0	PARK7,1.0	CIB1,1.0	TUBA3C,1.0	FBL,1.0	C1ORF234,1.0	PPP1CC,1.0	POTEM,1.0	LAPTM4A,1.0	EMC2,1.0	PTTG1,1.0	LINC00238,1.0	RBBP7,1.0	CHP1,1.0	RPS3,1.0	KPNA2,1.0	LINC01002,1.0	ODF2,1.0	CRNDE,1.0	FAM229B,1.0	EEF2,1.0	LOC399491,1.0	SDCBP,1.0	SPTY2D1-AS1,1.0	CCNA1,1.0	MXD1,1.0	REEP6,1.0	NACA,1.0	KIF2B,1.0	ARPC2,1.0	DYNLRB1,1.0	LCN2,1.0	PGP,1.0	MALAT1,1.0	DYNLRB2,1.0	FTL,1.0	ND4,1.0	ND3,1.0	CHMP5,1.0	PIN1,1.0	CRISP3,1.0	UQCRB,1.0	ATP6,1.0	TSACC,1.0	BOD1L2,1.0	SRP14,1.0	FBXO25,1.0	PLAT,1.0	SAT1,1.0	PKD1P1,1.0	COX7A2,1.0	UQCRH,1.0	KLHL10,1.0	GLT1D1,1.0	UBC,1.0	RGS2,1.0	UBB,1.0	NARS,1.0	MAEL,1.0	LELP1,1.0	FAM81B,1.0	IL13RA2,1.0	TCP11,1.0	SRGN,1.0	HSP90AA1,1.0	GPX4,1.0	RNASE11,1.0	HSPA8,1.0	RPL13A,1.0	RPS3A,1.0	LPIN1,1.0	RPL37A,1.0	SYF2,1.0	NDUFS6,1.0	PIP,1.0	CCDC74A,1.0	EEF1G,1.0	CMTM2,1.0	PSMG1,1.0	LOC100507468,1.0	CALR3,1.0	DDX3X,1.0	C2ORF42,1.0	ZBTB20-AS1,1.0	LOC284933,1.0	NDUFB3,1.0	SPATA3,1.0	HMGB4,1.0	SPATA4,1.0	ATP5J,1.0	SPATA42,1.0	DBI,1.0	SPATA6,1.0	HK1,1.0	CXCL6,1.0	TTC29,1.0	C15ORF48,1.0	PELP1,1.0	C6ORF201,1.0	LOC100507572,1.0	PLCZ1,1.0	RPL36A,1.0	YWHAQ,1.0	PRPH,1.0	DGCR6,1.0	DSP,1.0	H2AFZ,1.0	LOC100506958,1.0	NDUFA4,1.0	C2ORF57,1.0	NDUFA3,1.0	NSMCE1,1.0	RPL23A,1.0	C9ORF24,1.0	ZPBP2,1.0	PPDPF,1.0	DRG1,1.0	EIF3H,1.0	SLIRP,1.0	NPIPB5,1.0	S100P,1.0	VDAC2,1.0	KCTD13,1.0	DYNLT1,1.0	UBA52,1.0	TNP1,1.0	EIF3E,1.0	CCDC62,1.0	LINC00467,1.0	TPT1,1.0	EEF1A1P9,1.0	HEMGN,1.0	MEA1,1.0	STARD13-AS,1.0	SPATA20,1.0	YBX2,1.0	RPL10A,1.0	GK2,1.0	MFF,1.0	RPS4X,1.0	C19ORF70,1.0	SPATA22,1.0	IQUB,1.0	OTUD6B-AS1,1.0	CCDC53,1.0	POC1B,1.0	CCDC54,1.0	CDIPT,1.0	NPIPA1,1.0	SPANXC,1.0	RPL7A,1.0	MSMB,1.0	
neurofibromatosis DOID-8712 mouse GSE1482 sample 666		RPL21,1.0	HPCAL1,1.0	AP1AR,1.0	PISD,1.0	MAPK8IP1,1.0	MARCKS,1.0	XPNPEP1,1.0	WDR82,1.0	PSMC2,1.0	RUFY3,1.0	UQCRC2,1.0	SPARCL1,1.0	RPL22L1,1.0	HNRNPD,1.0	NGEF,1.0	ASTN1,1.0	RAN,1.0	CYFIP2,1.0	SSNA1,1.0	RPL10,1.0	RPL13,1.0	FOXG1,1.0	RNASET2A,1.0	ARXES2,1.0	RNF5,1.0	AQP4,1.0	APCDD1,1.0	STX12,1.0	MYL12B,1.0	NAA60,1.0	ACTB,1.0	ASNA1,1.0	GNG3,1.0	1110051M20RIK,1.0	BSG,1.0	PSMD6,1.0	NNAT,1.0	DHX36,1.0	PSMD4,1.0	PSMD1,1.0	TCEB2,1.0	RPL19,1.0	RPL18,1.0	SNCA,1.0	PTGDS,1.0	JUND,1.0	PLK3,1.0	SLC6A15,1.0	USMG5,1.0	IGF2,1.0	ARFGAP2,1.0	SLC6A6,1.0	SQLE,1.0	RPS27RT,1.0	MLLT11,1.0	RPS26,1.0	RPS28,1.0	PRKAR1B,1.0	SFXN1,1.0	JTB,1.0	RPS23,1.0	RPL5,1.0	RPL6,1.0	MACF1,1.0	RPL3,1.0	GM10221,1.0	MAGED1,1.0	ARL6IP1,1.0	MAGED2,1.0	PDE1B,1.0	RPL34,1.0	STMN4,1.0	ATP5C1,1.0	SLC6A1,1.0	HIF1A,1.0	RPL7,1.0	RPL8,1.0	RPS17,1.0	SOX2,1.0	GJA1,1.0	PCDHA2,1.0	RPS19,1.0	STMN2,1.0	PRDX1,1.0	2310036O22RIK,1.0	HIVEP2,1.0	RPL37,1.0	APOE,1.0	LTA4H,1.0	TIMM17A,1.0	PRKACB,1.0	RPS11,1.0	RPS16-PS2,1.0	BLCAP,1.0	WARS,1.0	GABBR1,1.0	SSSCA1,1.0	H3F3B,1.0	GNB2L1,1.0	TUBB2A,1.0	ZWINT,1.0	SYN2,1.0	2010107E04RIK,1.0	MAPT,1.0	ID3,1.0	AGO2,1.0	ACHE,1.0	COX7C,1.0	COX7B,1.0	GM6570,1.0	PRDX6B,1.0	BMYC,1.0	MAP1LC3A,1.0	HINT1,1.0	LDHB,1.0	UCHL1,1.0	PENK,1.0	SEC61G,1.0	AP4S1,1.0	RPS15A,1.0	RPS27A,1.0	TMED7,1.0	SOCS5,1.0	ATAD1,1.0	ATP6V0E2,1.0	SLC32A1,1.0	DYNLT1A,1.0	GAD1,1.0	TMOD3,1.0	AP3D1,1.0	CNPY2,1.0	HSBP1,1.0	DYNLL2,1.0	PGRMC1,1.0	PSMA6,1.0	FABP3,1.0	PSMA4,1.0	MRPL52,1.0	FABP7,1.0	NDUFAB1,1.0	PLP2,1.0	2610524H06RIK,1.0	LLGL1,1.0	UBE2V1,1.0	APBA2,1.0	ENG,1.0	GM20746,1.0	GM11353,1.0	RPLP0,1.0	KCNA1,1.0	GDI1,1.0	CTNNB1,1.0	ATL2,1.0	RPLP1,1.0	TUBA1A,1.0	GNAI2,1.0	GM10260,1.0	GNAI3,1.0	PSMB7,1.0	UBL5,1.0	SAMM50,1.0	PSMB6,1.0	PSMB3,1.0	MINOS1,1.0	PPP1R7,1.0	XPO6,1.0	CKB,1.0	SPTAN1,1.0	UVRAG,1.0	YIPF4,1.0	2700094K13RIK,1.0	RPS6,1.0	RPS7,1.0	SDHD,1.0	ATP1B3,1.0	GTF2F2,1.0	AGT,1.0	RBX1,1.0	PPIA,1.0	COPS6,1.0	PCP4,1.0	TMX1,1.0	PDCD5,1.0	PTPN9,1.0	FKBP8,1.0	TBC1D24,1.0	SNRPG,1.0	SQSTM1,1.0	SNRPE,1.0	LY6H,1.0	XPR1,1.0	PNCK,1.0	FKBP2,1.0	NAPA,1.0	GPS1,1.0	PARK7,1.0	ATP1A1,1.0	NDRG2,1.0	HBB-B1,1.0	CMIP,1.0	LAPTM4A,1.0	BASP1,1.0	TUBB5,1.0	PURA,1.0	RPS5,1.0	RPS2,1.0	RPS3,1.0	CDC123,1.0	NDUFV1,1.0	HMGN1,1.0	ATP9A,1.0	HIST1H2AC,1.0	FDPS,1.0	ATP6V0B,1.0	ZCRB1,1.0	DSTN,1.0	GFAP,1.0	TBCA,1.0	REEP1,1.0	HGS,1.0	PREPL,1.0	NCL,1.0	TMEM119,1.0	GNB2,1.0	CDH13,1.0	ERH,1.0	NOP10,1.0	RNF167,1.0	TXN1,1.0	GRIA1,1.0	UQCRB,1.0	MAEA,1.0	TMEM223,1.0	UBC,1.0	NDN,1.0	TMSB10,1.0	ACAA2,1.0	2610042L04RIK,1.0	PCSK1N,1.0	MAF1,1.0	SH3GL3,1.0	USP22,1.0	TXNRD1,1.0	GM19444,1.0	PJA1,1.0	6330403K07RIK,1.0	HIGD2A,1.0	AHI1,1.0	CD24A,1.0	DNAJC8,1.0	NPC2,1.0	IMPAD1,1.0	RPL37A,1.0	RASA3,1.0	SLC25A4,1.0	GSK3A,1.0	D430019H16RIK,1.0	NDUFB8,1.0	NDUFB6,1.0	NDUFB5,1.0	NDUFB3,1.0	HMGB3,1.0	HBA-A1,1.0	NREP,1.0	DBI,1.0	HK1,1.0	GM15772,1.0	ATP5O,1.0	RAD21,1.0	CALB2,1.0	PSAP,1.0	ATP5E,1.0	SARAF,1.0	PGK1,1.0	B4GALNT1,1.0	PLA2G12A,1.0	NDUFA5,1.0	MID1IP1,1.0	RPL23A,1.0	CIRBP,1.0	GLRX3,1.0	RANGAP1,1.0	CFDP1,1.0	CLDN5,1.0	GAP43,1.0	EIF3L,1.0	BC004004,1.0	UNC50,1.0	TOMM70A,1.0	PPAP2B,1.0	ANK,1.0	CSNK1G2,1.0	PFKP,1.0	EIF4A3,1.0	DCTN6,1.0	SEC11A,1.0	DCTN3,1.0	USP10,1.0	CAMK2B,1.0	YBX1,1.0	CRMP1,1.0	PPP2R2B,1.0	SLC4A3,1.0	RPL10A,1.0	TNKS2,1.0	TSPAN13,1.0	ATRAID,1.0	RBM3,1.0	ZIC3,1.0	PTPRZ1,1.0	RESP18,1.0	ZIC1,1.0	POLD2,1.0	WDR92,1.0	WDR6,1.0	FYN,1.0	MAPK6,1.0	RPL7A,1.0	
idiopathic pulmonary fibrosis DOID-0050156 human GSE44723 sample 851		C2ORF74,1.0	SYTL2,1.0	EPR1,1.0	PSG1,1.0	ISL2,1.0	SYTL5,1.0	EREG,1.0	PSMB9,1.0	RUNX2,1.0	PSG9,1.0	SST,1.0	LOC730101,1.0	NEIL3,1.0	DEPDC1B,1.0	LPAR6,1.0	PCDHB7,1.0	KIF20A,1.0	MXRA5,1.0	CES1,1.0	PRKAA2,1.0	ZNF273,1.0	SYNPO2,1.0	NDNF,1.0	RAD54B,1.0	CCDC102B,1.0	NEURL1B,1.0	KNSTRN,1.0	HERC3,1.0	FLRT3,1.0	IFI16,1.0	GBP2,1.0	GTSE1,1.0	SAMD11,1.0	HTATSF1P2,1.0	PLK4,1.0	PRR11,1.0	PAQR5,1.0	FOXF2,1.0	TSLP,1.0	PLK2,1.0	IFI44,1.0	GPR137C,1.0	TPX2,1.0	LOC100506870,1.0	PTPLAD2,1.0	TAGLN3,1.0	SSX2IP,1.0	LINC00302,1.0	LXN,1.0	CDCA3,1.0	CDCA8,1.0	PLA2G5,1.0	SMC4,1.0	IFIT2,1.0	IFIT1,1.0	PCDH18,1.0	C5,1.0	CEP70,1.0	PRKAR2B,1.0	PDK4,1.0	PIEZO2,1.0	PDK1,1.0	RALGPS2,1.0	SOX6,1.0	CENPW,1.0	NBPF3,1.0	PRSS12,1.0	NBPF1,1.0	AJAP1,1.0	VWA5A,1.0	CENPE,1.0	ANLN,1.0	CENPF,1.0	RAD51B,1.0	KBTBD6,1.0	TOX2,1.0	KBTBD7,1.0	TMSB15A,1.0	CAMK4,1.0	DEPDC1,1.0	LINC00960,1.0	RHOU,1.0	GPR126,1.0	CDKN3,1.0	IL18R1,1.0	RASL12,1.0	PARPBP,1.0	KIF11,1.0	HILPDA,1.0	SLC35F3,1.0	MAOA,1.0	TOP2A,1.0	KIF15,1.0	SECTM1,1.0	KIF14,1.0	IQGAP2,1.0	PENK,1.0	MAP2,1.0	PBK,1.0	TNFAIP8L1,1.0	CEP55,1.0	TMOD1,1.0	MME,1.0	AKR1C2,1.0	TMEM176B,1.0	AKR1C1,1.0	RPA3,1.0	AKR1C3,1.0	PRSS35,1.0	ANO3,1.0	ANO4,1.0	TJP2,1.0	FKBP1A,1.0	SPC24,1.0	NFIB,1.0	KIT,1.0	COL4A5,1.0	B3GNT5,1.0	F2RL2,1.0	TACC3,1.0	ANGPTL2,1.0	SPC25,1.0	PTGER2,1.0	PTN,1.0	PYGL,1.0	ADIRF,1.0	MKI67,1.0	CENPA,1.0	ROBO2,1.0	CLDN23,1.0	TP53TG1,1.0	HLA-DMB,1.0	SNCAIP,1.0	SPTLC3,1.0	IMPA2,1.0	HEY1,1.0	NUF2,1.0	OLFML1,1.0	METTL7A,1.0	NUSAP1,1.0	TP53I11,1.0	JAK2,1.0	RARRES1,1.0	LOXL1-AS1,1.0	SCARA3,1.0	UBE2C,1.0	PLXNC1,1.0	FAM118A,1.0	ARHGAP28,1.0	VCAM1,1.0	CDC25C,1.0	CXCL12,1.0	RAB38,1.0	FANCD2,1.0	KIF4A,1.0	XIST,1.0	RNF182,1.0	ABCG1,1.0	IL6ST,1.0	FKBP5,1.0	ABCG2,1.0	MAD2L1,1.0	KANK4,1.0	MASP1,1.0	ANKRD37,1.0	RGS17,1.0	CASC5,1.0	AURKA,1.0	PRUNE2,1.0	HJURP,1.0	CLU,1.0	SBSN,1.0	C1ORF112,1.0	CLEC3B,1.0	PDPN,1.0	HSD17B1,1.0	PTTG1,1.0	GAS2L3,1.0	TRPC6,1.0	BORA,1.0	HGF,1.0	CKAP2,1.0	KIF23,1.0	SMAD6,1.0	HOPX,1.0	NDC80,1.0	FGF18,1.0	KIF18A,1.0	CCNA2,1.0	KIF18B,1.0	DIAPH3,1.0	LOC100509621,1.0	PROCR,1.0	TBXAS1,1.0	BIRC5,1.0	MATN2,1.0	CARD16,1.0	KIF2C,1.0	AMPH,1.0	CREB5,1.0	MATN3,1.0	IL7R,1.0	GUCY1B3,1.0	KCNE4,1.0	ATP8A1,1.0	FAM13A,1.0	ARHGAP19,1.0	CHRDL1,1.0	GPR85,1.0	LIN7A,1.0	TTF2,1.0	ARHGAP6,1.0	RASGRP3,1.0	HNMT,1.0	FOXM1,1.0	RGS5,1.0	CCNB2,1.0	LOC100506100,1.0	ARHGAP20,1.0	CCNB1,1.0	RGS1,1.0	FAM162B,1.0	LOC645722,1.0	SESN3,1.0	NDP,1.0	NEK2,1.0	OIP5,1.0	CYTL1,1.0	SLC38A4,1.0	MYOCD,1.0	CADPS,1.0	TRPA1,1.0	BMP4,1.0	ACTA2,1.0	MEIS2,1.0	IL7,1.0	PIR,1.0	CDK1,1.0	SCN4B,1.0	SHANK2,1.0	SHOX2,1.0	DLX2,1.0	MCTP1,1.0	ST6GALNAC3,1.0	COL14A1,1.0	BNC1,1.0	CKS1B,1.0	HMMR,1.0	LMNB1,1.0	SLC40A1,1.0	HMGB2,1.0	GAS6-AS1,1.0	SCN3A,1.0	FAM83D,1.0	LIMCH1,1.0	CKAP2L,1.0	UNC5C,1.0	EYA4,1.0	SPAG5,1.0	ERAP2,1.0	SCLT1,1.0	MND1,1.0	PCOLCE,1.0	PRC1,1.0	KANSL1-AS1,1.0	KLHL41,1.0	SELENBP1,1.0	ASPM,1.0	PSRC1,1.0	APOC1,1.0	PPAP2A,1.0	MAB21L1,1.0	AIM1,1.0	TXNIP,1.0	ACKR3,1.0	GALM,1.0	ITGB3BP,1.0	LOC100506831,1.0	SLC24A3,1.0	KDM3A,1.0	NCKAP5,1.0	C1R,1.0	ARHGAP11A,1.0	COLEC10,1.0	MIR155HG,1.0	LDB2,1.0	THRB,1.0	TTK,1.0	ACTC1,1.0	TSPAN12,1.0	OASL,1.0	CRYZ,1.0	PLN,1.0	ADAMTS5,1.0	SGOL2,1.0	ZNF608,1.0	KYNU,1.0	VAT1L,1.0	SLITRK6,1.0	BUB1,1.0	
Cancer of the Stomach C0024623 human GSE2685 sample 361		STARD3,1.0	CHGA,1.0	MX1,1.0	IL1R2,1.0	SST,1.0	IL23A,1.0	KIAA0125,1.0	IFI27,1.0	GPD1L,1.0	MT1G,1.0	TLN2,1.0	AHNAK,1.0	HPGD,1.0	ADH1C,1.0	GUSBP11,1.0	PDXDC1,1.0	PDHB,1.0	ATP5A1,1.0	MST1R,1.0	RNF5,1.0	PSMB10,1.0	PNP,1.0	RPL36AL,1.0	PRSS8,1.0	ARFIP2,1.0	GNAT1,1.0	NCSTN,1.0	COX8A,1.0	JUND,1.0	XBP1,1.0	PRKCD,1.0	MANF,1.0	PTK6,1.0	PUM2,1.0	PGA3,1.0	ATP4B,1.0	ATP4A,1.0	MYLPF,1.0	PRKAR1A,1.0	TCN1,1.0	LGMN,1.0	TAGLN2,1.0	EZR,1.0	ATF4,1.0	CES2,1.0	RPS24,1.0	CFD,1.0	RPL3,1.0	RPL4,1.0	MT1M,1.0	RPL34,1.0	MT1X,1.0	XPC,1.0	MGST1,1.0	LGALS4,1.0	LIPF,1.0	MT2A,1.0	CD79A,1.0	LGALS3,1.0	C7,1.0	ANPEP,1.0	RASSF7,1.0	TSPAN8,1.0	GLUL,1.0	LGALS9,1.0	RPS14,1.0	FUCA1,1.0	CHKB,1.0	ITPK1,1.0	SSR4,1.0	AKR1A1,1.0	RHOD,1.0	JOSD1,1.0	LYZ,1.0	GP9,1.0	KRT19,1.0	ID1,1.0	ITPKA,1.0	ID3,1.0	FXYD3,1.0	PABPC4,1.0	TFF2,1.0	TFF1,1.0	TAX1BP3,1.0	ADA,1.0	REG3A,1.0	COX7C,1.0	ARF3,1.0	ZNF592,1.0	NEDD8,1.0	OAZ1,1.0	KRT20,1.0	PTPRH,1.0	UGCG,1.0	SULT1C2,1.0	RRAS,1.0	SEC61B,1.0	QSOX1,1.0	MYOC,1.0	CTSE,1.0	RPS27A,1.0	IGHA1,1.0	NQO1,1.0	CD53,1.0	CAP1,1.0	PARP4,1.0	CBR1,1.0	PGAM1,1.0	AKR1C1,1.0	AKR1C3,1.0	TTC1,1.0	RNASE4,1.0	RNASE1,1.0	KIAA0195,1.0	PTGR1,1.0	FKBP1B,1.0	FOSB,1.0	AADAC,1.0	LOC100132540,1.0	LOC649970,1.0	C21ORF2,1.0	PLCB2,1.0	HBEGF,1.0	FABP1,1.0	IGHM,1.0	CSTA,1.0	RPLP0,1.0	F13A1,1.0	HDC,1.0	ADIRF,1.0	CRIP1,1.0	COX5B,1.0	FCGBP,1.0	HERPUD1,1.0	CST3,1.0	TMSB4X,1.0	GUK1,1.0	STAB1,1.0	MPRIP,1.0	CKB,1.0	TSPO,1.0	MDH1,1.0	GAST,1.0	GSN,1.0	RPS6,1.0	DEFA5,1.0	SEMA4D,1.0	POU2AF1,1.0	IGJ,1.0	SPINK1,1.0	MAPKAPK2,1.0	GSTA1,1.0	S100A7,1.0	DGKD,1.0	CTNND1,1.0	ODC1,1.0	DGKA,1.0	SCNN1A,1.0	CASC3,1.0	CLU,1.0	SLC9A1,1.0	NDRG1,1.0	COX6A1,1.0	ABLIM1,1.0	HSD17B2,1.0	CAPN2,1.0	NDUFV2,1.0	LDLR,1.0	IGFBP2,1.0	POSTN,1.0	CPA2,1.0	MAP2K2,1.0	PDIA2,1.0	PGC,1.0	ADRA2B,1.0	PDIA5,1.0	MED24,1.0	ISG20,1.0	MAL,1.0	ALDH3A1,1.0	CDH15,1.0	BLVRB,1.0	REG1A,1.0	PFKFB4,1.0	UPK2,1.0	COX7A2,1.0	CYP2C18,1.0	ACTG2,1.0	IGLV1-44,1.0	PIM2,1.0	GPX3,1.0	GPX2,1.0	HMGCS2,1.0	CYP3A43,1.0	MUC5AC,1.0	DNM2,1.0	CYB5A,1.0	RER1,1.0	HLA-DRA,1.0	IRF9,1.0	ACO2,1.0	SNURF,1.0	FBP1,1.0	LPIN2,1.0	DEFB4A,1.0	UBA7,1.0	CLCNKB,1.0	ITPR3,1.0	CLCNKA,1.0	GTF3C1,1.0	LOC732447,1.0	ATP5B,1.0	CA2,1.0	LASP1,1.0	GRK6,1.0	ERBB2,1.0	COX4I1,1.0	EIF4H,1.0	H1FX,1.0	CA9,1.0	GIF,1.0	DDX17,1.0	CIRBP,1.0	YWHAZ,1.0	KLF4,1.0	SELENBP1,1.0	GALE,1.0	IMPDH1,1.0	ALDH1A1,1.0	TST,1.0	PPAP2B,1.0	TXNIP,1.0	ANG,1.0	S100P,1.0	VDAC2,1.0	NPIPB3,1.0	DYNLT1,1.0	LTF,1.0	FOLR1,1.0	RNF10,1.0	BECN1,1.0	EIF4A2,1.0	ACADVL,1.0	USP11,1.0	FHL1,1.0	FHL2,1.0	ATP2A3,1.0	ATP5G3,1.0	ATP5G1,1.0	LTC4S,1.0	ALDH2,1.0	AAMP,1.0	RPL7A,1.0	MSMB,1.0	
Huntington's disease DOID-12858 human GSE24250 sample 466		RPL22,1.0	IMP3,1.0	MX1,1.0	RPL21,1.0	RSAD2,1.0	ACTN1,1.0	MX2,1.0	PSMB9,1.0	RUFY1,1.0	NISCH,1.0	HIST1H4C,1.0	LAP3,1.0	WDR82,1.0	KARS,1.0	MYL4,1.0	HSPA1A,1.0	CALM2,1.0	OPTN,1.0	CALM1,1.0	LEF1,1.0	ATP6V0D1,1.0	SATB1,1.0	PANK2,1.0	CCNI,1.0	IFITM1,1.0	EPB42,1.0	RPL13,1.0	TESK2,1.0	UBE2L6,1.0	RPS4Y1,1.0	PNN,1.0	PSMB10,1.0	ACTB,1.0	HERC5,1.0	NUAK2,1.0	IFI16,1.0	MXI1,1.0	CAPNS1,1.0	PIP4K2A,1.0	RPL14,1.0	STAT6,1.0	FAM63A,1.0	GBP1,1.0	B2M,1.0	RPL18,1.0	SNCA,1.0	S100A11,1.0	FIS1,1.0	GSTK1,1.0	GABARAPL2,1.0	RPL41,1.0	HLA-DRB5,1.0	ST13,1.0	BCL11B,1.0	CYP4F3,1.0	SYNRG,1.0	PPBP,1.0	HLA-A,1.0	IFI44,1.0	EIF1,1.0	VASP,1.0	HLA-F,1.0	RPS27,1.0	PARP12,1.0	RPS26,1.0	MYL12A,1.0	RPS29,1.0	FAM111A,1.0	RPS28,1.0	RPL27A,1.0	QARS,1.0	PLSCR3,1.0	JTB,1.0	PSME2,1.0	TAGLN2,1.0	PPT1,1.0	RPS21,1.0	RPS20,1.0	PSME1,1.0	RPS23,1.0	ITM2B,1.0	PADI2,1.0	RPS25,1.0	ATP6V1B2,1.0	HLA-DRB1,1.0	SET,1.0	ANAPC13,1.0	GABARAP,1.0	RPL3,1.0	RPL30,1.0	ANP32B,1.0	MEPCE,1.0	RPL32,1.0	PPP1R11,1.0	RTCB,1.0	PITPNB,1.0	PRF1,1.0	IFIT1,1.0	RPL7,1.0	RPL8,1.0	GSPT1,1.0	IFIT3,1.0	RPS16,1.0	CYB5R3,1.0	RPS15,1.0	FAM134C,1.0	MT2A,1.0	PRDX6,1.0	LGALS3,1.0	RPS17,1.0	PLAC8,1.0	MICAL2,1.0	PCBP2,1.0	PRDX1,1.0	RPL37,1.0	IER2,1.0	GLUL,1.0	RPL39,1.0	RPL38,1.0	RPS12,1.0	RPS11,1.0	CYB5R1,1.0	RPS14,1.0	SKP1,1.0	RPS13,1.0	CDK5RAP3,1.0	RHOA,1.0	CCR1,1.0	WARS,1.0	NCOA1,1.0	STRADA,1.0	PHF11,1.0	TSC22D1,1.0	NCOA4,1.0	TESC,1.0	TSC22D3,1.0	TRMT5,1.0	RHOF,1.0	TMEM43,1.0	NBPF14,1.0	ANXA2P2,1.0	PABPC3,1.0	CD27,1.0	PABPC1,1.0	ITK,1.0	CRLF3,1.0	SLC35E2B,1.0	DAZAP2,1.0	GYPB,1.0	GYPC,1.0	FAXDC2,1.0	RPN2,1.0	HBD,1.0	SECTM1,1.0	LITAF,1.0	ADIPOR1,1.0	ECHS1,1.0	OAZ1,1.0	CD3E,1.0	CD3D,1.0	LDHB,1.0	LDHA,1.0	SNX3,1.0	LARS,1.0	HBQ1,1.0	CD37,1.0	CCR7,1.0	HLA-DQA1,1.0	NQO2,1.0	DMTN,1.0	MLH1,1.0	STAT1,1.0	TMEM176A,1.0	PGAM1,1.0	STAT3,1.0	TMEM176B,1.0	ANKHD1-EIF4EBP3,1.0	RPA2,1.0	LAPTM5,1.0	SERPINB9,1.0	NGFRAP1,1.0	HNRNPH1,1.0	GID8,1.0	SRRD,1.0	HCLS1,1.0	UBE2V1,1.0	HDGF,1.0	SETD5,1.0	RPLP0,1.0	RPLP2,1.0	RPLP1,1.0	PHF1,1.0	WAS,1.0	FAM127A,1.0	XPO1,1.0	PSMB3,1.0	OS9,1.0	CXCR4,1.0	RAB8A,1.0	RAC1,1.0	RAC2,1.0	AHSP,1.0	JAK1,1.0	TBC1D10B,1.0	GIT1,1.0	RPS9,1.0	RPS6,1.0	DEFA3,1.0	SDHAP1,1.0	BTNL3,1.0	RPSA,1.0	TUG1,1.0	CDC25B,1.0	SDHA,1.0	EEF1A1,1.0	IFI44L,1.0	UBE2Z,1.0	TMEM258,1.0	KAT6A,1.0	ISCU,1.0	PF4,1.0	YPEL5,1.0	SNRPB,1.0	GOLGA8B,1.0	S100A8,1.0	CSF3R,1.0	CRTC3,1.0	ODC1,1.0	SRSF2,1.0	UCP2,1.0	FAM117A,1.0	FAM129A,1.0	GIMAP4,1.0	PARK7,1.0	GIMAP5,1.0	ZFAND3,1.0	PAPSS1,1.0	FOXO3,1.0	GGA1,1.0	ABLIM1,1.0	CCND3,1.0	ZFP36,1.0	BASP1,1.0	IGKC,1.0	EMC3,1.0	RPS5,1.0	IGFLR1,1.0	RPS2,1.0	RPS3,1.0	HMGN2,1.0	HIST1H2AC,1.0	CPA3,1.0	MAP2K3,1.0	SLC38A1,1.0	CISH,1.0	NONO,1.0	HBG2,1.0	ARHGEF18,1.0	BNIP3L,1.0	ISG15,1.0	EEF2,1.0	NFKB1,1.0	SDCBP,1.0	GLTSCR2,1.0	ISG20,1.0	DDOST,1.0	MYD88,1.0	STK24,1.0	NACA,1.0	MAL,1.0	MKRN1,1.0	ARMCX6,1.0	NCL,1.0	SELL,1.0	TCF7,1.0	GNAS,1.0	KLRB1,1.0	BLVRB,1.0	GLYR1,1.0	VCL,1.0	TSG101,1.0	CALCOCO2,1.0	MAX,1.0	DDX5,1.0	LRRFIP1,1.0	C5AR1,1.0	CNP,1.0	ACTG1,1.0	SRP14,1.0	ARHGAP1,1.0	SAT1,1.0	CSF2RB,1.0	CNN2,1.0	TRGC2,1.0	IGHG2,1.0	KIAA0894,1.0	UBB,1.0	BAG1,1.0	TMSB10,1.0	GPX1,1.0	SUN2,1.0	HSPA5,1.0	MSN,1.0	EIF2AK1,1.0	MARCH8,1.0	PPP2R5A,1.0	TAPBP,1.0	MARCH2,1.0	RBL2,1.0	CHPT1,1.0	OAS3,1.0	RPL37A,1.0	EEF1G,1.0	TRIM58,1.0	MYH9,1.0	IRF9,1.0	SNURF,1.0	R3HDM2,1.0	R3HDM4,1.0	B4GALT3,1.0	SLC25A3,1.0	ILK,1.0	LOC100133583,1.0	NDUFB4,1.0	HK1,1.0	TREM1,1.0	TARP,1.0	LBH,1.0	PDLIM1,1.0	FCGR3B,1.0	LASP1,1.0	CA1,1.0	TMEM204,1.0	ATP5E,1.0	SERF2,1.0	LPXN,1.0	RBM38,1.0	DDX17,1.0	ZNF185,1.0	GLRX5,1.0	NDUFA3,1.0	RPL23A,1.0	SORL1,1.0	SELENBP1,1.0	CECR1,1.0	CAT,1.0	CTDSP2,1.0	POLR1D,1.0	TXNIP,1.0	EIF3H,1.0	MNDA,1.0	S100P,1.0	VDAC2,1.0	UBA52,1.0	RNF10,1.0	MTCH1,1.0	EIF4A1,1.0	TM2D3,1.0	LSP1,1.0	HIST1H2BK,1.0	HSP90AB1,1.0	CX3CR1,1.0	DYSF,1.0	DDX24,1.0	YBX1,1.0	SLC4A1,1.0	YBX3,1.0	OASL,1.0	SEPT9,1.0	MAT2B,1.0	ARHGDIB,1.0	FBXO7,1.0	FBXO9,1.0	FCGR1B,1.0	KCNJ2,1.0	TRIM22,1.0	KLRG1,1.0	RPL18AP3,1.0	NCK2,1.0	
Idiopathic fibrosing alveolitis C0085786 human GSE10921 sample 272		SSB,1.0	ZNF165,1.0	IL1R1,1.0	HN1,1.0	DKK1,1.0	PSMB9,1.0	PSMC6,1.0	LAP3,1.0	PPA2,1.0	FEZ2,1.0	IDO1,1.0	MTPN,1.0	SF3B6,1.0	IFITM1,1.0	TUBAL3,1.0	SERPINE1,1.0	PON2,1.0	WBP5,1.0	UQCR10,1.0	ADARB1,1.0	TMEM70,1.0	UBE2L6,1.0	ANTXR2,1.0	PSMB10,1.0	FAM120A,1.0	HERC6,1.0	SNRPD3,1.0	UGP2,1.0	SNRPD2,1.0	SNRPD1,1.0	PEG10,1.0	MTHFD1L,1.0	S100A13,1.0	CYP1B1,1.0	RPL17,1.0	MEST,1.0	GBP2,1.0	C3ORF14,1.0	SNCA,1.0	TMEM50A,1.0	HLA-G,1.0	UCHL3,1.0	VAMP8,1.0	ADCK2,1.0	WDR61,1.0	TAGLN2,1.0	PSME1,1.0	VAMP5,1.0	PKIG,1.0	ATP6V1B1,1.0	MOXD1,1.0	GMFB,1.0	ARL6IP1,1.0	MRPL17,1.0	IFI35,1.0	C9ORF78,1.0	ENO1,1.0	MRPL13,1.0	IFIT1,1.0	ICAM1,1.0	ANAPC11,1.0	LIPA,1.0	RBPJ,1.0	IFIT3,1.0	PRDX4,1.0	GCSH,1.0	PRDX3,1.0	ALCAM,1.0	C14ORF2,1.0	EPB41L3,1.0	PRDX1,1.0	IER2,1.0	ARL6IP4,1.0	RPL39,1.0	TIMM17A,1.0	SERPINH1,1.0	DNAJC25-GNG10,1.0	SEC62,1.0	SYNPO,1.0	DUSP5,1.0	SRP9,1.0	ANXA1,1.0	NMB,1.0	FUCA2,1.0	SSR4,1.0	PHF12,1.0	VEGFC,1.0	AMPD3,1.0	EMP3,1.0	NUTF2,1.0	IGFN1,1.0	NME1,1.0	PLXDC1,1.0	NME2,1.0	C12ORF29,1.0	DPYD,1.0	PHF19,1.0	FJX1,1.0	EEF1E1,1.0	ERGIC2,1.0	ARF4,1.0	DTYMK,1.0	TENM4,1.0	CITED2,1.0	ARF1,1.0	ADM,1.0	RPS27L,1.0	ADIPOR1,1.0	OAZ1,1.0	MRPL33,1.0	HSPB11,1.0	LDHA,1.0	CSRP2,1.0	CSRP1,1.0	C19ORF10,1.0	RRAS2,1.0	CTSL,1.0	SEC61G,1.0	HTATIP2,1.0	TK1,1.0	CD36,1.0	IL33,1.0	SERPINB2,1.0	CCT2,1.0	CBR1,1.0	IL32,1.0	DYNLL1,1.0	STAT1,1.0	ELOVL5,1.0	MME,1.0	PGAM1,1.0	RANBP1,1.0	MRPS21,1.0	KTN1,1.0	CNPY2,1.0	ZDHHC17,1.0	TUBB4B,1.0	COX6B1,1.0	WDR11,1.0	PTGR1,1.0	PSMA6,1.0	GAL,1.0	PSMA4,1.0	TMEM158,1.0	PSMA5,1.0	NFIB,1.0	PSMA3,1.0	SLC39A10,1.0	FAM189A1,1.0	NBR1,1.0	JKAMP,1.0	MAP1B,1.0	CANX,1.0	RAB9A,1.0	NUCB2,1.0	CKS2,1.0	PLIN2,1.0	LAMTOR5,1.0	NRP1,1.0	HRSP12,1.0	CSTB,1.0	CSTA,1.0	LRRC17,1.0	AKR1B1,1.0	GSTP1,1.0	TMEM261,1.0	TMEM263,1.0	ERO1L,1.0	XPO1,1.0	PSMB7,1.0	PSMB8,1.0	GUK1,1.0	GPR133,1.0	UBL5,1.0	HLA-DMB,1.0	CAMK2N1,1.0	PSMB3,1.0	PSMB2,1.0	AP3S1,1.0	STRA13,1.0	ENPP2,1.0	MDH1,1.0	HLA-DMA,1.0	PAIP2,1.0	CD164,1.0	UBE2C,1.0	LMO4,1.0	TFPI2,1.0	HRASLS2,1.0	RARRES3,1.0	PRAF2,1.0	IGJ,1.0	SDHD,1.0	ATP1B3,1.0	SDHC,1.0	NEAT1,1.0	DPM1,1.0	CXCL10,1.0	ACAP3,1.0	CNOT7,1.0	TMEM258,1.0	UQCRQ,1.0	COPS2,1.0	XIST,1.0	WDFY1,1.0	CAPZA1,1.0	ADAM9,1.0	SRSF5,1.0	SBDS,1.0	IL6ST,1.0	PPIB,1.0	ARL8B,1.0	FAM8A1,1.0	XPR1,1.0	RPL26L1,1.0	GALNT12,1.0	NDUFB11,1.0	SRSF1,1.0	ZFAND6,1.0	ZFP36L1,1.0	FAM129A,1.0	TNC,1.0	TOMM20,1.0	LOXL1,1.0	ARMCX1,1.0	BZW1,1.0	LOXL2,1.0	COX6A1,1.0	ATP5J2,1.0	ABLIM3,1.0	TUBB6,1.0	TAF1D,1.0	SCN7A,1.0	GTPBP10,1.0	CFL2,1.0	RPS5,1.0	HMGN2,1.0	KPNA2,1.0	HIST1H2AC,1.0	TRAPPC2L,1.0	OSBPL8,1.0	ARHGEF16,1.0	CHPF2,1.0	SHFM1,1.0	IGFBP3,1.0	ARPC5,1.0	TVP23B,1.0	ISG15,1.0	TBCA,1.0	SDCBP,1.0	PDIA6,1.0	HIST2H2BE,1.0	LSM3,1.0	MAF,1.0	RCAN1,1.0	SCCPDH,1.0	OSTC,1.0	GNAS,1.0	SMS,1.0	ERH,1.0	NOP10,1.0	CHMP5,1.0	SELT,1.0	BLVRA,1.0	PXK,1.0	COX17,1.0	COX16,1.0	UQCRB,1.0	RNF181,1.0	SH3KBP1,1.0	DPY30,1.0	ARL1,1.0	FGF2,1.0	COX7A1,1.0	SAT1,1.0	MCHR2,1.0	IPO5,1.0	NPEPPS,1.0	UQCRH,1.0	ARHGAP20,1.0	GLIPR1,1.0	CCNB1,1.0	MPC2,1.0	IL13RA2,1.0	PAICS,1.0	REXO2,1.0	HSP90AA1,1.0	VBP1,1.0	CBX3,1.0	ITGA3,1.0	TPRKB,1.0	NDUFC1,1.0	ATP5F1,1.0	TNFRSF21,1.0	IL6,1.0	RCN1,1.0	NDUFS5,1.0	ITGA7,1.0	ATP13A3,1.0	CD248,1.0	MIPEP,1.0	MCFD2,1.0	NAA20,1.0	NFAT5,1.0	CXCL9,1.0	NDUFB5,1.0	VPS4B,1.0	TNFAIP6,1.0	LAMC1,1.0	CKS1B,1.0	ATP5L,1.0	NDUFB2,1.0	LY96,1.0	HMGB1,1.0	NDUFB1,1.0	UAP1,1.0	SLC40A1,1.0	LAMC2,1.0	HMGB2,1.0	ATP5I,1.0	DPP4,1.0	SEP15,1.0	HRH1,1.0	FUT8,1.0	CAPZB,1.0	COX4I1,1.0	PGK1,1.0	NAE1,1.0	ACP1,1.0	DRD4,1.0	BCAS2,1.0	NDUFA8,1.0	TAF15,1.0	WTAP,1.0	H2AFZ,1.0	DAPK1,1.0	NDUFA1,1.0	ATP2B1,1.0	CDC42,1.0	FAM155B,1.0	CLEC2B,1.0	CAT,1.0	RAB13,1.0	EIF3K,1.0	TAF9,1.0	SUGT1,1.0	SMPDL3A,1.0	KDELR3,1.0	SNRPA1,1.0	VDAC1,1.0	MATR3,1.0	DYNLT1,1.0	ACPT,1.0	ALDH9A1,1.0	HIST1H2BD,1.0	SCARB2,1.0	LAMA4,1.0	YBX1,1.0	KIAA0101,1.0	TNFSF13B,1.0	THSD4,1.0	CRYZ,1.0	GANAB,1.0	MAT2B,1.0	SGCB,1.0	SUMO1,1.0	CCL7,1.0	SUMO3,1.0	CCL4,1.0	BNIP3,1.0	POLR2G,1.0	SNRPB2,1.0	CHCHD2,1.0	PGM1,1.0	
Epilepsy DOID-1826 rat GSE2880 sample 804		PRELID1,1.0	CKMT1B,1.0	RPL23,1.0	SYTL2,1.0	HPCAL1,1.0	EID1,1.0	SLC5A7,1.0	DYNC1LI2,1.0	HNRNPL,1.0	DDX39B,1.0	VIM,1.0	RPL28,1.0	PON2,1.0	GNG3,1.0	LOC100360491,1.0	CAPNS1,1.0	PIP4K2A,1.0	SNCG,1.0	S100A16,1.0	S100A10,1.0	SNCB,1.0	ABCA2,1.0	TSPYL4,1.0	RPL41,1.0	EIF1,1.0	MLLT11,1.0	SLC6A8,1.0	PRKAR1B,1.0	FASN,1.0	RNF208,1.0	BIN1,1.0	PPT1,1.0	HPRT1,1.0	ACSBG1,1.0	ATF4,1.0	OGDH,1.0	LXN,1.0	SCHIP1,1.0	TTYH2,1.0	RPL35,1.0	CTBP1,1.0	ATP5C1,1.0	ENO1,1.0	SLC6A1,1.0	RPL8,1.0	GCSH,1.0	PRDX5,1.0	PRDX2,1.0	EPB41L3,1.0	STMN2,1.0	COX2,1.0	LOC294154,1.0	DUSP3,1.0	RGD1566401,1.0	ANXA5,1.0	LOC306766,1.0	GLUD1,1.0	BHLHE41,1.0	RAPGEF2,1.0	GARS,1.0	GPI,1.0	LOC100912446,1.0	RGD1307929,1.0	ARF1,1.0	FLII,1.0	CLTC,1.0	TRIM2,1.0	LITAF,1.0	LRSAM1,1.0	LDHA,1.0	CSRP1,1.0	PLLP,1.0	GPRASP2,1.0	DMTN,1.0	GSTO1,1.0	ADAM11,1.0	TTC7B,1.0	SULF2,1.0	TUBB4A,1.0	MAP1A,1.0	PSMA7,1.0	MAP1B,1.0	MYRF,1.0	RPLP0,1.0	RNASEK,1.0	NDUFA10,1.0	SRPR,1.0	HEXB,1.0	GSTP1,1.0	TUBA1C,1.0	SLC17A6,1.0	CKB,1.0	NEFH,1.0	GSN,1.0	CD164,1.0	GPR56,1.0	AGT,1.0	DISP2,1.0	OLFM1,1.0	PINK1,1.0	PSAT1,1.0	UQCRQ,1.0	ABI2,1.0	SRSF5,1.0	COPS8,1.0	CTNND2,1.0	SRSF2,1.0	CLU,1.0	PAPSS1,1.0	LOC678880,1.0	LAMP2,1.0	TUBB3,1.0	STX7,1.0	CFL1,1.0	NCDN,1.0	RAB28,1.0	NPTX1,1.0	HMGN3,1.0	SLC25A46,1.0	HMGN1,1.0	LOC100910632,1.0	ATP9A,1.0	C1QL1,1.0	SEMA6D,1.0	EEF2,1.0	GFAP,1.0	RGD1565616,1.0	DUSP26,1.0	ACLY,1.0	MAG,1.0	SYNJ1,1.0	MAL,1.0	TPP1,1.0	NOP10,1.0	RAB3A,1.0	CLSTN1,1.0	INSIG1,1.0	HMG1L1,1.0	FNTA,1.0	LOC679823,1.0	IGFBP7,1.0	AP2M1,1.0	GPX1,1.0	LOC100363838,1.0	FUS,1.0	DHCR24,1.0	LINGO1,1.0	DBNDD2,1.0	NPC2,1.0	CPE,1.0	SLC25A1,1.0	SLC25A3,1.0	TRH,1.0	RAP1GAP,1.0	ATP5O,1.0	LOC363306,1.0	ATP5D,1.0	PSAP,1.0	ATP5E,1.0	EIF4H,1.0	TPPP,1.0	LOC688473,1.0	PPP1R14A,1.0	MARCKSL1,1.0	NDUFA7,1.0	FOXJ3,1.0	RGD1560248,1.0	NELL2,1.0	CDC37,1.0	IMPDH2,1.0	P4HB,1.0	OCIAD1,1.0	EIF3F,1.0	STUB1,1.0	ASPA,1.0	PFKP,1.0	TRIM35,1.0	MTCH1,1.0	HSP90AB1,1.0	CXXC5,1.0	TTR,1.0	EDNRB,1.0	PUF60,1.0	HECTD4,1.0	WDR6,1.0	PLEKHH1,1.0	HNRNPA0,1.0	SLC12A5,1.0	ATP6V1E1,1.0	CNBP,1.0	SLC12A2,1.0	ACSL6,1.0	HTR5B,1.0	MAPK8IP3,1.0	SRRM2,1.0	RRAGA,1.0	KARS,1.0	IFI27,1.0	SUCLG1,1.0	EIF1B,1.0	CALM3,1.0	STX1B,1.0	APP,1.0	LOC606294,1.0	ATP6V0D1,1.0	ITIH3,1.0	LRP1,1.0	MYCBP2,1.0	RTCD1,1.0	STXBP3,1.0	UQCR11,1.0	ACTB,1.0	BSG,1.0	SNRPD2,1.0	NNAT,1.0	APBB1,1.0	TCEB2,1.0	B2M,1.0	NTSR2,1.0	PTGDS,1.0	COX8A,1.0	LOC688018,1.0	TMEM50B,1.0	TALDO1,1.0	MIF,1.0	USMG5,1.0	IQSEC1,1.0	RPS27,1.0	RPS29,1.0	SNHG11,1.0	CSNK2B,1.0	TAGLN3,1.0	RPS23,1.0	ITM2B,1.0	ITM2C,1.0	SLC45A1,1.0	HDAC11,1.0	MAGED1,1.0	RTCB,1.0	CEND1,1.0	PCBP1,1.0	GDE1,1.0	PCBP4,1.0	FTH1,1.0	APOE,1.0	RPS10,1.0	ARGLU1,1.0	CTSB,1.0	PCP4L1,1.0	MAGEE1,1.0	HBA1,1.0	LSAMP,1.0	AMPD3,1.0	RHOG,1.0	ZWINT,1.0	MLF2,1.0	TF,1.0	TPPP3,1.0	MAPT,1.0	CALY,1.0	ARHGEF4,1.0	ALDOC,1.0	ALDOA,1.0	AARS,1.0	SGK1,1.0	HIBADH,1.0	KLK6,1.0	AATK,1.0	NEDD8,1.0	SLC7A11,1.0	ACTR1A,1.0	THTPA,1.0	AUH,1.0	PENK,1.0	LARS,1.0	SMYD2,1.0	PHGDH,1.0	RAB6B,1.0	CTSD,1.0	MMD,1.0	SACM1L,1.0	SYP,1.0	AP2B1,1.0	TTC3,1.0	PPP2CA,1.0	NDUFAB1,1.0	TACC1,1.0	DYNC1H1,1.0	NPDC1,1.0	CD63,1.0	GDI2,1.0	ZDHHC20,1.0	GDI1,1.0	SLC20A1,1.0	COX5B,1.0	PPP2CB,1.0	ENPP2,1.0	CTNNA1,1.0	HRAS,1.0	ENPP4,1.0	FAM21C,1.0	SPTAN1,1.0	LOC500956,1.0	CAR2,1.0	G6PD,1.0	APLP1,1.0	MOG,1.0	TMEM130,1.0	ATP1B2,1.0	ATP1B1,1.0	EEF1A2,1.0	TMX4,1.0	PCP4,1.0	TMX2,1.0	FAU,1.0	ISCU,1.0	PPIB,1.0	GRINA,1.0	CD81,1.0	NDUFB10,1.0	NAPA,1.0	PRUNE2,1.0	TOMM20,1.0	STRN4,1.0	HCFC1R1,1.0	CAPN2,1.0	DENND5A,1.0	EMC7,1.0	LYNX1,1.0	ATP6V0C,1.0	WSCD1,1.0	MINK1,1.0	TBCE,1.0	TBCB,1.0	SUPT5H,1.0	DYNLRB1,1.0	GNAS,1.0	CHMP2A,1.0	UBA1,1.0	RSRP1,1.0	FGF13,1.0	TXN1,1.0	ATP6V1A,1.0	CPLX1,1.0	ATP6V1D,1.0	VCP,1.0	USP54,1.0	PODXL2,1.0	ROGDI,1.0	SLC2A1,1.0	ACTG1,1.0	CNN3,1.0	CDH22,1.0	ZC3H15,1.0	PCSK1N,1.0	CBX6,1.0	DNM1,1.0	SEPT4,1.0	PJA2,1.0	CLK1,1.0	LOC652955,1.0	NDUFS7,1.0	RTN1,1.0	YWHAB,1.0	RGD1302996,1.0	SLC3A2,1.0	LOC301124,1.0	DBP,1.0	DNPEP,1.0	CALB1,1.0	SYNGR3,1.0	MFSD6,1.0	PCDHGA1,1.0	SARAF,1.0	SCN3A,1.0	PRPH,1.0	YWHAH,1.0	SULT4A1,1.0	DDX17,1.0	ATP2B1,1.0	LMBRD1,1.0	TWSG1,1.0	GAP43,1.0	RBM42,1.0	INA,1.0	MATR3,1.0	USP14,1.0	PRKCSH,1.0	CAMK2B,1.0	DCTN1,1.0	PPP2R2B,1.0	ATP5G2,1.0	RBM5,1.0	ARHGDIA,1.0	SEPT8,1.0	ABHD16A,1.0	GNA12,1.0	
hepatitis C DOID-1883 human GSE20948 sample 597		ACVR1,1.0	ACOT9,1.0	ACTN4,1.0	RPL21,1.0	RPL24,1.0	RPL23,1.0	LARP6,1.0	MYL6,1.0	HIST1H4C,1.0	NINJ1,1.0	VIM,1.0	TBPL1,1.0	MT1H,1.0	RPL28,1.0	RPL27,1.0	MT1E,1.0	MT1F,1.0	TES,1.0	RPL11,1.0	TAGLN,1.0	SERPINE1,1.0	GLRX,1.0	RGPD8,1.0	UACA,1.0	CLDN1,1.0	MYL12B,1.0	RGPD5,1.0	ACTB,1.0	NUAK2,1.0	RPL36AL,1.0	UGP2,1.0	GNG5,1.0	SNRPD2,1.0	MSANTD3,1.0	PSMD2,1.0	FDFT1,1.0	MT1HL1,1.0	COX8A,1.0	JUND,1.0	FZD5,1.0	GADD45B,1.0	GADD45A,1.0	PLK2,1.0	KLF10,1.0	USMG5,1.0	TMA7,1.0	C8ORF4,1.0	NR2F6,1.0	SNHG6,1.0	NUAK1,1.0	RPS27,1.0	RPS26,1.0	FERMT2,1.0	EIF5,1.0	RPS28,1.0	TAGLN2,1.0	RPS21,1.0	RPS20,1.0	RPS23,1.0	RPS25,1.0	RPS24,1.0	RPL31,1.0	RPL30,1.0	RPL32,1.0	ARL6IP1,1.0	RPL35,1.0	PIEZO1,1.0	PDGFC,1.0	MT1X,1.0	PALM2-AKAP2,1.0	HIF1A,1.0	TMEM189,1.0	RPS16,1.0	RPS15,1.0	SOX4,1.0	MT2A,1.0	RPS18,1.0	RPS17,1.0	GJA1,1.0	RPS19,1.0	BLOC1S2,1.0	MICAL2,1.0	RPL39,1.0	TP53BP2,1.0	COX1,1.0	JUNB,1.0	PROM1,1.0	TNS3,1.0	IER3,1.0	RPS13,1.0	EDN1,1.0	JUN,1.0	ANXA3,1.0	DUSP1,1.0	LOC100507507,1.0	TNFRSF12A,1.0	HEG1,1.0	FN1,1.0	EMP3,1.0	IL18,1.0	RHOD,1.0	COX6C,1.0	NBPF14,1.0	RHOB,1.0	ENAH,1.0	SLC7A5,1.0	SLC7A6,1.0	KRT18,1.0	BHLHE40,1.0	TAX1BP3,1.0	RHOU,1.0	LINC01138,1.0	SGK1,1.0	COX7C,1.0	TRAM1,1.0	ZFAND2A,1.0	MTTP,1.0	SDC4,1.0	CLTB,1.0	ADM,1.0	SLC7A1,1.0	HSPB11,1.0	FAM171A1,1.0	MAP1LC3B,1.0	RAP1B,1.0	CSRP2,1.0	CSRP1,1.0	RRAS2,1.0	SEC61G,1.0	RFK,1.0	LMCD1,1.0	RPS15A,1.0	CTSE,1.0	AP1M2,1.0	ZCCHC24,1.0	CDV3,1.0	IL32,1.0	CDKN2B,1.0	IFNGR2,1.0	SLC39A14,1.0	F3,1.0	COX6B1,1.0	PGM2L1,1.0	FABP5,1.0	LOC100505584,1.0	TPST1,1.0	C9ORF3,1.0	LINC00623,1.0	EPPK1,1.0	MAPRE1,1.0	ERRFI1,1.0	DFNA5,1.0	NDUFA12,1.0	RPLP2,1.0	RPLP1,1.0	PTGER4,1.0	ATL3,1.0	FSTL3,1.0	TUBA1A,1.0	FAM115A,1.0	PPP2CB,1.0	TMSB4X,1.0	SIPA1L2,1.0	UBL3,1.0	SERTAD2,1.0	STBD1,1.0	PNMA1,1.0	ENC1,1.0	FILIP1L,1.0	JAK1,1.0	SPINK1,1.0	PNRC2,1.0	RAB32,1.0	LIN28B,1.0	TMEM258,1.0	COL5A2,1.0	BAMBI,1.0	TGFBI,1.0	FAU,1.0	ZYX,1.0	CHMP4B,1.0	SNRPF,1.0	SNRPG,1.0	MYADM,1.0	AMOTL2,1.0	AJUBA,1.0	RAI14,1.0	PHLDB2,1.0	LOXL4,1.0	MRFAP1,1.0	COX6A1,1.0	CTGF,1.0	ATP5J2,1.0	ABLIM1,1.0	C1ORF106,1.0	TUBB6,1.0	FAM177A1,1.0	TPM1,1.0	CFL1,1.0	FLNB,1.0	CAPN2,1.0	GRB10,1.0	CARD10,1.0	ARHGEF18,1.0	SHFM1,1.0	DSTN,1.0	ARPC5,1.0	C11ORF80,1.0	MIR21,1.0	SMAD7,1.0	LRRC42,1.0	GNB1,1.0	MAP7D1,1.0	RAB5A,1.0	NOP10,1.0	BIRC2,1.0	ND3,1.0	VCL,1.0	PFKFB3,1.0	LOC100505937,1.0	NCF2,1.0	ACTG1,1.0	JADE1,1.0	SRP14,1.0	COX7A2,1.0	ETS2,1.0	VTN,1.0	UQCRH,1.0	CNN3,1.0	CNN2,1.0	CNN1,1.0	GLIPR1,1.0	UBC,1.0	NPPB,1.0	UBD,1.0	TXNDC5,1.0	TMSB10,1.0	PLS3,1.0	ACTR3,1.0	LOC654342,1.0	GPX4,1.0	HMGCS1,1.0	HSPA2,1.0	EDF1,1.0	TMBIM1,1.0	NFKBIA,1.0	TNFRSF21,1.0	BMP2,1.0	ACOX3,1.0	RPL37A,1.0	SGK223,1.0	H3F3AP4,1.0	NDUFS5,1.0	RBMS1,1.0	MYH9,1.0	NES,1.0	IDI1,1.0	CXCL8,1.0	RTN4,1.0	NAA20,1.0	TNFAIP8,1.0	ILK,1.0	HSPB8,1.0	NDUFB4,1.0	NDUFB3,1.0	ATP5L,1.0	TNFAIP3,1.0	TNFAIP1,1.0	DBI,1.0	CYR61,1.0	PDLIM1,1.0	RPL36A,1.0	YWHAQ,1.0	DSP,1.0	LRRC8A,1.0	NDUFA4,1.0	RPL35A,1.0	RPL23A,1.0	LEPREL1,1.0	PTBP3,1.0	SMAP1,1.0	PALLD,1.0	S100P,1.0	DYNLT1,1.0	UBA52,1.0	TRIB1,1.0	NXN,1.0	WDR1,1.0	FURIN,1.0	TUFT1,1.0	LAMA5,1.0	FHL2,1.0	THBS1,1.0	MSMO1,1.0	RND3,1.0	CXXC5,1.0	RND1,1.0	GNA13,1.0	ITGAV,1.0	
idiopathic pulmonary fibrosis DOID-0050156 human GSE24206 sample 871		LRRN4,1.0	IL1R1,1.0	IFRD1,1.0	IL1R2,1.0	ACSL1,1.0	CCK,1.0	SYTL5,1.0	LOC100127886,1.0	AZGP1,1.0	SDPR,1.0	CRISPLD2,1.0	CTH,1.0	AGTR1,1.0	MT1H,1.0	SPARCL1,1.0	SIK1,1.0	CDA,1.0	MT1E,1.0	HSPA1B,1.0	MT1F,1.0	ATF3,1.0	ENPEP,1.0	FGL1,1.0	VIPR1,1.0	SERPINE1,1.0	TSIX,1.0	TFPI,1.0	RGPD2,1.0	TMEM71,1.0	CH25H,1.0	FLRT3,1.0	C10ORF54,1.0	MYC,1.0	SPOCK1,1.0	CCNL1,1.0	PROK2,1.0	S100A12,1.0	MT1HL1,1.0	NFE2,1.0	EGR1,1.0	EGR3,1.0	GADD45B,1.0	SERPINF2,1.0	CYP4F3,1.0	FOXF1,1.0	KLF10,1.0	SLC16A10,1.0	FOSL2,1.0	ARC,1.0	VNN1,1.0	VNN2,1.0	LOC100510692,1.0	GPR183,1.0	PRR16,1.0	RGL4,1.0	CRYAB,1.0	VGLL3,1.0	APOBEC3A,1.0	GPM6B,1.0	MT1M,1.0	MT1X,1.0	TMTC1,1.0	SAMSN1,1.0	CFP,1.0	MT2A,1.0	BPIFA1,1.0	ZC3H12A,1.0	SOX17,1.0	PDK4,1.0	IER2,1.0	FAM65B,1.0	FFAR2,1.0	JUNB,1.0	SLC19A2,1.0	GPIHBP1,1.0	IER3,1.0	DUSP5,1.0	AASS,1.0	JUN,1.0	DUSP1,1.0	CCL20,1.0	SIGLEC12,1.0	TSC22D3,1.0	EMP1,1.0	SIGLEC10,1.0	LYVE1,1.0	H19,1.0	TLR2,1.0	ITPKC,1.0	SULT1B1,1.0	TOX2,1.0	HAL,1.0	SLCO4A1,1.0	ID1,1.0	BHLHE40,1.0	PIGA,1.0	IL18R1,1.0	FIBIN,1.0	SGK1,1.0	CSRNP1,1.0	SERPINA3,1.0	ATP13A4-AS1,1.0	MAOA,1.0	CAB39L,1.0	STC1,1.0	FPR2,1.0	ADM,1.0	STC2,1.0	FPR1,1.0	HIF3A,1.0	TNFRSF11B,1.0	SLC7A11,1.0	ADIPOR2,1.0	PTPRG,1.0	APOLD1,1.0	LRRC32,1.0	ACAT2,1.0	SOCS3,1.0	SEC14L1,1.0	SOCS2,1.0	LOC100288985,1.0	MAP2,1.0	TIMP3,1.0	TIMP4,1.0	NFIL3,1.0	DGAT2,1.0	ARG1,1.0	IFNGR1,1.0	ARG2,1.0	GCH1,1.0	OLAH,1.0	SLC2A14,1.0	FAM46B,1.0	FOS,1.0	GNMT,1.0	FMO5,1.0	F3,1.0	RNASE2,1.0	LOC100505584,1.0	LOC100289049,1.0	RPS16P5,1.0	FOSB,1.0	PER1,1.0	SAA2,1.0	PELI1,1.0	TACC2,1.0	ANGPTL1,1.0	ERRFI1,1.0	SRPX,1.0	ZNF331,1.0	ORM2,1.0	MAMLD1,1.0	ORM1,1.0	GRP,1.0	PTGS2,1.0	CYP4Z1,1.0	AKAP12,1.0	CXCR2,1.0	NAMPT,1.0	ACADL,1.0	CXCR4,1.0	MIR22HG,1.0	NUDT16,1.0	BTNL9,1.0	CD163,1.0	ZBTB16,1.0	DEFA3,1.0	DEFA4,1.0	BTNL8,1.0	ITGA10,1.0	CLEC4D,1.0	CLEC4E,1.0	OLFM4,1.0	PSAT1,1.0	XIST,1.0	RNF182,1.0	CD69,1.0	FKBP5,1.0	S100A9,1.0	SLC25A37,1.0	S100A8,1.0	LOC100506699,1.0	CD177,1.0	FIGF,1.0	CSF3R,1.0	GALNT15,1.0	SERTM1,1.0	ITPRIP,1.0	PPP1R15A,1.0	CTGF,1.0	RASD1,1.0	ZFP36,1.0	DUOXA1,1.0	SCN7A,1.0	FAM177A1,1.0	PEBP4,1.0	NLRP3,1.0	SPTSSA,1.0	ADORA3,1.0	S1PR1,1.0	NPTX2,1.0	MAP3K8,1.0	SLC16A6,1.0	MGAM,1.0	SLC38A2,1.0	PGC,1.0	SELE,1.0	NR4A3,1.0	MAFF,1.0	ISG20,1.0	NR4A2,1.0	MXD1,1.0	TMEM2,1.0	SELL,1.0	CDH13,1.0	CDC42EP2,1.0	ND6,1.0	MATN3,1.0	PFKFB3,1.0	CRISP3,1.0	FCN3,1.0	C11ORF96,1.0	CD274,1.0	GRIA1,1.0	IRS2,1.0	INSIG1,1.0	SLC2A3,1.0	FAM107A,1.0	CREM,1.0	CHRDL1,1.0	ETS2,1.0	NR4A1,1.0	WISP2,1.0	IL18RAP,1.0	GLT1D1,1.0	RGS1,1.0	FAM150B,1.0	RGS2,1.0	PI3,1.0	PMAIP1,1.0	ZNF385B,1.0	TIPARP,1.0	GPX3,1.0	MMP8,1.0	GFPT2,1.0	LOC100505729,1.0	GPR97,1.0	HSPA2,1.0	NFKBIZ,1.0	MMP9,1.0	BMX,1.0	TGFBR3,1.0	MFAP5,1.0	NFKBIA,1.0	IL6,1.0	BCL6,1.0	PIR,1.0	CHI3L2,1.0	CMTM2,1.0	TOP1,1.0	CXCL8,1.0	SMIM3,1.0	NNMT,1.0	ST6GALNAC3,1.0	AGPAT9,1.0	TNFAIP6,1.0	TNFAIP3,1.0	PIK3R3,1.0	CXCL2,1.0	BRE-AS1,1.0	AFF3,1.0	CYR61,1.0	CA4,1.0	IRAK3,1.0	DENND3,1.0	C10ORF10,1.0	AOX1,1.0	P2RY1,1.0	PHACTR3,1.0	PDE4B,1.0	GRASP,1.0	CYTIP,1.0	MCL1,1.0	SDR16C5,1.0	IP6K3,1.0	PPP1R14A,1.0	LINC00472,1.0	DCXR,1.0	PDE4D,1.0	LSS,1.0	KLF4,1.0	KLF2,1.0	SOD2,1.0	KLF9,1.0	CLDN5,1.0	CLEC2B,1.0	KLF6,1.0	DDIT4,1.0	HIST1H2BG,1.0	S100P,1.0	PKHD1L1,1.0	PTX3,1.0	SMAP2,1.0	CEBPD,1.0	PLA2G1B,1.0	LAMA2,1.0	STARD13-AS,1.0	THBS1,1.0	RND3,1.0	FCAR,1.0	RPGR,1.0	RND1,1.0	IL1RL1,1.0	THBD,1.0	EDNRB,1.0	CBS,1.0	ADAMTS1,1.0	CHSY1,1.0	RPS6KA2,1.0	BNIP3,1.0	CCL2,1.0	SLC25A25,1.0	ADAMTS8,1.0	
Idiosyncratic drug effect C0277580 rat GSE2825 sample 304		LUM,1.0	ACSL3,1.0	ARL15,1.0	CNBP,1.0	GLCE,1.0	SLC12A2,1.0	MMD2,1.0	CELA1,1.0	COL1A2,1.0	MT1A,1.0	XRN2,1.0	MGP,1.0	IFI27,1.0	VIM,1.0	SIK3,1.0	ASF1B,1.0	RAN,1.0	PARG,1.0	IFITM3,1.0	SERPINE2,1.0	AQP8,1.0	LOC100361467,1.0	HNRNPR,1.0	ARNTL,1.0	MTMR7,1.0	DCAF7,1.0	HERC3,1.0	HERC2,1.0	MYC,1.0	TBL1X,1.0	STXBP6,1.0	HES6,1.0	SAMD11,1.0	EGR1,1.0	TSPYL4,1.0	LIX1L,1.0	DNASE2B,1.0	SLC34A2,1.0	TNFSF13,1.0	AMY2A3,1.0	PRKCE,1.0	LOC100362449,1.0	PLA2G4A,1.0	SNF8,1.0	COMMD2,1.0	LOC100362324,1.0	CLPX,1.0	SLC6A6,1.0	ADCK3,1.0	FASN,1.0	FAT1,1.0	ADCK5,1.0	SSX2IP,1.0	RPS25,1.0	VGLL4,1.0	OLR416,1.0	SLC45A3,1.0	GLDC,1.0	CDCA3,1.0	ANP32A,1.0	MLC1,1.0	DIXDC1,1.0	BRCC3,1.0	GCC2,1.0	LOC100363662,1.0	MT2A,1.0	STMN1,1.0	LYPLA1,1.0	TSC22D1,1.0	CHKA,1.0	SIRT5,1.0	CYP7B1,1.0	MRPL27,1.0	RGD1562844,1.0	TUBB2A,1.0	NME1,1.0	TMEM37,1.0	PTPRF,1.0	FAM210B,1.0	PTPRD,1.0	TMEM33,1.0	CYP2C22,1.0	ID4,1.0	CDKN3,1.0	LOC100912446,1.0	USPL1,1.0	MRPS14,1.0	CITED2,1.0	GYPC,1.0	OAZ2,1.0	MEOX2,1.0	PTPRG,1.0	ACAT2,1.0	TMEM168,1.0	CSRP1,1.0	ARV1,1.0	IDS,1.0	NFIL3,1.0	PCK1,1.0	ATP6V0E2,1.0	ZFR,1.0	NR1H3,1.0	RPA3,1.0	HYPK,1.0	MRPL49,1.0	SERPINB9,1.0	FAM213A,1.0	GATM,1.0	FABP5,1.0	HNRNPA2B1,1.0	XIAP,1.0	AADAC,1.0	LPCAT3,1.0	PLP2,1.0	ANGPTL4,1.0	PLIN2,1.0	CARS2,1.0	SLC29A1,1.0	PLCB1,1.0	FOXA2,1.0	FOXA1,1.0	QPRT,1.0	PRIM1,1.0	RGD1562378,1.0	OLA1,1.0	RARS,1.0	AFP,1.0	PTMS,1.0	SPTLC1,1.0	PGRMC2,1.0	ALS2CL,1.0	SAMM50,1.0	OLFML3,1.0	ACADL,1.0	PLAGL2,1.0	SCD1,1.0	METTL7B,1.0	SLC17A3,1.0	FILIP1L,1.0	FADS2,1.0	ZFP386,1.0	FADS1,1.0	G6PC,1.0	CAR3,1.0	SLC16A1,1.0	CD164,1.0	HNRPD,1.0	LOC100360403,1.0	CYP51,1.0	CHERP,1.0	ATP1B1,1.0	PNRC1,1.0	RUNDC3B,1.0	CXCL13,1.0	RAB38,1.0	MAPKAPK2,1.0	SRSF3,1.0	CNTN3,1.0	COX20,1.0	SLC28A2,1.0	NHP2,1.0	IGFALS,1.0	LOC501038,1.0	SRSF1,1.0	ZFP36L1,1.0	LOC678766,1.0	HSD17B7,1.0	PAPSS1,1.0	COMT,1.0	FAM214A,1.0	CMIP,1.0	CTGF,1.0	GGA2,1.0	NT5E,1.0	OBP3,1.0	CDH1,1.0	SC5D,1.0	OLR1271,1.0	STX4,1.0	PHLDA3,1.0	CAR8,1.0	HMGN3,1.0	RPRM,1.0	FDPS,1.0	SREBF1,1.0	IGFBP1,1.0	PNISR,1.0	HMGN5B,1.0	CISH,1.0	IGFBP4,1.0	HPS3,1.0	INHBA,1.0	LSM4,1.0	ACLY,1.0	EFNA1,1.0	GCLC,1.0	H1F0,1.0	LOX,1.0	DMXL2,1.0	RGD1305347,1.0	TAB2,1.0	RSRP1,1.0	CDH17,1.0	NOTCH2,1.0	GUCY1B2,1.0	INSIG2,1.0	LPL,1.0	INSIG1,1.0	DDX1,1.0	ACTG1,1.0	SLC41A2,1.0	CCNB2,1.0	CCNB1,1.0	UBC,1.0	CYP2C12,1.0	CYP11A1,1.0	LOC679823,1.0	ERMARD,1.0	ANKRD10,1.0	EIF4EBP2,1.0	PLXNA2,1.0	EFHD1,1.0	RGD1564865,1.0	RFC4,1.0	GGH,1.0	CMTM6,1.0	IRF2BP2,1.0	OSGIN1,1.0	SSTR4,1.0	SEPT6,1.0	MGC108823,1.0	COQ5,1.0	DAO,1.0	GNL3L,1.0	VOM1R90,1.0	ACTA2,1.0	G6PC3,1.0	ITGAE,1.0	HOOK1,1.0	CDK1,1.0	ZMYND11,1.0	R3HDM2,1.0	NID1,1.0	NDUFB5,1.0	LOC500300,1.0	NIM1K,1.0	DBI,1.0	DUSP19,1.0	STK4,1.0	FGGY,1.0	PPP6R3,1.0	RREB1,1.0	TPPP,1.0	PGPEP1,1.0	RBM39,1.0	FAHD1,1.0	PPP1R14A,1.0	NOP58,1.0	SLC13A4,1.0	RRM2,1.0	TCF7L2,1.0	DAPK1,1.0	FEM1C,1.0	KCNK13,1.0	SSRP1,1.0	ATP2B2,1.0	KLF4,1.0	EHBP1,1.0	ABHD17C,1.0	KAP,1.0	SLIRP,1.0	CCDC66,1.0	ZH16,1.0	SEC23B,1.0	SEC23A,1.0	HDAC2,1.0	OLR59,1.0	ZBTB43,1.0	CYP4A1,1.0	PCTP,1.0	MTO1,1.0	IL1RL2,1.0	UFL1,1.0	HHEX,1.0	TRA2B,1.0	LRRC8D,1.0	SH3D19,1.0	SLC25A23,1.0	HNRNPA0,1.0	
glomerulosclerosis DOID-0050851 mouse GSE20844 sample 492		SDR42E1,1.0	IGKV6-23,1.0	B3GALNT1,1.0	EGF,1.0	TMEM52B,1.0	HAGHL,1.0	ADHFE1,1.0	AARSD1,1.0	KRT7,1.0	DKK3,1.0	PSMB9,1.0	AI314604,1.0	ASS1,1.0	MYL7,1.0	FNDC5,1.0	AI844685,1.0	GLOD5,1.0	HIST1H4H,1.0	ASTN2,1.0	CYFIP2,1.0	LRP2,1.0	TESK2,1.0	SLC5A1,1.0	SLC5A2,1.0	SNX31,1.0	SFRP1,1.0	NRADD,1.0	TMEM72,1.0	EXOSC5,1.0	FLRT3,1.0	PRSS8,1.0	SNCG,1.0	PPARGC1A,1.0	EGR1,1.0	AI448005,1.0	MTERF4,1.0	STARD10,1.0	PAQR3,1.0	TNFSF13,1.0	SERPINF2,1.0	SLC34A1,1.0	SLC16A12,1.0	PDZK1,1.0	CMBL,1.0	AW552393,1.0	ATP4A,1.0	VNN1,1.0	BCAM,1.0	CYP2A5,1.0	CYP2S1,1.0	PPP1R1A,1.0	LYPD6B,1.0	WNK4,1.0	F13B,1.0	0610040J01RIK,1.0	PRKCQ,1.0	ATP6V1B1,1.0	PLA1A,1.0	HPN,1.0	BEX1,1.0	SLC22A1,1.0	ACSM2,1.0	POP4,1.0	TMEM182,1.0	WFDC2,1.0	ISLR,1.0	ALKBH7,1.0	AARD,1.0	C3,1.0	MTBP,1.0	ALKBH6,1.0	PKHD1,1.0	AKR1C21,1.0	ADH1,1.0	STMN2,1.0	ASL,1.0	SOX8,1.0	XYLB,1.0	SPA17,1.0	PDK2,1.0	GSTM5,1.0	MIOX,1.0	IGH-VJ558,1.0	FGFBP1,1.0	AASS,1.0	CENPV,1.0	PCP4L1,1.0	BBS1,1.0	4122401K19RIK,1.0	NMB,1.0	TESC,1.0	NME3,1.0	TET1,1.0	TMEM174,1.0	ITFG2,1.0	PDZK1IP1,1.0	TMEM178,1.0	CLDN10,1.0	TOX3,1.0	TOX2,1.0	SLC7A8,1.0	SLC7A9,1.0	CLDN16,1.0	VEPH1,1.0	PXMP2,1.0	FXYD2,1.0	PAH,1.0	FLT3L,1.0	2810433D01RIK,1.0	FXYD6,1.0	TLR7,1.0	SGK2,1.0	ALDOB,1.0	RDH1,1.0	0710001D07RIK,1.0	ABHD1,1.0	RASL12,1.0	TENM2,1.0	CD40,1.0	RRAD,1.0	PTPRR,1.0	ACY3,1.0	SLC7A13,1.0	ADRB2,1.0	CCDC107,1.0	UMOD,1.0	LRRC1,1.0	ECHS1,1.0	ZCCHC18,1.0	HIST2H2AA2,1.0	SERPINA1B,1.0	TMEM27,1.0	COIL,1.0	MEOX1,1.0	SULT1C2,1.0	EPCAM,1.0	SERPINA1A,1.0	HAO2,1.0	CTSH,1.0	L3HYPDH,1.0	CLIC3,1.0	TINAG,1.0	SLC18A2,1.0	1700011H14RIK,1.0	IL33,1.0	MRPS27,1.0	SLC17A1,1.0	CLUH,1.0	FAM46A,1.0	COL23A1,1.0	GM10499,1.0	ADAT2,1.0	SLC35G1,1.0	CNPY3,1.0	FAM213B,1.0	FDX1L,1.0	SPSB4,1.0	ALDH5A1,1.0	MORN2,1.0	BDH2,1.0	RNF128,1.0	FAM195A,1.0	NDUFA4L2,1.0	GM13889,1.0	0610010K14RIK,1.0	2610306M01RIK,1.0	CYP2E1,1.0	HBEGF,1.0	SLC22A22,1.0	D630004K10RIK,1.0	PTGER2,1.0	PIGR,1.0	PTGER3,1.0	PYGL,1.0	KCNA5,1.0	PYGM,1.0	AKR1B7,1.0	MRPL55,1.0	SERPINB1A,1.0	CST12,1.0	DZANK1,1.0	AIFM3,1.0	ENPP1,1.0	CARNS1,1.0	ANKRD52,1.0	SLC22A30,1.0	SLC17A3,1.0	NUDT14,1.0	CAR4,1.0	G6PC,1.0	TFAP2B,1.0	SPINK3,1.0	HSD3B4,1.0	KLHL29,1.0	IGJ,1.0	APTX,1.0	FAH,1.0	CXCL12,1.0	ARHGAP32,1.0	REN1,1.0	PCP4,1.0	E230008J23RIK,1.0	TGFBI,1.0	SCG5,1.0	SLC25A35,1.0	B9D1,1.0	TRABD2B,1.0	HDDC2,1.0	SLC27A2,1.0	ZFP688,1.0	TUSC5,1.0	TNXB,1.0	TAMM41,1.0	ZFAND1,1.0	CCBL2,1.0	MPV17L2,1.0	FUOM,1.0	FAM214A,1.0	SLC9A2,1.0	APEH,1.0	GRIP1,1.0	CDH2,1.0	SCN7A,1.0	NTF3,1.0	USP2,1.0	SLC16A7,1.0	PAMR1,1.0	EMC9,1.0	KCNH1,1.0	POSTN,1.0	EEFSEC,1.0	9630050P21RIK,1.0	CYP2J5,1.0	SLC15A2,1.0	TTC36,1.0	IGFBP6,1.0	EPHX2,1.0	CHCHD10,1.0	TRPT1,1.0	9130022E09,1.0	POU3F3,1.0	TMEM231,1.0	HIST2H2BE,1.0	COASY,1.0	PGF,1.0	METTL24,1.0	KCNU1,1.0	NAT8,1.0	METTL20,1.0	CDH16,1.0	2310030G06RIK,1.0	CCDC122,1.0	RAB3B,1.0	TUBGCP2,1.0	CALCA,1.0	ROGDI,1.0	CLSTN2,1.0	SLC2A2,1.0	GSTT2,1.0	KLHL14,1.0	CML5,1.0	EFEMP1,1.0	CML1,1.0	ZMAT4,1.0	AMDHD2,1.0	TCEANC,1.0	UGT3A2,1.0	GGT1,1.0	EFHD1,1.0	CD99,1.0	BCKDHB,1.0	KCNJ10,1.0	FUS,1.0	VDR,1.0	TXNRD3,1.0	UGT2B38,1.0	KCNJ16,1.0	INMT,1.0	SORD,1.0	BAIAP3,1.0	NIPSNAP1,1.0	GRHPR,1.0	DAO,1.0	GALK1,1.0	LOC100505161,1.0	TMEM213,1.0	CES1D,1.0	TMIGD1,1.0	CES1F,1.0	CSPRS,1.0	SCN4B,1.0	KCNK1,1.0	PAPPA2,1.0	FBP1,1.0	IFI27L2A,1.0	HS3ST3A1,1.0	ZFP524,1.0	SLC25A1,1.0	PLD6,1.0	SLC3A1,1.0	CLCNKB,1.0	SLCO1A6,1.0	SMIM8,1.0	SPATA7,1.0	DBP,1.0	MDK,1.0	FUT9,1.0	MUSTN1,1.0	ALAD,1.0	CES2E,1.0	TMEM205,1.0	CES2G,1.0	LOC100505274,1.0	NRIP2,1.0	TMEM207,1.0	BLNK,1.0	ME3,1.0	SLC37A4,1.0	FAHD1,1.0	AMN,1.0	TMEM30B,1.0	PTGIR,1.0	NAA10,1.0	DCXR,1.0	NGB,1.0	HAUS4,1.0	PANTR1,1.0	CIRBP,1.0	SORL1,1.0	HAUS1,1.0	SELENBP1,1.0	RSPH9,1.0	CHDH,1.0	CLDN8,1.0	KAP,1.0	MET,1.0	ASPA,1.0	FOLR1,1.0	SNED1,1.0	HLF,1.0	KEG1,1.0	WFDC15B,1.0	SLC47A1,1.0	KRT80,1.0	COL15A1,1.0	RPS4L,1.0	TUFT1,1.0	SEMA3C,1.0	GM266,1.0	SLC5A12,1.0	IFNZ,1.0	USP18,1.0	CEP83OS,1.0	CHCHD6,1.0	DDT,1.0	RPS6KA1,1.0	POLD2,1.0	ZFP781,1.0	EPHB1,1.0	PCBD1,1.0	VSTM4,1.0	PLET1OS,1.0	
allergic contact dermatitis DOID-3042 human GSE6281 sample 925		B3GALNT1,1.0	NIPSNAP3A,1.0	LUM,1.0	C2ORF74,1.0	GIN1,1.0	CRNKL1,1.0	DKK1,1.0	SFRP2,1.0	MGP,1.0	PLGLA,1.0	PSG7,1.0	ITGBL1,1.0	AGTR1,1.0	LRRN1,1.0	ZSCAN26,1.0	LINC00520,1.0	CDO1,1.0	C2ORF88,1.0	ENPEP,1.0	ATF1,1.0	GORAB,1.0	WBP5,1.0	TRANK1,1.0	CH25H,1.0	CRHBP,1.0	LOC100507376,1.0	SUSD5,1.0	HMCN1,1.0	POF1B,1.0	GBP3,1.0	FKTN,1.0	E2F8,1.0	PTGDS,1.0	CHST7,1.0	TBC1D8B,1.0	STAC,1.0	ABCA6,1.0	OMD,1.0	ARRDC3,1.0	BHMT2,1.0	PPBP,1.0	THAP10,1.0	NNT-AS1,1.0	BTC,1.0	PLSCR4,1.0	FBXL2,1.0	MEIS3P1,1.0	PLBD2,1.0	FAT4,1.0	CD302,1.0	VGLL3,1.0	ZFPM2,1.0	HLA-DRB3,1.0	SIM1,1.0	TMEM183A,1.0	PTGFR,1.0	GMFB,1.0	PDGFC,1.0	LIPC,1.0	TXNDC16,1.0	PCDH18,1.0	SMC2,1.0	C5,1.0	PTPN20B,1.0	EPB41L3,1.0	STMN2,1.0	AADACL2,1.0	PDGFD,1.0	TSPAN8,1.0	FAM19A2,1.0	TMEM200A,1.0	LOC100505656,1.0	PPAPDC1A,1.0	SPA17,1.0	GSTM5,1.0	FGFBP2,1.0	LINC00294,1.0	VEGFC,1.0	HBA1,1.0	IL18,1.0	CARD6,1.0	PRSS12,1.0	CP,1.0	LYVE1,1.0	ANLN,1.0	ZEB1,1.0	MS4A4A,1.0	TLR1,1.0	MMP12,1.0	DEPDC7,1.0	KITLG,1.0	TMSB15A,1.0	KCNS3,1.0	KLHL8,1.0	CENPK,1.0	HEATR5A,1.0	HLA-DQB1,1.0	PAM,1.0	AKR1B10,1.0	LINC00960,1.0	CDKN3,1.0	HOXD8,1.0	DDR2,1.0	CLIC6,1.0	ZNF232,1.0	HBB,1.0	KGFLP2,1.0	OMA1,1.0	KRT25,1.0	FPR3,1.0	CD3E,1.0	SHE,1.0	LRRC32,1.0	LRRC2,1.0	HOXC10,1.0	MAP1LC3C,1.0	EXTL2,1.0	SOCS2,1.0	CHL1,1.0	KRT27,1.0	DPH3,1.0	CTSK,1.0	PBK,1.0	TIMP2,1.0	CLIC2,1.0	LOC100130476,1.0	LRRCC1,1.0	SOCS5,1.0	DLGAP5,1.0	P2RY13,1.0	IL33,1.0	TM4SF18,1.0	SERPINB2,1.0	PRMT9,1.0	YTHDF3,1.0	ELMOD1,1.0	IL37,1.0	MME,1.0	STARD3NL,1.0	RFTN2,1.0	GPR34,1.0	ANKRD46,1.0	FOS,1.0	PCDHB16,1.0	QPCT,1.0	SLC2A10,1.0	TEKT4P2,1.0	FMO4,1.0	PCDHB10,1.0	TUBB4A,1.0	F8,1.0	DPY19L3,1.0	SLC39A10,1.0	AGPS,1.0	SMOC2,1.0	SNX16,1.0	AADAC,1.0	HYLS1,1.0	RGN,1.0	AIDA,1.0	SLC29A1,1.0	LGR5,1.0	C16ORF89,1.0	ANGPTL1,1.0	ECM2,1.0	LOC101927027,1.0	SPIN4,1.0	GBE1,1.0	CCM2L,1.0	EFCAB7,1.0	TRAK2,1.0	ZDHHC2,1.0	ROBO2,1.0	GPR133,1.0	FAM102B,1.0	IMPA1,1.0	AKAP12,1.0	ACADL,1.0	ZSCAN31,1.0	RSPO3,1.0	FAM3B,1.0	SLC17A7,1.0	ENPP5,1.0	ENPP4,1.0	TMEM14A,1.0	SNORA71B,1.0	RAB8B,1.0	CD55,1.0	CORIN,1.0	ANKRD29,1.0	BCHE,1.0	GCA,1.0	EPDR1,1.0	CYBRD1,1.0	MPEG1,1.0	AGT,1.0	HS3ST2,1.0	EMCN,1.0	SLFN11,1.0	TP53I3,1.0	FAP,1.0	UBLCP1,1.0	SLC9A9,1.0	APLNR,1.0	CNTN3,1.0	SCG5,1.0	SLC25A32,1.0	PPIC,1.0	PVRL3,1.0	FKBP7,1.0	STEAP1,1.0	FBLN7,1.0	C8ORF48,1.0	GALNT15,1.0	SERTM1,1.0	TPSB2,1.0	GIMAP2,1.0	NEXN,1.0	GLT8D2,1.0	AHR,1.0	ARMCX1,1.0	RAB23,1.0	HPGDS,1.0	COMP,1.0	TCEAL7,1.0	CFL2,1.0	SRBD1,1.0	RGS22,1.0	LOC100505478,1.0	PLGLB1,1.0	LINC00597,1.0	TBC1D19,1.0	SH2B3,1.0	CPA3,1.0	POSTN,1.0	LRRC49,1.0	LOC100505946,1.0	ATP8B4,1.0	KRT35,1.0	CYS1,1.0	IGSF10,1.0	AQPEP,1.0	LOX,1.0	BAGE4,1.0	MED21,1.0	CDH12,1.0	COL21A1,1.0	COL6A6,1.0	MICU3,1.0	CALCRL,1.0	IRS1,1.0	CPB1,1.0	INSIG2,1.0	GXYLT2,1.0	KLHL13,1.0	CHRDL1,1.0	GSTT2,1.0	OLFML2B,1.0	FGF2,1.0	GLIS1,1.0	WISP1,1.0	DDX60,1.0	TMEM100,1.0	FAM198B,1.0	FPGT,1.0	LEPR,1.0	SACS,1.0	PCSK1N,1.0	SLC38A6,1.0	ZNF521,1.0	CLCA4,1.0	HHATL,1.0	USP32P2,1.0	NAP1L3,1.0	MFAP5,1.0	C6ORF211,1.0	OGN,1.0	MMRN1,1.0	CPE,1.0	ATG4C,1.0	SERPINI1,1.0	MNS1,1.0	SERINC1,1.0	KCNK2,1.0	ZNF512,1.0	LOC100132005,1.0	MS4A2,1.0	PRTFDC1,1.0	RTN1,1.0	MCTP1,1.0	C2ORF42,1.0	ESRG,1.0	MAFIP,1.0	COL14A1,1.0	CBWD6,1.0	LRRK2,1.0	LOC389831,1.0	HMMR,1.0	LY96,1.0	FHIT,1.0	SPHAR,1.0	DPP4,1.0	CYR61,1.0	MLANA,1.0	DNAJB4,1.0	LOC100287497,1.0	TRPC1,1.0	CPXM1,1.0	WASF1,1.0	MAN1A1,1.0	MPDZ,1.0	PRKG2,1.0	KRT71,1.0	CCBE1,1.0	SWT1,1.0	LYSMD3,1.0	LMTK3,1.0	KCTD3,1.0	THAP1,1.0	SUGCT,1.0	MCOLN3,1.0	SGPP1,1.0	NELL2,1.0	CPED1,1.0	EVI2A,1.0	EVI2B,1.0	FAM179B,1.0	GLRB,1.0	MAB21L3,1.0	PTX3,1.0	PCOLCE2,1.0	SPAG1,1.0	LTF,1.0	ASPA,1.0	TMEM55A,1.0	COLEC12,1.0	ZNF177,1.0	NCKAP5,1.0	SEC23A,1.0	DNM3OS,1.0	TTK,1.0	PRR9,1.0	KRT85,1.0	ZBTB41,1.0	PLN,1.0	SENP7,1.0	CKMT2,1.0	SGCG,1.0	SGCB,1.0	PRRG1,1.0	SLITRK4,1.0	GNA13,1.0	POC1B,1.0	FBXO8,1.0	TRIM22,1.0	CTHRC1,1.0	SCYL2,1.0	
Wolfram Syndrome 10632 mouse GSE33372 sample 457		SECTM1B,1.0	ESCO2,1.0	TAAR5,1.0	HTR5B,1.0	VMN1R168,1.0	DSG1B,1.0	FLG2,1.0	SLC5A7,1.0	OLFR955,1.0	5530400C23RIK,1.0	OLFR399,1.0	MYL3,1.0	PIH1D3,1.0	OLFR270,1.0	OLFR151,1.0	VMN1R17,1.0	VMN1R174,1.0	VMN1R14,1.0	SVS1,1.0	FOXG1,1.0	CWH43,1.0	OLFR820,1.0	NWD2,1.0	PLAC9A,1.0	GNG8,1.0	GPR151,1.0	C87414,1.0	USP17LA,1.0	HOXA5,1.0	VMN1R142,1.0	GM20815,1.0	DNAH12,1.0	TNFSF18,1.0	ABCA1,1.0	PRKCD,1.0	V165-D-J-C MU,1.0	PRG3,1.0	OLFR1426,1.0	1700019M22RIK,1.0	OLFR739,1.0	OLFR738,1.0	RAET1D,1.0	VNN3,1.0	OLFR178,1.0	OLFR972,1.0	SSPO,1.0	IGKV4-59,1.0	PRKCQ,1.0	ACTRT2,1.0	OLFR293,1.0	NECAB3,1.0	CPHX2,1.0	CFI,1.0	OLFR609,1.0	OLFR608,1.0	DCUN1D1,1.0	OLFR967,1.0	SLC6A4,1.0	MIR205,1.0	MBD3L2,1.0	GJA6,1.0	HESX1,1.0	KRTAP31-2,1.0	RHBDL2,1.0	GPIHBP1,1.0	KRTAP31-1,1.0	HIST1H3F,1.0	CCL26,1.0	APOBEC4,1.0	VMN1R48,1.0	SEC16B,1.0	NFAM1,1.0	TAS2R143,1.0	GP2,1.0	CYP2C29,1.0	OLFR118,1.0	GM5800,1.0	ZFP473,1.0	GM13749,1.0	GALNTL5,1.0	SGK1,1.0	LRRC38,1.0	TPH2,1.0	GM13871,1.0	REG3G,1.0	NLRP1A,1.0	OLFR1199,1.0	OLFR902,1.0	MEOX2,1.0	OLFR109,1.0	PHF11C,1.0	OLFR1510,1.0	GM5919,1.0	CYP2C38,1.0	TMEM27,1.0	SPEER4A,1.0	OLFR101,1.0	OLFR346,1.0	OLFR345,1.0	PRL8A1,1.0	4933434E20RIK,1.0	GM10248,1.0	VMN2R15,1.0	GM5478,1.0	SPTBN1,1.0	OLFR237-PS1,1.0	A530021J07RIK,1.0	VMN1R67,1.0	OLFR1188,1.0	TAS2R126,1.0	OLFR936,1.0	PDP1,1.0	OLFR930,1.0	MAS1,1.0	VMN2R42,1.0	OLFR44,1.0	AADAC,1.0	OLFR130,1.0	CYP2E1,1.0	IGHM,1.0	VMN1R230,1.0	AHCY,1.0	2410024N13RIK,1.0	IFNA4,1.0	OLFR1051,1.0	VMN1R78,1.0	CD5L,1.0	OLFR809,1.0	VMN1R237,1.0	GDPD5,1.0	MIR106B,1.0	VMN1R73,1.0	OLFR920,1.0	PRL7A1,1.0	SOSTDC1,1.0	SLC17A7,1.0	NEFM,1.0	ENPP2,1.0	THSD7A,1.0	OLFR484,1.0	GM10823,1.0	MYOZ2,1.0	MFSD2A,1.0	OLFR480,1.0	TFAP2D,1.0	CAR1,1.0	VMN2R9,1.0	CHRNB4,1.0	MRGPRA2A,1.0	KRTAP4-9,1.0	KLK1B24,1.0	DIO2,1.0	GM16932,1.0	SERPINA3M,1.0	VMN1R86,1.0	POU4F1,1.0	PRSS55,1.0	OLFR677,1.0	OLFR798,1.0	TPBPA,1.0	OLFR68,1.0	OLFR310,1.0	GM6812,1.0	SH2D1B1,1.0	PPIH,1.0	CCDC152,1.0	DEFA-RS7,1.0	OCA2,1.0	OLFR1031,1.0	KCNG4,1.0	CHRNA3,1.0	SUCNR1,1.0	SKINT9,1.0	SCGB1B27,1.0	SLFN4,1.0	BCL2L14,1.0	OLFR669,1.0	SCUBE1,1.0	ANKAR,1.0	6430531B16RIK,1.0	OLFR301,1.0	GM4861,1.0	GM9513,1.0	HIST1H2AD,1.0	BHLHA9,1.0	VMN2R107,1.0	RHOX2B,1.0	SCP2D1,1.0	CYPT2,1.0	VMN2R81,1.0	NR4A3,1.0	OLFR458,1.0	CYP4F16,1.0	4930503E24RIK,1.0	VMN2R116,1.0	SKINT3,1.0	IFNA11,1.0	OLFR1251,1.0	CPLX1,1.0	KRTAP24-1,1.0	H2-M1,1.0	OLFR1259,1.0	LRRC55,1.0	OLFR1174-PS,1.0	MMP21,1.0	CCNB3,1.0	RASGRP1,1.0	1700067P10RIK,1.0	OLFR685,1.0	VMN2R78,1.0	CLCA3,1.0	VMN2R79,1.0	OLFR97,1.0	OLFR1242,1.0	GPX2,1.0	UGT2B36,1.0	RHOX4D,1.0	GPX6,1.0	MT2,1.0	SMC1B,1.0	OLFR1123,1.0	OLFR1245,1.0	CES1E,1.0	TNFRSF26,1.0	SCN4B,1.0	PYDC3,1.0	FAM60A,1.0	GM7265,1.0	PLEKHF1,1.0	KDM5D,1.0	4932414J04RIK,1.0	GM16500,1.0	GM10081,1.0	MIR148A,1.0	DPP4,1.0	OLFR628,1.0	LOC100045026,1.0	OLFR624,1.0	IGKV10-96,1.0	KRTAP5-2,1.0	OTX2,1.0	GM10768,1.0	ANKUB1,1.0	RDH19,1.0	IRX2,1.0	MIR218-2,1.0	GM8221,1.0	OVCH2,1.0	DEFB33,1.0	MGAT4E,1.0	XLR5A,1.0	OLFR531,1.0	OLFR654,1.0	MIR363,1.0	DDIT4,1.0	NGP,1.0	KAP,1.0	4933400A11RIK,1.0	RANGRF,1.0	APOL9B,1.0	TYRP1,1.0	4933436I01RIK,1.0	OLFR1336,1.0	DNM3OS,1.0	KRT86,1.0	VMN1R199,1.0	TTR,1.0	XLR4C,1.0	CCDC54,1.0	GM15319,1.0	CCL1,1.0	GM13939,1.0	KCNJ1,1.0	
Psoriasis vulgaris C0263361 human GSE6710 sample 444		KRT1,1.0	ACSL1,1.0	AHNAK2,1.0	CIDEC,1.0	AZGP1,1.0	MGP,1.0	PPP1R3C,1.0	CD9,1.0	VIM,1.0	RPL26,1.0	HSPA1A,1.0	MT1H,1.0	SPARCL1,1.0	FAR2,1.0	MXRA7,1.0	HECA,1.0	MYL9,1.0	CALM2,1.0	MXRA5,1.0	SIK1,1.0	AHNAK,1.0	CCNI,1.0	TAGLN,1.0	RPLP0P6,1.0	ADH1B,1.0	RPS4Y1,1.0	SSFA2,1.0	UXT,1.0	DPYSL2,1.0	UGP2,1.0	SNRPD2,1.0	RPL15,1.0	RPL14,1.0	RPL17,1.0	RPL19,1.0	S100A10,1.0	MT1HL1,1.0	GABARAPL2,1.0	ST13,1.0	HLA-A,1.0	ALOX15B,1.0	VAT1,1.0	RPS27,1.0	RPS14P3,1.0	RPS29,1.0	RPL27A,1.0	GNPAT,1.0	RPS21,1.0	RPS20,1.0	ACSBG1,1.0	CRYAB,1.0	ITM2A,1.0	HLA-DRB1,1.0	SET,1.0	RPL5,1.0	CFD,1.0	GABARAP,1.0	CUTA,1.0	RPL31,1.0	RPL4,1.0	ANP32B,1.0	CFH,1.0	RPL34,1.0	PDGFC,1.0	MGST3,1.0	MT1X,1.0	PTTG1IP,1.0	C14ORF166,1.0	GATA3,1.0	RPL9,1.0	VPS26A,1.0	RBPJ,1.0	C3,1.0	RPS16,1.0	CYB5R3,1.0	RPS15,1.0	LGALS3,1.0	SCGB1D2,1.0	LGALS1,1.0	TSPAN8,1.0	FTH1,1.0	RPL37,1.0	ARL6IP5,1.0	RPL36,1.0	A2M,1.0	GOLGA7,1.0	APOD,1.0	ANXA2,1.0	TSC22D1,1.0	BBOX1,1.0	ANXA5,1.0	NCOA4,1.0	H3F3B,1.0	TSC22D3,1.0	KRT14,1.0	HBA1,1.0	FN1,1.0	TMEM43,1.0	NBPF15,1.0	GNG12,1.0	COX6C,1.0	RHOB,1.0	NSA2,1.0	PTMA,1.0	TPPP3,1.0	CILP,1.0	KRT15,1.0	ID4,1.0	PAM,1.0	ACTR10,1.0	TOMM7,1.0	CCL27,1.0	HLA-DQB2,1.0	DAZAP2,1.0	SDC4,1.0	ACAT1,1.0	CSDE1,1.0	RPS27L,1.0	CTSV,1.0	ACAT2,1.0	AACS,1.0	HINT1,1.0	LDHB,1.0	CSRP1,1.0	CTSK,1.0	FCER1A,1.0	RPS27A,1.0	PACSIN2,1.0	HSD11B1,1.0	CCT4,1.0	ADIPOQ,1.0	PLIN1,1.0	IL37,1.0	AKR1C2,1.0	AKR1C1,1.0	AKR1C3,1.0	RNASE4,1.0	TMEM59,1.0	HADHB,1.0	FABP4,1.0	GATM,1.0	LCE2B,1.0	KIT,1.0	FABP7,1.0	C6ORF48,1.0	TCEA1,1.0	CCL14,1.0	SYNM,1.0	RPLP0,1.0	GDI2,1.0	F13A1,1.0	RPLP1,1.0	NOTCH2NL,1.0	FSTL1,1.0	ADIRF,1.0	CRIP1,1.0	TUBA1A,1.0	FCGBP,1.0	CST6,1.0	CST3,1.0	PGRMC2,1.0	TUBA1B,1.0	OLFML3,1.0	CAMK2N1,1.0	GPNMB,1.0	ANXA8,1.0	MDH1,1.0	CD59,1.0	JAK1,1.0	FADS2,1.0	FADS1,1.0	GSN,1.0	SEPT10,1.0	RPS8,1.0	CTNNBIP1,1.0	TPM2,1.0	RPS7,1.0	KLHDC2,1.0	C1ORF68,1.0	MORF4L1,1.0	PPIA,1.0	PCP4,1.0	NUPR1,1.0	TGFBI,1.0	PMP22,1.0	PDCD4,1.0	S100A4,1.0	DEGS1,1.0	YPEL5,1.0	CD81,1.0	PEBP1,1.0	FBLN1,1.0	TOMM20,1.0	CXCL14,1.0	FBL,1.0	SCEL,1.0	CLEC3B,1.0	PCNP,1.0	LAPTM4A,1.0	TCEAL4,1.0	TPM1,1.0	CFL1,1.0	RPS5,1.0	CHP2,1.0	RPS3,1.0	HMGN3,1.0	MYH11,1.0	POSTN,1.0	SLC38A2,1.0	LHFP,1.0	KRT35,1.0	KRT31,1.0	SDCBP,1.0	HOPX,1.0	GLTSCR2,1.0	ALDH3A2,1.0	NACA,1.0	CDHR1,1.0	REEP5,1.0	ARMCX6,1.0	DDAH1,1.0	DYNLRB1,1.0	MATN2,1.0	INSIG1,1.0	ACTG1,1.0	CHRDL1,1.0	SRP14,1.0	ACTG2,1.0	EFEMP1,1.0	IGLV1-44,1.0	EEF1B2,1.0	CNN1,1.0	NRD1,1.0	APMAP,1.0	EIF3CL,1.0	PLS3,1.0	CD99,1.0	GPX4,1.0	LANCL1,1.0	CAV2,1.0	CAV1,1.0	RPL13A,1.0	HSPA2,1.0	DHCR24,1.0	CYB5A,1.0	TGFBR3,1.0	TMBIM1,1.0	MFAP5,1.0	ACTA2,1.0	CPE,1.0	PIP,1.0	EEF1G,1.0	NDUFS4,1.0	DSG1,1.0	IRF6,1.0	SERINC1,1.0	NFE2L1,1.0	CYAT1,1.0	RTN3,1.0	GLO1,1.0	FAM114A1,1.0	NDUFB1,1.0	HEBP2,1.0	HEBP1,1.0	VPS51,1.0	CA6,1.0	RPL36A,1.0	SARAF,1.0	DSP,1.0	NDUFA1,1.0	RPL23A,1.0	CIRBP,1.0	C14ORF132,1.0	KLF4,1.0	SOD1,1.0	LMBRD1,1.0	ASPN,1.0	CLEC2B,1.0	CAT,1.0	PPAP2A,1.0	EIF3L,1.0	IMPDH2,1.0	DAD1,1.0	SCGB2A2,1.0	PPAP2B,1.0	TXNIP,1.0	EIF3H,1.0	TAF7,1.0	MATR3,1.0	ALDH9A1,1.0	UBA52,1.0	PFDN5,1.0	SLC25A6,1.0	EIF3E,1.0	MTCH1,1.0	EIF4A2,1.0	TYRP1,1.0	TUFT1,1.0	FHL1,1.0	RPL10A,1.0	MSMO1,1.0	ACTC1,1.0	ATRAID,1.0	THBS2,1.0	SH3YL1,1.0	KRT85,1.0	NGRN,1.0	SEPT7,1.0	PALMD,1.0	SPCS2P4,1.0	
neurofibromatosis DOID-8712 mouse GSE29343 sample 670		EPM2A,1.0	SNRPN,1.0	CAR1,1.0	ACSL3,1.0	HSPA1L,1.0	HOMER1,1.0	CIDEA,1.0	HS3ST5,1.0	SFRP5,1.0	MAPK12,1.0	MYL2,1.0	MYL3,1.0	YIPF7,1.0	CDKN2AIPNL,1.0	OTUD1,1.0	6430571L13RIK,1.0	HRASLS,1.0	S100A8,1.0	ASB2,1.0	NAPB,1.0	ATF3,1.0	SATB1,1.0	GM561,1.0	KLHL38,1.0	NEXN,1.0	ARPC5L,1.0	UCP1,1.0	MRGPRH,1.0	ASB12,1.0	NRP,1.0	GLRX,1.0	KLHL30,1.0	HBB-B1,1.0	RASD2,1.0	SNRPD2,1.0	ASB11,1.0	CHAC1,1.0	CCRL2,1.0	SNCA,1.0	SH3BGR,1.0	PPP1R27,1.0	GADD45B,1.0	CISH,1.0	TNNC1,1.0	1500011K16RIK,1.0	GM12238,1.0	PPBP,1.0	SLC16A10,1.0	HBB-BT,1.0	DUSP26,1.0	FBXO32,1.0	CNKSR1,1.0	TMEM117,1.0	NDUFAF5,1.0	DDAH1,1.0	CDC42EP3,1.0	NDUFAF4,1.0	VGLL2,1.0	BEX1,1.0	EDA2R,1.0	METTL11B,1.0	TMEM100,1.0	ARHGAP20,1.0	NETO2,1.0	MED31,1.0	ZFP874B,1.0	TSPAN8,1.0	EIF2S3Y,1.0	TRIM63,1.0	JUN,1.0	MIR133A-2,1.0	NME6,1.0	MSS51,1.0	VAULTRC5,1.0	MRPL22,1.0	DUSP8,1.0	TTLL7,1.0	PEX7,1.0	RBM20,1.0	PDZRN3,1.0	MYH7,1.0	GYPA,1.0	DDX3Y,1.0	HSPB7,1.0	HBA-A1,1.0	PLD5,1.0	TWF2,1.0	GTDC1,1.0	CBWD1,1.0	LRRC2,1.0	HOXC10,1.0	MYADML2,1.0	CHRAC1,1.0	KBTBD13,1.0	DUSP10,1.0	ADAL,1.0	CSRP3,1.0	SOCS2,1.0	CASP12,1.0	DHRS7C,1.0	DPH3,1.0	UTY,1.0	ANKRD2,1.0	SMYD2,1.0	PDE4B,1.0	RDH14,1.0	XIRP1,1.0	SLC37A4,1.0	NQO1,1.0	MTX2,1.0	NDUFA1,1.0	TBC1D1,1.0	RNF126,1.0	ALDH1A1,1.0	CCNE2,1.0	RNF128,1.0	MC5R,1.0	NGP,1.0	3425401B19RIK,1.0	HBEGF,1.0	SMTNL2,1.0	OTUB2,1.0	MIR683-1,1.0	MYLK2,1.0	POPDC3,1.0	ZFP943,1.0	2810428I15RIK,1.0	ALAS2,1.0	GM7120,1.0	SEMA3C,1.0	CAMK2B,1.0	SLC4A4,1.0	PHF7,1.0	POLB,1.0	NUDT10,1.0	SIX4,1.0	NOS1,1.0	MYOZ2,1.0	KCNJ2,1.0	SNORD53,1.0	AHSP,1.0	TNNI1,1.0	
anemia DOID-2355 human GSE4619 sample 792		RPL21,1.0	ACSL1,1.0	HNRNPK,1.0	LOC100508591,1.0	CD9,1.0	VIM,1.0	RPL28,1.0	RPL27,1.0	SIK1,1.0	RPL11,1.0	CCNI,1.0	RPL13,1.0	MYCBP2,1.0	RGPD8,1.0	LOC284454,1.0	BACH2,1.0	RPS4Y1,1.0	MYL12B,1.0	RNF4,1.0	DPYSL2,1.0	VPREB1,1.0	RPL15,1.0	CHST15,1.0	RPL19,1.0	B2M,1.0	RPL18,1.0	ELANE,1.0	EGR1,1.0	GABARAPL3,1.0	KLF13,1.0	PRR11,1.0	EGR3,1.0	HLA-DRB5,1.0	GADD45B,1.0	EDEM1,1.0	ARRDC2,1.0	ARRDC3,1.0	KLF10,1.0	HLA-A,1.0	EIF1,1.0	FTH1P5,1.0	RPS27,1.0	MYL12A,1.0	RPS14P3,1.0	QARS,1.0	GPR183,1.0	ITM2B,1.0	EZH2,1.0	RPS25,1.0	HLA-DRB1,1.0	RPL5,1.0	CDC42SE2,1.0	RPL6,1.0	TCERG1,1.0	RPL4,1.0	RPL30,1.0	RPL32,1.0	RPL9,1.0	HIF1A,1.0	IFI30,1.0	ELK3,1.0	RPL7,1.0	RPS16,1.0	C12ORF57,1.0	RASSF2,1.0	FTH1,1.0	IER2,1.0	RPL39,1.0	COX1,1.0	RPS11,1.0	IER3,1.0	RPS14,1.0	ZNF367,1.0	ANXA1,1.0	DUSP1,1.0	TSC22D1,1.0	H3F3B,1.0	TSC22D3,1.0	GAB2,1.0	GNB2L1,1.0	TRMT5,1.0	DNTT,1.0	NBPF15,1.0	JOSD1,1.0	LYZ,1.0	SLC7A5,1.0	IL1B,1.0	BHLHE40,1.0	ID2,1.0	PABPC3,1.0	LOC100507625,1.0	PABPC1,1.0	ADA,1.0	CD24,1.0	SGK1,1.0	CSRNP1,1.0	TOP2B,1.0	BTG2,1.0	BTG1,1.0	FAM43A,1.0	AREG,1.0	SOCS2,1.0	CTSL,1.0	CTSG,1.0	C16ORF54,1.0	PAG1,1.0	P2RY14,1.0	CD53,1.0	SERPINB2,1.0	MEF2C,1.0	GCH1,1.0	FOS,1.0	KTN1,1.0	LAPTM5,1.0	RNASE2,1.0	RANBP9,1.0	KIAA0196,1.0	RNF125,1.0	TM9SF2,1.0	RYBP,1.0	HNRNPA2B1,1.0	HNRNPH1,1.0	RILPL2,1.0	STK17B,1.0	FOSB,1.0	ZNF331,1.0	WDR45B,1.0	RPLP2,1.0	F13A1,1.0	RPLP1,1.0	PTGER4,1.0	ID2B,1.0	KIAA1033,1.0	TUBA1A,1.0	RCSD1,1.0	PTGS2,1.0	BTAF1,1.0	TMSB4X,1.0	TUBA1C,1.0	RNF138,1.0	TUBA1B,1.0	CXCR4,1.0	HLA-DPA1,1.0	RAC1,1.0	SRSF11,1.0	PAIP2,1.0	CSGALNACT2,1.0	SPINK2,1.0	RPS8,1.0	CCDC109B,1.0	RPS6,1.0	PPP1R16B,1.0	RPS7,1.0	DEFA3,1.0	DEFA4,1.0	ATP1B3,1.0	NEAT1,1.0	IGK,1.0	PPP1CB,1.0	TMEM135,1.0	EEF1A1,1.0	FAM161B,1.0	RELL1,1.0	MYADM,1.0	SRSF6,1.0	CD69,1.0	YPEL5,1.0	PCNA,1.0	DGKD,1.0	CD83,1.0	CD81,1.0	MRFAP1,1.0	ZBTB21,1.0	MPO,1.0	METRNL,1.0	TYMS,1.0	BZW1,1.0	FOXO1,1.0	ZFP36L2,1.0	TMEM123,1.0	LAPTM4A,1.0	RPS5,1.0	DENND5A,1.0	RPS3,1.0	HMGN2,1.0	HIST1H2AC,1.0	SLC38A2,1.0	PRNP,1.0	SMAD7,1.0	GLTSCR2,1.0	NR4A3,1.0	PAN3,1.0	MAFF,1.0	ISG20,1.0	NR4A2,1.0	MOB1B,1.0	ARPC3,1.0	SELL,1.0	DKFZP586I1420,1.0	GNAS,1.0	MALAT1,1.0	TCF4,1.0	BIRC2,1.0	EIF4G2,1.0	PFKFB3,1.0	SYAP1,1.0	TRIM73,1.0	DDX5,1.0	LRRFIP1,1.0	INSIG1,1.0	FAM13B,1.0	FAM107B,1.0	ACTG1,1.0	SLC2A3,1.0	SRP14,1.0	EEF1B2,1.0	IGHG2,1.0	RGS1,1.0	UBC,1.0	RGS2,1.0	BTBD3,1.0	EIF3CL,1.0	PIM3,1.0	TMSB10,1.0	MOAP1,1.0	CD99,1.0	TIPARP,1.0	SRGN,1.0	CBX3,1.0	HNRNPA1P10,1.0	NAP1L1,1.0	RPS3A,1.0	ETV3,1.0	NFKBIA,1.0	EEF1D,1.0	H3F3AP4,1.0	IRF8,1.0	HLA-DRA,1.0	SERINC1,1.0	MS4A3,1.0	MIR1244-3,1.0	CYAT1,1.0	KHDRBS1,1.0	CXCL8,1.0	RTN4,1.0	SMIM3,1.0	DDX3Y,1.0	YWHAB,1.0	TNFAIP3,1.0	HMGB2,1.0	BRE-AS1,1.0	CHD1,1.0	IRF2BPL,1.0	SEP15,1.0	PSAP,1.0	NRIP1,1.0	MKNK2,1.0	YWHAQ,1.0	SARAF,1.0	PDE4B,1.0	BLNK,1.0	EIF4H,1.0	MCL1,1.0	RRM2,1.0	H2AFZ,1.0	TP53INP1,1.0	HAUS4,1.0	PLAUR,1.0	SORL1,1.0	YWHAZ,1.0	KLF4,1.0	GOLPH3,1.0	EIF3L,1.0	INAFM2,1.0	DDIT4,1.0	PAPD7,1.0	DENND6A,1.0	EIF3F,1.0	TAF7,1.0	LTF,1.0	EIF3D,1.0	SLC25A6,1.0	PIK3AP1,1.0	SLC25A5,1.0	EIF3E,1.0	SMIM24,1.0	TPT1,1.0	EEF1A1P9,1.0	CEBPB,1.0	LINC00341,1.0	FLT3,1.0	UHRF1,1.0	LOC100510649,1.0	RB1CC1,1.0	YBX3,1.0	RPL10A,1.0	NR3C1,1.0	CXXC5,1.0	GNA15,1.0	RPS4X,1.0	RBM3,1.0	SUMO2,1.0	CHSY1,1.0	GNA13,1.0	CCL4,1.0	CCL3,1.0	ITGAV,1.0	ZNF721,1.0	RPL7A,1.0	EIF2A,1.0	HNRNPA1,1.0	
MELAS - Mitochondrial myopathy, encephalopathy, lactic acidosis and stroke-like episodes C0162671 human GSE1462 sample 102		STARD7,1.0	RPL21,1.0	ACTN3,1.0	TPM3,1.0	RPL24,1.0	UBAC1,1.0	RPSA,1.0	C20ORF24,1.0	DES,1.0	GPD1,1.0	PPP1R3C,1.0	FEZ2,1.0	UQCRQ,1.0	WBP1L,1.0	TMEM126B,1.0	FAU,1.0	PMP22,1.0	MT1H,1.0	RPL27,1.0	RPL13AP6,1.0	SNRNP25,1.0	CALM2,1.0	PTPN3,1.0	MT1E,1.0	SEPW1,1.0	CCDC69,1.0	RPLP0P6,1.0	RPL12,1.0	UQCR10,1.0	NDRG2,1.0	PPP1CC,1.0	PSMD7,1.0	MYL10,1.0	RPS2,1.0	RPS3,1.0	HMGN3,1.0	PCNT,1.0	FDFT1,1.0	COX8A,1.0	RPL41,1.0	GOT2,1.0	IGFBP6,1.0	TNNC1,1.0	TNNC2,1.0	GTF3A,1.0	EIF1,1.0	DUSP26,1.0	FTH1P5,1.0	RCAN2,1.0	RPS29,1.0	RPS28,1.0	ADCK3,1.0	JTB,1.0	PKIA,1.0	CASQ1,1.0	RPS21,1.0	RPS20,1.0	ATF4,1.0	TSG101,1.0	RPL6,1.0	RPL4,1.0	RPL32,1.0	UQCRB,1.0	TFRC,1.0	AK1,1.0	RPL35,1.0	RPL34,1.0	MGST3,1.0	MT1X,1.0	COX7A1,1.0	ENO3,1.0	MYL6B,1.0	RPL8,1.0	APOO,1.0	RPS15,1.0	RPS17,1.0	UBC,1.0	C14ORF2,1.0	BTBD1,1.0	CHMP1B,1.0	FTH1,1.0	RPS12,1.0	CYC1,1.0	SLC19A2,1.0	RPS13,1.0	APOBEC2,1.0	GSTM3,1.0	VBP1,1.0	RPL13A,1.0	HBA1,1.0	NDUFC2,1.0	NDUFC1,1.0	RAD23A,1.0	MLF1,1.0	COX6C,1.0	ACTA1,1.0	ITGAE,1.0	MYOT,1.0	NDUFS7,1.0	EEF1G,1.0	CCNG1,1.0	CYCS,1.0	SNURF,1.0	ALDOA,1.0	MYH6,1.0	MYH7,1.0	TOMM7,1.0	SGK1,1.0	IDI1,1.0	TMED10,1.0	COX7B,1.0	SLC25A3,1.0	MAOA,1.0	HBB,1.0	NDUFB4,1.0	NDUFB3,1.0	ATP5L,1.0	CSDE1,1.0	NDUFB2,1.0	HMGB1,1.0	ATP5J,1.0	NDUFB1,1.0	DBI,1.0	APIP,1.0	HK1,1.0	ATP5O,1.0	MRPL33,1.0	HEBP2,1.0	DUSP13,1.0	PDLIM3,1.0	MB,1.0	UQCRFS1,1.0	OR7E47P,1.0	RPS15A,1.0	CCT4,1.0	GLRX5,1.0	G0S2,1.0	NDUFA4,1.0	PGAM2,1.0	AKR1C2,1.0	AKR1C1,1.0	RPL23A,1.0	COX6B1,1.0	PLA2G16,1.0	PSMA7,1.0	POLR1D,1.0	EIF3K,1.0	TXNIP,1.0	SLIRP,1.0	SMPDL3A,1.0	VDAC1,1.0	PFDN5,1.0	SLC25A12,1.0	MMADHC,1.0	GAPDH,1.0	RNF10,1.0	POPDC3,1.0	SETD3,1.0	RPLP0,1.0	FHL1,1.0	AKR1B1,1.0	FHL2,1.0	RND3,1.0	COX5B,1.0	DEPTOR,1.0	CHCHD2,1.0	MAPK6,1.0	RPL7A,1.0	PGM1,1.0	
Pseudomonas Infection C0033817 human GSE923 sample 170		RPL21,1.0	RPL24,1.0	AHNAK2,1.0	TM4SF4,1.0	HSPE1,1.0	CLNS1A,1.0	VOPP1,1.0	VIM,1.0	HSPA1A,1.0	RPL27,1.0	HSPA1B,1.0	APP,1.0	STAU1,1.0	PGAP3,1.0	AHNAK,1.0	RPL12,1.0	GTF2IP1,1.0	GNG5,1.0	PSMD3,1.0	RPL15,1.0	SEPHS2,1.0	RPL19,1.0	S100A10,1.0	SF3B2,1.0	S100A11,1.0	PRR11,1.0	RPL41,1.0	ALG5,1.0	CAMLG,1.0	RPS27,1.0	SQLE,1.0	RPS26,1.0	RPS28,1.0	RPL27A,1.0	JTB,1.0	PLBD1,1.0	RPS21,1.0	RPS20,1.0	RPS23,1.0	GRB7,1.0	SET,1.0	GABARAP,1.0	RPL30,1.0	ANP32B,1.0	MAGED1,1.0	RPL32,1.0	TFRC,1.0	PTTG1IP,1.0	TMEM97,1.0	C14ORF166,1.0	RPL7,1.0	RPS16,1.0	PRDX4,1.0	RPS15,1.0	MRPL3,1.0	RPS18,1.0	PTDSS1,1.0	RPS19,1.0	RPL39,1.0	LTA4H,1.0	RPL38,1.0	PRKACB,1.0	RPS11,1.0	RPS13,1.0	DUSP6,1.0	ANXA2,1.0	GSDMB,1.0	ANXA5,1.0	CDC6,1.0	VAV3,1.0	CS,1.0	NSA2,1.0	PTMA,1.0	GPRC5B,1.0	FXYD5,1.0	KRT18,1.0	ANXA2P2,1.0	PABPC3,1.0	PABPC1,1.0	AKR1B10,1.0	AARS,1.0	TOMM6,1.0	TOMM7,1.0	COX7C,1.0	COX7B,1.0	BTG1,1.0	MAOB,1.0	RPN2,1.0	TOP2A,1.0	KLK6,1.0	IQGAP1,1.0	PTPRK,1.0	ECHS1,1.0	MRPL33,1.0	ACAT2,1.0	ATIC,1.0	MLEC,1.0	RPS15A,1.0	CTSC,1.0	CCT4,1.0	CCT3,1.0	MLH1,1.0	PGAM1,1.0	GSTO1,1.0	UBE2E3,1.0	AKR1C3,1.0	SLC39A14,1.0	COX6B1,1.0	PSMA7,1.0	NGFRAP1,1.0	C6ORF48,1.0	NDUFAB1,1.0	PLP2,1.0	RLIM,1.0	LLGL2,1.0	CD63,1.0	GRN,1.0	RPLP0,1.0	PYGB,1.0	HEXB,1.0	UBL5,1.0	CAMK2N1,1.0	PSMB4,1.0	NEFL,1.0	RAC1,1.0	AGR2,1.0	CCT5,1.0	TUFM,1.0	RPS8,1.0	LMO4,1.0	GOLM1,1.0	ATP1B3,1.0	HUWE1,1.0	ATP1B1,1.0	RPSA,1.0	EEF1A2,1.0	TMEM258,1.0	UQCRQ,1.0	FKBP9,1.0	FAU,1.0	S100A6,1.0	ERP29,1.0	RPL13AP6,1.0	CD81,1.0	SLC1A1,1.0	DLST,1.0	PLOD3,1.0	COX6A1,1.0	CTGF,1.0	C1ORF106,1.0	CDH1,1.0	HMGN2,1.0	IDH1,1.0	ARID5B,1.0	EEF2,1.0	GLTSCR2,1.0	DDAH1,1.0	SRPRB,1.0	LCN2,1.0	GNAS,1.0	IARS,1.0	FTL,1.0	CALCB,1.0	LRRFIP1,1.0	GMNN,1.0	DDX1,1.0	UQCRH,1.0	EEF1B2,1.0	CCNB2,1.0	BAG3,1.0	RGS2,1.0	UBB,1.0	MPC2,1.0	NELFE,1.0	EIF3CL,1.0	CYC1,1.0	HSP90AA1,1.0	HSPA5,1.0	ITGA3,1.0	ASNS,1.0	NDUFC1,1.0	RPS3A,1.0	ETV5,1.0	MSL1,1.0	AHSA1,1.0	TMBIM1,1.0	DAP,1.0	CDK4,1.0	H3F3AP4,1.0	ZNF638,1.0	ARL4A,1.0	MCM2,1.0	IDI1,1.0	SLC25A3,1.0	NDUFB6,1.0	NDUFB3,1.0	ATP5L,1.0	SLC3A1,1.0	NDUFB2,1.0	DBI,1.0	DTX4,1.0	CA2,1.0	ATP5E,1.0	IRAK1,1.0	RPL36A,1.0	ACP6,1.0	NAE1,1.0	RRM2,1.0	ADSL,1.0	NDUFA3,1.0	ANXA11,1.0	GLB1,1.0	EIF3L,1.0	TST,1.0	EIF3K,1.0	EIF3H,1.0	S100P,1.0	DYNLT1,1.0	PTMAP5,1.0	UBA52,1.0	SLC25A6,1.0	EIF3E,1.0	MEA1,1.0	USP11,1.0	RPL10A,1.0	HSD17B12,1.0	HSD17B10,1.0	NGRN,1.0	SEPT9,1.0	REPIN1,1.0	CECR5,1.0	EFR3A,1.0	SEC61A1,1.0	POLR2G,1.0	CDIPT,1.0	ZNF721,1.0	RPL7A,1.0	NOMO2,1.0	PGM1,1.0	
schizophrenia DOID-5419 human GSE62105 sample 547		RBFOX1,1.0	C9ORF135,1.0	ENTPD3,1.0	RBFOX3,1.0	CACNA2D2,1.0	EBF3,1.0	TSPEAR,1.0	DKK1,1.0	RUNX3,1.0	DCLK1,1.0	TM4SF1,1.0	DES,1.0	HOTTIP,1.0	SFRP2,1.0	SST,1.0	SCD,1.0	SPATA13,1.0	SLPI,1.0	TEK,1.0	ASB5,1.0	CNTFR,1.0	CPNE9,1.0	LOC101926913,1.0	LRP4,1.0	KIAA0485,1.0	AKAP4,1.0	LRP8,1.0	AQP1,1.0	DLL3,1.0	C9ORF129,1.0	CRHBP,1.0	PREX1,1.0	MYL10,1.0	KDR,1.0	SYNDIG1,1.0	TUNAR,1.0	RPRML,1.0	PKNOX2,1.0	PROK2,1.0	CER1,1.0	PAQR9,1.0	EGR4,1.0	APOBEC3G,1.0	ST8SIA1,1.0	FOXF2,1.0	FOXF1,1.0	GDF3,1.0	HSPA12B,1.0	ERVH-4,1.0	SQLE,1.0	TNNT1,1.0	BTK,1.0	TAGLN3,1.0	SNAI1,1.0	NANOG,1.0	ACSBG1,1.0	HOXB9,1.0	NODAL,1.0	CHST6,1.0	TDGF1,1.0	SPON1,1.0	PPP1R17,1.0	PCDH10,1.0	WFDC1,1.0	PLA2G3,1.0	HPR,1.0	GATA4,1.0	CD1D,1.0	ISM1,1.0	LIPG,1.0	DNMT3L,1.0	SYNPR,1.0	SOX2,1.0	TCL1A,1.0	C10ORF126,1.0	CD19,1.0	HOXA11-AS,1.0	CMKLR1,1.0	ARSE,1.0	TNS4,1.0	VRTN,1.0	FAM19A4,1.0	CCL26,1.0	DEFB104B,1.0	TESC,1.0	RHOH,1.0	AJAP1,1.0	KRT16,1.0	NCR1,1.0	VSNL1,1.0	CCDC3,1.0	HMX1,1.0	KLKB1,1.0	TLR4,1.0	MIXL1,1.0	GABRB3,1.0	ACVRL1,1.0	PCSK1,1.0	MESP1,1.0	PCSK9,1.0	WNT8A,1.0	POU5F1P4,1.0	POU5F1P3,1.0	IGSF21,1.0	ACAT2,1.0	CSRP3,1.0	TERT,1.0	CAMKV,1.0	CCR7,1.0	VENTX,1.0	ASIC1,1.0	ECEL1,1.0	PALD1,1.0	LEFTY2,1.0	CGREF1,1.0	LEFTY1,1.0	EGLN3,1.0	GAD1,1.0	MIAT,1.0	MYBPH,1.0	NFIA,1.0	POU5F1,1.0	TMEM154,1.0	HEYL,1.0	GAL,1.0	SEMG1,1.0	NDUFA4L2,1.0	PLP1,1.0	CD48,1.0	TMEM229A,1.0	LGR5,1.0	PNPLA3,1.0	IL17B,1.0	SYNM,1.0	GRP,1.0	AMIGO2,1.0	HDC,1.0	HOXD13,1.0	AIF1,1.0	RCSD1,1.0	HOXD11,1.0	PTGS1,1.0	HOXD10,1.0	FOXQ1,1.0	CST1,1.0	HEY2,1.0	EGFLAM,1.0	KIF25-AS1,1.0	CXCR4,1.0	NPY,1.0	GSC,1.0	LOC100505570,1.0	RSPO3,1.0	ANKRD55,1.0	RSPO2,1.0	CSMD1,1.0	EOMES,1.0	CA12,1.0	ZNF683,1.0	SPINK2,1.0	PRRX2,1.0	SCARA5,1.0	PCDH8,1.0	CD70,1.0	CRYBB1,1.0	DEFA6,1.0	B3GAT1,1.0	SHISA6,1.0	PPAPDC3,1.0	TRPV2,1.0	XG,1.0	OLFM1,1.0	CLEC4D,1.0	LIX1,1.0	APLNR,1.0	PMP22,1.0	HHIPL2,1.0	DYDC2,1.0	CSPG4,1.0	CNIH3,1.0	LOC100506699,1.0	OCA2,1.0	SEMA5B,1.0	GDA,1.0	HP,1.0	ATP1A2,1.0	JAKMIP1,1.0	HOXA13,1.0	GLB1L3,1.0	ECSCR,1.0	HOXA11,1.0	BCL2L14,1.0	HOXA10,1.0	PYCARD,1.0	SLN,1.0	HAS2,1.0	LZTS1,1.0	ADORA1,1.0	NPTX2,1.0	CCDC141,1.0	SLC39A2,1.0	PPFIA4,1.0	MEIOB,1.0	PPFIA3,1.0	LINC00479,1.0	CPA2,1.0	SYT4,1.0	HBG1,1.0	ATP8B3,1.0	WNT3A,1.0	TMEM132C,1.0	HGF,1.0	ADRA2C,1.0	TMPRSS11E,1.0	COL6A1,1.0	CDHR1,1.0	LHX2,1.0	FGF19,1.0	ST6GALNAC5,1.0	C11ORF96,1.0	ARHGEF25,1.0	INSIG1,1.0	SLC2A4,1.0	LOC286382,1.0	TRG-AS1,1.0	GLIS1,1.0	GPR83,1.0	NTS,1.0	ATP12A,1.0	TMEM100,1.0	DTWD2,1.0	SALL1,1.0	FGF8,1.0	SALL3,1.0	RGS2,1.0	LINC00937,1.0	TNFRSF8,1.0	MGC12916,1.0	CBLN1,1.0	MMP1,1.0	HMGCS1,1.0	RFPL2,1.0	PLA2G2A,1.0	GKN2,1.0	TRPA1,1.0	ANXA2R,1.0	DHCR24,1.0	MYH2,1.0	BMP2,1.0	ACOX2,1.0	MFAP4,1.0	SP5,1.0	BCL6B,1.0	DPPA2,1.0	SP8,1.0	SHOX2,1.0	HS3ST3A1,1.0	IDI1,1.0	PRAC1,1.0	NPR1,1.0	TNFAIP6,1.0	TRH,1.0	HSPB3,1.0	LMNB1,1.0	LECT1,1.0	LAMC3,1.0	TTC29,1.0	DUSP13,1.0	CALB1,1.0	ERBB4,1.0	MB,1.0	TMEM204,1.0	IRAK3,1.0	P2RY1,1.0	QRFPR,1.0	UGT2B11,1.0	LGI1,1.0	SLC13A5,1.0	KCNK17,1.0	TBX4,1.0	LEMD1,1.0	NELL2,1.0	CPED1,1.0	ZAP70,1.0	LCK,1.0	ALDH1A2,1.0	SPRY4,1.0	TDGF1P3,1.0	PCOLCE2,1.0	SMIM24,1.0	SLC47A1,1.0	FLT1,1.0	COLEC11,1.0	CLEC12B,1.0	PPM1N,1.0	PALM3,1.0	DNM3OS,1.0	TULP2,1.0	BARX1,1.0	TTN,1.0	USP18,1.0	ADD2,1.0	COCH,1.0	C1ORF94,1.0	CLEC1B,1.0	ZIC3,1.0	PTPRZ1,1.0	PCED1B,1.0	TNNI3,1.0	NHS,1.0	SOST,1.0	
Diabetes DOID-9351 mouse GSE31150 sample 805		IGKV6-23,1.0	3110009E18RIK,1.0	IFRD1,1.0	GM17748,1.0	ZFYVE21,1.0	MTAP,1.0	COL1A1,1.0	SFRP2,1.0	HIST1H4B,1.0	HIST1H4C,1.0	SDPR,1.0	ST7,1.0	XPNPEP3,1.0	LACTB2,1.0	XLR3B,1.0	FNDC1,1.0	VIM,1.0	PARS2,1.0	HIST1H4J,1.0	RIN2,1.0	MYL9,1.0	VIP,1.0	CDO1,1.0	PTF1A,1.0	ITIH5,1.0	ENPEP,1.0	TAGLN,1.0	SERPINE2,1.0	ARXES2,1.0	ITIH2,1.0	TPGS2,1.0	CHORDC1,1.0	FAM120C,1.0	CHEK2,1.0	MYC,1.0	CHAC1,1.0	RIBC2,1.0	PPARGC1A,1.0	1810011O10RIK,1.0	TIPIN,1.0	ZFP960,1.0	EGR1,1.0	SNHG1,1.0	TSPYL4,1.0	INTS2,1.0	5430421B17,1.0	GADD45A,1.0	ARRDC3,1.0	KLF10,1.0	RAB27B,1.0	1810007D17RIK,1.0	1500012F01RIK,1.0	PIK3R1,1.0	TDP2,1.0	AKR1C14,1.0	4930442G15RIK,1.0	PADI3,1.0	FAT3,1.0	ATG2A,1.0	PTP4A1,1.0	BEX4,1.0	CFD,1.0	MTRR,1.0	BEX2,1.0	BEX1,1.0	SCOC,1.0	GFI1,1.0	SMC4,1.0	ISLR,1.0	EDA2R,1.0	SLC6A4,1.0	C3,1.0	HSPH1,1.0	8030474K03RIK,1.0	PKHD1,1.0	STMN1,1.0	CYP4V3,1.0	CCRN4L,1.0	IER2,1.0	TSPAN6,1.0	CGA,1.0	2700097O09RIK,1.0	JUN,1.0	ANXA3,1.0	RDX,1.0	DUSP1,1.0	2210418O10RIK,1.0	CDC6,1.0	TIMM21,1.0	ITFG3,1.0	FAM126A,1.0	MRPS6,1.0	4933406L23RIK,1.0	ACR,1.0	VEGFB,1.0	TMEM178,1.0	TOX3,1.0	COL3A1,1.0	DEPDC7,1.0	TUBB2B,1.0	ITPKA,1.0	CILP,1.0	TMEM35,1.0	RHOJ,1.0	CCNG1,1.0	UBAP2,1.0	BB144871,1.0	SGK2,1.0	IGSF5,1.0	ELN,1.0	STC2,1.0	ADRB2,1.0	PCSK6,1.0	KRT20,1.0	SLC7A3,1.0	ZMYM1,1.0	SEC14L4,1.0	PENK,1.0	NKIRAS1,1.0	PBK,1.0	NFIL3,1.0	LOC100504348,1.0	MPZL2,1.0	ADIPOQ,1.0	IL33,1.0	ZFP932,1.0	MRPS27,1.0	DGAT2,1.0	4732496C06RIK,1.0	G0S2,1.0	GM15821,1.0	FOS,1.0	AA408650,1.0	RPA3,1.0	MRPS22,1.0	QPCT,1.0	SYVN1,1.0	PRMT1,1.0	D130051D11RIK,1.0	WTIP,1.0	FAM213B,1.0	A330001L22RIK,1.0	RSL1D1,1.0	DPY19L4,1.0	RFWD3,1.0	SLC39A10,1.0	TCEA3,1.0	CMPK2,1.0	RGN,1.0	5830416I19RIK,1.0	GOPC,1.0	ERRFI1,1.0	FEN1,1.0	TOMM40,1.0	CLEC4A3,1.0	CDKN1C,1.0	CDKN1A,1.0	MORC2A,1.0	FAM69B,1.0	KCNA5,1.0	MKI67,1.0	CRIP2,1.0	HERPUD1,1.0	HSPA13,1.0	NANP,1.0	FADS6,1.0	FAM3C,1.0	RRP12,1.0	CYP2C50,1.0	SCD1,1.0	GC,1.0	ANKRD50,1.0	ENOPH1,1.0	PAIP1,1.0	CAR3,1.0	CAR2,1.0	PHLDA1,1.0	C1RA,1.0	AOC3,1.0	SCARA3,1.0	UBE2C,1.0	LIG1,1.0	1700122O11RIK,1.0	IFI204,1.0	FAM118A,1.0	IGJ,1.0	ZFP862-PS,1.0	AGT,1.0	CDC25B,1.0	MELK,1.0	RAB32,1.0	COL5A2,1.0	HAT1,1.0	SHISA2,1.0	PSAT1,1.0	UBE2T,1.0	TMX1,1.0	TTC30B,1.0	MSH6,1.0	SPNS2,1.0	ADM2,1.0	S100A4,1.0	SEC24D,1.0	MAD2L1,1.0	FAIM,1.0	PPID,1.0	PCNA,1.0	4930488B01RIK,1.0	SRSF1,1.0	LOC100504949,1.0	ZFP36L1,1.0	PEBP1,1.0	HDLBP,1.0	PAPSS1,1.0	ARMCX1,1.0	SDR9C7,1.0	CAAP1,1.0	HSP90B1,1.0	RASD1,1.0	CCND2,1.0	BASP1,1.0	TUBB5,1.0	ASB11,1.0	SCN7A,1.0	FGF21,1.0	CSE1L,1.0	USP1,1.0	GPC5,1.0	PHLDA3,1.0	KPNA3,1.0	KPNA4,1.0	SLC25A45,1.0	SREBF1,1.0	POSTN,1.0	GM6484,1.0	F2R,1.0	RAP1GAPOS,1.0	SMAD7,1.0	MED27,1.0	CCNA2,1.0	REEP6,1.0	BIRC5,1.0	EIF4G1,1.0	IGKV8-30,1.0	BCAT2,1.0	ATP6V1A,1.0	KCNE3,1.0	GMNN,1.0	LPL,1.0	D530037H12RIK,1.0	BHLHE22,1.0	ZFP61,1.0	RGS5,1.0	FAM198B,1.0	EFEMP1,1.0	CCNB2,1.0	ZMAT3,1.0	EIF2S3Y,1.0	CYTL1,1.0	PLS1,1.0	FAM81A,1.0	MAP2K6,1.0	2810455D13RIK,1.0	RFC4,1.0	EGFL8,1.0	CBX4,1.0	CAV1,1.0	NAP1L3,1.0	MYRIP,1.0	F630007L15RIK,1.0	ETV5,1.0	PYY,1.0	LPIN1,1.0	OGN,1.0	APOA1,1.0	MCM4,1.0	MCM5,1.0	SCN4B,1.0	SERINC1,1.0	BB165335,1.0	ARL4A,1.0	TRMT61B,1.0	ZFP750,1.0	TMEM45A,1.0	IFI27L2A,1.0	NAA20,1.0	DDX3Y,1.0	RSL1,1.0	COL14A1,1.0	USP33,1.0	MAST3,1.0	CKS1B,1.0	BC034090,1.0	NREP,1.0	CLEC14A,1.0	MUSTN1,1.0	PPP6R1,1.0	GM3579,1.0	ME1,1.0	ECT2,1.0	HIST1H2AO,1.0	4933426M11RIK,1.0	MID1IP1,1.0	ASPN,1.0	RAD51,1.0	CLDN5,1.0	GALE,1.0	MAT1A,1.0	ALDH1A1,1.0	DDIT4,1.0	MAB21L3,1.0	TXNIP,1.0	KCTD14,1.0	RGS11,1.0	MNDA,1.0	CRY1,1.0	DDIT3,1.0	KCTD12,1.0	ACKR3,1.0	4632427E13RIK,1.0	RECK,1.0	SLC25A13,1.0	HIST1H2BC,1.0	TRIB3,1.0	CCDC174,1.0	HIST1H2BE,1.0	ARHGAP11A,1.0	HIST1H2BP,1.0	A430005L14RIK,1.0	HSD17B12,1.0	ITGAM,1.0	TSPAN12,1.0	FOXRED2,1.0	XLR4B,1.0	TTR,1.0	NT5DC2,1.0	SGOL2,1.0	RESP18,1.0	POLD2,1.0	KDELC1,1.0	BB114814,1.0	IGLC2,1.0	CCL1,1.0	FYN,1.0	1810053B23RIK,1.0	CTHRC1,1.0	
dengue disease DOID-12205 human GSE51808 sample 556		CCNJL,1.0	KRT1,1.0	LOC100286909,1.0	LRRN3,1.0	HCG27,1.0	CACNA2D3,1.0	SIGLEC17P,1.0	ISL2,1.0	SFRP2,1.0	SDPR,1.0	TMCC1,1.0	SLPI,1.0	NINJ2,1.0	MYL4,1.0	MYL9,1.0	HRASLS,1.0	SLC46A2,1.0	VIPR1,1.0	EPB42,1.0	TSIX,1.0	LOC101928893,1.0	ITLN1,1.0	NUAK2,1.0	KIAA1324,1.0	FLJ12120,1.0	MXI1,1.0	JAZF1,1.0	WLS,1.0	SNCA,1.0	HTATSF1P2,1.0	LINC01088,1.0	TIGD3,1.0	LOC101928307,1.0	PBX1,1.0	PTP4A3,1.0	CYP27A1,1.0	SLC6A8,1.0	TAGLN2,1.0	SDC2,1.0	CD302,1.0	AGAP7P,1.0	NECAB2,1.0	SLC45A4,1.0	CD1C,1.0	GUCD1,1.0	GNG11,1.0	DMBX1,1.0	LGALS2,1.0	C19ORF33,1.0	MICAL2,1.0	TSPAN5,1.0	FAM19A1,1.0	TSPAN2,1.0	IKBIP,1.0	STRADB,1.0	HBA1,1.0	AMPD2,1.0	PDZK1IP1,1.0	FAM210B,1.0	FAM101B,1.0	KBTBD7,1.0	ID3,1.0	PIK3IP1-AS1,1.0	SGK1,1.0	GRAMD1C,1.0	LOC285628,1.0	GYPC,1.0	LINC00282,1.0	HBB,1.0	HBD,1.0	KRT23,1.0	ADIPOR1,1.0	ZCCHC18,1.0	OAZ2,1.0	TMEM164,1.0	SH3BGRL2,1.0	TCP11L2,1.0	MPZL1,1.0	MAP7,1.0	HBZ,1.0	CCR3,1.0	UBXN6,1.0	HLA-DQA1,1.0	PF4V1,1.0	TMOD1,1.0	DMTN,1.0	MBNL3,1.0	DGAT2,1.0	NOG,1.0	MME,1.0	EMR3,1.0	SULF2,1.0	MLH3,1.0	PRSS33,1.0	TRBV27,1.0	FKBP1B,1.0	ALDH5A1,1.0	FAM212B,1.0	KIT,1.0	NOV,1.0	SEMG1,1.0	SRRD,1.0	F2RL1,1.0	UBBP2,1.0	GPR146,1.0	AMIGO1,1.0	F13A1,1.0	LOC283588,1.0	FCGBP,1.0	IMPA2,1.0	HEY1,1.0	RBPMS2,1.0	AOC2,1.0	RUNDC3A,1.0	SPINK2,1.0	AOC3,1.0	CYBRD1,1.0	SLC25A39,1.0	PINK1,1.0	LINC00926,1.0	DPEP3,1.0	XIST,1.0	FKBP8,1.0	DPEP2,1.0	RNF182,1.0	UTS2,1.0	CASS4,1.0	SLC25A37,1.0	YPEL3,1.0	OSBP2,1.0	PROS1,1.0	FAM129A,1.0	LOC729083,1.0	VWCE,1.0	IL1RAP,1.0	FOXO3,1.0	NT5E,1.0	KISS1R,1.0	MICALCL,1.0	ARHGEF40,1.0	LOC646470,1.0	CPA3,1.0	LRRC75A,1.0	MAP2K3,1.0	CD93,1.0	HGD,1.0	HBG2,1.0	NFXL1,1.0	TNFRSF10C,1.0	MKRN1,1.0	KLRB1,1.0	RSRP1,1.0	GGTA1P,1.0	CREB5,1.0	GNAZ,1.0	PVALB,1.0	TRAPPC3L,1.0	CABP5,1.0	MAP3K7CL,1.0	A2M-AS1,1.0	BAG1,1.0	FAM174A,1.0	SESN3,1.0	CNTNAP3B,1.0	PI3,1.0	KIAA0226L,1.0	IL13RA1,1.0	RPH3A,1.0	SLC14A1,1.0	CBX7,1.0	NAP1L3,1.0	OLIG1,1.0	RPGRIP1,1.0	ALPL,1.0	TRIM58,1.0	HAGH,1.0	CMTM2,1.0	CHI3L1,1.0	R3HDM4,1.0	TMEM45B,1.0	CNTNAP3,1.0	EIF4B,1.0	ST6GALNAC2,1.0	RTN1,1.0	TTC25,1.0	LOC100292046,1.0	GMPR,1.0	AGAP5,1.0	TREM1,1.0	CXCL5,1.0	SHARPIN,1.0	KLC3,1.0	CA4,1.0	OR2W3,1.0	SPX,1.0	C2ORF40,1.0	WASF3,1.0	CFAP45,1.0	CAMK1D,1.0	HSDL2,1.0	ASCC2,1.0	ANKRD30B,1.0	LOC254896,1.0	LOC439911,1.0	SELENBP1,1.0	CPPED1,1.0	NELL2,1.0	KATNBL1,1.0	LEF1-AS1,1.0	SMIM24,1.0	LOC100507006,1.0	SLC24A3,1.0	RNF10,1.0	SLC4A1,1.0	YBX3,1.0	NRGN,1.0	RPGR,1.0	C15ORF26,1.0	THBD,1.0	IGF2BP2,1.0	FBXO7,1.0	BEND2,1.0	FOXO3B,1.0	DCAF12,1.0	KCNJ2,1.0	
testis seminoma DOID-5842 human GSE8607 sample 624		TEX30,1.0	HSPA1L,1.0	CADM1,1.0	HPCAL1,1.0	UPF3A,1.0	MYL6,1.0	DDX39A,1.0	IFT88,1.0	SPINT2,1.0	PSMC5,1.0	RBP1,1.0	VIM,1.0	TBPL1,1.0	GAGE8,1.0	PSMC1,1.0	SPARCL1,1.0	OPTN,1.0	RAN,1.0	PDXK,1.0	SERPINE2,1.0	TPGS2,1.0	RNF6,1.0	MTMR6,1.0	TOB1,1.0	PCMT1,1.0	PSMD6,1.0	PSMD4,1.0	CAPNS1,1.0	SERPINF1,1.0	PSMD2,1.0	SMCP,1.0	GABARAPL2,1.0	ACTL6A,1.0	PLK2,1.0	GIGYF2,1.0	EIF5,1.0	TBL2,1.0	PRKAR1A,1.0	HPRT1,1.0	TSPYL5,1.0	HSPA4L,1.0	GABARAP,1.0	BAZ2B,1.0	VPS26A,1.0	CYB5R3,1.0	EPB41L3,1.0	PIP5K1B,1.0	CYB5R1,1.0	SRP9,1.0	GSTM3,1.0	PDHA2,1.0	ACR,1.0	SLC7A5,1.0	DAZL,1.0	ACRV1,1.0	CDKN3,1.0	ARF4,1.0	HIST2H2AA3,1.0	ARF1,1.0	ABHD2,1.0	PEA15,1.0	SERPINA5,1.0	LDHC,1.0	PPP2R4,1.0	SSR2,1.0	DYNLL1,1.0	ELOVL5,1.0	STAT4,1.0	UBE4A,1.0	ACOT13,1.0	KTN1,1.0	HSBP1,1.0	TUBB4B,1.0	AES,1.0	RNASE1,1.0	SERPINB6,1.0	TMEM59,1.0	PSMA6,1.0	HADHB,1.0	RYBP,1.0	PSMA4,1.0	AGPS,1.0	HADHA,1.0	NUCB2,1.0	CKS2,1.0	SCRG1,1.0	CLDND1,1.0	BSCL2,1.0	SETD3,1.0	WRB,1.0	SMG7,1.0	PSMB7,1.0	GGTLC1,1.0	IMPA1,1.0	PPP1R7,1.0	PSMB1,1.0	CKB,1.0	AP3S1,1.0	MDH1,1.0	SEPT10,1.0	TLE4,1.0	CD164,1.0	HIPK1,1.0	COPS5,1.0	ATXN2L,1.0	MORF4L2,1.0	PINK1,1.0	SYPL1,1.0	COPS3,1.0	UQCRQ,1.0	GAPDHS,1.0	UTRN,1.0	CRAT,1.0	FKBP6,1.0	RAB1A,1.0	ODC1,1.0	GPS2,1.0	UBE2D2,1.0	PARK7,1.0	CASC3,1.0	CLU,1.0	GLT8D1,1.0	TUBA3C,1.0	BZW1,1.0	PPP1CC,1.0	CLEC3B,1.0	LAPTM4A,1.0	TUBA3D,1.0	LAMP1,1.0	RNF19B,1.0	RBBP4,1.0	RUVBL2,1.0	SAP18,1.0	CSE1L,1.0	USP1,1.0	SLC25A46,1.0	PMS1,1.0	ATP9A,1.0	HMGN2,1.0	KPNA2,1.0	ODF2,1.0	PCYT2,1.0	TRAPPC8,1.0	BNIP3L,1.0	LSM3,1.0	PIAS2,1.0	REEP1,1.0	SCCPDH,1.0	TADA3,1.0	ARPC2,1.0	ERH,1.0	EIF4G2,1.0	CALCOCO2,1.0	CUL1,1.0	CREM,1.0	BAG6,1.0	TPR,1.0	NRD1,1.0	MPC2,1.0	BAG1,1.0	G3BP2,1.0	NELFE,1.0	GYG1,1.0	IGFBP7,1.0	NEK4,1.0	ODF1,1.0	TMSB10,1.0	EIF2B2,1.0	DR1,1.0	HSP90AA1,1.0	HMGCS2,1.0	PEG3,1.0	GPX4,1.0	LANCL1,1.0	NDUFC1,1.0	HAX1,1.0	CPE,1.0	APOA1,1.0	FGFR1OP,1.0	SNURF,1.0	ARL4A,1.0	PSMG1,1.0	KHDRBS1,1.0	GTF2A2,1.0	KHDRBS3,1.0	CRYBG3,1.0	NDUFB5,1.0	GMPS,1.0	PPP6C,1.0	DNAJB1,1.0	CCIN,1.0	MROH7,1.0	DGCR6,1.0	CPT1B,1.0	SPAG6,1.0	SPAG5,1.0	GGPS1,1.0	NDUFA2,1.0	CIRBP,1.0	DNAJA1,1.0	VAPA,1.0	C1D,1.0	EIF3M,1.0	DAD1,1.0	RAB14,1.0	DRG1,1.0	TRIM37,1.0	ALDH9A1,1.0	TNP1,1.0	PFKP,1.0	PRPS2,1.0	EIF4A2,1.0	SYCP1,1.0	TTK,1.0	PPM1G,1.0	SUMO2,1.0	TLK2,1.0	FBXO7,1.0	POLR2I,1.0	INSL3,1.0	SMARCA1,1.0	ZPBP,1.0	SMARCA2,1.0	SMARCA4,1.0	CCT6B,1.0	RRAGA,1.0	HIST1H4C,1.0	KARS,1.0	SUB1,1.0	CALM2,1.0	CALM1,1.0	TRIM13,1.0	RFPL3S,1.0	EI24,1.0	SSNA1,1.0	AQP5,1.0	AKAP4,1.0	AKAP3,1.0	MYL12B,1.0	DHX30,1.0	RPL36AL,1.0	TCEB2,1.0	TCEB1,1.0	SHOC2,1.0	RAB11FIP5,1.0	PTGDS,1.0	ALG8,1.0	XRCC6,1.0	TUBG1,1.0	AIMP2,1.0	LOC81691,1.0	CSNK2B,1.0	STAR,1.0	NDUFAF3,1.0	DXO,1.0	EZR,1.0	SUGP2,1.0	SPARC,1.0	MAGED1,1.0	ARL6IP1,1.0	PDE1A,1.0	PTTG1IP,1.0	DNALI1,1.0	ART3,1.0	LGALS1,1.0	PCBP2,1.0	FTH1,1.0	GLUL,1.0	SOX9,1.0	KIFAP3,1.0	DECR1,1.0	SOX5,1.0	SKP1,1.0	CDR2,1.0	SPA17,1.0	IZUMO4,1.0	NBPF9,1.0	TSC22D1,1.0	HBA1,1.0	KRT10,1.0	MLF1,1.0	COX6C,1.0	TECR,1.0	PABPC4,1.0	TAX1BP1,1.0	PABPC1,1.0	ANXA2P3,1.0	ZCCHC14,1.0	COX7C,1.0	DAZAP2,1.0	CITED1,1.0	CETN3,1.0	HBB,1.0	STIP1,1.0	HINT1,1.0	COIL,1.0	MAP1LC3B,1.0	SNX3,1.0	PENK,1.0	PITRM1,1.0	EPS15,1.0	DYNC1I2,1.0	ANKRD7,1.0	CCT2,1.0	BCAP31,1.0	PGRMC1,1.0	TOMM34,1.0	HNRNPA2B1,1.0	CANX,1.0	TRIP12,1.0	TSSK2,1.0	MAPRE3,1.0	GAGE12C,1.0	NUP188,1.0	PPP2CB,1.0	ACADM,1.0	EPPIN,1.0	CCT7,1.0	PRM1,1.0	ATG9A,1.0	SPINK2,1.0	PRM2,1.0	TUG1,1.0	SDHA,1.0	TMX4,1.0	GSTA1,1.0	CAPZA1,1.0	ISCU,1.0	YPEL1,1.0	OTUD4,1.0	INPP1,1.0	KDM1A,1.0	HDLBP,1.0	KIF5C,1.0	TEKT2,1.0	PTTG1,1.0	RAE1,1.0	MYH11,1.0	HIST1H2AD,1.0	UTP18,1.0	DESI2,1.0	PRNP,1.0	BUD31,1.0	INHBB,1.0	SLC30A1,1.0	TDRD7,1.0	NUP155,1.0	CCNA1,1.0	KIF2A,1.0	GNAS,1.0	UBA2,1.0	VCL,1.0	CRISP2,1.0	DYRK3,1.0	SRP14,1.0	SLC2A5,1.0	COX7A2,1.0	MYL6B,1.0	UBC,1.0	UBB,1.0	PIBF1,1.0	ATP6V1F,1.0	SH3GL3,1.0	CD99,1.0	TIPARP,1.0	USP32P1,1.0	HSPA5,1.0	NAP1L4,1.0	CBX1,1.0	HSPA2,1.0	SEPT2,1.0	SYNGR4,1.0	PJA2,1.0	ACTA2,1.0	ELF2,1.0	ARL2BP,1.0	NDUFS7,1.0	HAGH,1.0	ZMYND10,1.0	COPE,1.0	KDM5B,1.0	RTN4,1.0	GAGE13,1.0	DBI,1.0	HMGB2,1.0	YWHAQ,1.0	UQCRFS1,1.0	SPATA31C1,1.0	TCFL5,1.0	TBP,1.0	TKTL1,1.0	H2AFZ,1.0	FAM98A,1.0	TAF10,1.0	FNDC3A,1.0	DLK1,1.0	PLA2G16,1.0	PALLD,1.0	ALDH1A1,1.0	ALDH1A2,1.0	TAF9,1.0	VDAC3,1.0	CRY1,1.0	DYNLT1,1.0	PFDN5,1.0	KDM3A,1.0	MEA1,1.0	YBX1,1.0	ATP2A2,1.0	YBX3,1.0	SEPT9,1.0	POLB,1.0	ALDH2,1.0	NPTN,1.0	
Senescence C0001792 human GSE1786 sample 114		ENDOG,1.0	ATP6V1E1,1.0	ECH1,1.0	CNBP,1.0	PPA1,1.0	UBAC1,1.0	MYL1,1.0	RRAGD,1.0	MYL2,1.0	PPP1R3C,1.0	LOC100508591,1.0	MYL3,1.0	UQCRC2,1.0	UQCRC1,1.0	SUCLG1,1.0	PFN2,1.0	CALM2,1.0	OPTN,1.0	RPL10,1.0	CCDC69,1.0	UQCR10,1.0	PDHB,1.0	ATP5A1,1.0	ARPC5L,1.0	GHITM,1.0	TMEM70,1.0	MYL12B,1.0	PARL,1.0	UGP2,1.0	PSMD6,1.0	VTI1B,1.0	SERPINF1,1.0	AAMDC,1.0	SH3BGR,1.0	TNNC1,1.0	PLA2G4C,1.0	ANK1,1.0	RMDN1,1.0	UCHL3,1.0	EIF1,1.0	AIMP2,1.0	MYL12A,1.0	SLC6A8,1.0	MYLPF,1.0	TNNT1,1.0	ADCK3,1.0	BIN1,1.0	PKIA,1.0	ATF4,1.0	RPL6,1.0	HDAC10,1.0	TFRC,1.0	ECI2,1.0	MGST3,1.0	PCBP1,1.0	MRPL15,1.0	ATP5C1,1.0	C14ORF166,1.0	ENO3,1.0	APOO,1.0	CYB5R1,1.0	DECR1,1.0	SEC31B,1.0	GSTM3,1.0	GSTM1,1.0	PDHA1,1.0	ATPIF1,1.0	MYBPC1,1.0	MYOT,1.0	BHLHE41,1.0	PABPC4,1.0	ACTR10,1.0	MGLL,1.0	CUTC,1.0	MAOB,1.0	PTPRO,1.0	ACAT1,1.0	AATK,1.0	TWF2,1.0	PPCS,1.0	MRPL34,1.0	LDHB,1.0	CSRP3,1.0	LDHA,1.0	SNX3,1.0	LOC653513,1.0	ANKRD2,1.0	ZNF106,1.0	LMCD1,1.0	RPS15A,1.0	NQO2,1.0	MEF2C,1.0	PGAM2,1.0	GSTO1,1.0	AKR1C3,1.0	ELP5,1.0	COX6B1,1.0	HADHB,1.0	PSMA1,1.0	C9ORF3,1.0	RYR3,1.0	FH,1.0	CSTB,1.0	SYNM,1.0	RPLP0,1.0	NDUFA13,1.0	NDUFA10,1.0	AKR1B1,1.0	FHOD3,1.0	PRKAG1,1.0	COX5B,1.0	CST3,1.0	PSMB5,1.0	PSMB6,1.0	TIAF1,1.0	MDH1,1.0	MYOZ2,1.0	METTL9,1.0	MYOZ3,1.0	MYOZ1,1.0	CKM,1.0	TPM3,1.0	GCSHP5,1.0	HUWE1,1.0	SDHA,1.0	NUPR1,1.0	HDDC2,1.0	SEPW1,1.0	PARK7,1.0	PEBP1,1.0	SLN,1.0	MFN2,1.0	TPM1,1.0	CFL1,1.0	FLNC,1.0	KPNA3,1.0	NDUFV2,1.0	NDUFV1,1.0	GOT2,1.0	GOT1,1.0	IDH2,1.0	DNAJC15,1.0	DEXI,1.0	DUSP26,1.0	GNAS,1.0	IARS,1.0	CASQ2,1.0	UQCRB,1.0	AK1,1.0	GSTT1,1.0	COX7A1,1.0	UQCRH,1.0	HIGD1A,1.0	RGS3,1.0	NME1-NME2,1.0	UBC,1.0	BAG3,1.0	MPC1,1.0	FNTA,1.0	UBB,1.0	BAG1,1.0	GYG1,1.0	CYC1,1.0	GPX4,1.0	HSPA2,1.0	NEB,1.0	NDUFC1,1.0	RPS3A,1.0	COQ9,1.0	ATP5F1,1.0	HIGD2A,1.0	MYH2,1.0	ACTA1,1.0	ITGAE,1.0	NDUFS7,1.0	EEF1G,1.0	NDUFS4,1.0	NDUFS3,1.0	NDUFS2,1.0	CYCS,1.0	NDUFS1,1.0	MYH6,1.0	MYH7,1.0	SLC25A4,1.0	SLC25A3,1.0	HSPB7,1.0	PSMD14,1.0	NDUFB5,1.0	NDUFB4,1.0	ATP5L,1.0	ATP5J,1.0	ATP5O,1.0	HEBP2,1.0	DUSP13,1.0	PDLIM1,1.0	ATP5B,1.0	ATP5H,1.0	MB,1.0	UQCRFS1,1.0	COX4I1,1.0	PDLIM7,1.0	NDUFA9,1.0	NDUFA8,1.0	PDE4DIP,1.0	MID1IP1,1.0	IMMT,1.0	RPL23A,1.0	DLK1,1.0	TPD52L1,1.0	PKM,1.0	PFKM,1.0	VAPA,1.0	EIF3K,1.0	VDAC2,1.0	EIF3E,1.0	GAPDH,1.0	TPT1,1.0	MTCH2,1.0	ACADVL,1.0	POLDIP2,1.0	YBX1,1.0	ATP2A2,1.0	ATP2A1,1.0	PPP2R2A,1.0	DDN,1.0	TTN,1.0	ATP5G3,1.0	NGRN,1.0	PLN,1.0	CKMT2,1.0	CHCHD3,1.0	ALDH2,1.0	CRYM,1.0	NOMO2,1.0	TNNI1,1.0	MLXIP,1.0	
Papillary Carcinoma of the Thyroid C0238463 human GSE3467 sample 397		B3GALNT1,1.0	LOC100286909,1.0	BTBD11,1.0	LOC102724927,1.0	SDPR,1.0	CTH,1.0	AGTR1,1.0	MT1H,1.0	MT1F,1.0	LRP2,1.0	ADH1B,1.0	LOC100128727,1.0	LOC100287572,1.0	CWH43,1.0	RPS4Y1,1.0	WDR72,1.0	LOC100506966,1.0	CPNE3,1.0	PBX4,1.0	FHDC1,1.0	PLSCR4,1.0	GJB6,1.0	FREM2,1.0	ZFPM2,1.0	GPM6A,1.0	GLDC,1.0	BEX1,1.0	MT1M,1.0	C5ORF28,1.0	SCARNA2,1.0	SNHG19,1.0	FAR2P2,1.0	RASSF6,1.0	SOX9,1.0	PROM1,1.0	CCDC110,1.0	SHPRH,1.0	USP9Y,1.0	CCL21,1.0	BBOX1,1.0	TMEM171,1.0	LYVE1,1.0	OTOS,1.0	KBTBD7,1.0	MPPED2,1.0	ID1,1.0	PAX8,1.0	ID3,1.0	ID4,1.0	TFF3,1.0	CCL28,1.0	TFCP2L1,1.0	TNFRSF11B,1.0	VLDLR,1.0	HSPB11,1.0	LRRC2,1.0	LOC100510224,1.0	HSD11B2,1.0	LOC100287896,1.0	LOC100996579,1.0	RNF150,1.0	MAP4K3,1.0	ODAM,1.0	PRMT3,1.0	MAMDC2,1.0	COL23A1,1.0	ZNF57,1.0	ANO5,1.0	ENO1-AS1,1.0	FABP4,1.0	DPY19L2,1.0	KIT,1.0	LOC100505584,1.0	SMOC2,1.0	PLA2R1,1.0	LINC00982,1.0	ANGPTL1,1.0	RYR2,1.0	ASGR1,1.0	LOC283588,1.0	GNAI1,1.0	GRAMD2,1.0	CUX2,1.0	AGR3,1.0	SOSTDC1,1.0	AADACP1,1.0	CSGALNACT1,1.0	DIO1,1.0	FBXO15,1.0	GCSHP5,1.0	LIFR,1.0	LRP1B,1.0	ARHGAP24,1.0	PCP4,1.0	NUPR1,1.0	TMEM139,1.0	SNORD116@,1.0	TTC30A,1.0	TTC30B,1.0	ELMO1,1.0	CNTN3,1.0	SLC25A33,1.0	PRR15L,1.0	TMEM178A,1.0	PVRL3,1.0	CCDC146,1.0	OCA2,1.0	C11ORF74,1.0	C8ORF48,1.0	SERTM1,1.0	SUCNR1,1.0	SLC1A1,1.0	GLT8D2,1.0	HSD17B6,1.0	PRKY,1.0	PRKX,1.0	GIMAP7,1.0	PAPSS2,1.0	IYD,1.0	IGKV1OR2-108,1.0	TBX22,1.0	HSD17B3,1.0	TCEAL2,1.0	NLRP2,1.0	LINC01003,1.0	HGD,1.0	CHCHD10,1.0	KCNAB1,1.0	TDRD9,1.0	IPCEF1,1.0	MAFB,1.0	SMAD9,1.0	IGLV1-36,1.0	MATN2,1.0	ZNF658,1.0	CDH16,1.0	DYNLRB2,1.0	DGKI,1.0	PXK,1.0	IRS1,1.0	DPT,1.0	GPR83,1.0	LOC652493,1.0	TMEM220,1.0	GLIS3,1.0	TPO,1.0	ZMAT4,1.0	LOC648556,1.0	PSPH,1.0	LOC100507557,1.0	SLC14A1,1.0	LINGO2,1.0	GPX3,1.0	MUM1L1,1.0	TXNL1,1.0	SORD,1.0	LOC284244,1.0	IMPACT,1.0	MMRN1,1.0	SGK223,1.0	SLC26A4,1.0	SLC26A7,1.0	CPQ,1.0	AGPAT9,1.0	TNFAIP8,1.0	CLCNKB,1.0	CLCNKA,1.0	ITPR1,1.0	IGKV3D-15,1.0	DPP6,1.0	GHR,1.0	CA4,1.0	SLC26A4-AS1,1.0	AOX1,1.0	SPX,1.0	WASF3,1.0	C8ORF88,1.0	DACT1,1.0	IP6K3,1.0	EYA2,1.0	LOC646736,1.0	SERHL,1.0	TBC1D4,1.0	ALDH1A1,1.0	TBC1D8,1.0	CLDN8,1.0	PKHD1L1,1.0	LTF,1.0	SLC25A15,1.0	HLF,1.0	FHL1,1.0	CLN5,1.0	IGFBPL1,1.0	LOC100287039,1.0	OGDHL,1.0	CLMN,1.0	SLITRK5,1.0	ZNF826P,1.0	PLEKHH1,1.0	POLI,1.0	
endometrial cancer DOID-1380 human GSE17025 sample 841		LUM,1.0	WSB1,1.0	DUT,1.0	IL1R1,1.0	RPL22,1.0	RPL21,1.0	RPL24,1.0	ACSL5,1.0	SEPP1,1.0	COL1A2,1.0	SFRP4,1.0	NISCH,1.0	WDR82,1.0	DLX6-AS1,1.0	CDC16,1.0	CRISPLD1,1.0	HSPA1A,1.0	SPARCL1,1.0	MXRA7,1.0	RPL27,1.0	NBL1,1.0	RPL29,1.0	LETMD1,1.0	LINC00087,1.0	ATF3,1.0	RPL11,1.0	STX18,1.0	RPL13,1.0	NDNF,1.0	LOC284454,1.0	FAM169A,1.0	NTN4,1.0	EXOSC8,1.0	EPB41L4A-AS1,1.0	FAM156B,1.0	MSANTD2,1.0	SNRPD2,1.0	PI4KAP1,1.0	ST3GAL5,1.0	RPL15,1.0	RPL17,1.0	RPL19,1.0	SF3B1,1.0	CCNL2,1.0	EGR1,1.0	SNHG1,1.0	ZNF266,1.0	TSPYL4,1.0	JUND,1.0	ZRANB2,1.0	GABARAPL1,1.0	RPL41,1.0	ST13,1.0	CAMLG,1.0	NR2F2,1.0	TMA7,1.0	SNHG6,1.0	RPS27,1.0	RPS14P3,1.0	RPS29,1.0	RPL27A,1.0	PPT1,1.0	RPS21,1.0	RPS23,1.0	ITM2B,1.0	RPS25,1.0	RGL1,1.0	RPS24,1.0	RPL5,1.0	GLTP,1.0	RPL31,1.0	RPL3,1.0	TCERG1,1.0	BEX2,1.0	RPL30,1.0	BEX1,1.0	RPL32,1.0	RPL35,1.0	RPL34,1.0	SDR39U1,1.0	PTTG1IP,1.0	THUMPD1,1.0	RPL9,1.0	RPL7,1.0	PCDH18,1.0	ZBTB4,1.0	RCBTB2,1.0	MYLK,1.0	RPS16,1.0	RPS15,1.0	RPS18,1.0	RPS17,1.0	GJA1,1.0	C19ORF33,1.0	RPS19,1.0	SOX17,1.0	LINC00657,1.0	RPL39,1.0	TMEM200A,1.0	TNFSF10,1.0	RPL38,1.0	SEC62,1.0	RPS11,1.0	ARGLU1,1.0	RPS14,1.0	SKP1,1.0	RPS13,1.0	LOC100505776,1.0	JUN,1.0	ANXA3,1.0	DUSP1,1.0	NBPF9,1.0	DUSP2,1.0	TSC22D1,1.0	H3F3B,1.0	NBPF15,1.0	NBPF14,1.0	LYZ,1.0	NSA2,1.0	COL3A1,1.0	KAT2A,1.0	ID3,1.0	SLTM,1.0	ID2,1.0	ID4,1.0	PAM,1.0	GAS5,1.0	LIMS3-LOC440895,1.0	GAS6,1.0	LIMS3,1.0	TOMM7,1.0	SGK1,1.0	TOP2B,1.0	C2CD5,1.0	SH3BGRL,1.0	CSRP1,1.0	CTSK,1.0	TIMP2,1.0	RPS15A,1.0	GPRASP2,1.0	CTSF,1.0	LOC100131564,1.0	RPS27A,1.0	DYNC1I1,1.0	P2RY14,1.0	METTL3,1.0	SACM1L,1.0	UBE4A,1.0	FOS,1.0	FAM189A2,1.0	F3,1.0	PGRMC1,1.0	SGSM2,1.0	SPSB3,1.0	NGFRAP1,1.0	HNRNPH1,1.0	FOSB,1.0	ANKRA2,1.0	EBAG9,1.0	ERRFI1,1.0	OAT,1.0	CDKN1B,1.0	RPLP0,1.0	SPIN4,1.0	GBE1,1.0	RPLP1,1.0	NOTCH2NL,1.0	ID2B,1.0	HERPUD1,1.0	BTAF1,1.0	PLAGL1,1.0	SPIN1,1.0	ENPP2,1.0	SRSF11,1.0	MYLIP,1.0	PDGFRA,1.0	ATHL1,1.0	GABRP,1.0	RPS8,1.0	RPS9,1.0	TFPI2,1.0	OSR2,1.0	KLHDC2,1.0	CYBRD1,1.0	BTBD6,1.0	SDHAP2,1.0	GCSHP5,1.0	RPSA,1.0	MORF4L1,1.0	EEF1A1,1.0	MORF4L2,1.0	CXCL12,1.0	GOLGA8H,1.0	DMTF1,1.0	TUSC1,1.0	SIDT2,1.0	XIST,1.0	FAU,1.0	CNTN3,1.0	UCA1,1.0	SRSF5,1.0	MYADM,1.0	AMOTL2,1.0	SRSF6,1.0	RPL13AP6,1.0	FAM8A1,1.0	GOLGA8A,1.0	KANK2,1.0	CD81,1.0	FAM35A,1.0	SRSF2,1.0	MRFAP1,1.0	PAPSS1,1.0	ARMCX1,1.0	ZFP36L2,1.0	CTGF,1.0	TMEM123,1.0	SLK,1.0	RASD1,1.0	TCEAL7,1.0	ZFP36,1.0	LAPTM4A,1.0	TCEAL4,1.0	FAM177A1,1.0	TPM1,1.0	DROSHA,1.0	RPS5,1.0	MSX1,1.0	PAMR1,1.0	HMGN3,1.0	MICA,1.0	HMGN2,1.0	PNISR,1.0	LRRC47,1.0	PRNP,1.0	NABP1,1.0	IGFBP3,1.0	CRNDE,1.0	WASH3P,1.0	SMAD9,1.0	GLTSCR2,1.0	PAN3,1.0	MAFF,1.0	DMXL1,1.0	NR4A2,1.0	IFT20,1.0	METTL23,1.0	DLG5,1.0	REEP5,1.0	ARMCX6,1.0	COL6A3,1.0	MICU3,1.0	RSRP1,1.0	MICU2,1.0	FGFR3,1.0	RSL24D1,1.0	PKDCC,1.0	IRS1,1.0	ACTG1,1.0	MGC70870,1.0	PKD1P1,1.0	FAM198B,1.0	EEF1B2,1.0	ZMAT1,1.0	MMP26,1.0	UBC,1.0	NDN,1.0	IGFBP7,1.0	PABPC4L,1.0	MMP7,1.0	NSUN5P2,1.0	GALNT4,1.0	PEG3,1.0	RPL13A,1.0	RPS3A,1.0	C1ORF168,1.0	TGFBR3,1.0	ACTA2,1.0	C6ORF211,1.0	EEF1G,1.0	OGT,1.0	PSMG2,1.0	RBM24,1.0	LUC7L3,1.0	DLX5,1.0	DDX47,1.0	GLO1,1.0	HMGB1,1.0	CYR61,1.0	LBH,1.0	VPS51,1.0	D2HGDH,1.0	RBM39,1.0	COL27A1,1.0	DDX17,1.0	AMT,1.0	RPL35A,1.0	RPL23A,1.0	CIRBP,1.0	TPD52L1,1.0	DCN,1.0	TWSG1,1.0	CPED1,1.0	KLF6,1.0	PPAP2A,1.0	EIF3L,1.0	ALDH1A2,1.0	TXNIP,1.0	ANAPC4,1.0	KCTD12,1.0	PFDN5,1.0	EIF3E,1.0	TPT1,1.0	MTCH1,1.0	NXN,1.0	TM2D3,1.0	TCIRG1,1.0	SPATA20,1.0	RPL10A,1.0	ATRAID,1.0	SUMO2,1.0	MAT2A,1.0	WDR6,1.0	ENOSF1,1.0	CDIPT,1.0	GUSB,1.0	SMNDC1,1.0	HNRNPA1,1.0	
Cardiomyopathy, Dilated C0007193 human GSE9800 sample 115		EPHA6,1.0	EPHA5,1.0	GAMT,1.0	ENDOG,1.0	HAGHL,1.0	CIDEA,1.0	ISL1,1.0	COMTD1,1.0	ETNPPL,1.0	MYL7,1.0	SCD,1.0	RBP4,1.0	MYL4,1.0	AGTR2,1.0	HSPA1A,1.0	CCM2,1.0	LRP2,1.0	ADH1C,1.0	ADH1A,1.0	AQP7,1.0	ADCY5,1.0	ITLN2,1.0	ADCY2,1.0	STATH,1.0	AQP3,1.0	RPS4Y1,1.0	AQP1,1.0	ITLN1,1.0	GPR153,1.0	ZSCAN10,1.0	DPYSL4,1.0	STXBP6,1.0	EXPH5,1.0	NGFR,1.0	CHST9,1.0	KRTAP9-3,1.0	CYP4F2,1.0	CEL,1.0	PRG4,1.0	NR2F6,1.0	GBGT1,1.0	GJB2,1.0	ADCK3,1.0	TCN2,1.0	SMTN,1.0	PPP1R1A,1.0	STRC,1.0	ADCK1,1.0	ZNF702P,1.0	SFXN2,1.0	ACSBG1,1.0	OCM2,1.0	NPFFR1,1.0	MGST1,1.0	GATA1,1.0	ART5,1.0	OPLAH,1.0	C3,1.0	OR8U1,1.0	ART3,1.0	GUCD1,1.0	LIPE,1.0	SOX18,1.0	C19ORF33,1.0	RASSF6,1.0	PRKAR2A,1.0	ALX4,1.0	ZBED2,1.0	PIEZO2,1.0	HIST1H3D,1.0	GPIHBP1,1.0	CCR2,1.0	JUP,1.0	CCDC116,1.0	TUBB,1.0	HBA2,1.0	KLK10,1.0	CDC6,1.0	PAX3,1.0	KLK12,1.0	RGMA,1.0	MMP11,1.0	PDZK1IP1,1.0	GPRC5A,1.0	TF,1.0	VEPH1,1.0	PXMP2,1.0	GALNTL5,1.0	MSTN,1.0	CC2D1A,1.0	HOXD8,1.0	RRAD,1.0	CITED4,1.0	HBB,1.0	OTUD7B,1.0	PRL,1.0	ADRB1,1.0	PRDM14,1.0	CSRP2,1.0	DGCR6L,1.0	ANKRD2,1.0	TIMP4,1.0	RCE1,1.0	PCK1,1.0	PACSIN1,1.0	ASIC1,1.0	ECEL1,1.0	BRD4,1.0	EGLN1,1.0	FOXB1,1.0	WDR16,1.0	DGAT2,1.0	PLIN1,1.0	PGAM2,1.0	FAM46B,1.0	AKR1C1,1.0	PRSS38,1.0	OR1L6,1.0	AKR1C3,1.0	MRPL49,1.0	TUBB4B,1.0	ZDHHC15,1.0	TUBB4A,1.0	RGP1,1.0	FAM200A,1.0	ANGPTL7,1.0	ANGPTL4,1.0	PGAM5,1.0	AVP,1.0	PLIN2,1.0	SAA1,1.0	EBAG9,1.0	TRBV19,1.0	SERPINB12,1.0	PELI3,1.0	FAIM3,1.0	LILRA4,1.0	FCGBP,1.0	NUDT4,1.0	NANP,1.0	M1AP,1.0	GLRA3,1.0	JPH3,1.0	CST1,1.0	CXCR2,1.0	UCN2,1.0	RNASE9,1.0	UBTD2,1.0	ACADS,1.0	CORIN,1.0	RBPMS2,1.0	FADS1,1.0	ZBTB18,1.0	PHLDA1,1.0	AOC3,1.0	PRRX1,1.0	CKM,1.0	OSR1,1.0	SHISA3,1.0	ZBTB12,1.0	SPINK1,1.0	ERMN,1.0	FOXP4,1.0	ATAD3B,1.0	ALPPL2,1.0	EEF1A2,1.0	ITGA10,1.0	MYCN,1.0	ILVBL,1.0	RAB38,1.0	ADAM6,1.0	MAPKAPK3,1.0	SLX1A,1.0	PTPN5,1.0	CCDC151,1.0	CHRNA3,1.0	AKR1D1,1.0	ATP1A3,1.0	C1ORF115,1.0	CCER1,1.0	PHRF1,1.0	NDRG2,1.0	CDH8,1.0	LMNA,1.0	SLC9A3R2,1.0	CDH4,1.0	C1ORF105,1.0	TUBA3D,1.0	SLN,1.0	TTTY8,1.0	UCP3,1.0	MACROD2,1.0	GPC3,1.0	KISS1R,1.0	DENND5B,1.0	SLC39A8,1.0	CA14,1.0	POTED,1.0	DENND2D,1.0	LYNX1,1.0	HBG1,1.0	PPEF1,1.0	DDX54,1.0	NSG1,1.0	TVP23C,1.0	HOPX,1.0	ACSF2,1.0	FAM187A,1.0	CCNA1,1.0	DLG3,1.0	TLX1,1.0	CARD18,1.0	THOP1,1.0	ZNF777,1.0	LCN6,1.0	TOX,1.0	MAD1L1,1.0	RAD9B,1.0	PNLIP,1.0	CCT8L2,1.0	BLM,1.0	DDX4,1.0	GOLT1B,1.0	SLC2A1,1.0	SLC41A1,1.0	GSTT1,1.0	PPP1R9B,1.0	MCHR2,1.0	WISP2,1.0	GLIS2,1.0	TMEM220,1.0	STK11,1.0	REG1P,1.0	CNN1,1.0	MMP26,1.0	RDM1,1.0	NMRK1,1.0	SRGAP3,1.0	MAF1,1.0	PLA2G2E,1.0	GPX3,1.0	OR52I2,1.0	LAMB3,1.0	SLC52A3,1.0	TXNRD1,1.0	SLC52A2,1.0	MT3,1.0	APOA4,1.0	TMBIM1,1.0	GH2,1.0	PEX6,1.0	FAM84A,1.0	NES,1.0	THRSP,1.0	KCNK1,1.0	PRR34,1.0	CALR3,1.0	RTN2,1.0	BNC1,1.0	APH1B,1.0	DPP6,1.0	CALB2,1.0	UPK1B,1.0	PMVK,1.0	THPO,1.0	DHRS7C,1.0	AMH,1.0	ZNF623,1.0	TBX1,1.0	RBM38,1.0	GNRHR2,1.0	PPBPP2,1.0	MIIP,1.0	SUOX,1.0	DLK1,1.0	KRT75,1.0	SGPP2,1.0	APOC3,1.0	ASPG,1.0	SYT10,1.0	NXN,1.0	LUZP1,1.0	FAM86C1,1.0	ENDOU,1.0	NT5DC2,1.0	PPP1R13L,1.0	MYBPHL,1.0	LRRC8E,1.0	TRIM28,1.0	DCAF15,1.0	CLVS2,1.0	
Cardiomyopathy, Dilated C0007193 human GSE3585 sample 198		RBFOX1,1.0	ENDOG,1.0	NIPSNAP3B,1.0	MX1,1.0	RSAD1,1.0	MX2,1.0	MTUS2,1.0	RECQL,1.0	REV1,1.0	ETNPPL,1.0	TM4SF1,1.0	LARP6,1.0	GCAT,1.0	ASS1,1.0	MYL7,1.0	SCD,1.0	AZGP1,1.0	CRISPLD2,1.0	IFI27,1.0	LACTB2,1.0	CD209,1.0	OBSL1,1.0	SIK1,1.0	AKAP1,1.0	ATF3,1.0	RAMP3,1.0	RETSAT,1.0	IFITM1,1.0	CCDC69,1.0	SLC5A1,1.0	WDR62,1.0	AQP3,1.0	C4A,1.0	IFI16,1.0	AAMDC,1.0	CYP1B1,1.0	MEST,1.0	NKX2-5,1.0	GADD45B,1.0	FOSL2,1.0	PTP4A3,1.0	EHD4,1.0	PLSCR1,1.0	ADCK3,1.0	PPP1R1A,1.0	RNF208,1.0	IGSF1,1.0	FBXL5,1.0	CES2,1.0	CFI,1.0	TFRC,1.0	UXS1,1.0	ICAM3,1.0	HIF1A,1.0	IFI30,1.0	IFIT1,1.0	ICAM1,1.0	OPLAH,1.0	C3,1.0	ART3,1.0	PTDSS1,1.0	SMCO4,1.0	KCNN2,1.0	CD14,1.0	APOD,1.0	SLC19A2,1.0	APOBEC2,1.0	CCR1,1.0	ANXA3,1.0	JUP,1.0	TSC22D1,1.0	MCRS1,1.0	CDC7,1.0	LYVE1,1.0	MYBPC1,1.0	OSMR,1.0	MS4A4A,1.0	KAT2B,1.0	MZT2A,1.0	KLHL7,1.0	BHLHE40,1.0	GAS2,1.0	RARA,1.0	PDZRN3,1.0	SYNC,1.0	MOCS2,1.0	SGK1,1.0	CUTC,1.0	SERPINA3,1.0	SERPINA1,1.0	RRAD,1.0	HILPDA,1.0	MRPS12,1.0	LRRC2,1.0	SEC14L5,1.0	ANKRD2,1.0	NFIL3,1.0	FCER1G,1.0	CD34,1.0	NQO1,1.0	NQO2,1.0	ATP6V0E2,1.0	SERPINB1,1.0	STAT3,1.0	G0S2,1.0	PGAM2,1.0	AKR1C2,1.0	AKR1C1,1.0	WWP1,1.0	ACOT13,1.0	SLC39A14,1.0	GPR4,1.0	ELP5,1.0	F5,1.0	HCK,1.0	TJP2,1.0	PDP1,1.0	MS4A6A,1.0	LPCAT3,1.0	SLC29A1,1.0	DHRS12,1.0	CCL11,1.0	F13A1,1.0	DIRAS3,1.0	ADIRF,1.0	PYGM,1.0	NAMPT,1.0	IMPA2,1.0	MRC1,1.0	CKB,1.0	HLA-DMA,1.0	CORIN,1.0	FADS1,1.0	RARRES1,1.0	BCHE,1.0	FBXW7,1.0	AGTPBP1,1.0	CD163,1.0	MOG,1.0	TPM3,1.0	RARRES3,1.0	GPR56,1.0	ATP1B3,1.0	NEAT1,1.0	EMCN,1.0	CXCL12,1.0	MAPKAPK3,1.0	XIST,1.0	APLNR,1.0	S100A4,1.0	SNRNP25,1.0	STEAP3,1.0	S100A9,1.0	S100A8,1.0	FIGF,1.0	PRUNE,1.0	C1ORF115,1.0	CLGN,1.0	C1ORF105,1.0	NRAP,1.0	IGFLR1,1.0	TRAPPC12,1.0	LDLR,1.0	IDH1,1.0	IGF2R,1.0	EPHX1,1.0	KCND3,1.0	IGFBP4,1.0	IDH2,1.0	GTF3A,1.0	NSG1,1.0	ISG15,1.0	MIR21,1.0	SELE,1.0	PGD,1.0	DEXI,1.0	CACNB2,1.0	NR4A3,1.0	RCAN1,1.0	NR4A2,1.0	MYD88,1.0	RCAN2,1.0	H1F0,1.0	PCYOX1,1.0	FGF12,1.0	SLC27A6,1.0	PFKFB2,1.0	FCN3,1.0	C5AR1,1.0	ROGDI,1.0	SLC2A3,1.0	PLAU,1.0	CSF2RB,1.0	RASGRP2,1.0	ETS2,1.0	NR4A1,1.0	TMEM223,1.0	PODXL,1.0	B3GALT2,1.0	PIM1,1.0	BCKDHB,1.0	GPX3,1.0	SRGN,1.0	KCNIP2,1.0	PLA2G2A,1.0	GFPT2,1.0	TPRKB,1.0	TGFBR3,1.0	DBNDD2,1.0	ARL4C,1.0	DAB2,1.0	TNIP2,1.0	CHPT1,1.0	BCL6,1.0	BCL3,1.0	MCM6,1.0	KCNK1,1.0	TRMT61B,1.0	CHI3L1,1.0	CXCL9,1.0	AMD1,1.0	HSPB3,1.0	SMG1P5,1.0	CXCL2,1.0	IDI2-AS1,1.0	DUSP13,1.0	PLTP,1.0	FYCO1,1.0	ALAD,1.0	DVL1,1.0	MFSD1,1.0	ME1,1.0	ISOC1,1.0	PDE4A,1.0	HIST1H1C,1.0	CXADR,1.0	DSP,1.0	H2AFZ,1.0	NDUFA5,1.0	EYA4,1.0	MID1IP1,1.0	ALOX5AP,1.0	PLAUR,1.0	DLK1,1.0	KLHL41,1.0	SELENBP1,1.0	KCTD9,1.0	RAB15,1.0	ACKR1,1.0	TST,1.0	UGT2B4,1.0	ACKR3,1.0	ZP3,1.0	SIGIRR,1.0	HIST1H2BD,1.0	ACADVL,1.0	CEBPD,1.0	PLEK,1.0	FHL2,1.0	SPATA20,1.0	ITGAM,1.0	POMZP3,1.0	THBD,1.0	RBM3,1.0	PPP1R13L,1.0	CCL8,1.0	ADAMTS1,1.0	NAGLU,1.0	CHSY1,1.0	DLEU1,1.0	VSIG4,1.0	CCL2,1.0	ADAMTS9,1.0	PGM1,1.0	
allergic contact dermatitis DOID-3042 human GSE6281 sample 928		ACVR1,1.0	NIPSNAP3A,1.0	LUM,1.0	C2ORF74,1.0	LOC100286909,1.0	CRNKL1,1.0	DKK1,1.0	DKK2,1.0	TMEM170B,1.0	EREG,1.0	CYP39A1,1.0	FLG2,1.0	MARCO,1.0	SFRP2,1.0	ABCA12,1.0	SDPR,1.0	MGP,1.0	LOC653602,1.0	PLGLA,1.0	CRISPLD1,1.0	LOC100507263,1.0	AGTR1,1.0	LRRN1,1.0	ZNF711,1.0	CDO1,1.0	IDO1,1.0	HSPA1B,1.0	VIT,1.0	PANK1,1.0	VIPR1,1.0	AQP9,1.0	ADH1B,1.0	GORAB,1.0	TFPI,1.0	FNBP1L,1.0	NTN4,1.0	FLRT3,1.0	MSANTD2,1.0	SUSD5,1.0	HMCN1,1.0	LOC100506966,1.0	FKTN,1.0	E2F8,1.0	TSPYL4,1.0	CHST7,1.0	EGR3,1.0	TBC1D8B,1.0	ABCA6,1.0	OMD,1.0	ARRDC3,1.0	ZNF260,1.0	PPBP,1.0	STAM,1.0	IGF1,1.0	PRG4,1.0	ABCA9,1.0	C8ORF4,1.0	THAP10,1.0	NNT-AS1,1.0	BTC,1.0	PLSCR4,1.0	FAT4,1.0	FBXL4,1.0	CD302,1.0	ZFPM2,1.0	HLA-DRB3,1.0	LINC00302,1.0	HSPA4L,1.0	PTGFR,1.0	FLG,1.0	SPON2,1.0	ZBED8,1.0	LOC100506748,1.0	SESTD1,1.0	ANKRD20A2,1.0	GMCL1,1.0	MIR214,1.0	STMN2,1.0	AADACL2,1.0	TPRG1,1.0	PRIMA1,1.0	APOD,1.0	SLC19A2,1.0	HACE1,1.0	SHPRH,1.0	TAPT1-AS1,1.0	FOXD1,1.0	HBA1,1.0	PRSS12,1.0	CP,1.0	LYVE1,1.0	SIRT1,1.0	PLXDC2,1.0	RAB33B,1.0	DEPDC7,1.0	C12ORF29,1.0	GIPC2,1.0	HEATR5A,1.0	FXYD6,1.0	TLR5,1.0	CD24,1.0	RAPGEF4,1.0	FIBIN,1.0	SERPINA12,1.0	GRAMD1C,1.0	C5ORF46,1.0	CETN3,1.0	HBB,1.0	INTU,1.0	KGFLP2,1.0	HBD,1.0	LOC729680,1.0	LRRC2,1.0	HOXC10,1.0	MAP1LC3C,1.0	FAM221A,1.0	EXTL2,1.0	TRIM6,1.0	CTSK,1.0	SH3BGRL2,1.0	GPRASP1,1.0	ANKRD6,1.0	LOC100130476,1.0	CD34,1.0	GPR115,1.0	TM4SF18,1.0	MAP4K3,1.0	SERPINB2,1.0	ELMOD1,1.0	MAMDC2,1.0	IL37,1.0	EN1,1.0	GPR34,1.0	ANKRD46,1.0	PCDHB16,1.0	TMEM64,1.0	PCDHB14,1.0	TEKT4P2,1.0	RNASE4,1.0	PCDHB10,1.0	SERPINB7,1.0	GAN,1.0	DPY19L2,1.0	KIAA1715,1.0	DPY19L3,1.0	RNF128,1.0	GPAM,1.0	SLC39A10,1.0	SNX16,1.0	PELI2,1.0	ADAM1A,1.0	PLP1,1.0	SLC29A1,1.0	ANGPTL1,1.0	RYR3,1.0	ECM2,1.0	CRCT1,1.0	SPIN4,1.0	ASIP,1.0	DIRAS3,1.0	FSTL1,1.0	EFCAB7,1.0	GNAI1,1.0	PGRMC2,1.0	GPNMB,1.0	CORIN,1.0	APPL2,1.0	ANKRD29,1.0	BCHE,1.0	AMY1A,1.0	NPY1R,1.0	OSR1,1.0	CYBRD1,1.0	CORO2B,1.0	GRHL3,1.0	RUNDC3B,1.0	AGT,1.0	XG,1.0	GDF10,1.0	TMEM133,1.0	SHISA2,1.0	FAP,1.0	CHMP4C,1.0	CNTN3,1.0	PPIL4,1.0	DSC1,1.0	FKBP7,1.0	CCDC146,1.0	SERTM1,1.0	RNF39,1.0	ATP10D,1.0	GLT8D2,1.0	RBM4B,1.0	ASAP2,1.0	ARMCX1,1.0	RAB23,1.0	TCEAL8,1.0	TCEAL7,1.0	LOC100507773,1.0	RGS22,1.0	CHP2,1.0	PLGLB1,1.0	MORC3,1.0	CMTR2,1.0	HIST1H2AC,1.0	FANCL,1.0	LINC01002,1.0	ATP8B4,1.0	LINC01003,1.0	GEM,1.0	ARHGAP12,1.0	MINPP1,1.0	ARMCX2,1.0	ABCA11P,1.0	AQPEP,1.0	COL21A1,1.0	ZNF658,1.0	ZNF415,1.0	MICU3,1.0	CRISP3,1.0	IRS1,1.0	AMY2B,1.0	RERGL,1.0	GXYLT2,1.0	KLHL13,1.0	CHRDL1,1.0	GSTT1,1.0	WISP1,1.0	TMEM100,1.0	PPIP5K2,1.0	C1QTNF7,1.0	FAM174A,1.0	FPGT,1.0	LEPR,1.0	MUC15,1.0	PLS1,1.0	EFHD1,1.0	SLC38A6,1.0	ZNF521,1.0	HHATL,1.0	SLC14A1,1.0	EMX2,1.0	NAP1L3,1.0	UPK1A,1.0	GULP1,1.0	WNT16,1.0	MFAP5,1.0	MEIS2,1.0	C6ORF211,1.0	UST,1.0	OGN,1.0	CHPT1,1.0	MMRN1,1.0	PEX6,1.0	ATG4C,1.0	SERPINI1,1.0	TMEM255A,1.0	SERINC1,1.0	KCNK2,1.0	PRTFDC1,1.0	CBLN3,1.0	ZNF750,1.0	PNLIPRP3,1.0	LOC389834,1.0	MAFIP,1.0	CBWD6,1.0	LRRK2,1.0	C3ORF52,1.0	PTPN21,1.0	MOSPD2,1.0	DNAJB4,1.0	LOC100287497,1.0	TRPC1,1.0	MAN1A1,1.0	C2ORF40,1.0	LOC100507455,1.0	PRKG2,1.0	MBIP,1.0	LOC100509635,1.0	OXR1,1.0	IRX5,1.0	LYSMD3,1.0	KCTD3,1.0	KRT77,1.0	THAP1,1.0	MCOLN3,1.0	WEE1,1.0	LOC100507486,1.0	FAM179B,1.0	ALDH1A1,1.0	GLRB,1.0	CLDN8,1.0	LRIF1,1.0	SPRY2,1.0	RGS13,1.0	SPAG1,1.0	ASPA,1.0	TMEM55A,1.0	COLEC12,1.0	ZNF177,1.0	CXORF23,1.0	LOC100506948,1.0	RB1CC1,1.0	PRELP,1.0	DNM3OS,1.0	PIK3C2G,1.0	HSD17B11,1.0	PKD2,1.0	ZBTB41,1.0	SENP7,1.0	SGCG,1.0	PRRG1,1.0	PTPRZ1,1.0	KDELC1,1.0	SLITRK4,1.0	POC1B,1.0	SLITRK6,1.0	LRIG3,1.0	FBXO8,1.0	HCG11,1.0	CTHRC1,1.0	
fetal alcohol spectrum disorder DOID-0050696 mouse GSE34305 sample 526		CCNJL,1.0	TRHR,1.0	GBP7,1.0	GM10670,1.0	PEX10,1.0	DEFB11,1.0	EVA1A,1.0	ISL1,1.0	DSG1C,1.0	GM20917,1.0	COMTD1,1.0	SLC5A7,1.0	PPA2,1.0	PCDHB2,1.0	UPRT,1.0	PFN4,1.0	D16ERTD472E,1.0	2700046G09RIK,1.0	LIN9,1.0	PON1,1.0	SSNA1,1.0	PEX11A,1.0	PON3,1.0	GM166,1.0	GM20809,1.0	ALOX12B,1.0	AQP6,1.0	VMN1R179,1.0	CLDN1,1.0	GM20806,1.0	PNP,1.0	FRAT1,1.0	CHAC1,1.0	STOM,1.0	SNORA73A,1.0	SNORA73B,1.0	ZSCAN18,1.0	TRY4,1.0	HOXA5,1.0	VMN1R143,1.0	COX8B,1.0	PLK5,1.0	VMN1R142,1.0	GM20815,1.0	SLC35C1,1.0	FZD7,1.0	WDR53,1.0	SLC6A13,1.0	VMN1R149,1.0	I830012O16RIK,1.0	PRG4,1.0	COMMD2,1.0	VMN1R148,1.0	CMBL,1.0	NUAK1,1.0	MIR1839,1.0	VAT1,1.0	SCGB1C1,1.0	BPIFB3,1.0	FHDC1,1.0	CYP2A5,1.0	SERPING1,1.0	TLR13,1.0	HOXB5,1.0	PSME2,1.0	VGLL3,1.0	PLEKHD1,1.0	LIPT2,1.0	ZFP865,1.0	VMN1R152,1.0	VMN1R151,1.0	PPP1R17,1.0	RFESD,1.0	DCUN1D5,1.0	PLA2G5,1.0	TMEM98,1.0	VMN1R158,1.0	MRPL13,1.0	VMN1R157,1.0	VMN1R155,1.0	NTMT1,1.0	GUCD1,1.0	GNG11,1.0	GM2825,1.0	OLFR603,1.0	IMMP2L,1.0	BPIFA1,1.0	SOX18,1.0	NUDCD2,1.0	ADH1,1.0	ANPEP,1.0	GPR173,1.0	AS3MT,1.0	SNORA31,1.0	ATP5SL,1.0	ANXA3,1.0	BBOX1,1.0	GM20831,1.0	TACR3,1.0	VMN1R127,1.0	CP,1.0	TIMM21,1.0	MRPL22,1.0	KBTBD4,1.0	TOX3,1.0	CEACAM1,1.0	RHOJ,1.0	ITPKB,1.0	PQLC3,1.0	RDH5,1.0	ZFP472,1.0	KBTBD8,1.0	CYP2G1,1.0	SNORA65,1.0	GSTM6,1.0	ZFP595,1.0	VMN1R132,1.0	DET1,1.0	MRPS17,1.0	MRPS14,1.0	REG3G,1.0	GPR25,1.0	VMN1R139,1.0	OAZ2,1.0	LIMD1,1.0	MED18,1.0	OLFR229,1.0	SSTY1,1.0	SSTY2,1.0	STAP2,1.0	MYOC,1.0	1700091H14RIK,1.0	SLC18A3,1.0	CTSC,1.0	NQO1,1.0	CBR2,1.0	ANKRD49,1.0	GM10375,1.0	SLC2A12,1.0	GM20854,1.0	GM20852,1.0	SNX24,1.0	DOHH,1.0	SLC35G2,1.0	MRPL46,1.0	SERPINB9,1.0	TMEM60,1.0	VMN1R100,1.0	MRPL52,1.0	NMNAT1,1.0	CTTN,1.0	VMN2R43,1.0	MC5R,1.0	1810010H24RIK,1.0	FMOD,1.0	ENG,1.0	SRFBP1,1.0	MSRB1,1.0	SNORA16A,1.0	SCARNA13,1.0	GM20747,1.0	GM20865,1.0	PRIM2,1.0	UCMA,1.0	ZFP708,1.0	TMEM53,1.0	VMN1R114,1.0	FGFRL1,1.0	VMN1R111,1.0	NUDT11,1.0	GLRA3,1.0	GM2863,1.0	OLFR58,1.0	PCGF1,1.0	HIST3H2BA,1.0	SOSTDC1,1.0	PWWP2B,1.0	GCNT4,1.0	ZFP382,1.0	CYP2F2,1.0	SEPT10,1.0	TFAP2B,1.0	TFAP2D,1.0	BCHE,1.0	CD74,1.0	BRF2,1.0	FKBPL,1.0	GM11487,1.0	B330016D10RIK,1.0	CRTAP,1.0	1600002H07RIK,1.0	SDHD,1.0	SERPINA3N,1.0	ALG12,1.0	TC2N,1.0	AP5B1,1.0	DKC1,1.0	RAB37,1.0	SLCO2A1,1.0	GPRIN1,1.0	GMNC,1.0	NHP2,1.0	CLEC2L,1.0	H2-K1,1.0	PROS1,1.0	UCP2,1.0	FIGN,1.0	GM16381,1.0	VMN1R93,1.0	FBLN5,1.0	PAPSS2,1.0	HMGN5,1.0	NTF3,1.0	GTPBP10,1.0	PERP,1.0	ZFP560,1.0	CAR12,1.0	BPIFB9A,1.0	CAR13,1.0	NPTX2,1.0	BPIFB9B,1.0	RELT,1.0	ZFP39,1.0	HIST1H2AB,1.0	TBC1D17,1.0	ARHGEF12,1.0	SLC15A2,1.0	ZFP51,1.0	DUSP28,1.0	ACSF3,1.0	POU3F4,1.0	AMACR,1.0	GM2799,1.0	ARMCX6,1.0	OLFR330,1.0	TMEM19,1.0	ZFP455,1.0	ZFP575,1.0	CDH19,1.0	N6AMT2,1.0	ZFP105,1.0	COX19,1.0	LGALS3BP,1.0	GPR84,1.0	SLC2A5,1.0	DNPH1,1.0	FAM216B,1.0	OLFR568,1.0	VMN2R75,1.0	ZMAT5,1.0	TMEM107,1.0	D630004N19RIK,1.0	TXNDC5,1.0	KL,1.0	TRIM62,1.0	VMN1R-PS79,1.0	GALNT6,1.0	RFC4,1.0	CMTM4,1.0	KCNJ13,1.0	ZFP758,1.0	GPX6,1.0	GPX8,1.0	MUP7,1.0	YDJC,1.0	ZFP72,1.0	MUP1,1.0	ZFP518A,1.0	MUP2,1.0	TNFRSF1A,1.0	BC026585,1.0	EPN3,1.0	DAO,1.0	NT5C1A,1.0	POLA2,1.0	OGN,1.0	2610305D13RIK,1.0	PARVG,1.0	EFHC2,1.0	EAPP,1.0	VIMP,1.0	BCAR3,1.0	DRC7,1.0	STOML3,1.0	TRADD,1.0	LYZ2,1.0	LY96,1.0	METTL15,1.0	PSME2B,1.0	CASP6,1.0	OTX2,1.0	COA7,1.0	SLC13A3,1.0	H2AFX,1.0	PCOLCE,1.0	NDUFA1,1.0	HAUS2,1.0	SLC25A19,1.0	ZFP85,1.0	TBC1D7,1.0	OLFR890,1.0	BC024978,1.0	SEC22C,1.0	CEBPA,1.0	NXN,1.0	GM13139,1.0	TUFT1,1.0	1500015O10RIK,1.0	HIST1H2BM,1.0	AA987161,1.0	SLC4A5,1.0	GMCL1L,1.0	ENDOV,1.0	OLFR889,1.0	CD59A,1.0	NAGLU,1.0	IQUB,1.0	POLR2D,1.0	FBXO6,1.0	EAR2,1.0	
papillary thyroid carcinoma DOID-3969 human GSE54958 sample 653		OR2L8,1.0	NBPF22P,1.0	OR1J4,1.0	TAAR3,1.0	SNORD116-14,1.0	OR2L2,1.0	ROCK1P1,1.0	OR5R1,1.0	USP17L2,1.0	LINC00266-1,1.0	OR6T1,1.0	OR4K13,1.0	SLC5A8,1.0	LOC100134868,1.0	OR4K15,1.0	KRTAP4-12,1.0	KRTAP4-11,1.0	GAGE8,1.0	TNFSF8,1.0	ERVW-1,1.0	GAGE1,1.0	FLJ16171,1.0	OR2K2,1.0	SNORD116-24,1.0	SNORD116-20,1.0	LCE1B,1.0	LCE1C,1.0	SNORD116-19,1.0	OR5M10,1.0	KIAA1324,1.0	SNORD116-15,1.0	ABI3BP,1.0	GBP3,1.0	PPARGC1A,1.0	PKNOX2,1.0	PROK2,1.0	MUC7,1.0	OR8B12,1.0	KIR2DS1,1.0	KIR2DS4,1.0	OR4N5,1.0	OR2J3,1.0	OR4N4,1.0	ERVH-4,1.0	FAM90A7P,1.0	LINC00302,1.0	OR14J1,1.0	OR1G1,1.0	OR4M2,1.0	ISM1,1.0	MIR326,1.0	ANKRD20A1,1.0	LINC00537,1.0	SNORD95,1.0	PRR20A,1.0	FCRL3,1.0	KRTAP15-1,1.0	JUN,1.0	DUSP1,1.0	CCL21,1.0	PAX5,1.0	BMP8A,1.0	FAM138C,1.0	OR1N1,1.0	IGLJ3,1.0	SNORA80E,1.0	OR6X1,1.0	OR52A5,1.0	LINC00965,1.0	LOC100134822,1.0	ZNF595,1.0	BTG1,1.0	TFCP2L1,1.0	KGFLP1,1.0	HIST2H2AB,1.0	KIR2DL1,1.0	KRTAP5-11,1.0	OR4S2,1.0	SNORD13P3,1.0	KRTAP5-10,1.0	TRIM49C,1.0	IGHA1,1.0	FAM172BP,1.0	TMOD1,1.0	SERPINB3,1.0	OR10G4,1.0	FOS,1.0	LAPTM5,1.0	KIR3DL1,1.0	OR1L3,1.0	OR1L1,1.0	OR6V1,1.0	LCE2B,1.0	FOSB,1.0	RNU4-1,1.0	LOC440173,1.0	SCARNA12,1.0	LOC100131581,1.0	OR2M5,1.0	OR2M4,1.0	OR4Q3,1.0	PRAMEF6,1.0	PRAMEF4,1.0	C5ORF60,1.0	OR14A16,1.0	CCL19,1.0	LRRC69,1.0	KRTAP4-9,1.0	KRTAP4-8,1.0	DIO1,1.0	KRTAP4-7,1.0	DEFA3,1.0	SLC9B1,1.0	DEFB108B,1.0	CXCL10,1.0	OR2T5,1.0	OR2T1,1.0	OR9A2,1.0	OR13C4,1.0	FAM106CP,1.0	CTGF,1.0	ZFP36,1.0	UG0898H09,1.0	USP17L9P,1.0	POTEF,1.0	POTEG,1.0	POTEH,1.0	POTEC,1.0	LINC01000,1.0	AICDA,1.0	LINC01001,1.0	LINC01002,1.0	KRTAP5-8,1.0	OR5B21,1.0	KRTAP5-7,1.0	IFNA17,1.0	FAM90A1,1.0	BAGE4,1.0	LINC00268,1.0	OR7E24,1.0	DGKI,1.0	FAM25C,1.0	CT45A6,1.0	CT45A1,1.0	CT45A2,1.0	CT45A3,1.0	IGHG4,1.0	FGF7,1.0	TPO,1.0	IGHG1,1.0	OR6Y1,1.0	CNTNAP3B,1.0	PPIAL4B,1.0	KRTAP4-5,1.0	BTLA,1.0	KRTAP4-4,1.0	KRTAP4-2,1.0	OR5AP2,1.0	SLC15A5,1.0	SSX4,1.0	OR14I1,1.0	OR6C76,1.0	OR6C75,1.0	OR6C74,1.0	FLJ32742,1.0	G6PC2,1.0	USP17L6P,1.0	FAM27E3,1.0	LINC00328,1.0	SLC26A4,1.0	OR56A3,1.0	FAM27C,1.0	TRIM51,1.0	DDX11L9,1.0	OR13F1,1.0	MOBP,1.0	CYR61,1.0	ITPR1,1.0	LOC100130876,1.0	OR8B8,1.0	OR7E125P,1.0	KRTAP5-4,1.0	OR8B2,1.0	DRD5,1.0	TRIM43B,1.0	UGT2B10,1.0	CR2,1.0	OR7E5P,1.0	SPDYE5,1.0	SPDYE6,1.0	OR51V1,1.0	EVI2B,1.0	PKHD1L1,1.0	UGT2B7,1.0	DGCR11,1.0	SEMA3D,1.0	FHL1,1.0	LOC644669,1.0	IGHV3-48,1.0	LRMP,1.0	RN7SL1,1.0	OR1S2,1.0	OR1S1,1.0	SPDYE1,1.0	LOC399851,1.0	PTGER4P2-CDK2AP2P2,1.0	POTEB2,1.0	CDON,1.0	OR8H2,1.0	FLJ16734,1.0	HIST1H4C,1.0	MT1G,1.0	OR4C13,1.0	MT1H,1.0	OR4C11,1.0	OR2AT4,1.0	HIST1H4E,1.0	OR4C16,1.0	OR6C3,1.0	OR5A2,1.0	SSX4B,1.0	OR5AK2,1.0	MT1F,1.0	OR8G1,1.0	IFITM3,1.0	USP17L20,1.0	AQP4,1.0	PRAMEF16,1.0	OR6B2,1.0	OR6B1,1.0	XCR1,1.0	EGR1,1.0	KRTAP9-8,1.0	EGR2,1.0	ST6GAL1,1.0	MGC72080,1.0	TAS2R39,1.0	KRTAP9-9,1.0	LOC100506990,1.0	OR2A12,1.0	OR9G9,1.0	MEP1A,1.0	OR2Z1,1.0	LOC440896,1.0	SPDYE8P,1.0	OR7C2,1.0	OR52J3,1.0	OR10R2,1.0	WFDC2,1.0	MBD3L2,1.0	MT2A,1.0	HIST1H3B,1.0	TCL1A,1.0	OR8D2,1.0	NBPF6,1.0	DEFB104B,1.0	HBA1,1.0	MPPED2,1.0	TFF3,1.0	IGHD,1.0	DEFB109P1B,1.0	OR8K5,1.0	TAS2R40,1.0	HNRNPCL1,1.0	TRIM49D2P,1.0	OR8K3,1.0	TAS2R42,1.0	CITED2,1.0	HBB,1.0	DEFB105A,1.0	PQLC2L,1.0	UIMC1,1.0	OR4C46,1.0	CCR7,1.0	SPRR2A,1.0	SPRR2E,1.0	SORBS2,1.0	MIR105-2,1.0	KIT,1.0	PLA2R1,1.0	GAGE12C,1.0	OR51L1,1.0	DEFB107B,1.0	HSD3BP4,1.0	LOC100288884,1.0	CXCR4,1.0	LOC727924,1.0	FAM182B,1.0	OR5D16,1.0	TFAP2D,1.0	CD72,1.0	MIR153-2,1.0	IGJ,1.0	LIFR,1.0	IGK,1.0	LRP1B,1.0	FOLH1,1.0	ELMO1,1.0	SCFV,1.0	ARAFP2,1.0	CD69,1.0	IGKV3-20,1.0	OR1A2,1.0	SEPT5-GP1BB,1.0	OR6K6,1.0	OR51B2,1.0	OR5I1,1.0	OR6K2,1.0	TBX22,1.0	IGKC,1.0	OR51B6,1.0	OR51B4,1.0	GHSR,1.0	OR4F6,1.0	KRTAP12-4,1.0	HGD,1.0	OR5H1,1.0	HIST2H2BC,1.0	IPCEF1,1.0	OR10K1,1.0	NR4A3,1.0	UBTFL1,1.0	ECRP,1.0	LY86-AS1,1.0	IL7R,1.0	LMO7DN,1.0	CALCA,1.0	DUX3,1.0	DUX5,1.0	NR4A1,1.0	RGS1,1.0	ZMAT4,1.0	GOLGA6L6,1.0	GAGE2E,1.0	OR52B6,1.0	SNORD13,1.0	OR4D9,1.0	OR52B4,1.0	MUC12,1.0	MIR181C,1.0	OR51G2,1.0	PLA2G2D,1.0	MRGPRX3,1.0	OR1F1,1.0	OR4L1,1.0	H2BFS,1.0	REXO1L1P,1.0	OR52I1,1.0	OR6P1,1.0	TMEM212,1.0	NFKBIA,1.0	FAM72A,1.0	LOC440313,1.0	SNORD41,1.0	FAM72D,1.0	MS4A1,1.0	OR51F2,1.0	KRTAP23-1,1.0	CXCL9,1.0	OR52H1,1.0	GAGE13,1.0	OR4K5,1.0	OR2G3,1.0	OR11H12,1.0	HSPB8,1.0	OR4K2,1.0	OR4K1,1.0	REXO1L2P,1.0	OR2T35,1.0	OR2T34,1.0	OR4F29,1.0	DPP6,1.0	LOC100127951,1.0	LRRTM4,1.0	OR7E19P,1.0	HIST1H1E,1.0	SNORD33,1.0	LOC100133106,1.0	KRTAP10-4,1.0	OR1D5,1.0	OR1D4,1.0	OR2T27,1.0	OR1D2,1.0	OR2F2,1.0	ZNF804B,1.0	OR6N2,1.0	LOC101927770,1.0	OR4F17,1.0	FAM167A,1.0	RGS13,1.0	TDGF1P3,1.0	HIST1H2BH,1.0	KRTAP21-1,1.0	LOC100132147,1.0	HLF,1.0	CCDC168,1.0	KRT17P5,1.0	OR1C1,1.0	HIST1H2BM,1.0	OR2T10,1.0	SLC4A4,1.0	OR2T12,1.0	OR5H15,1.0	OR5H14,1.0	FAM74A4,1.0	SNORD57,1.0	
endometrial cancer DOID-1380 human GSE17025 sample 848		LUM,1.0	IL1R1,1.0	SLC35A1,1.0	RPL24,1.0	ASRGL1,1.0	ACSL5,1.0	IFT80,1.0	SEPP1,1.0	COL1A2,1.0	SFRP4,1.0	WDR82,1.0	DLX6-AS1,1.0	CDC16,1.0	CRISPLD1,1.0	VIM,1.0	SPARCL1,1.0	RPL28,1.0	RPL27,1.0	NBL1,1.0	RPL29,1.0	IFITM2,1.0	RPL11,1.0	STX18,1.0	RPL10,1.0	RPL13,1.0	RPL12,1.0	NDNF,1.0	LOC284454,1.0	FAM169A,1.0	APCDD1,1.0	NTN4,1.0	RGPD4,1.0	RPL36AL,1.0	KIAA1324,1.0	ST3GAL5,1.0	RPL17,1.0	RPL19,1.0	B2M,1.0	CCNL2,1.0	EGR1,1.0	RPL41,1.0	ST13,1.0	C1ORF186,1.0	C8ORF4,1.0	ARFGAP3,1.0	RPS27,1.0	RPS14P3,1.0	RPS29,1.0	RPL27A,1.0	FAT1,1.0	HOXB3,1.0	RPS20,1.0	RPS23,1.0	ITM2B,1.0	RPS25,1.0	RGL1,1.0	HLA-DRB1,1.0	RPL5,1.0	RPL31,1.0	RPL3,1.0	BEX2,1.0	BEX1,1.0	RPL32,1.0	RPL35,1.0	RPL34,1.0	PTTG1IP,1.0	THUMPD1,1.0	RPL9,1.0	HIF1A,1.0	PCDH18,1.0	RPS15,1.0	RPS17,1.0	GJA1,1.0	LGALS1,1.0	LOC100505650,1.0	SOX17,1.0	PDGFD,1.0	ARL6IP5,1.0	RPL36,1.0	RPL39,1.0	TMEM200A,1.0	RPL38,1.0	SEC62,1.0	PROM1,1.0	RPS11,1.0	ARGLU1,1.0	IER3,1.0	RPS13,1.0	LOC100505776,1.0	JUN,1.0	ANXA3,1.0	DUSP1,1.0	NBPF9,1.0	DUSP2,1.0	ANXA4,1.0	TSC22D1,1.0	ANXA5,1.0	NBPF15,1.0	NBPF14,1.0	H19,1.0	NSA2,1.0	UGDH,1.0	COL3A1,1.0	ID3,1.0	SLTM,1.0	ID2,1.0	PAM,1.0	LIMS3-LOC440895,1.0	LIMS3,1.0	TOMM7,1.0	SH3BGRL,1.0	CSRP2,1.0	CTSK,1.0	CTSH,1.0	GPRASP2,1.0	RPS27A,1.0	DYNC1I1,1.0	FOS,1.0	TTC3,1.0	ELP3,1.0	F3,1.0	PGRMC1,1.0	SGSM2,1.0	NGFRAP1,1.0	BDH2,1.0	HNRNPH1,1.0	FOSB,1.0	KIZ,1.0	FMOD,1.0	LINC00621,1.0	ERRFI1,1.0	PIGR,1.0	RPLP2,1.0	AMIGO2,1.0	GBE1,1.0	NOTCH2NL,1.0	ZDHHC6,1.0	ID2B,1.0	FSTL1,1.0	HERPUD1,1.0	TMSB4X,1.0	OLFML3,1.0	AP3S1,1.0	ENPP2,1.0	REV3L,1.0	PDGFRA,1.0	ATHL1,1.0	GABRP,1.0	PPIL3,1.0	RPS8,1.0	RPS9,1.0	RPS6,1.0	TFPI2,1.0	WNT5A,1.0	OSR2,1.0	RPS7,1.0	MORF4L2,1.0	CXCL12,1.0	GOLGA8H,1.0	XIST,1.0	FAU,1.0	CNTN3,1.0	UCA1,1.0	SRSF5,1.0	MYADM,1.0	AMOTL2,1.0	SRSF6,1.0	FAM8A1,1.0	SLC25A36,1.0	ANKRD36B,1.0	GOLGA8A,1.0	CD81,1.0	FAM35A,1.0	CLU,1.0	PAPSS1,1.0	ARMCX1,1.0	CTGF,1.0	TMEM123,1.0	RASD1,1.0	ZFP36,1.0	WIF1,1.0	BASP1,1.0	TCEAL4,1.0	RPS5,1.0	SLC39A6,1.0	MSX1,1.0	RPS3,1.0	RBBP8,1.0	PAMR1,1.0	PNISR,1.0	PRNP,1.0	DSTN,1.0	CRNDE,1.0	EEF2,1.0	ESR1,1.0	SMAD9,1.0	GLTSCR2,1.0	MAFF,1.0	IFT20,1.0	NACA,1.0	ARMCX6,1.0	MATN2,1.0	MALAT1,1.0	PGR,1.0	TCF4,1.0	MICU3,1.0	RSRP1,1.0	PKDCC,1.0	IRS1,1.0	COPB1,1.0	SRP14,1.0	SAT1,1.0	PKD1P1,1.0	FAM198B,1.0	TMEM101,1.0	EEF1B2,1.0	MMP26,1.0	UBB,1.0	BTBD3,1.0	IGFBP7,1.0	PLS3,1.0	PABPC4L,1.0	MMP7,1.0	GALNT4,1.0	PEG3,1.0	EDF1,1.0	RPS3A,1.0	C1ORF168,1.0	ACTA2,1.0	RBL2,1.0	SMDT1,1.0	RCN1,1.0	SCGB3A1,1.0	RBM24,1.0	LUC7L3,1.0	NDUFB8,1.0	DLX5,1.0	UBR1,1.0	CYR61,1.0	RPL36A,1.0	MFSD1,1.0	SARAF,1.0	COL27A1,1.0	DDX17,1.0	TPBG,1.0	AMT,1.0	RNASET2,1.0	RPL23A,1.0	CIRBP,1.0	DCN,1.0	PALLD,1.0	PPAP2A,1.0	EIF3L,1.0	TST,1.0	ALDH1A2,1.0	SCGB2A1,1.0	TXNIP,1.0	ANAPC4,1.0	DYNLT1,1.0	PFDN5,1.0	NACAP1,1.0	TPT1,1.0	SLC47A1,1.0	ACADVL,1.0	TCIRG1,1.0	KIAA1551,1.0	SPATA20,1.0	RND3,1.0	TSPAN13,1.0	CRYZ,1.0	ENOSF1,1.0	RPL7A,1.0	HNRNPA1,1.0	
polycystic ovary syndrome DOID-11612 human GSE48301 sample 806		NIPSNAP3A,1.0	ACOT9,1.0	SLC35A5,1.0	ESCO2,1.0	ENTPD5,1.0	MCTS1,1.0	EBF1,1.0	SYTL2,1.0	WDR76,1.0	PUS7L,1.0	PTRHD1,1.0	MALL,1.0	SFRP4,1.0	NUP93,1.0	NEIL3,1.0	DEPDC1B,1.0	MGP,1.0	PCDHB3,1.0	IFI27,1.0	CD9,1.0	MTHFD1,1.0	TEK,1.0	VPS25,1.0	MPPE1,1.0	SKAP2,1.0	TES,1.0	CES1,1.0	SNORD45A,1.0	SNORD116-6,1.0	C1ORF192,1.0	HERC2P3,1.0	CISD2,1.0	ATP5A1,1.0	NCAPH,1.0	GHITM,1.0	UQCR11,1.0	SNORD116-2,1.0	SFRP1,1.0	HERC2P9,1.0	SNORD116-21,1.0	DPYSL2,1.0	CDC23,1.0	KNSTRN,1.0	CHEK1,1.0	RACGAP1,1.0	AP2S1,1.0	HMCN1,1.0	MEST,1.0	ZNF266,1.0	PRR11,1.0	PLK1,1.0	ST8SIA4,1.0	COG4,1.0	MIF,1.0	ANK2,1.0	DHFR,1.0	SQLE,1.0	TPX2,1.0	PPT1,1.0	PTPLAD2,1.0	MRAP2,1.0	APOBEC3B,1.0	ECI2,1.0	RTCB,1.0	ENO1,1.0	PRKDC,1.0	TMTC1,1.0	RCBTB1,1.0	ICAM2,1.0	TMPO,1.0	ADH5,1.0	BRIP1,1.0	PRDX3,1.0	PRDX5,1.0	LGALS1,1.0	EPB41L3,1.0	HIST1H3I,1.0	CCDC113,1.0	LYN,1.0	CENPW,1.0	LRRC28,1.0	TUBB,1.0	FN1,1.0	AKR1A1,1.0	CDC7,1.0	LYVE1,1.0	CDC6,1.0	H19,1.0	NR5A2,1.0	CENPE,1.0	TMEFF1,1.0	ANLN,1.0	CENPF,1.0	INS-IGF2,1.0	NME7,1.0	CENPI,1.0	TMSB15A,1.0	ANXA2P2,1.0	COPG1,1.0	DEPDC1,1.0	ANXA2P1,1.0	REN,1.0	CDKN3,1.0	PARPBP,1.0	KIF11,1.0	MAOB,1.0	TOP2A,1.0	KIF15,1.0	PRL,1.0	KIF14,1.0	CROT,1.0	OAZ1,1.0	SERPINA5,1.0	HSPB11,1.0	APOLD1,1.0	SKA3,1.0	TMEM26,1.0	TRMT112,1.0	RAD51AP1,1.0	NNT,1.0	MYCT1,1.0	PBK,1.0	CEP55,1.0	SNX7,1.0	DLGAP5,1.0	HELLS,1.0	TIMMDC1,1.0	MEF2C,1.0	RANBP1,1.0	ORMDL1,1.0	ZDHHC13,1.0	ORMDL2,1.0	SLC39A11,1.0	CIT,1.0	LOC1720,1.0	RNASE1,1.0	NUDT21,1.0	NFIB,1.0	MRPL50,1.0	NCAPD2,1.0	TRIP13,1.0	SPC25,1.0	CMPK1,1.0	FAM69A,1.0	SRPX,1.0	RYR2,1.0	DSCC1,1.0	LRRC17,1.0	MRS2,1.0	ATL3,1.0	GSTP1,1.0	SNX14,1.0	MKI67,1.0	COX5B,1.0	SLC8A1,1.0	SCARNA17,1.0	PSMB5,1.0	SAMM50,1.0	NANS,1.0	PSMB6,1.0	PSMB3,1.0	RPSAP15,1.0	ASH2L,1.0	NUF2,1.0	DMBT1,1.0	METTL7A,1.0	NUSAP1,1.0	TMEM14A,1.0	TMEM14C,1.0	GINS1,1.0	ACYP1,1.0	SUGT1P3,1.0	UQCC2,1.0	DIO2,1.0	FAM227A,1.0	VRK1,1.0	ILF2,1.0	TATDN1,1.0	RBX1,1.0	MELK,1.0	COPS6,1.0	COL5A2,1.0	UBE2T,1.0	POLE2,1.0	BUB1B,1.0	FANCD2,1.0	SLCO2A1,1.0	KIF4A,1.0	TGFBI,1.0	LOC388022,1.0	SNRPF,1.0	TUBGCP5,1.0	PPIC,1.0	MAD2L1,1.0	RPL26L1,1.0	ALDH1L2,1.0	RNU1-3,1.0	SEPW1,1.0	CEP19,1.0	CASC5,1.0	AURKA,1.0	HJURP,1.0	GIMAP4,1.0	RUVBL1,1.0	DOCK11,1.0	TCEAL8,1.0	CDH2,1.0	HAS2,1.0	PTTG1,1.0	SPTSSA,1.0	HIST1H2AE,1.0	PMPCB,1.0	SPTSSB,1.0	HMGN3,1.0	GAS2L3,1.0	SIAE,1.0	POSTN,1.0	FANCI,1.0	TRAPPC4,1.0	NSF,1.0	TRPC6,1.0	TRAPPC1,1.0	CD93,1.0	KIF23,1.0	LSM6,1.0	CKAP5,1.0	RNU1-28P,1.0	NDC80,1.0	KIF18A,1.0	CCNA2,1.0	TMEM17,1.0	DIAPH3,1.0	LSM7,1.0	ARPC3,1.0	LOX,1.0	CDH11,1.0	BIRC5,1.0	EBPL,1.0	COL21A1,1.0	GNB4,1.0	GEMIN6,1.0	FBN1,1.0	SAE1,1.0	N6AMT2,1.0	INO80C,1.0	BLM,1.0	LOC285847,1.0	ARL2,1.0	SNORD1C,1.0	LTBP1,1.0	FOXM1,1.0	EFEMP1,1.0	CCNB1,1.0	NME1-NME2,1.0	CLSPN,1.0	KAL1,1.0	SNORD13,1.0	EDIL3,1.0	AP2M1,1.0	PAICS,1.0	MMP7,1.0	MMP1,1.0	GGH,1.0	DHPS,1.0	AHSA2,1.0	GPX8,1.0	COQ5,1.0	ACTA2,1.0	OGN,1.0	MMRN1,1.0	CPE,1.0	FAM72A,1.0	MCM4,1.0	CDK1,1.0	PECAM1,1.0	MCM6,1.0	NDUFS1,1.0	ITGA6,1.0	MANSC1,1.0	SNORD41,1.0	FAM72D,1.0	IFT46,1.0	TMEM45A,1.0	MCM3,1.0	GPSM2,1.0	HAPLN1,1.0	MIPEP,1.0	MCFD2,1.0	AVEN,1.0	COL14A1,1.0	NLGN1,1.0	NDUFB5,1.0	RAP1GDS1,1.0	HMMR,1.0	LMNB1,1.0	MOSPD2,1.0	SNORD114-2,1.0	EFCAB11,1.0	SNORD49B,1.0	LOC100130876,1.0	NUP43,1.0	ATP5E,1.0	ECT2,1.0	PDLIM5,1.0	NDUFA9,1.0	SMIM14,1.0	RRM2,1.0	HSDL2,1.0	CKAP2L,1.0	VWF,1.0	RRM1,1.0	TSTD1,1.0	ERAP2,1.0	MND1,1.0	PRC1,1.0	C4ORF27,1.0	SHCBP1,1.0	HAUS1,1.0	TPD52L1,1.0	DCN,1.0	ATOX1,1.0	PLA2G16,1.0	ASPM,1.0	TSPAN15,1.0	SNRNP40,1.0	ALDH1A1,1.0	TSPAN18,1.0	CD109,1.0	RGS10,1.0	GAFA3,1.0	DYNLT1,1.0	SNORD64,1.0	PLEKHG1,1.0	RSPH1,1.0	NUP37,1.0	RBM45,1.0	MTCH2,1.0	CCDC167,1.0	FLT1,1.0	ARHGAP11A,1.0	LDB2,1.0	CXORF24,1.0	DCTN2,1.0	PRPS1,1.0	LAMA4,1.0	TTK,1.0	KIAA0101,1.0	CRYZ,1.0	ADAMTS5,1.0	EDNRA,1.0	ADAMTS6,1.0	EDNRB,1.0	CDC45,1.0	EXO1,1.0	ARHGDIB,1.0	KDELC1,1.0	ADAMTS9,1.0	ARL5A,1.0	BUB1,1.0	
Barrett's esophagus DOID-9206 human GSE34619 sample 596		KRT1,1.0	GBP6,1.0	KRT5,1.0	KRT4,1.0	AHNAK2,1.0	YOD1,1.0	DKK1,1.0	BTBD11,1.0	EREG,1.0	RBP7,1.0	RRAGD,1.0	PPP1R3C,1.0	TMEM79,1.0	CDA,1.0	CES1,1.0	SPRR3,1.0	PRKAA2,1.0	SAMD9,1.0	KRT16P3,1.0	CRABP2,1.0	CWH43,1.0	SYT14P1,1.0	AQP3,1.0	PARD6G,1.0	SNORD116-21,1.0	SRPX2,1.0	CAPNS2,1.0	S100A14,1.0	SUSD4,1.0	S100A16,1.0	S100A12,1.0	PRKCH,1.0	BCL11A,1.0	IGFL1,1.0	ELL2,1.0	AIF1L,1.0	RAET1E,1.0	SULT2B1,1.0	EHD3,1.0	GJB2,1.0	GJB5,1.0	GJB6,1.0	FAT2,1.0	PADI3,1.0	SPRR1A,1.0	CRYAB,1.0	SPRR1B,1.0	PADI1,1.0	IL1RN,1.0	GLTP,1.0	BEX4,1.0	FLG,1.0	IL20RB,1.0	C1ORF177,1.0	LPAR3,1.0	LYPD3,1.0	PPL,1.0	IKZF2,1.0	ANKRD20A2,1.0	ANKRD20A3,1.0	ADH7,1.0	TP53AIP1,1.0	IL36A,1.0	SOX2,1.0	RNF217,1.0	GRPEL2,1.0	RPSAP58,1.0	ATP6V0A4,1.0	TPRG1,1.0	ANKRD20A5P,1.0	IL12A,1.0	SFN,1.0	SERPINB9P1,1.0	ATP6V1C2,1.0	LOC441178,1.0	TP63,1.0	DUSP5,1.0	FGFBP1,1.0	SLC10A6,1.0	GSDMC,1.0	ANXA1,1.0	BBOX1,1.0	TMEM40,1.0	EMP1,1.0	C10ORF99,1.0	KRT13,1.0	CYP7B1,1.0	IL18,1.0	PLXDC2,1.0	CNFN,1.0	FAM126A,1.0	KLK12,1.0	KLK13,1.0	IL1A,1.0	CRNN,1.0	NMU,1.0	PAX9,1.0	KRT16,1.0	C4ORF3,1.0	KRT15,1.0	VSNL1,1.0	CLDN17,1.0	KPRP,1.0	HILPDA,1.0	CAB39L,1.0	KRT24,1.0	CYP4F22,1.0	VLDLR,1.0	EVPL,1.0	SLC7A2,1.0	VSIG10L,1.0	DUOX1,1.0	TCP11L2,1.0	SPRR2A,1.0	CLIC3,1.0	SPRR2B,1.0	SPTBN2,1.0	SPRR2E,1.0	CGNL1,1.0	SERPINB4,1.0	SERPINB2,1.0	SERPINB3,1.0	ELOVL4,1.0	RNASE7,1.0	FMO2,1.0	MPP7,1.0	TMEM154,1.0	RANBP9,1.0	LGALS7B,1.0	SLURP1,1.0	CLIP4,1.0	EPGN,1.0	TTC9,1.0	ETNK2,1.0	NUCB2,1.0	CYP2E1,1.0	ANKRD20A8P,1.0	IVL,1.0	TRIP10,1.0	SERPINB11,1.0	SERPINB12,1.0	ECM1,1.0	SERPINB13,1.0	CSTB,1.0	PGLYRP3,1.0	CSTA,1.0	CRCT1,1.0	PTN,1.0	PYGL,1.0	PRSS27,1.0	ERO1L,1.0	GYS2,1.0	C18ORF25,1.0	CXCR2,1.0	GPNMB,1.0	ANXA8,1.0	GABRE,1.0	ANKRD20A9P,1.0	SPINK5,1.0	TFAP2C,1.0	MREG,1.0	PHLDA1,1.0	S100A2,1.0	SPINK7,1.0	DIO2,1.0	GRHL3,1.0	NCCRP1,1.0	XG,1.0	GRHL1,1.0	RAB38,1.0	SLC9A9,1.0	SCNN1B,1.0	LY6D,1.0	DSC2,1.0	PKP1,1.0	S100A9,1.0	DSC3,1.0	S100A8,1.0	RHCG,1.0	ZNF431,1.0	ANKRD37,1.0	ANKRD35,1.0	FAM129B,1.0	PRDM1,1.0	SLC1A3,1.0	SDR9C7,1.0	SBSN,1.0	SCEL,1.0	KRT6A,1.0	ABLIM3,1.0	PERP,1.0	SLC16A7,1.0	ZNF426,1.0	SASH1,1.0	SLC39A2,1.0	KRT6C,1.0	SLC16A6,1.0	KRT6B,1.0	CPA4,1.0	TMPRSS11B,1.0	CERS4,1.0	TMPRSS11A,1.0	DENND2C,1.0	EPHX3,1.0	NABP1,1.0	A2ML1,1.0	TMPRSS11F,1.0	PGD,1.0	TMPRSS11D,1.0	TMPRSS11E,1.0	HOPX,1.0	ARHGAP10,1.0	FRMD6,1.0	MXD1,1.0	MAL,1.0	ALDH3A1,1.0	C3ORF67,1.0	MUC21,1.0	BLVRA,1.0	CERS3,1.0	CRISP3,1.0	FAM25A,1.0	CTTNBP2,1.0	DOCK9,1.0	GPR87,1.0	TACSTD2,1.0	RORA,1.0	ATP12A,1.0	DAPP1,1.0	CNN3,1.0	HCAR3,1.0	TGM1,1.0	PDZD2,1.0	ALDH3B2,1.0	PI3,1.0	CLCA2,1.0	PIM1,1.0	MUC15,1.0	PMAIP1,1.0	PAIP2B,1.0	TGM3,1.0	CLCA4,1.0	DYNAP,1.0	GPX3,1.0	PTPN13,1.0	UPK1A,1.0	MIR224,1.0	LPIN1,1.0	DSG1,1.0	DSG3,1.0	ATP13A4,1.0	BNIPL,1.0	ZNF750,1.0	PNLIPRP3,1.0	BNC1,1.0	NPR3,1.0	HSPB8,1.0	LRRK2,1.0	FABP5P3,1.0	ALOX12,1.0	DUSP14,1.0	FAM83A,1.0	MIR205HG,1.0	DSP,1.0	C2ORF54,1.0	ZNF185,1.0	ANKRD20A11P,1.0	CYP4B1,1.0	KRT78,1.0	TIAM1,1.0	TPD52L1,1.0	KLF8,1.0	NAGK,1.0	PPP2R2C,1.0	AIM1,1.0	CD109,1.0	MAB21L3,1.0	ACPP,1.0	SLC24A3,1.0	DAPL1,1.0	DMKN,1.0	RND3,1.0	BARX2,1.0	ENDOU,1.0	OGFRL1,1.0	GNA15,1.0	TRIM29,1.0	PALMD,1.0	BNIP3,1.0	
endometrial cancer DOID-1380 human GSE17025 sample 843		LUM,1.0	DUT,1.0	IL1R1,1.0	RPL22,1.0	RPL21,1.0	RPL24,1.0	ASRGL1,1.0	ACSL5,1.0	SEPP1,1.0	COL1A2,1.0	SFRP4,1.0	NISCH,1.0	WDR82,1.0	CDC16,1.0	VIM,1.0	SPARCL1,1.0	RPL27,1.0	NBL1,1.0	CCDC84,1.0	RPL11,1.0	STX18,1.0	RPL13,1.0	NDNF,1.0	RGPD8,1.0	LOC284454,1.0	FAM169A,1.0	APCDD1,1.0	NTN4,1.0	FAM156B,1.0	KIAA1324,1.0	PI4KAP1,1.0	ST3GAL5,1.0	RPL15,1.0	RPL14,1.0	RPL17,1.0	RPL19,1.0	SF3B1,1.0	CCNL2,1.0	EGR1,1.0	ZNF266,1.0	ZRANB2,1.0	GABARAPL1,1.0	RPL41,1.0	TMA7,1.0	C1ORF186,1.0	SNHG6,1.0	RPS27,1.0	RPS14P3,1.0	RPS29,1.0	RPS28,1.0	RPL27A,1.0	RPS21,1.0	HOXB3,1.0	RPS20,1.0	RPS23,1.0	ITM2B,1.0	RPS25,1.0	RGL1,1.0	RPS24,1.0	RPL5,1.0	RPL31,1.0	RPL3,1.0	TCERG1,1.0	RPL30,1.0	BEX1,1.0	RPL32,1.0	RPL35,1.0	RPL34,1.0	SDR39U1,1.0	PTTG1IP,1.0	THUMPD1,1.0	RPL9,1.0	RPL7,1.0	PCDH18,1.0	RPS16,1.0	C12ORF57,1.0	RPS18,1.0	SCGB1D2,1.0	RPS17,1.0	C19ORF33,1.0	LOC100505650,1.0	SOX17,1.0	RPL39,1.0	TMEM200A,1.0	SEC62,1.0	PROM1,1.0	RPS11,1.0	ACAD11,1.0	ARGLU1,1.0	IER3,1.0	RPS14,1.0	SKP1,1.0	RPS13,1.0	CDK5RAP3,1.0	LOC100505776,1.0	JUN,1.0	ANXA3,1.0	DUSP1,1.0	DUSP2,1.0	ANXA4,1.0	TSC22D1,1.0	H3F3B,1.0	OFD1,1.0	NBPF10,1.0	NBPF15,1.0	NBPF14,1.0	NSA2,1.0	COL3A1,1.0	ID3,1.0	SLTM,1.0	ID2,1.0	ID4,1.0	PAM,1.0	EXOC1,1.0	LIMS3-LOC440895,1.0	GAS6,1.0	LIMS3,1.0	TOMM7,1.0	SGK1,1.0	C2CD5,1.0	CSRP1,1.0	CTSH,1.0	RPS15A,1.0	GPRASP2,1.0	CTSF,1.0	LOC100131564,1.0	RPS27A,1.0	DYNC1I1,1.0	METTL3,1.0	SACM1L,1.0	UBE4A,1.0	FOS,1.0	ELP3,1.0	F3,1.0	PGRMC1,1.0	SGSM2,1.0	SPSB3,1.0	NGFRAP1,1.0	HNRNPH1,1.0	FOSB,1.0	KIZ,1.0	FMOD,1.0	LINC00621,1.0	ERRFI1,1.0	RPLP0,1.0	AMIGO2,1.0	GBE1,1.0	RPLP1,1.0	NOTCH2NL,1.0	ID2B,1.0	HERPUD1,1.0	BTAF1,1.0	SCML1,1.0	PLAGL1,1.0	ENPP2,1.0	SRSF11,1.0	THAP9-AS1,1.0	REV3L,1.0	MYLIP,1.0	PDGFRA,1.0	ATHL1,1.0	GABRP,1.0	MAP3K1,1.0	RPS8,1.0	RPS9,1.0	TFPI2,1.0	OSR2,1.0	KLHDC2,1.0	HUWE1,1.0	RPSA,1.0	MORF4L1,1.0	EEF1A1,1.0	GOLGA8H,1.0	SIDT2,1.0	XIST,1.0	FAU,1.0	CNTN3,1.0	UCA1,1.0	SRSF5,1.0	MYADM,1.0	AMOTL2,1.0	SRSF6,1.0	SRSF7,1.0	FAM8A1,1.0	ANKRD36B,1.0	GOLGA8A,1.0	CD81,1.0	FAM35A,1.0	SRSF2,1.0	GPR64,1.0	MRFAP1,1.0	CLU,1.0	PAPSS1,1.0	GGA1,1.0	ZFP36L2,1.0	CTGF,1.0	RASD1,1.0	ZFP36,1.0	WIF1,1.0	ZNF83,1.0	TAF1D,1.0	TCEAL4,1.0	TPM1,1.0	RPS5,1.0	MSX1,1.0	PAMR1,1.0	HMGN3,1.0	LINC00116,1.0	PNISR,1.0	PRNP,1.0	WASH3P,1.0	SMAD9,1.0	GLTSCR2,1.0	PAN3,1.0	MAFF,1.0	NR4A2,1.0	IFT20,1.0	NACA,1.0	ARMCX6,1.0	MATN2,1.0	MALAT1,1.0	PGR,1.0	TCF4,1.0	MICU3,1.0	RSRP1,1.0	MICU2,1.0	BCAT1,1.0	PKDCC,1.0	IRS1,1.0	SAT1,1.0	WASH2P,1.0	PKD1P1,1.0	FAM198B,1.0	TMEM101,1.0	EEF1B2,1.0	MMP26,1.0	UBB,1.0	NDN,1.0	IGFBP7,1.0	PABPC4L,1.0	MMP7,1.0	GPX3,1.0	NSUN5P2,1.0	PEG3,1.0	CMTM6,1.0	RPL13A,1.0	RPS3A,1.0	PILRB,1.0	C1ORF168,1.0	TGFBR3,1.0	CLK1,1.0	ACTA2,1.0	RPL37A,1.0	SCGB3A1,1.0	OGT,1.0	RBM24,1.0	LUC7L3,1.0	CYR61,1.0	VPS51,1.0	D2HGDH,1.0	RBM39,1.0	COL27A1,1.0	DDX17,1.0	AMT,1.0	RNASET2,1.0	GOLGA6L5P,1.0	RPL23A,1.0	CIRBP,1.0	DCN,1.0	CECR1,1.0	PPAP2A,1.0	TST,1.0	SCGB2A1,1.0	TXNIP,1.0	ANAPC4,1.0	ANAPC5,1.0	KIAA0907,1.0	KCTD12,1.0	PFDN5,1.0	TPT1,1.0	MTCH1,1.0	SLC47A1,1.0	TCIRG1,1.0	KIAA1551,1.0	SPATA20,1.0	RPL10A,1.0	ATRAID,1.0	CRYZ,1.0	RPS4X,1.0	MAT2A,1.0	ENOSF1,1.0	ITGAV,1.0	CDIPT,1.0	ADAMTS8,1.0	HNRNPA1,1.0	
morbid obesity DOID-11981 human GSE48964 sample 583		CDON,1.0	TMEM194A,1.0	ESCO2,1.0	HIST1H4L,1.0	MX2,1.0	MGC57346,1.0	EBF2,1.0	OR1J4,1.0	OR1J2,1.0	SNORD116-13,1.0	SEPP1,1.0	SFRP2,1.0	MT1A,1.0	XPNPEP2,1.0	RFX8,1.0	PCDHB2,1.0	RBP4,1.0	PCDHB5,1.0	PCDHB4,1.0	ZSCAN26,1.0	SNORA23,1.0	NAIP,1.0	PCDHB8,1.0	SNORD82,1.0	VIT,1.0	SNORD45B,1.0	IFITM1,1.0	SNORD116-23,1.0	SNORD116-25,1.0	SNORD116-24,1.0	SFRP1,1.0	CH25H,1.0	SNORD116-21,1.0	HERC6,1.0	NNAT,1.0	PEG10,1.0	SNORD79,1.0	SNORA73A,1.0	MIR30E,1.0	APOL4,1.0	SNHG1,1.0	HTATSF1P2,1.0	PLK4,1.0	APOBEC3F,1.0	DNAH11,1.0	APOBEC3G,1.0	XRCC2,1.0	RAB27B,1.0	ABCA8,1.0	PRG4,1.0	SCARNA9,1.0	CDCP1,1.0	RNF144A,1.0	WNK4,1.0	TRMT13,1.0	APOBEC3B,1.0	LINC00665,1.0	PTGFR,1.0	SNORA40,1.0	CFD,1.0	SPON1,1.0	ZBED8,1.0	TPTE2P6,1.0	PDE1A,1.0	SCARNA1,1.0	SNORD117,1.0	TMTC1,1.0	SMC4,1.0	RXFP1,1.0	SNORD59B,1.0	SNORD59A,1.0	KIAA1107,1.0	PDGFD,1.0	HMOX1,1.0	SNORA37,1.0	HIST1H3H,1.0	FAM65B,1.0	A2M,1.0	AS3MT,1.0	SLC10A5,1.0	CCR1,1.0	BTN3A2,1.0	BTN3A1,1.0	STRBP,1.0	NMI,1.0	MIR29A,1.0	H19,1.0	VWA5A,1.0	CENPE,1.0	CRLF1,1.0	INS-IGF2,1.0	SLC7A8,1.0	MIR186,1.0	VN1R1,1.0	G2E3,1.0	DEPDC1,1.0	GAS5,1.0	SNORA68,1.0	SNORD5,1.0	CDKN3,1.0	TLR3,1.0	SNORA62,1.0	ZNF596,1.0	PCSK1,1.0	CD40,1.0	SLC44A3,1.0	CETN3,1.0	OMA1,1.0	KIF15,1.0	PTPRN,1.0	CLYBL,1.0	MIR503,1.0	HOXC10,1.0	SNORA5A,1.0	ZNF137P,1.0	SNORD13P1,1.0	SOCS2,1.0	SNORD109A,1.0	COL10A1,1.0	CD36,1.0	CLIC2,1.0	DLGAP5,1.0	WDR17,1.0	MMD,1.0	ATP6V1G2,1.0	AADAT,1.0	SNORD42B,1.0	SNORD42A,1.0	SUSD2,1.0	FMO1,1.0	PCDHB16,1.0	PCDHB15,1.0	MIR199B,1.0	CA5BP1,1.0	ZDHHC15,1.0	ANO4,1.0	TRGV7,1.0	RNF125,1.0	LCE2A,1.0	NFIB,1.0	GPAM,1.0	SNORD116-26,1.0	SMOC2,1.0	C9ORF3,1.0	SCARNA10,1.0	FAIM2,1.0	PTGS1,1.0	SCARNA17,1.0	MIR503HG,1.0	EPB41L4A,1.0	CAMK2N1,1.0	NUF2,1.0	OLFML1,1.0	ENPP1,1.0	RSPO3,1.0	NEFM,1.0	ENPP2,1.0	ENPP5,1.0	NUSAP1,1.0	SNORA71A,1.0	GABRE,1.0	SNORA71C,1.0	ANKRD29,1.0	ANKRD28,1.0	PLXNC1,1.0	F10,1.0	OSR2,1.0	CACHD1,1.0	LMO3,1.0	BTBD8,1.0	CORO2B,1.0	AGT,1.0	THNSL1,1.0	CXCL12,1.0	METTL21EP,1.0	MSH4,1.0	MIR382,1.0	ROR2,1.0	ZNF676,1.0	GALNT15,1.0	MASP1,1.0	ZNRD1-AS1,1.0	PRDM1,1.0	SLC1A3,1.0	CXCL14,1.0	SBSN,1.0	SCUBE3,1.0	COMP,1.0	RASD2,1.0	CCND2,1.0	TAF1A,1.0	ZNF767P,1.0	GPC3,1.0	MICA,1.0	C8ORF44,1.0	EPHX1,1.0	PCID2,1.0	MIR15B,1.0	MIR15A,1.0	KRT34,1.0	MIR21,1.0	INHBE,1.0	MIRLET7C,1.0	NDC80,1.0	ADRA2A,1.0	MAF,1.0	SNORD29,1.0	SNORD28,1.0	MIR181B1,1.0	AMPH,1.0	FBN2,1.0	MIR31HG,1.0	ERO1LB,1.0	UQCRB,1.0	SLC2A5,1.0	SEZ6L2,1.0	PLAT,1.0	GSTT1,1.0	CYP19A1,1.0	BRINP1,1.0	PALM,1.0	GAGE2E,1.0	ZNF404,1.0	IL13RA2,1.0	KRT222,1.0	SNORD36B,1.0	ABCC3,1.0	ABCC9,1.0	TMEM255B,1.0	PLA2G2A,1.0	WASH5P,1.0	AHSA2,1.0	LOC100128816,1.0	SNORD4A,1.0	SGOL1,1.0	SNORD4B,1.0	CLK4,1.0	SNORD36A,1.0	IFNE,1.0	MIR224,1.0	MIR222,1.0	MIR100,1.0	MIR221,1.0	ALPL,1.0	KCNK1,1.0	SNORD44,1.0	FAM72D,1.0	LUC7L3,1.0	MCTP2,1.0	MIR10A,1.0	SLC40A1,1.0	SNORD114-3,1.0	EFCAB13,1.0	SNORD49A,1.0	MIR487A,1.0	MIRLET7A2,1.0	WNT11,1.0	ADAMTS15,1.0	MKNK2,1.0	C6ORF203,1.0	AOX1,1.0	EMILIN2,1.0	CPXM1,1.0	CA9,1.0	TAS2R4,1.0	PP12719,1.0	ZNF189,1.0	CAMK1D,1.0	DAPK1,1.0	VTRNA1-3,1.0	ZNF300P1,1.0	MCOLN3,1.0	MBOAT1,1.0	SNORD38B,1.0	GREM2,1.0	EVI2A,1.0	CLEC2B,1.0	NFASC,1.0	NOVA1,1.0	MAB21L1,1.0	MIR485,1.0	ACKR3,1.0	PCOLCE2,1.0	SNORD64,1.0	ZNF610,1.0	SEMA3A,1.0	STEAP4,1.0	MCMDC2,1.0	SEMA3D,1.0	THRB,1.0	HIST1H2BM,1.0	DLEU2L,1.0	DDX60L,1.0	SNORD103B,1.0	SNORD113-3,1.0	TTK,1.0	SOBP,1.0	CYGB,1.0	ADAMTS5,1.0	JPX,1.0	SLC25A27,1.0	ALDH2,1.0	AP1G2,1.0	DLEU2,1.0	PGM5,1.0	LOC100131860,1.0	
ductal carcinoma in situ DOID-0060074 human GSE21422 sample 605		RPL22,1.0	RPL21,1.0	ACSL1,1.0	EBF1,1.0	RPL23,1.0	CIDEC,1.0	PPA1,1.0	SEPP1,1.0	RBP7,1.0	SCD,1.0	RBP4,1.0	LEP,1.0	MTHFD1,1.0	VIM,1.0	RPL26,1.0	SPARCL1,1.0	MXRA7,1.0	RPL27,1.0	MYL9,1.0	RPL29,1.0	CDO1,1.0	CES1,1.0	EPAS1,1.0	RPL11,1.0	TAGLN,1.0	RPLP0P6,1.0	RPL13,1.0	ADH1B,1.0	RPL12,1.0	DCAF6,1.0	SFRP1,1.0	APCDD1,1.0	AQP1,1.0	DPYSL2,1.0	EPB41L4A-AS1,1.0	RPL36AL,1.0	UGP2,1.0	RPL15,1.0	SERPINF1,1.0	RPL14,1.0	S100A10,1.0	MEST,1.0	RPL18,1.0	EGR1,1.0	GABARAPL3,1.0	ABCA8,1.0	EIF1,1.0	HLA-E,1.0	RPS26,1.0	FERMT2,1.0	RPS29,1.0	PLSCR4,1.0	PIK3R1,1.0	QARS,1.0	PPP1R1A,1.0	SERPING1,1.0	RPS21,1.0	RPS20,1.0	CD302,1.0	CRYAB,1.0	ITM2A,1.0	RPS23,1.0	ITM2B,1.0	RPS25,1.0	RPL5,1.0	RPL6,1.0	CFD,1.0	RPL31,1.0	PHB2,1.0	RPL3,1.0	OXTR,1.0	RPL4,1.0	RPL32,1.0	RPL35,1.0	RPL34,1.0	PPL,1.0	PALM2-AKAP2,1.0	MGST1,1.0	RPL9,1.0	ZBTB4,1.0	MYLK,1.0	EPS8,1.0	C3,1.0	TNS1,1.0	CYB5R3,1.0	ADH5,1.0	PRDX6,1.0	GNG11,1.0	LGALS3,1.0	LGALS1,1.0	PRKAR2B,1.0	PDK4,1.0	RPL36,1.0	A2M,1.0	RPS11,1.0	BTF3,1.0	ANXA1,1.0	DUSP1,1.0	NCOA4,1.0	EMP1,1.0	KRT14,1.0	HBA1,1.0	GNB2L1,1.0	LYVE1,1.0	CS,1.0	IGLV2-23,1.0	NSA2,1.0	GAS1,1.0	ID4,1.0	PAM,1.0	CCDC3,1.0	MGLL,1.0	ARHGEF6,1.0	TOMM7,1.0	DDR2,1.0	GYPC,1.0	MAOA,1.0	HBB,1.0	ADM,1.0	ECHS1,1.0	ACACB,1.0	LDHB,1.0	TIMP3,1.0	TIMP4,1.0	TIMP2,1.0	CD36,1.0	PCK1,1.0	ADIPOQ,1.0	ZCCHC24,1.0	MMD,1.0	DGAT2,1.0	PLIN1,1.0	ELOVL5,1.0	G0S2,1.0	AKR1C1,1.0	FOS,1.0	SORBS1,1.0	FMO2,1.0	AKR1C3,1.0	RNASE4,1.0	FAM213A,1.0	RNASE1,1.0	FABP4,1.0	NFIB,1.0	KIT,1.0	COL4A2,1.0	GPAM,1.0	SAA2,1.0	PPARG,1.0	PLIN4,1.0	FMOD,1.0	SRPX,1.0	CCL14,1.0	ECM2,1.0	SYNM,1.0	PIGR,1.0	RPLP2,1.0	F13A1,1.0	PYGL,1.0	FSTL1,1.0	ADIRF,1.0	CST3,1.0	METTL7A,1.0	ENPP2,1.0	GSN,1.0	MLIP,1.0	AOC3,1.0	RPS8,1.0	RPS9,1.0	SCARA5,1.0	RARRES2,1.0	ZBTB16,1.0	CYBRD1,1.0	IGJ,1.0	CRIM1,1.0	IGK,1.0	EEF1A1,1.0	CXCL12,1.0	GPD1,1.0	FAU,1.0	S100A6,1.0	PMP22,1.0	S100A4,1.0	MYADM,1.0	AMOTL2,1.0	RPL13AP6,1.0	FIGF,1.0	TUSC5,1.0	TNXB,1.0	CD81,1.0	CXCL14,1.0	FBL,1.0	FBLN5,1.0	CLEC3B,1.0	RASD1,1.0	IGKV1OR2-108,1.0	ZFP36,1.0	IGKC,1.0	RPS5,1.0	SASH1,1.0	EPHX1,1.0	IGFBP6,1.0	NEK7,1.0	LHFP,1.0	BNIP3L,1.0	CHCHD10,1.0	EEF2,1.0	GLTSCR2,1.0	NACA,1.0	IGLV1-36,1.0	MATN2,1.0	UBA2,1.0	ND2,1.0	PCYOX1,1.0	FTL,1.0	FBN1,1.0	RSL24D1,1.0	PFKFB3,1.0	IRS2,1.0	DPT,1.0	FAM13A,1.0	LPL,1.0	CHRDL1,1.0	COX7A1,1.0	WISP2,1.0	EFEMP1,1.0	EEF1B2,1.0	IGLV2-11,1.0	PTRF,1.0	UBC,1.0	NDN,1.0	HADH,1.0	GYG2,1.0	GPX1,1.0	GPX3,1.0	GPX4,1.0	CAV2,1.0	CAV1,1.0	RPL13A,1.0	RPS3A,1.0	TGFBR2,1.0	TGFBR3,1.0	TMBIM1,1.0	MFAP5,1.0	ACTA2,1.0	OGN,1.0	MFAP4,1.0	SCGB3A1,1.0	EEF1G,1.0	ECHDC3,1.0	THRSP,1.0	SERINC1,1.0	ACO1,1.0	CYAT1,1.0	YWHAG,1.0	RTN4,1.0	SLC25A3,1.0	AGPAT2,1.0	GHR,1.0	CALB2,1.0	VPS51,1.0	C10ORF10,1.0	C2ORF40,1.0	VWF,1.0	KLF4,1.0	DCN,1.0	PLA2G16,1.0	CAT,1.0	PPAP2A,1.0	EIF3L,1.0	PPAP2B,1.0	TXNIP,1.0	SPRY2,1.0	KCTD12,1.0	ACKR3,1.0	PCOLCE2,1.0	EIF3G,1.0	ALDH9A1,1.0	UBA52,1.0	PFDN5,1.0	SLC25A6,1.0	EIF3E,1.0	TPT1,1.0	CEBPA,1.0	EEF1A1P9,1.0	CEBPB,1.0	EIF4A2,1.0	LINC00341,1.0	CEBPD,1.0	HSP90AB1,1.0	COL15A1,1.0	FHL1,1.0	SEMA3G,1.0	RND3,1.0	ACVR1C,1.0	NR3C1,1.0	ADD3,1.0	ADAMTS5,1.0	SGCE,1.0	ALDH2,1.0	CDIPT,1.0	RPL7A,1.0	PGM1,1.0	
prostate cancer DOID-10283 human GSE55945 sample 835		KRT5,1.0	STARD7,1.0	RPL22,1.0	RPL21,1.0	DEK,1.0	RBP7,1.0	MYL6,1.0	ST5,1.0	SCD,1.0	AZGP1,1.0	CRISPLD2,1.0	TMEM79,1.0	CD9,1.0	GPD1L,1.0	MT1H,1.0	SPARCL1,1.0	MXRA7,1.0	MYL9,1.0	PFN2,1.0	NBL1,1.0	PFN1,1.0	MT1E,1.0	CALM1,1.0	MT1F,1.0	ATF3,1.0	IFITM3,1.0	TAGLN,1.0	LOC100133660,1.0	SYNPO2,1.0	LINC01296,1.0	LOC284454,1.0	ANTXR2,1.0	APCDD1,1.0	STX12,1.0	TOB1,1.0	ACTB,1.0	DPYSL2,1.0	RPL36AL,1.0	NIPAL3,1.0	TP53INP2,1.0	SERPINF1,1.0	STOM,1.0	PIP4K2C,1.0	B2M,1.0	S100A10,1.0	LOC440983,1.0	FDFT1,1.0	MT1HL1,1.0	DUXAP10,1.0	PTGDS,1.0	EGR1,1.0	GABARAPL2,1.0	GABARAPL1,1.0	HLA-DRB5,1.0	GADD45A,1.0	FOXF1,1.0	HLA-A,1.0	HLA-B,1.0	EIF1,1.0	ALOX15B,1.0	VANGL2,1.0	PTP4A2,1.0	EHD2,1.0	FERMT2,1.0	VAMP8,1.0	SDC1,1.0	CRYAB,1.0	ITM2C,1.0	TSPYL5,1.0	ATF4,1.0	LXN,1.0	RPL3,1.0	RPL30,1.0	MGST3,1.0	PCBP1,1.0	MT1X,1.0	PDGFA,1.0	TMEM98,1.0	ZBTB4,1.0	MYLK,1.0	C3,1.0	MT2A,1.0	GUCD1,1.0	LGALS3,1.0	GJA1,1.0	PRDX1,1.0	TSPAN8,1.0	FTH1,1.0	PDK4,1.0	CFAP69,1.0	SOX9,1.0	SFN,1.0	JUNB,1.0	PROM1,1.0	IER3,1.0	BLCAP,1.0	ANXA1,1.0	ANXA2,1.0	GSTM1,1.0	DUSP1,1.0	NCOA4,1.0	H3F3B,1.0	TSC22D3,1.0	KRT14,1.0	KRT13,1.0	EMP2,1.0	RHOB,1.0	VEGFA,1.0	MRPL32,1.0	PTMA,1.0	KRT19,1.0	NME7,1.0	KRT17,1.0	MMP19,1.0	C4ORF3,1.0	KRT15,1.0	UBAP1,1.0	PAFAH1B1,1.0	LINC00844,1.0	FXYD6,1.0	ALDOA,1.0	RHOU,1.0	SGK1,1.0	PTPRS,1.0	BTG2,1.0	SDC4,1.0	PAK1IP1,1.0	CSDE1,1.0	IQGAP1,1.0	SLC35F2,1.0	LITAF,1.0	ACAT2,1.0	LDHB,1.0	RAP1B,1.0	MAGT1,1.0	CSRP2,1.0	CSRP1,1.0	SH3BGRL2,1.0	TIMP3,1.0	TIMP1,1.0	TIMP2,1.0	NFIL3,1.0	SLC18A2,1.0	CLIC1,1.0	MME,1.0	ARG2,1.0	PGAM1,1.0	MRPS23,1.0	UBE4A,1.0	FOS,1.0	SORBS1,1.0	NFIA,1.0	F3,1.0	ARCN1,1.0	PER2,1.0	NFIB,1.0	SPCS1,1.0	SLC39A10,1.0	FOSB,1.0	PER1,1.0	SMOC1,1.0	MAP1B,1.0	PLP2,1.0	NCAPD3,1.0	MIRLET7DHG,1.0	MAPRE1,1.0	VMP1,1.0	ERRFI1,1.0	OAT,1.0	CD63,1.0	SYNM,1.0	CSTA,1.0	PIGR,1.0	GCNT2,1.0	GSTP1,1.0	CIPC,1.0	PTN,1.0	ZDHHC7,1.0	ADIRF,1.0	TUBA1A,1.0	HOXD10,1.0	HERPUD1,1.0	PTGS2,1.0	TMSB4X,1.0	FOXQ1,1.0	TUBA1C,1.0	TUBA1B,1.0	CUX2,1.0	PSMB4,1.0	ASH2L,1.0	PNMA1,1.0	MIR22HG,1.0	RAB8A,1.0	CD59,1.0	NEFH,1.0	TMEM14C,1.0	RBPMS2,1.0	MMGT1,1.0	TGFB3,1.0	TPM4,1.0	SRD5A2,1.0	AOC1,1.0	EPDR1,1.0	TPM2,1.0	RARRES2,1.0	SHISA5,1.0	ATP1B1,1.0	PPP1CB,1.0	PCP4,1.0	WBP1L,1.0	FKBP9,1.0	FAU,1.0	ERP29,1.0	MYADM,1.0	FKBP5,1.0	YPEL5,1.0	CD177,1.0	YAP1,1.0	PAGE4,1.0	SEPW1,1.0	ODC1,1.0	FAM129A,1.0	PARK7,1.0	CLU,1.0	NDRG3,1.0	TOMM20,1.0	ARMCX1,1.0	FOXO3,1.0	NDRG1,1.0	ZBTB20,1.0	CTGF,1.0	POTEM,1.0	ZFP36,1.0	SCUBE2,1.0	TUBB6,1.0	TCEAL4,1.0	CDH1,1.0	PEBP4,1.0	SC5D,1.0	TPM1,1.0	FLNA,1.0	FLNC,1.0	CHP1,1.0	MYH11,1.0	EPHX2,1.0	DSTN,1.0	MIR21,1.0	GLTSCR2,1.0	MAFF,1.0	H1F0,1.0	NACA,1.0	DLG5,1.0	REEP5,1.0	RCAN3,1.0	SELK,1.0	ARPC2,1.0	CDC42EP3,1.0	MALAT1,1.0	RLN1,1.0	GNAZ,1.0	ZNF532,1.0	C11ORF96,1.0	PARM1,1.0	DDX5,1.0	IRS2,1.0	CLSTN1,1.0	INSIG1,1.0	FAM13B,1.0	ACTG1,1.0	CHRDL1,1.0	GSTT2,1.0	SRP14,1.0	CORO1C,1.0	ACTG2,1.0	CNN3,1.0	CNN2,1.0	EBP,1.0	UBC,1.0	CALD1,1.0	RGS2,1.0	NDN,1.0	UBD,1.0	LOC100505497,1.0	TMSB10,1.0	EFHD1,1.0	CD99,1.0	SLC14A1,1.0	TIPARP,1.0	PPP1R12A,1.0	CBX7,1.0	CBX6,1.0	ITGA5,1.0	HMGCS1,1.0	PLA2G2A,1.0	HSPA8,1.0	CAV1,1.0	INMT,1.0	RPS3A,1.0	TMBIM1,1.0	NFKBIA,1.0	ACTA2,1.0	MEIS2,1.0	CPE,1.0	NDUFS5,1.0	ZNF516,1.0	ZG16B,1.0	SNURF,1.0	SERINC1,1.0	SERINC3,1.0	NFE2L1,1.0	IDI1,1.0	RTN4,1.0	B4GALT1,1.0	SLC25A3,1.0	HSPB6,1.0	GMPR,1.0	GLO1,1.0	LOC389831,1.0	DBI,1.0	HSPB1,1.0	PDLIM1,1.0	SEP15,1.0	PSAP,1.0	PPP6R3,1.0	C2ORF40,1.0	ZNF185,1.0	DYNLT3,1.0	NDUFA4,1.0	LEPREL1,1.0	SOD1,1.0	SOD2,1.0	WEE1,1.0	KLF6,1.0	KCTD10,1.0	PALLD,1.0	RAB13,1.0	LTF,1.0	PFDN5,1.0	GAPDH,1.0	LUZP6,1.0	CEBPB,1.0	DCTN6,1.0	NXN,1.0	CEBPD,1.0	TM2D3,1.0	HSP90AB1,1.0	LOC100506828,1.0	LENG8,1.0	MSMO1,1.0	RND3,1.0	NGRN,1.0	SGCE,1.0	EVA1C,1.0	POLR2G,1.0	CCL2,1.0	PGM5,1.0	CHCHD2,1.0	HNRNPA0,1.0	MSMB,1.0	
HIV - Human immunodeficiency virus infection C0019693 human GSE6740 sample 419		TRDV3,1.0	RPL21,1.0	RPL24,1.0	PPA1,1.0	RUNX3,1.0	HIST1H4C,1.0	CD7,1.0	VIM,1.0	MXRA7,1.0	HECA,1.0	RPL27,1.0	EIF1B,1.0	CDK17,1.0	ATP5A1,1.0	RPS4Y1,1.0	TOB1,1.0	UXT,1.0	SCAF8,1.0	PI4KAP1,1.0	RPL15,1.0	S100A10,1.0	MEST,1.0	CCNL1,1.0	RPL18,1.0	PRKCH,1.0	KLF11,1.0	COX8A,1.0	RPL41,1.0	ST13,1.0	GADD45B,1.0	BCL11B,1.0	GADD45A,1.0	HLA-C,1.0	HLA-A,1.0	HLA-G,1.0	EIF1,1.0	HLA-F,1.0	FTH1P5,1.0	RPS27,1.0	RPS14P3,1.0	JTB,1.0	TAGLN2,1.0	PPT1,1.0	HYOU1,1.0	RPS20,1.0	RPS23,1.0	ATF4,1.0	PTP4A1,1.0	RPL5,1.0	SPON2,1.0	PHB2,1.0	RPL3,1.0	RPL4,1.0	RPL35,1.0	RPL34,1.0	LYPD3,1.0	HIF1A,1.0	SAMSN1,1.0	RPL8,1.0	RPS16,1.0	RPS15,1.0	GNG11,1.0	RPS17,1.0	PTDSS1,1.0	RPS19,1.0	PRKAR2B,1.0	RPL37,1.0	IER2,1.0	HIST1H3H,1.0	LTA4H,1.0	IER5,1.0	RPS11,1.0	RPS14,1.0	RPS13,1.0	CTSA,1.0	RHOA,1.0	GSTM2,1.0	C11ORF21,1.0	GSTM1,1.0	TSC22D1,1.0	RHOH,1.0	GNB2L1,1.0	RHOG,1.0	JOSD1,1.0	NBPF14,1.0	NSA2,1.0	FXYD5,1.0	BHLHE40,1.0	CCNG1,1.0	PABPC3,1.0	BTG2,1.0	BTG1,1.0	GYPC,1.0	PTPRO,1.0	STRAP,1.0	LITAF,1.0	CTSW,1.0	CD3E,1.0	LDHA,1.0	SEC61B,1.0	SH3BGRL3,1.0	FCER1A,1.0	CCR7,1.0	NFIL3,1.0	RPS27A,1.0	PCMTD2,1.0	PF4V1,1.0	ATP6V1G1,1.0	MMD,1.0	SLC2A14,1.0	MPP1,1.0	LAPTM5,1.0	PRMT1,1.0	PGRMC1,1.0	PPP2CA,1.0	NGFRAP1,1.0	STK17B,1.0	APEX1,1.0	B3GNT2,1.0	CD48,1.0	SF3A1,1.0	CD44,1.0	ZNF331,1.0	CDKN1B,1.0	CDKN1A,1.0	F13A1,1.0	AMIGO2,1.0	MRPS30,1.0	CST3,1.0	SERP1,1.0	RNF138,1.0	GNLY,1.0	CXCR4,1.0	HLA-DPA1,1.0	ZNF207,1.0	TGFB1,1.0	RPS8,1.0	RPS9,1.0	SEMA4D,1.0	RPS7,1.0	NOSIP,1.0	PNRC1,1.0	RPSA,1.0	SNRPA,1.0	FAU,1.0	SRSF3,1.0	CLC,1.0	CDK2AP1,1.0	SNRPF,1.0	SRSF6,1.0	RPL13AP6,1.0	PF4,1.0	YPEL5,1.0	SNRPB,1.0	CRTC3,1.0	UCP2,1.0	TUBB1,1.0	FBL,1.0	ZFP36L2,1.0	TMEM243,1.0	CCND3,1.0	ZFP36,1.0	S1PR1,1.0	RPS5,1.0	RPS3,1.0	EMC7,1.0	KCMF1,1.0	HIST1H2AC,1.0	CPA3,1.0	SLC38A2,1.0	NONO,1.0	EEF2,1.0	SMAD7,1.0	HOPX,1.0	NR4A2,1.0	ZNF91,1.0	CD8B,1.0	CD8A,1.0	KLRB1,1.0	FTL,1.0	RSL24D1,1.0	IRS2,1.0	SLC2A3,1.0	LTBP3,1.0	PKD1P1,1.0	CSF2RB,1.0	COX7A2,1.0	EEF1B2,1.0	SNN,1.0	NME1-NME2,1.0	UBC,1.0	RGS2,1.0	CHMP1B,1.0	MOAP1,1.0	GPX1,1.0	HSPA5,1.0	TXNL1,1.0	HNRNPA1P10,1.0	TGFBR2,1.0	HIGD2A,1.0	CLK2,1.0	NFKBIA,1.0	EEF1D,1.0	H3F3AP4,1.0	EEF1G,1.0	HLA-DRA,1.0	PSMG2,1.0	MIR1244-3,1.0	TERF2IP,1.0	FAM60A,1.0	SLC25A3,1.0	DDX47,1.0	NDUFB1,1.0	HK1,1.0	CA2,1.0	PSAP,1.0	NRIP1,1.0	TMEM204,1.0	VPS51,1.0	RPL36A,1.0	UQCRFS1,1.0	SARAF,1.0	PDE4B,1.0	EIF4H,1.0	CYTIP,1.0	RBM38,1.0	GZMB,1.0	RPL23A,1.0	CIRBP,1.0	NELL2,1.0	EIF3L,1.0	SNRK,1.0	IMPDH2,1.0	PIK3IP1,1.0	MYO15B,1.0	IL2RB,1.0	POLR1D,1.0	EIF3H,1.0	EIF3F,1.0	VDAC2,1.0	DYNLT1,1.0	UBA52,1.0	RBMX,1.0	EIF3D,1.0	PFDN5,1.0	SLC25A6,1.0	MTCH1,1.0	NXT1,1.0	HSP90AB1,1.0	YBX1,1.0	RPL10A,1.0	HSD17B12,1.0	ATP5G3,1.0	NRGN,1.0	NGRN,1.0	LEPROTL1,1.0	TRIM28,1.0	NPIPA1,1.0	RPL18AP3,1.0	NOMO2,1.0	
systemic juvenile idiopathic arthritis (sJIA) (enthesitis-related) DOID-848 human GSE21521 sample 575		KRT1,1.0	LOC101928767,1.0	TMEM52B,1.0	LINC00893,1.0	HCG27,1.0	COL24A1,1.0	ZNF529-AS1,1.0	LOC100510678,1.0	PASK,1.0	EML6,1.0	IGLV@,1.0	LOC100288656,1.0	KIAA0125,1.0	SLPI,1.0	ALDH8A1,1.0	TMEM185AP1,1.0	ANKLE1,1.0	EPB42,1.0	IGHV3-23,1.0	HERC2P3,1.0	TSIX,1.0	MST1L,1.0	RRN3P1,1.0	KRTCAP3,1.0	RRN3P3,1.0	PEG10,1.0	SERPINF1,1.0	PPARGC1A,1.0	SNCA,1.0	LINC00996,1.0	C5ORF34,1.0	ANKDD1A,1.0	CYP4F3,1.0	LOC101928307,1.0	TPX2,1.0	TNNT1,1.0	FDPSP2,1.0	MYO5C,1.0	ST20,1.0	ZNF813,1.0	NANOG,1.0	FREM3,1.0	LOC729218,1.0	SLC22A5,1.0	ANP32A-IT1,1.0	TDRKH,1.0	LINC00540,1.0	NCAPG2,1.0	CDCA8,1.0	HPR,1.0	ICAM4,1.0	IGHV1-69,1.0	PDK4,1.0	HOXC4,1.0	PROM1,1.0	CLHC1,1.0	LOC100506501,1.0	MIR646HG,1.0	ANXA3,1.0	CCDC114,1.0	FCRL5,1.0	PLAC8L1,1.0	HBA1,1.0	ASAP1-IT2,1.0	MSS51,1.0	GOLGA2P7,1.0	LOC101928324,1.0	IGLV2-23,1.0	MPPED2,1.0	CEACAM8,1.0	CENPK,1.0	CEACAM6,1.0	SIGLEC5,1.0	HLA-DQB1,1.0	LINC01136,1.0	ADA,1.0	GYPB,1.0	LRRC36,1.0	KIF11,1.0	HBB,1.0	LINC00162,1.0	TOP2A,1.0	HBD,1.0	SLC16A1-AS1,1.0	KRT23,1.0	MIR4697HG,1.0	ERMP1,1.0	SLC22A16,1.0	HBM,1.0	DKFZP667F0711,1.0	ZNF589,1.0	LOC100131564,1.0	CAMP,1.0	PALD1,1.0	LOC283454,1.0	ANO5,1.0	RNASE3,1.0	DDB2,1.0	SH3RF3,1.0	APITD1,1.0	LOC100510495,1.0	RPA4,1.0	LINC00865,1.0	ADAM1A,1.0	HLA-DPB1,1.0	LINC00622,1.0	ROBO3,1.0	SERPINB10,1.0	GDPD3,1.0	CENPA,1.0	BEGAIN,1.0	LILRA4,1.0	ROBO1,1.0	LOC100128868,1.0	C6ORF147,1.0	CUX2,1.0	CTBP1-AS,1.0	DKFZP434I0714,1.0	AHSP,1.0	OLR1,1.0	LRRC69,1.0	KLRC3,1.0	LOC100133130,1.0	LOC100505808,1.0	CD160,1.0	CRYBB2,1.0	DEFA3,1.0	DEFA4,1.0	FAM118A,1.0	COLQ,1.0	SLFN13,1.0	CLEC4C,1.0	OLFM4,1.0	COL5A2,1.0	SHISA2,1.0	TMEM138,1.0	LOC100130429,1.0	BUB1B,1.0	COL5A3,1.0	YEATS2,1.0	LOC100289465,1.0	LOC100506691,1.0	XIST,1.0	RNF182,1.0	SCG5,1.0	SLC28A3,1.0	LOC100131993,1.0	EPHA1-AS1,1.0	IGKV3-20,1.0	FAM47E,1.0	HP,1.0	OVOS2,1.0	TYMS,1.0	DNAJC28,1.0	CTGF,1.0	NLRP7,1.0	TCTEX1D1,1.0	FAM184A,1.0	ANKRD36BP2,1.0	NLRP2,1.0	SPTSSB,1.0	LINC01002,1.0	WEE2-AS1,1.0	HBG2,1.0	LOC285835,1.0	TMEM132C,1.0	TTC21B,1.0	DDX55,1.0	FAM229B,1.0	IGLV1-40,1.0	MIRLET7D,1.0	IGSF11,1.0	KIF18B,1.0	LOC100506354,1.0	IGLV1-36,1.0	MAP7D2,1.0	LCN2,1.0	TDRD12,1.0	MAP3K15,1.0	CRISP3,1.0	LINC01355,1.0	GMNN,1.0	ATP8A2,1.0	LINC00260,1.0	CCDC125,1.0	LOC283788,1.0	LOC284513,1.0	MYL6B,1.0	PLCXD1,1.0	ZFP57,1.0	IGLV1-44,1.0	IGHG4,1.0	ARL17B,1.0	IGLV2-11,1.0	LOC646014,1.0	IL18RAP,1.0	IGHG2,1.0	LOC100506100,1.0	C1ORF204,1.0	CLEC5A,1.0	LOC100130691,1.0	KLRC1,1.0	LOC100131541,1.0	FAM93B,1.0	CPA5,1.0	ZNF883,1.0	KL,1.0	CMTM8,1.0	PSMD5-AS1,1.0	LOC654342,1.0	LOC283713,1.0	CAV1,1.0	LOC100505608,1.0	WASH5P,1.0	LOC642236,1.0	LOC100996286,1.0	LOC100507100,1.0	DPPA4,1.0	SCGB3A1,1.0	PEX6,1.0	FAAH2,1.0	SCGB3A2,1.0	ZG16B,1.0	TAF5LP1,1.0	OR52K3P,1.0	LOC100287927,1.0	OR10A4,1.0	CHI3L1,1.0	LINC01530,1.0	PZP,1.0	C3ORF52,1.0	HMMR,1.0	ETFDH,1.0	CXCL1,1.0	FCGR3A,1.0	MGC16384,1.0	LOC100506360,1.0	GAS6-AS1,1.0	TNFRSF17,1.0	MROH8,1.0	C2ORF40,1.0	LOC100506245,1.0	COA7,1.0	CCDC183,1.0	RRM2,1.0	SMIM17,1.0	CPT1A,1.0	CKAP2L,1.0	IGLC7,1.0	GOLGA6L5P,1.0	FAM209B,1.0	SHCBP1,1.0	SELENBP1,1.0	CHIT1,1.0	GZMK,1.0	NPIPB5,1.0	S100P,1.0	LTF,1.0	FOLR3,1.0	HCN3,1.0	EIF3C,1.0	WHAMMP3,1.0	ARHGAP11A,1.0	ALAS2,1.0	UHRF1,1.0	LOC100510649,1.0	SLC4A1,1.0	IGHV3-48,1.0	KANSL1,1.0	PKD2,1.0	SYNE4,1.0	JPX,1.0	LOC100506266,1.0	PRRG1,1.0	SLC25A20,1.0	ENOSF1,1.0	ZNF600,1.0	RBM6,1.0	
asthma DOID-2841 human GSE27011 sample 565		ZNF281,1.0	KIAA1586,1.0	RFX2,1.0	ORAI2,1.0	GLA,1.0	RPL22L1,1.0	LRRN1,1.0	CD200,1.0	CES1,1.0	SNORD45B,1.0	SNORD116-21,1.0	WLS,1.0	PROK2,1.0	EGR1,1.0	EGR2,1.0	EGR3,1.0	DAXX,1.0	NEBL,1.0	ZRANB1,1.0	C9ORF153,1.0	PLK2,1.0	CMBL,1.0	XAGE-4,1.0	CFD,1.0	CD1E,1.0	PLA2G7,1.0	CD1C,1.0	SULT1A2,1.0	FCRLA,1.0	RAVER2,1.0	MIR519B,1.0	PDK4,1.0	ERMAP,1.0	CGB,1.0	ZNF486,1.0	DUSP6,1.0	GPR15,1.0	JUN,1.0	SIGLEC14,1.0	LYVE1,1.0	IGLJ3,1.0	IL1B,1.0	KBTBD7,1.0	CEACAM6,1.0	RAPGEF2,1.0	SIGLEC5,1.0	IGHD,1.0	CD22,1.0	ZNF232,1.0	SNORA60,1.0	LRRC4,1.0	MIR520B,1.0	CTLA4,1.0	CTSH,1.0	CLIC2,1.0	CLIC1,1.0	IGHA1,1.0	HLA-DQA1,1.0	TMEM176A,1.0	ARG1,1.0	TMEM176B,1.0	FOS,1.0	CD180,1.0	QPCT,1.0	SULF2,1.0	LRG1,1.0	PGM2L1,1.0	MIR24-2,1.0	ALDH5A1,1.0	FAM212B,1.0	RILPL2,1.0	FOSB,1.0	B3GNT5,1.0	ZNF577,1.0	IGHM,1.0	SERPINB10,1.0	WRB,1.0	LINC01270,1.0	FAM115A,1.0	NUDT4,1.0	LOC100129831,1.0	SIPA1L2,1.0	MRC1,1.0	GPA33,1.0	LOC727924,1.0	FADS2,1.0	IL4R,1.0	TGFB2,1.0	CYBRD1,1.0	DEFA3,1.0	DEFA4,1.0	PPAPDC2,1.0	PCDHA11,1.0	CYP24A1,1.0	NAAA,1.0	TTC30B,1.0	RNU5A-1,1.0	RNF182,1.0	IGKV3-20,1.0	CD177,1.0	SLC27A2,1.0	GALNT14,1.0	CD83,1.0	ZNF667-AS1,1.0	PPP1R15A,1.0	HP,1.0	TNF,1.0	FAM117B,1.0	NT5E,1.0	BASP1,1.0	LOC286359,1.0	MICALCL,1.0	SPP1,1.0	FLJ42627,1.0	HMGN2,1.0	STOX1,1.0	HLA-DOA,1.0	PPEF1,1.0	SLC15A3,1.0	CD93,1.0	FST,1.0	TNFRSF10D,1.0	TMPRSS11E,1.0	SNORD29,1.0	GCLC,1.0	H1F0,1.0	ZNF93,1.0	MOP-1,1.0	MAK,1.0	CDC42EP3,1.0	SKIV2L,1.0	ZNF772,1.0	CRISP3,1.0	PARM1,1.0	SNORA36A,1.0	PKD1P1,1.0	ETS2,1.0	IGF1R,1.0	HCAR3,1.0	IGHG4,1.0	IGHG1,1.0	CLEC5A,1.0	NMRK1,1.0	PMAIP1,1.0	USP53,1.0	PAIP2B,1.0	TGM3,1.0	PSPH,1.0	SLC37A3,1.0	GLYATL2,1.0	CAV1,1.0	MMP9,1.0	BMX,1.0	NFKBIA,1.0	FAM27E3,1.0	ALPL,1.0	ZNF879,1.0	XCL2,1.0	CYP4Z2P,1.0	CPM,1.0	TRIM64B,1.0	CNTNAP3,1.0	AGPAT9,1.0	MAFIP,1.0	CCL3L3,1.0	FABP5P3,1.0	HIST1H1T,1.0	HEBP1,1.0	RBM11,1.0	CFAP45,1.0	CR2,1.0	TBC1D9,1.0	HAUS4,1.0	VTRNA1-1,1.0	KLF4,1.0	GZMK,1.0	NELL2,1.0	RPIA,1.0	LINC00909,1.0	PLA2G10,1.0	S100P,1.0	SPRY2,1.0	BPI,1.0	LTF,1.0	FOLR3,1.0	LINC00467,1.0	UGT2B7,1.0	SRXN1,1.0	PLAG1,1.0	CLEC12B,1.0	CLEC12A,1.0	USP12,1.0	IGHV3-48,1.0	LOC100420587,1.0	FCAR,1.0	HLX,1.0	RMND5A,1.0	RNPEP,1.0	IGF2BP2,1.0	CCL3,1.0	LINC00339,1.0	CTNNAL1,1.0	IFT57,1.0	SNORD53,1.0	TRIM22,1.0	FCGR1C,1.0	SUMO1P1,1.0	RBM7,1.0	
COPD - Chronic obstructive pulmonary disease C0024117 human GSE475 sample 343		LUM,1.0	RPL22,1.0	RPL21,1.0	ACTN3,1.0	ACSL1,1.0	DEK,1.0	SEPP1,1.0	TM4SF1,1.0	COL1A2,1.0	COL1A1,1.0	HNRNPK,1.0	CRISPLD2,1.0	MYL2,1.0	FEZ2,1.0	SLPI,1.0	VIM,1.0	GPD1L,1.0	MT1G,1.0	PLCD1,1.0	MT1H,1.0	RPL27,1.0	NBL1,1.0	SIK1,1.0	MT1E,1.0	MT1F,1.0	IFITM3,1.0	RPL11,1.0	SATB1,1.0	CCNI,1.0	RPL13,1.0	PRCP,1.0	STATH,1.0	MYL12B,1.0	ACTB,1.0	BSG,1.0	MYC,1.0	RPL17,1.0	RPL19,1.0	B2M,1.0	S100A10,1.0	FDFT1,1.0	MT1HL1,1.0	EGR1,1.0	JUND,1.0	GABARAPL2,1.0	RPL41,1.0	HLA-DRB5,1.0	GADD45B,1.0	KLF10,1.0	HLA-C,1.0	HLA-A,1.0	HLA-B,1.0	HLA-G,1.0	GBAS,1.0	EIF1,1.0	VAT1,1.0	RPS27,1.0	RPS26,1.0	RPS29,1.0	RPS28,1.0	TNNT1,1.0	PPP1R1A,1.0	SERPING1,1.0	RPS21,1.0	RPS20,1.0	RPS23,1.0	ITM2B,1.0	HLA-DRB3,1.0	RPS24,1.0	HLA-DRB1,1.0	LXN,1.0	GABARAP,1.0	RPL31,1.0	SPARC,1.0	RPL3,1.0	RPL30,1.0	RPL32,1.0	MT1M,1.0	MGST3,1.0	MT1X,1.0	PALM2-AKAP2,1.0	RPL9,1.0	HIF1A,1.0	VPS26A,1.0	RPL8,1.0	C3,1.0	ART3,1.0	MT2A,1.0	PRDX6,1.0	RPS18,1.0	RPS17,1.0	GJA1,1.0	C7,1.0	LGALS1,1.0	C14ORF2,1.0	PCBP2,1.0	TSPAN8,1.0	RPL37,1.0	PDK4,1.0	IER2,1.0	RPL39,1.0	JUNB,1.0	SLC19A2,1.0	RHOA,1.0	MYBPC2,1.0	DUSP3,1.0	ANXA1,1.0	GSTM2,1.0	DUSP1,1.0	PTGES3,1.0	TSC22D1,1.0	ANXA5,1.0	NCOA4,1.0	H3F3B,1.0	TSC22D3,1.0	EMP1,1.0	HBA1,1.0	FN1,1.0	MYBPC1,1.0	COL3A1,1.0	ID1,1.0	KRT18,1.0	ID2,1.0	CCNG1,1.0	PAM,1.0	PABPC1,1.0	GAS6,1.0	SGK1,1.0	CLIC5,1.0	PTPRO,1.0	HBB,1.0	ACAT1,1.0	CSDE1,1.0	APOLD1,1.0	FXR1,1.0	PPP3CB,1.0	PITRM1,1.0	CTSL,1.0	DGCR6L,1.0	SMYD2,1.0	TIMP1,1.0	RPS15A,1.0	RPS27A,1.0	CCT4,1.0	VKORC1,1.0	FOS,1.0	LAPTM5,1.0	TMEM59,1.0	HADHB,1.0	LOC100505584,1.0	HADHA,1.0	FOSB,1.0	CMPK1,1.0	TRIP10,1.0	RYR3,1.0	CCL14,1.0	SYNM,1.0	RPLP1,1.0	SLC20A1,1.0	TUBA1A,1.0	CST3,1.0	TMSB4X,1.0	AKAP12,1.0	NAMPT,1.0	GPNMB,1.0	RAC1,1.0	KLHDC3,1.0	DTX2P1-UPK3BP1-PMS2P11,1.0	CD74,1.0	PHYH,1.0	SH3GLB1,1.0	RPS9,1.0	EIF1AX,1.0	ATP1B3,1.0	HUWE1,1.0	KLHL21,1.0	EEF1A1,1.0	PPIA,1.0	COL5A2,1.0	SYPL1,1.0	XIST,1.0	RPL13AP6,1.0	PTPN3,1.0	S100A8,1.0	ZFAND5,1.0	CD81,1.0	HP,1.0	ATP1A2,1.0	COX6A2,1.0	FOXO3,1.0	BZW2,1.0	NDRG1,1.0	ZFP36,1.0	LAPTM4A,1.0	UCP3,1.0	HAS1,1.0	CAPN3,1.0	SLC16A7,1.0	CFL1,1.0	RPS2,1.0	RPS3,1.0	GRB10,1.0	SASH1,1.0	KCMF1,1.0	POSTN,1.0	SLC38A2,1.0	ATP6V0C,1.0	IGFBP6,1.0	IGFBP4,1.0	IGFBP3,1.0	ARID5B,1.0	EEF2,1.0	GEM,1.0	DUSP26,1.0	OXA1L,1.0	NR4A2,1.0	NACA,1.0	COL6A3,1.0	COL6A2,1.0	FTL,1.0	MYF6,1.0	PFKFB3,1.0	MYOM1,1.0	MYOM2,1.0	DDX5,1.0	CALCOCO1,1.0	ACTG1,1.0	RORC,1.0	SRP14,1.0	HTRA1,1.0	SAT1,1.0	RHOBTB1,1.0	RGS5,1.0	EFEMP1,1.0	SESN1,1.0	NME1-NME2,1.0	NRD1,1.0	UBC,1.0	RGS2,1.0	UBB,1.0	CACNA1S,1.0	TMSB10,1.0	HADH,1.0	PLS3,1.0	GPX3,1.0	SRGN,1.0	HMGCS2,1.0	PLA2G2A,1.0	GFPT2,1.0	HNRNPA1P10,1.0	RPL13A,1.0	RPS3A,1.0	HIGD2A,1.0	NFKBIA,1.0	IL6,1.0	NDUFS7,1.0	EEF1G,1.0	HLA-DRA,1.0	ECHDC3,1.0	MYH6,1.0	MYH7,1.0	RTN3,1.0	DDX3X,1.0	HSPB6,1.0	NDUFB4,1.0	CYR61,1.0	ATP5B,1.0	PSAP,1.0	VPS52,1.0	CA3,1.0	EIF4H,1.0	MCL1,1.0	IGBP1,1.0	TPBG,1.0	RPL23A,1.0	KLF4,1.0	KLF2,1.0	DCN,1.0	LMBRD1,1.0	ASPN,1.0	CLDN5,1.0	EIF3L,1.0	CDC37,1.0	DDIT4,1.0	TXNIP,1.0	P4HB,1.0	UBA52,1.0	LEPROT,1.0	EIF3E,1.0	TRIB1,1.0	CEBPB,1.0	EIF4A2,1.0	C1R,1.0	ACADVL,1.0	CEBPD,1.0	HSP90AB1,1.0	C1S,1.0	USP13,1.0	ATP2A1,1.0	RPL10A,1.0	THBS2,1.0	RPS4X,1.0	SGCG,1.0	SUMO2,1.0	ADAMTS1,1.0	CCL2,1.0	CDIPT,1.0	CRYM,1.0	POLR2L,1.0	TNNI1,1.0	PGM1,1.0	
COPD - Chronic obstructive pulmonary disease C0024117 human GSE3212 sample 196		KRT5,1.0	MX1,1.0	RPL24,1.0	KRT8,1.0	PSMB9,1.0	SPINT2,1.0	SCGB1A1,1.0	IFI27,1.0	SLPI,1.0	VIM,1.0	MT1H,1.0	RPL28,1.0	PFN2,1.0	HSPA1B,1.0	IFITM3,1.0	RPL11,1.0	ADH1C,1.0	RPL13,1.0	NXF1,1.0	LOC728830,1.0	SERPINF1,1.0	S100A11,1.0	ARSB,1.0	RPL41,1.0	HLA-DRB5,1.0	GADD45A,1.0	IFI44,1.0	HLA-E,1.0	RPS27,1.0	ARC,1.0	RPS29,1.0	RPL27A,1.0	SERPING1,1.0	PSME2,1.0	RPS21,1.0	RPS23,1.0	RPS24,1.0	IL1RN,1.0	CDS1,1.0	CFD,1.0	RPL32,1.0	RPL35,1.0	MT1M,1.0	RPL34,1.0	TXN,1.0	HPR,1.0	WFDC2,1.0	RPL9,1.0	C2,1.0	ADH7,1.0	C3,1.0	IFIT3,1.0	HSPH1,1.0	LGALS3,1.0	RPS18,1.0	CYP2B6,1.0	RPS19,1.0	RPL23AP82,1.0	PRDX1,1.0	TSPAN8,1.0	FTH1,1.0	IER2,1.0	GLUL,1.0	APOE,1.0	TSPAN3,1.0	RPL39,1.0	RPL38,1.0	RPS11,1.0	IER3,1.0	ANXA2,1.0	DUSP1,1.0	DUSP2,1.0	CCL20,1.0	LYZ,1.0	H19,1.0	MMP10,1.0	IL1B,1.0	PTPRF,1.0	BST2,1.0	KRT19,1.0	KRT18,1.0	FXYD3,1.0	CEACAM6,1.0	HLA-DQB1,1.0	TFF3,1.0	CD24,1.0	HLA-DQB2,1.0	DDR1,1.0	HIST2H2AA3,1.0	RRAD,1.0	CETN2,1.0	SECTM1,1.0	CLTA,1.0	OAZ1,1.0	C8B,1.0	CTSL,1.0	QSOX1,1.0	CTSH,1.0	RPS15A,1.0	RPS27A,1.0	CAMP,1.0	CTSC,1.0	SERPINB2,1.0	DYNLL1,1.0	SERPINB3,1.0	G0S2,1.0	AKR1C1,1.0	FOS,1.0	RNASE2,1.0	COX6B1,1.0	CKS2,1.0	SELPLG,1.0	CSTA,1.0	CDKN1A,1.0	RPLP2,1.0	AKR1B1,1.0	GSTP1,1.0	TUBA1A,1.0	CRIP2,1.0	CST3,1.0	TMSB4X,1.0	CYP2F1,1.0	CD74,1.0	RPS6,1.0	SEMA4D,1.0	PPIA,1.0	GSTA2,1.0	GSTA1,1.0	LY6E,1.0	SRSF3,1.0	PKP2,1.0	SQSTM1,1.0	SEPW1,1.0	UCP2,1.0	SCNN1A,1.0	CLU,1.0	CIB1,1.0	DEFB1,1.0	HMGN3,1.0	IGFBP2,1.0	ISG15,1.0	ISG20,1.0	NACA,1.0	ALDH3A1,1.0	LCN2,1.0	TACSTD2,1.0	PLAU,1.0	RGS2,1.0	TMSB10,1.0	LOC100133842,1.0	GPX1,1.0	SRGN,1.0	GPX2,1.0	HSP90AA1,1.0	HSPA6,1.0	MMP1,1.0	RPL13A,1.0	HSPA2,1.0	MUC5AC,1.0	RPS3A,1.0	OAS1,1.0	MMP9,1.0	NFKBIA,1.0	ELF3,1.0	RPL37A,1.0	H3F3AP4,1.0	HLA-DRA,1.0	IRF7,1.0	ACO1,1.0	CXCL8,1.0	TNFAIP6,1.0	TNFAIP3,1.0	CXCL2,1.0	HSPB1,1.0	DNAJB1,1.0	RPL36A,1.0	MUC5B,1.0	CYP4B1,1.0	PLAUR,1.0	SORL1,1.0	ATOX1,1.0	SOD2,1.0	APOC1,1.0	RAB13,1.0	TXNIP,1.0	S100P,1.0	UBA52,1.0	TPT1,1.0	RPL21P46,1.0	EIF4A3,1.0	KRT83,1.0	HSP90AB1,1.0	SRI,1.0	SIX1,1.0	RPS27AP16,1.0	ITGAL,1.0	ALDH2,1.0	CCL5,1.0	CCL4,1.0	MSMB,1.0	
HIV encephalitis C0276548 human GSE3489 sample 2		CHGB,1.0	ATP6V1E1,1.0	HPCAL1,1.0	PPP2R1A,1.0	CCK,1.0	SMARCA2,1.0	MAPK8IP1,1.0	DCLK1,1.0	MAPK11,1.0	EID1,1.0	GALNS,1.0	NISCH,1.0	ST5,1.0	HNRNPK,1.0	SPARCL1,1.0	TRIM16,1.0	PFN2,1.0	CDK14,1.0	CALM2,1.0	CALM3,1.0	STX1A,1.0	CALM1,1.0	CD200,1.0	HSPA1B,1.0	APP,1.0	STXBP1,1.0	IFITM2,1.0	ZFYVE9,1.0	CPNE6,1.0	RPL10,1.0	FOXG1,1.0	ATP5A1,1.0	ADCY6,1.0	ACTB,1.0	NNAT,1.0	PI4KAP2,1.0	RPL15,1.0	SNCG,1.0	SERPINF1,1.0	AP2S1,1.0	RPL17,1.0	TCEB1,1.0	TSPYL4,1.0	GADD45B,1.0	ATP6AP1,1.0	PLK3,1.0	NUAK1,1.0	RPS27,1.0	FOSL2,1.0	RPS29,1.0	PRKAR1A,1.0	TAGLN2,1.0	HYOU1,1.0	VAMP2,1.0	RPS23,1.0	HLA-DRB3,1.0	GPM6A,1.0	RPL31,1.0	ANP32A,1.0	CTBP1,1.0	MT1X,1.0	PPL,1.0	ENO2,1.0	RPL9,1.0	RPS18,1.0	RPSAP58,1.0	STMN1,1.0	TSPAN7,1.0	PDE2A,1.0	GLUL,1.0	SFN,1.0	PRKACB,1.0	SKP1,1.0	GABBR2,1.0	WARS,1.0	GABBR1,1.0	GABRA5,1.0	ITPK1,1.0	HBA1,1.0	TUBB2A,1.0	VEGFA,1.0	SYN1,1.0	TUBB2B,1.0	KRT17,1.0	BHLHE40,1.0	VSNL1,1.0	PAFAH1B1,1.0	ALDOA,1.0	GPI,1.0	ARF5,1.0	BTG2,1.0	HBB,1.0	PTPRN,1.0	THY1,1.0	HINT1,1.0	PPP2R4,1.0	UCHL1,1.0	LDHA,1.0	EPS15,1.0	CAP2,1.0	PSD,1.0	ATP6V0E2,1.0	PGAM1,1.0	PICK1,1.0	STAT4,1.0	GAD1,1.0	SYP,1.0	FOS,1.0	F3,1.0	TUBB4B,1.0	AES,1.0	SGSM2,1.0	MAP1B,1.0	PLP1,1.0	MAPRE3,1.0	DYNC1H1,1.0	CDKN1A,1.0	GDI1,1.0	CAMKK2,1.0	SLC8A2,1.0	FAM127A,1.0	PCLO,1.0	SCAMP5,1.0	ENSA,1.0	ENC1,1.0	NPY,1.0	NEFL,1.0	SLC17A7,1.0	MDH1,1.0	GABRD,1.0	KLHDC3,1.0	RNF44,1.0	CA11,1.0	RUNDC3A,1.0	S100A1,1.0	SARS,1.0	DDTL,1.0	ATP1B1,1.0	OLFM1,1.0	EEF1A1,1.0	MORF4L2,1.0	PINK1,1.0	COPS6,1.0	CSPG5,1.0	RIMBP2,1.0	SCG2,1.0	UBE2M,1.0	GRINA,1.0	S100A8,1.0	CARS,1.0	SEPW1,1.0	CD81,1.0	RGS16,1.0	PEBP1,1.0	ATP1A3,1.0	CLU,1.0	ZFP36L2,1.0	ZFP36,1.0	BASP1,1.0	KIF5C,1.0	TUBB3,1.0	CFL1,1.0	SPP1,1.0	HMGN2,1.0	SYT5,1.0	NSF,1.0	SREBF2,1.0	ATP6V0C,1.0	SLC30A3,1.0	SYT1,1.0	GOT1,1.0	RAP1GAP2,1.0	EEF2,1.0	ZNF91,1.0	MAG,1.0	PREPL,1.0	GNB1,1.0	GNAS,1.0	FSCN1,1.0	ERH,1.0	AMPH,1.0	BCL2L2,1.0	FTO,1.0	ATP6V1A,1.0	MAZ,1.0	CLSTN1,1.0	COX6A1P2,1.0	SLC2A3,1.0	SAT1,1.0	COX7A2,1.0	RIMS3,1.0	CTIF,1.0	UBC,1.0	G3BP2,1.0	MBP,1.0	BZRAP1,1.0	AP2M1,1.0	HSP90AA1,1.0	LANCL1,1.0	HSPA8,1.0	COPG2IT1,1.0	RPS3A,1.0	ETF1,1.0	SERPINI1,1.0	ACO2,1.0	CHI3L1,1.0	RTN4,1.0	RTN1,1.0	HPCA,1.0	NRXN2,1.0	NCALD,1.0	NREP,1.0	AGAP1,1.0	PLD3,1.0	WNT6,1.0	SYNGR1,1.0	DNAJB1,1.0	SYNGR3,1.0	PGK1,1.0	YWHAH,1.0	LOC642817,1.0	MARCKSL1,1.0	TAF15,1.0	CDK11A,1.0	CCDC57,1.0	LMTK2,1.0	YWHAZ,1.0	GABRG2,1.0	KLF9,1.0	PKM,1.0	DNAJA1,1.0	NELL2,1.0	GAP43,1.0	GLRB,1.0	VDAC3,1.0	VDAC2,1.0	GAPDH,1.0	OTUB1,1.0	HSP90AB1,1.0	ATP2A2,1.0	DCTN1,1.0	DDN,1.0	HSPD1,1.0	NRGN,1.0	RND1,1.0	GRM4,1.0	CDIPT,1.0	CACNG3,1.0	CRYM,1.0	
Huntington's disease DOID-12858 human GSE1751 sample 795		FNBP1,1.0	RPL22,1.0	ACTN1,1.0	MX2,1.0	GATAD2A,1.0	RUFY2,1.0	WDR82,1.0	KARS,1.0	VOPP1,1.0	HSPA1A,1.0	UQCRC1,1.0	RPL28,1.0	RPL29,1.0	PFN1,1.0	HSPA1B,1.0	IFITM2,1.0	IFITM3,1.0	WBP2,1.0	CCNI,1.0	IFITM1,1.0	EPB42,1.0	ATP5A1,1.0	IL2RG,1.0	UBE2L6,1.0	RPS4Y1,1.0	ACTB,1.0	NUAK2,1.0	AP2S1,1.0	CHST15,1.0	RPL19,1.0	S100A11,1.0	NFE2,1.0	JUND,1.0	HLA-DRB5,1.0	HLA-J,1.0	ATP6AP1,1.0	TALDO1,1.0	HLA-C,1.0	PRKCB,1.0	HLA-B,1.0	FTH1P5,1.0	RPS28,1.0	QARS,1.0	PSME2,1.0	RPS20,1.0	PSME1,1.0	RPS23,1.0	PRR13,1.0	PADI2,1.0	RPS25,1.0	CFD,1.0	GABARAP,1.0	CUTA,1.0	SPARC,1.0	MEPCE,1.0	RPL32,1.0	PPP1R11,1.0	CTBP1,1.0	ICAM3,1.0	PRF1,1.0	ENO1,1.0	IFI30,1.0	RPS16,1.0	PRDX6,1.0	RPL37,1.0	RPL38,1.0	RPS12,1.0	RPS13,1.0	CDK5RAP3,1.0	CTSB,1.0	GSTM2,1.0	SEC16A,1.0	IL10RA,1.0	HBA1,1.0	GNB2L1,1.0	EMP3,1.0	RHOG,1.0	SLC7A7,1.0	AFTPH,1.0	FXYD5,1.0	PABPC3,1.0	FAM193B,1.0	ALDOA,1.0	SERPINA1,1.0	GYPC,1.0	PTPRO,1.0	HBB,1.0	HBD,1.0	FPR1,1.0	TMEM164,1.0	LDHB,1.0	SH3BGRL3,1.0	JARID2,1.0	FCER1G,1.0	DMTN,1.0	STAT3,1.0	MPP1,1.0	LAPTM5,1.0	HCK,1.0	COX6B1,1.0	FKBP1A,1.0	ESYT1,1.0	HLA-DPB1,1.0	UBE2V1,1.0	SELPLG,1.0	RPLP2,1.0	NOTCH2NL,1.0	WAS,1.0	CST3,1.0	TUBA1C,1.0	TUBA1B,1.0	CXCR1,1.0	OS9,1.0	OPHN1,1.0	RAB8A,1.0	RAC1,1.0	TSPO,1.0	RAC2,1.0	RNF44,1.0	CD74,1.0	SEMA4D,1.0	CDC25B,1.0	TUBA4A,1.0	ELMO1,1.0	KAT6A,1.0	DPEP2,1.0	S100A4,1.0	NCF1,1.0	PF4,1.0	PTPN6,1.0	LRP10,1.0	RAB1B,1.0	NCF1C,1.0	UCP2,1.0	FOXO3,1.0	NDRG1,1.0	CCND3,1.0	ZFP36,1.0	BASP1,1.0	LAMP1,1.0	EMC3,1.0	CFL1,1.0	RPS5,1.0	COTL1,1.0	SASH3,1.0	CD97,1.0	ATP6V0C,1.0	MAP2K3,1.0	LY86,1.0	EEF2,1.0	SLC9A3R1,1.0	GLTSCR2,1.0	DIAPH1,1.0	GNAS,1.0	CHMP2A,1.0	FTL,1.0	BLVRB,1.0	VCL,1.0	C5AR1,1.0	NCF4,1.0	ACTG1,1.0	TRGC2,1.0	BAG6,1.0	BAG1,1.0	EFHD2,1.0	CD99,1.0	GPX1,1.0	MSN,1.0	FKSG49,1.0	TNIP1,1.0	MMP9,1.0	TNFRSF1B,1.0	MARCH2,1.0	EEF1G,1.0	IRF9,1.0	TMBIM6,1.0	CYAT1,1.0	GPSM3,1.0	GMPR,1.0	HK1,1.0	ADAR,1.0	LASP1,1.0	MKNK2,1.0	ASCC2,1.0	NDUFA3,1.0	RNASET2,1.0	TAF10,1.0	ANXA11,1.0	SORL1,1.0	KLF2,1.0	ASXL2,1.0	MYO1F,1.0	LCK,1.0	TSPAN14,1.0	EIF3L,1.0	LTB,1.0	EVL,1.0	UBA52,1.0	SLC25A6,1.0	ITGB2,1.0	ALAS2,1.0	YBX1,1.0	SLC4A1,1.0	PIK3CD,1.0	RPL10A,1.0	NRGN,1.0	RPS4X,1.0	LYL1,1.0	RPS6KA1,1.0	ARHGDIB,1.0	VPS35,1.0	CSK,1.0	TRIM21,1.0	
Huntington's disease DOID-12858 mouse GSE3621 sample 702		CHGB,1.0	RBFOX1,1.0	AP1S1,1.0	FBXO2,1.0	HOMER1,1.0	HPCAL1,1.0	CACNA2D3,1.0	CCK,1.0	HPCAL4,1.0	DCLK1,1.0	SST,1.0	MAPK10,1.0	PSMC5,1.0	NSMF,1.0	SPARCL1,1.0	CALM2,1.0	NGEF,1.0	VIP,1.0	GM4596,1.0	STX1A,1.0	CDK17,1.0	MTPN,1.0	STXBP1,1.0	ITIH3,1.0	ADCY1,1.0	CPNE6,1.0	TRANK1,1.0	3110035E14RIK,1.0	PHYHIP,1.0	BSG,1.0	SV2B,1.0	NNAT,1.0	VTI1B,1.0	CALN1,1.0	LOC630855,1.0	PTGDS,1.0	EGR1,1.0	PRKCG,1.0	EGR3,1.0	TMA7,1.0	PRKCB,1.0	ARC,1.0	PPP1R1B,1.0	SNHG11,1.0	CHST1,1.0	SPARC,1.0	TTYH1,1.0	PDE1B,1.0	ENO1B,1.0	GDE1,1.0	STMN4,1.0	ICAM5,1.0	ENO2,1.0	ACTR3B,1.0	ARPP19,1.0	NLK,1.0	HSPH1,1.0	PPP3R1,1.0	8030474K03RIK,1.0	PGBD5,1.0	GJA1,1.0	STMN1,1.0	TSPAN7,1.0	FTH1,1.0	PDE2A,1.0	GLUL,1.0	APOE,1.0	RPS14,1.0	SCN1B,1.0	GSTM5,1.0	DUSP1,1.0	6330403A02RIK,1.0	TTC9B,1.0	MLF2,1.0	RHOB,1.0	GM5805,1.0	ITPKA,1.0	BHLHE40,1.0	VSNL1,1.0	TECR,1.0	COPG1,1.0	RGS7BP,1.0	ANKRD63,1.0	ALDOC,1.0	CALR,1.0	ALDOA,1.0	PCSK2,1.0	NRN1,1.0	GABRB1,1.0	KCNC2,1.0	MEG3,1.0	PRL,1.0	KALRN,1.0	PPP3CA,1.0	LDHB,1.0	LDHA,1.0	PENK,1.0	GM14290,1.0	MAP2,1.0	CAMKV,1.0	SH3BGRL3,1.0	PACSIN1,1.0	ZFP365,1.0	1110008P14RIK,1.0	CAP2,1.0	CAP1,1.0	PSD,1.0	MMD,1.0	ATP6V1G2,1.0	DYNLL1,1.0	PRMT8,1.0	ATP6V0E2,1.0	MEF2C,1.0	GAD1,1.0	9630010G10RIK,1.0	FOS,1.0	AES,1.0	TUBB4A,1.0	GM21949,1.0	FKBP1A,1.0	PDP1,1.0	SPCS3,1.0	GM3601,1.0	SLC39A10,1.0	PLP1,1.0	AVP,1.0	2900054C01RIK,1.0	NDUFA13,1.0	RIAN,1.0	DIRAS2,1.0	RPLP1,1.0	2010300C02RIK,1.0	CRIP2,1.0	CAMKK2,1.0	PSMB7,1.0	CST3,1.0	TMSB4X,1.0	SIPA1L1,1.0	TUBA1B,1.0	CAMK2N1,1.0	AI593442,1.0	ENC1,1.0	NPY,1.0	CHN1,1.0	CKB,1.0	GM6788,1.0	SLC17A7,1.0	ENPP5,1.0	ZBTB18,1.0	CAR2,1.0	FBXW7,1.0	RASL10B,1.0	LMO4,1.0	ATP1B1,1.0	AGT,1.0	RPSA,1.0	PPP1CA,1.0	TUBA4A,1.0	GM16374,1.0	EEF1A2,1.0	OLFM1,1.0	CNIH2,1.0	PCP4,1.0	FAU,1.0	NPTXR,1.0	GDA,1.0	RGS14,1.0	SEPW1,1.0	SLC1A2,1.0	RASL11B,1.0	CLU,1.0	ATP1A2,1.0	ATP1A1,1.0	NDRG2,1.0	HBB-B1,1.0	STRN4,1.0	LAMP5,1.0	A830039N20RIK,1.0	PAK1,1.0	BASP1,1.0	NCDN,1.0	NPTX1,1.0	LZTS3,1.0	CAR11,1.0	NSF,1.0	LYNX1,1.0	WFS1,1.0	IGFBP5,1.0	MAP2K1,1.0	SYT1,1.0	RAP1GAP2,1.0	KCNAB1,1.0	DGKZ,1.0	QDPR,1.0	DLG4,1.0	MAL,1.0	B830032F12,1.0	MFGE8,1.0	PIN1,1.0	PVALB,1.0	NRSN1,1.0	CPLX1,1.0	PMCH,1.0	GM19558,1.0	LPL,1.0	C330006P03RIK,1.0	FAM107A,1.0	AK5,1.0	HTRA1,1.0	CYP46A1,1.0	PLCXD2,1.0	CPLX2,1.0	NR4A1,1.0	RASGRP1,1.0	RGS4,1.0	EFHD2,1.0	CAMTA2,1.0	BZRAP1,1.0	FAM81A,1.0	RGS8,1.0	CBX6,1.0	KCNIP2,1.0	HMGCS1,1.0	MT1,1.0	MT2,1.0	SEPT5,1.0	DNM1,1.0	6330403K07RIK,1.0	LINGO1,1.0	DNAJC8,1.0	CPE,1.0	SERPINI1,1.0	SCN4B,1.0	ARPP21,1.0	R3HDM1,1.0	SHANK3,1.0	SNAP25,1.0	RTN4,1.0	DRD1A,1.0	HPCA,1.0	MAST3,1.0	RASGRF2,1.0	CELF5,1.0	NCALD,1.0	BRK1,1.0	MOBP,1.0	HBA-A2,1.0	HAPLN4,1.0	DUSP14,1.0	ITPR1,1.0	PLD3,1.0	DBP,1.0	ALAD,1.0	BAI2,1.0	WASF1,1.0	TPPP,1.0	GRASP,1.0	YWHAH,1.0	SGTB,1.0	FBXL16,1.0	ATP2B2,1.0	ATP2B1,1.0	YWHAZ,1.0	FAM131A,1.0	PKM,1.0	PDE10A,1.0	PPAP2B,1.0	GM1821,1.0	VDAC1,1.0	DAAM1,1.0	SSBP4,1.0	GAPDH,1.0	CTXN1,1.0	SNAP47,1.0	HLF,1.0	NCKAP1,1.0	WIPF3,1.0	CAMK2A,1.0	ATP2A2,1.0	DDN,1.0	TSPAN13,1.0	NRGN,1.0	GRM3,1.0	SEPT7,1.0	PTK2B,1.0	MAPK1,1.0	ERC2,1.0	CACNG3,1.0	CRYM,1.0	
Alexander Disease C0270726 mouse GSE977 sample 87		CHGB,1.0	ATP6V1E1,1.0	AP1S1,1.0	CNBP,1.0	PPP2R1A,1.0	CCK,1.0	PCDHGA10,1.0	ATG12,1.0	EML5,1.0	RRAGD,1.0	HIP1R,1.0	UQCRC1,1.0	SPARCL1,1.0	ASB6,1.0	ACOT7,1.0	PFN2,1.0	CALM2,1.0	CALM3,1.0	CALM1,1.0	AHCYL1,1.0	APP,1.0	STXBP1,1.0	SF3B6,1.0	ATP6V0D1,1.0	PDXK,1.0	POMP,1.0	SLC23A2,1.0	PLEKHB2,1.0	PDHB,1.0	ATP5A1,1.0	ADARB1,1.0	GHITM,1.0	ADCY2,1.0	ARXES2,1.0	AQP4,1.0	1110051M20RIK,1.0	BSG,1.0	PABPN1,1.0	PSMD1,1.0	APBB1,1.0	CLPTM1,1.0	TCEB2,1.0	RABAC1,1.0	WLS,1.0	NTSR2,1.0	FDFT1,1.0	PTGDS,1.0	TSPYL4,1.0	GABARAPL1,1.0	LRBA,1.0	ERDR1,1.0	USMG5,1.0	PUM2,1.0	OMP,1.0	INPP4A,1.0	SLC6A9,1.0	WDR61,1.0	KCNMA1,1.0	VAMP2,1.0	RPS23,1.0	TMEM9B,1.0	ITM2B,1.0	ITM2C,1.0	ATP6V1B2,1.0	CDC42SE2,1.0	GM10221,1.0	MAGED1,1.0	ANP32A,1.0	PDE1B,1.0	STMN3,1.0	TWIST2,1.0	ATP5C1,1.0	ICAM5,1.0	SLC6A1,1.0	ENO2,1.0	ISLR,1.0	HSPH1,1.0	PPP3R1,1.0	FAM134A,1.0	PRDX5,1.0	TSPAN9,1.0	TSPAN7,1.0	INPP5J,1.0	PRKACB,1.0	SCN1B,1.0	PCP4L1,1.0	AKIRIN2,1.0	GABBR1,1.0	TPI1,1.0	PDHA1,1.0	TSC22D1,1.0	1190002N15RIK,1.0	SNAP91,1.0	ZWINT,1.0	CS,1.0	2010107E04RIK,1.0	TH,1.0	MAPT,1.0	HAP1,1.0	TFF1,1.0	ALDOC,1.0	ALDOA,1.0	PCSK2,1.0	ARF5,1.0	ARF1,1.0	PTPRO,1.0	CLTC,1.0	TIMM13,1.0	PTPRN,1.0	CSDE1,1.0	ABHD8,1.0	THY1,1.0	CX3CL1,1.0	PPP3CA,1.0	SNX3,1.0	PENK,1.0	NKIRAS1,1.0	SLC22A17,1.0	EPS15,1.0	AP4S1,1.0	DYNC1I1,1.0	MEF2D,1.0	DMTN,1.0	DYNLL1,1.0	MEF2C,1.0	MDH2,1.0	SLC32A1,1.0	PGAM1,1.0	GAD1,1.0	FMO1,1.0	TTC3,1.0	DYNLL2,1.0	AES,1.0	TUBB4A,1.0	FKBP1B,1.0	FKBP1A,1.0	PSMA2,1.0	NDUFAB1,1.0	GM3724,1.0	PLP1,1.0	RAMP1,1.0	INHA,1.0	RNASEK,1.0	NDUFA13,1.0	GDI1,1.0	PYGM,1.0	PTMS,1.0	GNAI1,1.0	PCLO,1.0	JPH3,1.0	UBL3,1.0	PSMB3,1.0	NPY,1.0	SMPD1,1.0	CKB,1.0	SCD1,1.0	CHD3OS,1.0	CCT7,1.0	CAR2,1.0	CD164,1.0	RUNDC3A,1.0	OAZ1-PS,1.0	DIO2,1.0	ATP1B3,1.0	SDHB,1.0	GRIN1,1.0	TUBA4A,1.0	EEF1A2,1.0	MORF4L2,1.0	PPIA,1.0	PCP4,1.0	LY6A,1.0	TMX2,1.0	UQCRQ,1.0	GPD2,1.0	PDCD4,1.0	CHMP4B,1.0	S100A5,1.0	SCG5,1.0	SBDS,1.0	SCG2,1.0	SNRPB,1.0	CNTN1,1.0	NAPB,1.0	GTF2I,1.0	FKBP2,1.0	NDRG4,1.0	RASL11B,1.0	NAPA,1.0	GPS1,1.0	HBB-B2,1.0	SEZ6,1.0	ATP1A1,1.0	HBB-B1,1.0	COX6A1,1.0	PPP1CC,1.0	RELN,1.0	NCDN,1.0	DENND5A,1.0	NDUFV1,1.0	ATP9A,1.0	NSF,1.0	MYPOP,1.0	ATP6V0C,1.0	ATP6V0B,1.0	KCND2,1.0	TIA1,1.0	IGFBP6,1.0	MAP2K1,1.0	SYT1,1.0	PRNP,1.0	HPRT,1.0	CHCHD10,1.0	NSG2,1.0	CACNB3,1.0	HGS,1.0	ZFP322A,1.0	PREPL,1.0	GNB1,1.0	DLG4,1.0	TMEM119,1.0	UBA2,1.0	RAB5A,1.0	MFGE8,1.0	SELT,1.0	NRSN1,1.0	ATP6V1A,1.0	CPLX1,1.0	RAB3B,1.0	GRIA1,1.0	NELFA,1.0	GM19558,1.0	HTRA1,1.0	COX7A2,1.0	VTN,1.0	EIF2S3X,1.0	UBB,1.0	CYC1,1.0	PCSK1N,1.0	HSP90AA1,1.0	VBP1,1.0	CADPS,1.0	GM19444,1.0	MARCH6,1.0	DNM1,1.0	EPN1,1.0	6330403K07RIK,1.0	CDK9,1.0	RCN2,1.0	SMDT1,1.0	CPE,1.0	NDUFS5,1.0	NDUFS3,1.0	SERPINI1,1.0	ACO2,1.0	NDUFS1,1.0	R3HDM1,1.0	SNAP25,1.0	RTN3,1.0	YWHAG,1.0	SLC25A4,1.0	NDUFB8,1.0	RASGRF1,1.0	NDUFB5,1.0	RAP1GDS1,1.0	NDUFB3,1.0	TRH,1.0	HBA-A1,1.0	NDUFB2,1.0	GM15772,1.0	KLC1,1.0	ATP5O,1.0	RAD21,1.0	CALB2,1.0	SNRP1C-PS2,1.0	PSAP,1.0	BAI1,1.0	PGK1,1.0	ISOC1,1.0	YWHAH,1.0	NDUFA9,1.0	NDUFA5,1.0	NDUFA2,1.0	S100B,1.0	YWHAZ,1.0	FH1,1.0	GABRG2,1.0	PKM,1.0	DNAJA1,1.0	PFKM,1.0	GLRB,1.0	CDC37,1.0	PFDN2,1.0	OCIAD1,1.0	KCTD12,1.0	GAPDH,1.0	HCN2,1.0	RNF10,1.0	RNF11,1.0	EIF4A2,1.0	RNF14,1.0	CAMK2B,1.0	PPP2R2B,1.0	SLC4A3,1.0	GPI1,1.0	OXCT1,1.0	SUMO1,1.0	RESP18,1.0	SUMO3,1.0	WDR6,1.0	PTK2B,1.0	POLR2G,1.0	1110001J03RIK,1.0	AAMP,1.0	
Barrett's esophagus DOID-9206 human GSE13083 sample 917		KRT1,1.0	AHNAK2,1.0	YOD1,1.0	DKK1,1.0	EREG,1.0	JMJD7,1.0	RRAGD,1.0	LPAR6,1.0	PPP1R3C,1.0	EPHA2,1.0	CDA,1.0	TRIM13,1.0	CES1,1.0	USP6NL,1.0	SAMD9,1.0	AHNAK,1.0	CRABP2,1.0	CWH43,1.0	FZD10,1.0	NOD2,1.0	AQP3,1.0	HERC6,1.0	MICALL1,1.0	CHAC1,1.0	SUSD4,1.0	LY6G6C,1.0	C3ORF14,1.0	S100A12,1.0	PRKCH,1.0	VAT1,1.0	SULT2B1,1.0	EHD3,1.0	CRYAB,1.0	HSPA4L,1.0	BEX4,1.0	FLG,1.0	LYPD3,1.0	PPL,1.0	WDR47,1.0	ADH7,1.0	IL36A,1.0	EPB41L3,1.0	ZNHIT6,1.0	TSPAN6,1.0	ZBED2,1.0	GLUL,1.0	DUSP5,1.0	ZNF365,1.0	FGFBP1,1.0	BBOX1,1.0	TMEM40,1.0	EMP1,1.0	IL18,1.0	KLK11,1.0	UBE2G1,1.0	KLK12,1.0	VAV3,1.0	PDZK1IP1,1.0	KLK13,1.0	KAT2B,1.0	PAX9,1.0	C12ORF29,1.0	CEACAM7,1.0	DPYD,1.0	BHLHE40,1.0	CCNG2,1.0	KRT15,1.0	VSNL1,1.0	TECR,1.0	RNF141,1.0	CLDN17,1.0	SGK1,1.0	HLA-DQB2,1.0	WDR26,1.0	CITED2,1.0	HILPDA,1.0	KLK6,1.0	ADM,1.0	KRT24,1.0	KRT23,1.0	VLDLR,1.0	EVPL,1.0	KLK8,1.0	KLK7,1.0	DUOX1,1.0	GPR110,1.0	CLEC7A,1.0	CSRP2,1.0	FCER1A,1.0	TIMP2,1.0	CLIC3,1.0	SPRR2C,1.0	MPZL2,1.0	HLA-DQA1,1.0	CBR3,1.0	SERPINB2,1.0	TMOD3,1.0	ELOVL4,1.0	ZDHHC13,1.0	FMO2,1.0	ITCH,1.0	RANBP9,1.0	LGALS7B,1.0	SLURP1,1.0	TTC9,1.0	CLIP1,1.0	RIT1,1.0	SNX16,1.0	NDUFA4L2,1.0	PLP2,1.0	PELI1,1.0	CYP2E1,1.0	DNASE1L3,1.0	CLDND1,1.0	GCHFR,1.0	IVL,1.0	TRIP10,1.0	ECM1,1.0	SERPINB13,1.0	CRCT1,1.0	PTN,1.0	PYGL,1.0	ADIRF,1.0	CRIP2,1.0	ERO1L,1.0	CST6,1.0	ARNTL2,1.0	GYS2,1.0	CXCR2,1.0	SERTAD2,1.0	NAMPT,1.0	GPNMB,1.0	ANXA8,1.0	ANXA9,1.0	LMO2,1.0	MREG,1.0	PHLDA1,1.0	WNT5A,1.0	SEMA4D,1.0	DIO2,1.0	RAB31,1.0	C1ORF116,1.0	RAB38,1.0	SCNN1B,1.0	LY6D,1.0	ULBP2,1.0	PKP1,1.0	DSC3,1.0	RHCG,1.0	YAP1,1.0	ZNF430,1.0	GALNT14,1.0	ATP10D,1.0	SCEL,1.0	ABLIM3,1.0	TUBB6,1.0	PITX1,1.0	ZNF426,1.0	SASH1,1.0	SLC39A2,1.0	PAK6,1.0	SLC16A6,1.0	EPHX3,1.0	MAFB,1.0	PGD,1.0	TMPRSS11D,1.0	TMPRSS11E,1.0	HOPX,1.0	MAF,1.0	MAFF,1.0	RGCC,1.0	MXD1,1.0	MAL,1.0	ALDH3A1,1.0	CRISP3,1.0	SLC26A2,1.0	GPR87,1.0	RORA,1.0	TM7SF2,1.0	CNN3,1.0	HCAR3,1.0	TGM1,1.0	RASGRP1,1.0	PDZD2,1.0	ALDH3B2,1.0	NMRK1,1.0	CLCA2,1.0	PIM1,1.0	IL36RN,1.0	PMAIP1,1.0	TGM3,1.0	CLCA4,1.0	GPX3,1.0	HSPA2,1.0	PTPN13,1.0	UPK1A,1.0	MARCH5,1.0	ARL4C,1.0	ESPL1,1.0	RBMS1,1.0	DSG1,1.0	PIR,1.0	DSG3,1.0	ZNF750,1.0	PLEKHF1,1.0	HSPB8,1.0	TRPS1,1.0	ALOX12,1.0	BICD2,1.0	HSPB1,1.0	MOSPD1,1.0	DUSP14,1.0	PDLIM2,1.0	DNAJB1,1.0	DSE,1.0	MFSD5,1.0	PHACTR4,1.0	C2ORF54,1.0	ZNF185,1.0	CYP4B1,1.0	BPGM,1.0	TIAM1,1.0	TPD52L1,1.0	NAGK,1.0	CLEC2B,1.0	ALDH1A3,1.0	ACPP,1.0	SLC24A3,1.0	SOWAHC,1.0	TUFT1,1.0	RND3,1.0	MALT1,1.0	ENDOU,1.0	OGFRL1,1.0	EFS,1.0	GNA15,1.0	PRRG4,1.0	PPP1R13L,1.0	TRIM29,1.0	GM2A,1.0	PALMD,1.0	EPS8L1,1.0	EPS8L2,1.0	BNIP3,1.0	UPP1,1.0	NCK1,1.0	
thymic carcinoma DOID-3284 mouse GSE2501 sample 985		NBEAL2,1.0	HN1,1.0	H2-AA,1.0	SMARCA4,1.0	SCAMP3,1.0	WDR78,1.0	CDC20,1.0	ATG12,1.0	CD5,1.0	CD4,1.0	HNRNPL,1.0	CD6,1.0	GPR162,1.0	ANP32E,1.0	RPL28,1.0	CALM3,1.0	TRIM11,1.0	CALM1,1.0	CYFIP2,1.0	WBP1,1.0	SATB1,1.0	SSNA1,1.0	CERK,1.0	RPL13,1.0	PDHB,1.0	CCNF,1.0	A430104N18RIK,1.0	EWSR1,1.0	RNF5,1.0	MYL12B,1.0	ADCY6,1.0	ACTB,1.0	MYB,1.0	GNG5,1.0	S100A13,1.0	RABAC1,1.0	S100A10,1.0	S100A11,1.0	IL17RA,1.0	A630038E17RIK,1.0	H2-D1,1.0	JUND,1.0	H2-EB1,1.0	SURF4,1.0	PLK1,1.0	COG6,1.0	PLK3,1.0	BROX,1.0	ERDR1,1.0	MIF4GD,1.0	EIF1,1.0	RPS27RT,1.0	PTP4A3,1.0	MYL12A,1.0	STAG2,1.0	EZR,1.0	EZH2,1.0	FERMT3,1.0	GABARAP,1.0	PPP1R18,1.0	ANP32B,1.0	ARL6IP1,1.0	GMFG,1.0	SMC4,1.0	ICAM2,1.0	TMPO,1.0	PPP3R1,1.0	PPP4C,1.0	LGALS1,1.0	RASSF5,1.0	STMN1,1.0	2310036O22RIK,1.0	EPC1,1.0	RPS11,1.0	TRAV9D-3,1.0	RPS16-PS2,1.0	ANXA2,1.0	GABBR1,1.0	DUSP2,1.0	ANXA5,1.0	TSC22D4,1.0	RHOH,1.0	EMP1,1.0	DNTT,1.0	TUBB2A,1.0	GM19286,1.0	APBB1IP,1.0	ID3,1.0	ITPKB,1.0	CCNG2,1.0	CD27,1.0	ITK,1.0	CRLF3,1.0	ARF5,1.0	BTG2,1.0	HIBADH,1.0	BTG1,1.0	KIF11,1.0	ARHGEF1,1.0	FLII,1.0	ARPC1B,1.0	TOP2A,1.0	TMEM160,1.0	ABHD8,1.0	TWF2,1.0	CD3G,1.0	RASAL3,1.0	THY1,1.0	CD3E,1.0	SOCS1,1.0	MAP1LC3B,1.0	SNX3,1.0	CSRP1,1.0	CTSL,1.0	STK38,1.0	CCR9,1.0	CLIC1,1.0	MEF2D,1.0	CD52,1.0	SF3A2,1.0	DYNLL1,1.0	CDKN2D,1.0	IFNGR1,1.0	TMOD3,1.0	LAPTM5,1.0	GTF2H4,1.0	DHRS3,1.0	AES,1.0	TOMM34,1.0	ETNK1,1.0	PLP2,1.0	LLGL1,1.0	CKS2,1.0	CD48,1.0	PTPRCAP,1.0	RAMP1,1.0	DYNC1H1,1.0	IGHM,1.0	SELPLG,1.0	GM20746,1.0	RNASEK,1.0	GDI1,1.0	ATL2,1.0	RPLP1,1.0	PTMS,1.0	TUBA1A,1.0	GNAI2,1.0	TMSB4X,1.0	UBL5,1.0	TUBA1C,1.0	TUBA1B,1.0	MPRIP,1.0	RAB8A,1.0	TSPO,1.0	RAC2,1.0	JAK1,1.0	TGFB1,1.0	GSN,1.0	UVRAG,1.0	MGEA5,1.0	1700097N02RIK,1.0	CD74,1.0	ANKRD28,1.0	ACYP1,1.0	OAZ1-PS,1.0	2700094K13RIK,1.0	SEMA4D,1.0	SHISA5,1.0	ATP1B3,1.0	TRPV2,1.0	TRPC4AP,1.0	PNRC2,1.0	EEF1A1,1.0	PPIA,1.0	UBE2S,1.0	CNOT1,1.0	ILVBL,1.0	CNOT2,1.0	SPNS1,1.0	FKBP8,1.0	LY6D,1.0	SNRPG,1.0	LRCH4,1.0	SNRPB,1.0	YPEL3,1.0	PCNA,1.0	RGS14,1.0	PLXND1,1.0	SLFN2,1.0	SLA,1.0	H2-K1,1.0	GTF2B,1.0	DGKA,1.0	GPS1,1.0	SRSF2,1.0	H2-K2,1.0	FAM117A,1.0	GIMAP4,1.0	CCND3,1.0	ZFP36,1.0	TAF1C,1.0	TUBB5,1.0	C920025E04RIK,1.0	CAPN3,1.0	CFL1,1.0	RPS5,1.0	CAPN1,1.0	KCNH2,1.0	ATP6V0C,1.0	IDH2,1.0	BUD31,1.0	HMHA1,1.0	CD8B1,1.0	CYBA,1.0	PPTC7,1.0	NSG2,1.0	SLC9A3R1,1.0	CCNA2,1.0	RGCC,1.0	1810037I17RIK,1.0	ARPC3,1.0	REEP5,1.0	CD8A,1.0	GNB2,1.0	BCL2L1,1.0	TCF7,1.0	GNAS,1.0	RSRP1,1.0	BCAT2,1.0	RNF167,1.0	MXD4,1.0	SELT,1.0	MIDN,1.0	DDX5,1.0	CBFB,1.0	SUPT4A,1.0	FAM107B,1.0	ACTG1,1.0	CORO1A,1.0	ETS2,1.0	UQCRH,1.0	CCNB2,1.0	SIT1,1.0	UBC,1.0	UBB,1.0	BC094435,1.0	PIM1,1.0	TMSB10,1.0	SH3GL1,1.0	RAG1,1.0	RAG2,1.0	MARK2,1.0	CD99,1.0	SUN2,1.0	MSN,1.0	EDF1,1.0	CYB5A,1.0	CLK3,1.0	CLK1,1.0	NFKBIA,1.0	SMDT1,1.0	BCL6,1.0	SYF2,1.0	MYH9,1.0	TRIM59,1.0	CDK1,1.0	MNS1,1.0	MCM7,1.0	LCP2,1.0	STX5A,1.0	TOP1,1.0	SFT2D1,1.0	HP1BP3,1.0	H6PD,1.0	IDI1,1.0	GPSM3,1.0	NDUFB7,1.0	MAST3,1.0	DTX2,1.0	HMGB1,1.0	ELAVL1,1.0	ATP5O,1.0	CHD1,1.0	EMG1,1.0	CD1D2,1.0	PSTPIP1,1.0	GRK6,1.0	TBXA2R,1.0	FCHO1,1.0	MKNK2,1.0	SARAF,1.0	TNFRSF18,1.0	LBR,1.0	BC017643,1.0	CYTIP,1.0	MCL1,1.0	YWHAH,1.0	MBTPS1,1.0	RBM38,1.0	NDUFA7,1.0	H2AFX,1.0	H2AFV,1.0	NSMCE1,1.0	DCK,1.0	PRC1,1.0	ARID1A,1.0	LOC381765,1.0	YWHAZ,1.0	HAUS3,1.0	ATOX1,1.0	LCK,1.0	CTDSP2,1.0	TCRB-J,1.0	LTB,1.0	ANAPC5,1.0	SSBP2,1.0	GM7367,1.0	CSNK1G2,1.0	ITGB2,1.0	SMARCD2,1.0	KDM3B,1.0	LSP1,1.0	LDB1,1.0	H2-Q7,1.0	SRI,1.0	ATP2A3,1.0	LRMP,1.0	HDAC7,1.0	SEPT9,1.0	ZNRF1,1.0	ADD1,1.0	ARHGDIA,1.0	RMND5A,1.0	SEPT7,1.0	POLR2A,1.0	MIEN1,1.0	SIN3B,1.0	ARHGDIB,1.0	TRIM27,1.0	
Huntington's disease DOID-12858 human GSE1751 sample 796		SND1,1.0	FNBP1,1.0	ACTN4,1.0	IMP3,1.0	TRDV3,1.0	TRAP1,1.0	PIH1D1,1.0	CIDEB,1.0	GATAD2A,1.0	PPP2R1A,1.0	RUNX3,1.0	PSMB9,1.0	CD2,1.0	IFI27,1.0	MYL4,1.0	VIM,1.0	HSPA1A,1.0	PSMC1,1.0	RPL28,1.0	TLN1,1.0	CALM3,1.0	RPL29,1.0	PFN1,1.0	VPS28,1.0	IFITM2,1.0	IFITM3,1.0	ATP6V0D1,1.0	RPL13,1.0	RPL12,1.0	NOD1,1.0	AQP5,1.0	IL2RG,1.0	ACTB,1.0	TRBC1,1.0	CAPNS1,1.0	CPNE1,1.0	AP2S1,1.0	RPL14,1.0	RPL19,1.0	SLC12A7,1.0	S100A10,1.0	RPL18,1.0	SNCA,1.0	S100A11,1.0	JUND,1.0	GSTK1,1.0	CNTD2,1.0	RPL41,1.0	HLA-DRB5,1.0	HLA-J,1.0	TALDO1,1.0	MIF,1.0	HLA-C,1.0	HLA-A,1.0	HLA-B,1.0	HLA-G,1.0	PBX2,1.0	HLA-E,1.0	VASP,1.0	MYL12A,1.0	RPS14P3,1.0	RPS28,1.0	RPL27A,1.0	BIN2,1.0	TRAJ17,1.0	TAGLN2,1.0	RPS20,1.0	PADI2,1.0	RPS25,1.0	ATF4,1.0	GABARAP,1.0	CUTA,1.0	RNH1,1.0	RPL3,1.0	RPL30,1.0	ICAM3,1.0	PRF1,1.0	ENO1,1.0	ICAM2,1.0	RPL8,1.0	RPS16,1.0	SULT1A2,1.0	INPP5D,1.0	SULT1A1,1.0	RPS15,1.0	PRDX6,1.0	PLAC8,1.0	RPS19,1.0	PCBP2,1.0	IER2,1.0	RPL38,1.0	RPS13,1.0	ZRSR2,1.0	RHOA,1.0	ANXA2,1.0	TESC,1.0	IL10RA,1.0	SSR4,1.0	ANXA6,1.0	MRPL28,1.0	GNB2L1,1.0	RHOF,1.0	EMP3,1.0	RHOG,1.0	CS,1.0	PTMA,1.0	SLC7A7,1.0	AFTPH,1.0	FXYD5,1.0	PABPC3,1.0	ARHGEF2,1.0	GARS,1.0	SERPINA1,1.0	GYPC,1.0	PTPRO,1.0	ARPC1B,1.0	HBD,1.0	SECTM1,1.0	FPR1,1.0	ADIPOR1,1.0	OAZ1,1.0	CD3E,1.0	AATF,1.0	LARS,1.0	HBQ1,1.0	SH3BGRL3,1.0	CD37,1.0	FCER1G,1.0	RPS27A,1.0	HLA-DQA1,1.0	CD53,1.0	CAP1,1.0	NQO2,1.0	DMTN,1.0	IFNGR2,1.0	LAPTM5,1.0	DHRS1,1.0	HCK,1.0	HNRNPA2B1,1.0	GID8,1.0	HCLS1,1.0	HLA-DPB1,1.0	PTPRCAP,1.0	SELPLG,1.0	CD63,1.0	TPSD1,1.0	NOTCH2NL,1.0	WAS,1.0	FAIM3,1.0	TUBA1A,1.0	CST7,1.0	TMSB4X,1.0	TUBA1C,1.0	GNLY,1.0	TUBA1B,1.0	CXCR1,1.0	XPO6,1.0	OPHN1,1.0	HLA-DPA1,1.0	RAB8A,1.0	RAC2,1.0	AHSP,1.0	RNF44,1.0	CA11,1.0	CD74,1.0	RPS6,1.0	TSC1,1.0	ATP1B3,1.0	HUWE1,1.0	IGK,1.0	CDC25B,1.0	PPP1CA,1.0	DOK2,1.0	CTDNEP1,1.0	DMWD,1.0	LY6E,1.0	CLC,1.0	TRAC,1.0	ZYX,1.0	S100A6,1.0	DPEP2,1.0	PTPN7,1.0	S100A4,1.0	ERP29,1.0	RPL13AP6,1.0	PTPN6,1.0	LRP10,1.0	SNRPB,1.0	FCN1,1.0	CSF3R,1.0	UCP2,1.0	NDRG1,1.0	RXRA,1.0	CCND3,1.0	BASP1,1.0	TBX21,1.0	FLNA,1.0	CFL1,1.0	RPS5,1.0	RPS2,1.0	RPS3,1.0	SASH3,1.0	PDIA3,1.0	ATP6V0C,1.0	MAP2K3,1.0	HBG2,1.0	ARHGEF18,1.0	NKG7,1.0	CYBA,1.0	EEF2,1.0	USB1,1.0	PGD,1.0	SLC9A3R1,1.0	DIAPH1,1.0	C1ORF216,1.0	NCL,1.0	GNB2,1.0	DYNLRB1,1.0	UBA1,1.0	FTL,1.0	MICU1,1.0	BLVRB,1.0	NOTCH1,1.0	C5AR1,1.0	ACTG1,1.0	CORO1A,1.0	PLCXD1,1.0	CNN2,1.0	TRGC2,1.0	BAG6,1.0	UBB,1.0	FLOT2,1.0	PIM1,1.0	EIF3CL,1.0	FLOT1,1.0	ATP6V1F,1.0	TMSB10,1.0	GPX1,1.0	SUN2,1.0	COA3,1.0	HSPA5,1.0	GPX4,1.0	HSPA8,1.0	MSN,1.0	FKSG49,1.0	RPL13A,1.0	RAD23A,1.0	MMP9,1.0	TAPBP,1.0	TNFRSF1B,1.0	HAX1,1.0	MARCH2,1.0	LCP1,1.0	CHPT1,1.0	RPL37A,1.0	NDUFS6,1.0	EEF1G,1.0	MYH9,1.0	NDUFS2,1.0	TMBIM6,1.0	CD247,1.0	R3HDM4,1.0	SLC25A3,1.0	YWHAB,1.0	MAST3,1.0	GMPR,1.0	HK1,1.0	TARP,1.0	LBH,1.0	LASP1,1.0	TMEM147-AS1,1.0	VPS52,1.0	MKNK2,1.0	ATP5E,1.0	CAPZB,1.0	SERF2,1.0	RBM38,1.0	PTGIR,1.0	MBOAT7,1.0	ASCC2,1.0	NDUFA3,1.0	MID1IP1,1.0	RNASET2,1.0	SORL1,1.0	HAUS2,1.0	SELENBP1,1.0	KLF2,1.0	CECR1,1.0	ASXL2,1.0	MYO1F,1.0	MLPH,1.0	LCK,1.0	SYT13,1.0	FMNL1,1.0	IL2RB,1.0	LTB,1.0	NPIPB5,1.0	EVL,1.0	PTMAP5,1.0	UBA52,1.0	SLC25A6,1.0	GAPDH,1.0	RNF10,1.0	ITGB2,1.0	EIF4A3,1.0	EIF4A1,1.0	ALAS2,1.0	LSP1,1.0	HSP90AB1,1.0	CX3CR1,1.0	CRMP1,1.0	SLC4A1,1.0	PIK3CD,1.0	ARRB2,1.0	RPL10A,1.0	PIK3C2B,1.0	SEPT9,1.0	RPS4X,1.0	RPS6KA1,1.0	PUF60,1.0	ARHGDIB,1.0	CCL5,1.0	CSK,1.0	POLR2J,1.0	COLGALT1,1.0	RPL7A,1.0	RPL18AP3,1.0	
Atherosclerosis C0004153 mouse GSE363 sample 193		GBP7,1.0	1810058I24RIK,1.0	ENTPD5,1.0	ACSL1,1.0	SERPIND1,1.0	CIDEA,1.0	GM19491,1.0	PSMC6,1.0	CYP2C67,1.0	RBP4,1.0	FDX1,1.0	CYP1A2,1.0	SUCLG2,1.0	NGEF,1.0	RAN,1.0	HSPA1B,1.0	PRSS2,1.0	PEX11A,1.0	RPL13,1.0	AQP9,1.0	CISD1,1.0	UQCR11,1.0	CLDN2,1.0	MYL12B,1.0	NAA60,1.0	PRPSAP1,1.0	PSMD8,1.0	PSMD4,1.0	ST3GAL5,1.0	LONP2,1.0	CLPTM1,1.0	SEPHS2,1.0	B2M,1.0	CYP2C70,1.0	TRY5,1.0	NDFIP1,1.0	CELA2A,1.0	RPL41,1.0	STARD10,1.0	AMY2A4,1.0	ERDR1,1.0	CEL,1.0	TYSND1,1.0	AMY2A5,1.0	IGF1,1.0	AKR1C13,1.0	RPS26,1.0	POR,1.0	CYP2A5,1.0	JTB,1.0	SERPING1,1.0	HAMP,1.0	GNE,1.0	AMY1,1.0	ITM2B,1.0	GCDH,1.0	C4BP,1.0	RPL6,1.0	CFD,1.0	ISCA1,1.0	SLC22A1,1.0	CFH,1.0	SLC35D1,1.0	ECI1,1.0	ECI2,1.0	RPL34,1.0	MRPL18,1.0	MGST1,1.0	CYP3A16,1.0	LIPC,1.0	MYLK,1.0	GSPT1,1.0	ADH5,1.0	PRDX6,1.0	PRDX5,1.0	TDO2,1.0	ADH1,1.0	C9,1.0	CYP4V3,1.0	SCP2,1.0	PRDX1,1.0	MARC2,1.0	CCRN4L,1.0	APOH,1.0	APOE,1.0	TRP53INP2,1.0	SLC10A1,1.0	TSC22D1,1.0	SSR3,1.0	AKR1A1,1.0	CYP7B1,1.0	1190002N15RIK,1.0	CFHR1,1.0	UGDH,1.0	BHLHE40,1.0	PAH,1.0	SERPINA12,1.0	MRPS17,1.0	HIBADH,1.0	STRAP,1.0	ADK,1.0	NR1I3,1.0	AATK,1.0	TIMM13,1.0	CYP7A1,1.0	CSAD,1.0	SERPINA1C,1.0	EIF3J1,1.0	MUG1,1.0	MUG2,1.0	HNF4A,1.0	2210010C04RIK,1.0	PSD,1.0	ATP6V0E2,1.0	VKORC1,1.0	PPARA,1.0	G0S2,1.0	AI506816,1.0	NR1H4,1.0	HYPK,1.0	AKR1C6,1.0	FMO5,1.0	PGRMC1,1.0	F5,1.0	FABP2,1.0	PSMA6,1.0	HADHB,1.0	F9,1.0	PSMA5,1.0	SLC22A28,1.0	TMEM56,1.0	RGN,1.0	CYP2E1,1.0	DSCAML1,1.0	FABP1,1.0	ERRFI1,1.0	OAT,1.0	AHCY,1.0	SERPINC1,1.0	RDH7,1.0	GSTP1,1.0	HERPUD1,1.0	GNAI3,1.0	SERP1,1.0	PSMB3,1.0	CYP2A12,1.0	ENPP2,1.0	RAC1,1.0	CYP2C50,1.0	SCD1,1.0	GC,1.0	SLC22A30,1.0	CYP2F2,1.0	CAR3,1.0	HSD3B5,1.0	YIPF1,1.0	CD164,1.0	PHLDA1,1.0	HSD3B2,1.0	RARRES2,1.0	RPS7,1.0	F12,1.0	FAH,1.0	GCK,1.0	SLC25A39,1.0	EEF1A1,1.0	PPIA,1.0	GPD1,1.0	GSTA3,1.0	WBP1L,1.0	OTC,1.0	ABCG2,1.0	CYP4A12B,1.0	SLC27A2,1.0	ZFAND6,1.0	H2-K2,1.0	ACAA1A,1.0	TSPAN31,1.0	HSD17B4,1.0	ACAA1B,1.0	EGFR,1.0	HBB-B1,1.0	COX6A1,1.0	CYP2D12,1.0	CYP2D10,1.0	MUG-PS1,1.0	HSD17B2,1.0	USP2,1.0	RPS2,1.0	SPP1,1.0	LDLR,1.0	SLC25A47,1.0	SREBF1,1.0	IDH1,1.0	IIGP1,1.0	HGD,1.0	EPHX2,1.0	1110008F13RIK,1.0	CYP2D26,1.0	ALDH3A2,1.0	NIT1,1.0	REEP6,1.0	AMACR,1.0	GNAS,1.0	GCLM,1.0	MXD4,1.0	SLC27A5,1.0	TXN1,1.0	COPA,1.0	TPMT,1.0	BRI3,1.0	AK2,1.0	SLC2A2,1.0	COX7A2,1.0	ESD,1.0	TXNDC5,1.0	SLC38A4,1.0	ACAA2,1.0	SUN2,1.0	UGT2B34,1.0	HMGCS2,1.0	MUP5,1.0	INMT,1.0	MUP7,1.0	NAV2,1.0	APOA5,1.0	NPC1,1.0	APOA4,1.0	MUP1,1.0	HIGD2A,1.0	MARCH5,1.0	CYB5A,1.0	MUP4,1.0	ACTA1,1.0	CES1D,1.0	CHPT1,1.0	RPL37A,1.0	ACOX1,1.0	HAGH,1.0	ACO2,1.0	THRSP,1.0	SERINC3,1.0	SFT2D1,1.0	H6PD,1.0	ABCB4,1.0	B4GALT1,1.0	SAR1A,1.0	NDUFB3,1.0	HBA-A1,1.0	LECT2,1.0	MCM10,1.0	HK1,1.0	GM15772,1.0	CES3A,1.0	DBP,1.0	GHR,1.0	CD1D2,1.0	SEP15,1.0	ALAD,1.0	TMEM205,1.0	ATP5E,1.0	AOX1,1.0	GYK,1.0	PGK1,1.0	ISOC1,1.0	1300017J02RIK,1.0	SLC37A4,1.0	FGA,1.0	HIST1H1C,1.0	CPT1A,1.0	FGG,1.0	GLRX3,1.0	SOD1,1.0	SELENBP1,1.0	0610005C13RIK,1.0	ALDH1A1,1.0	LOC100048884,1.0	RPS3A1,1.0	PPAP2B,1.0	CTRB1,1.0	UGT2B5,1.0	HIST1H2BC,1.0	TRY10,1.0	RNF10,1.0	KEG1,1.0	SCARB2,1.0	ABCD3,1.0	RNF13,1.0	DMGDH,1.0	ALAS1,1.0	HSP90AB1,1.0	NCKAP1,1.0	ETFB,1.0	HSPD1,1.0	H2-Q2,1.0	HSD17B10,1.0	WDR92,1.0	SLC25A20,1.0	UPP2,1.0	ARL5A,1.0	MBL2,1.0	
cystic fibrosis DOID-1485 mouse GSE3100 sample 1057		ZFP954,1.0	1700016K19RIK,1.0	GLYCAM1,1.0	MEIG1,1.0	CIDEC,1.0	SLC51A,1.0	DYNC1LI1,1.0	CTH,1.0	XLR3B,1.0	ZG16,1.0	HSPA1A,1.0	CYP1A1,1.0	ZFP7,1.0	VIP,1.0	HSPA1B,1.0	ADAMDEC1,1.0	PANK3,1.0	CCNJ,1.0	PEX11A,1.0	IFITM1,1.0	RETN,1.0	WDR63,1.0	ARXES2,1.0	SLC5A3,1.0	DLL1,1.0	ARXES1,1.0	MUC2,1.0	PRAP1,1.0	MUC3,1.0	CHORDC1,1.0	NNAT,1.0	CHEK2,1.0	D930016D06RIK,1.0	6030422H21RIK,1.0	SAMD12,1.0	1700003M02RIK,1.0	TNNC1,1.0	MIA,1.0	PLA2G4C,1.0	ARRDC3,1.0	SIAH2,1.0	PPBP,1.0	KLF15,1.0	BPIFB1,1.0	FAM220A,1.0	CYP2A5,1.0	GPR182,1.0	MEP1B,1.0	HECW2,1.0	5830436I19RIK,1.0	AMY1,1.0	CFTR,1.0	AI747448,1.0	CFD,1.0	BEX1,1.0	GM19710,1.0	LYPD8,1.0	HSPH1,1.0	LGALS4,1.0	SULT1A1,1.0	PRDX6,1.0	LGALS2,1.0	BPIFA1,1.0	ZFP180,1.0	CCRN4L,1.0	GSDMC2,1.0	CDR2,1.0	SPA17,1.0	TSC22D2,1.0	CCDC117,1.0	DUSP1,1.0	TSC22D3,1.0	VEGFC,1.0	KLHL2,1.0	DNAH7B,1.0	LYVE1,1.0	SIRT1,1.0	SLC7A9,1.0	FUBP3,1.0	TFF3,1.0	BB144871,1.0	ALDOB,1.0	CSRNP1,1.0	REG3B,1.0	CSRNP2,1.0	TINAGL1,1.0	REG3G,1.0	ZCCHC10,1.0	ABHD3,1.0	OTUD7B,1.0	CCDC108,1.0	ADRB2,1.0	KRT20,1.0	AI661384,1.0	ZMYM1,1.0	STK33,1.0	CSRP2,1.0	RHPN2,1.0	TIMP4,1.0	HIST2H3C2,1.0	HIST2H3C1,1.0	PCK1,1.0	ADIPOQ,1.0	RSPH4A,1.0	ELMOD1,1.0	FAM46B,1.0	CACYBP,1.0	FMO3,1.0	BC048546,1.0	GUCA2A,1.0	FABP2,1.0	FABP4,1.0	DPY19L4,1.0	SULT1D1,1.0	FABP6,1.0	RNF128,1.0	PER1,1.0	GDPD1,1.0	1810010H24RIK,1.0	PLIN4,1.0	SAA1,1.0	CYP2E1,1.0	ERRFI1,1.0	ORM1,1.0	GRP,1.0	PIGR,1.0	PTGER3,1.0	ZFP119A,1.0	ESM1,1.0	SERTAD4,1.0	ADAMTSL4,1.0	CLDN25,1.0	DMBT1,1.0	AGR3,1.0	4833408D11RIK,1.0	CAR3,1.0	SPINK4,1.0	SPINK3,1.0	AOC3,1.0	TLE1,1.0	DEFA5,1.0	ZBTB16,1.0	DNAJB14,1.0	TMEM252,1.0	9630019E01RIK,1.0	B230114P17RIK,1.0	CXCL13,1.0	BAMBI,1.0	PF4,1.0	ABCG2,1.0	DEFA-RS7,1.0	LOC100504952,1.0	RGS18,1.0	9130221J18RIK,1.0	DEFA-RS1,1.0	TUSC5,1.0	TTC30A1,1.0	DEFA-RS2,1.0	HBB-B2,1.0	CAAP1,1.0	MAP3K6,1.0	2900001G08RIK,1.0	5730409L17RIK,1.0	PHGR1,1.0	TMEM120A,1.0	EPHX2,1.0	AA467197,1.0	NAALADL1,1.0	TMEM232,1.0	FBXO30,1.0	RGCC,1.0	REEP6,1.0	E130012A19RIK,1.0	CDHR2,1.0	MAK,1.0	CDH17,1.0	VIL1,1.0	CALCB,1.0	INSIG1,1.0	GM19439,1.0	FAM107A,1.0	FCNA,1.0	ACTG2,1.0	RGS5,1.0	CNN1,1.0	NPPA,1.0	NPPB,1.0	CHAD,1.0	SLC38A4,1.0	CLCA6,1.0	GGT1,1.0	CTLA2B,1.0	CTLA2A,1.0	HSPA8,1.0	ZFP879,1.0	HSPA2,1.0	AHSA2,1.0	MUP7,1.0	A130038J17RIK,1.0	LPIN1,1.0	BMP2,1.0	TMIGD1,1.0	CES1F,1.0	ALB,1.0	APOA1,1.0	MNS1,1.0	ITGA6,1.0	THRSP,1.0	TMEM45B,1.0	TTC26,1.0	IDI1,1.0	NNMT,1.0	AGPAT9,1.0	NPR3,1.0	DNAH6,1.0	DEFA24,1.0	AGPAT2,1.0	DEFA22,1.0	TTC29,1.0	CES2B,1.0	RAI2,1.0	DNAJB1,1.0	SCIN,1.0	RASGEF1B,1.0	CCDC85A,1.0	PHACTR1,1.0	2210411A11RIK,1.0	D1ERTD622E,1.0	TSTD2,1.0	1700040L02RIK,1.0	ANG4,1.0	GM19586,1.0	FOXJ1,1.0	TM6SF2,1.0	KLF4,1.0	AA986860,1.0	KLF2,1.0	DNAJA1,1.0	LENG1,1.0	MYO1A,1.0	DDIT4,1.0	CLDN8,1.0	CLEC2H,1.0	MET,1.0	ACKR3,1.0	NAA16,1.0	LTF,1.0	TAF3,1.0	5830408B19RIK,1.0	CEBPD,1.0	NRGN,1.0	CLEC1B,1.0	AY761184,1.0	DLEU2,1.0	IGF2BP2,1.0	UPP1,1.0	
systemic lupus erythematosus DOID-9074 human GSE55447 sample 1076		GBP6,1.0	ZNF165,1.0	ZNF283,1.0	ZFYVE20,1.0	MYL5,1.0	HOTTIP,1.0	PDCL3,1.0	MEX3C,1.0	FLJ41941,1.0	HIST1H4C,1.0	PLCD1,1.0	RPL28,1.0	ALPK2,1.0	SPATA19,1.0	LINC00883,1.0	CDA,1.0	OR5A1,1.0	LEF1,1.0	OR8G2,1.0	MAML3,1.0	SGMS2,1.0	STX18,1.0	IFITM1,1.0	LRP6,1.0	HECW1,1.0	ITLN2,1.0	TRMT2B,1.0	SMA4,1.0	CYB5D1,1.0	SLC5A3,1.0	DCAF5,1.0	WDR66,1.0	RRN3P2,1.0	HMGN2P46,1.0	KCNQ1OT1,1.0	DPYSL4,1.0	LY6G6C,1.0	MTA3,1.0	ATP6V1E2,1.0	ST3GAL2,1.0	GBP4,1.0	SMCP,1.0	YES1,1.0	PLK4,1.0	PRPF38B,1.0	HLA-DRB5,1.0	EPT1,1.0	SNHG9,1.0	TMEM198,1.0	FAM160A1,1.0	EHD2,1.0	INPP4B,1.0	STAG1,1.0	CNKSR2,1.0	SLC6A8,1.0	POR,1.0	TBL2,1.0	VNN3,1.0	XKR3,1.0	APOBEC3A,1.0	OR7C2,1.0	LINC01512,1.0	VAMP4,1.0	HLA-DRB1,1.0	BEX4,1.0	PLEK2,1.0	NECAB1,1.0	PRF1,1.0	SUV420H2,1.0	ICAM2,1.0	KIAA0020,1.0	AADACL4,1.0	RNY5,1.0	FAM231A,1.0	TRPM1,1.0	TNFSF10,1.0	PROM1,1.0	APOBEC1,1.0	FFAR1,1.0	NSUN6,1.0	NCOA7,1.0	PHF10,1.0	LINC00294,1.0	TESC,1.0	TMEM40,1.0	TACR1,1.0	NME6,1.0	MIR450A1,1.0	SLC7A5,1.0	NSFP1,1.0	CRLF1,1.0	TUBB2B,1.0	P4HA2,1.0	TECR,1.0	CENPN,1.0	SDE2,1.0	ALDOB,1.0	ZNF234,1.0	PTPRU,1.0	LINC01132,1.0	SNORA14B,1.0	HILPDA,1.0	FPR2,1.0	SECTM1,1.0	HIST2H2AB,1.0	C12ORF43,1.0	SLC7A11,1.0	PTPRJ,1.0	SNORA5B,1.0	MED15,1.0	NKIRAS1,1.0	MECOM,1.0	RNF150,1.0	OR4C45,1.0	CCR7,1.0	DLGAP4,1.0	LINC00950,1.0	HLA-DQA2,1.0	BRD3,1.0	EGLN3,1.0	MPP5,1.0	FAM46C,1.0	SLC2A14,1.0	EMR3,1.0	RNASE4,1.0	DEFB106A,1.0	MIR637,1.0	ITCH,1.0	DSPP,1.0	RNASE1,1.0	PRSS42,1.0	MRPL54,1.0	RYBP,1.0	AGBL4,1.0	STAC3,1.0	HYLS1,1.0	PGAM4,1.0	HLA-DPB1,1.0	ARF6,1.0	ZNF697,1.0	FOXA2,1.0	ERRFI1,1.0	HIP1,1.0	MTMR11,1.0	NDUFA12,1.0	OR52N2,1.0	STON1,1.0	SIPA1L3,1.0	CST7,1.0	MIR203A,1.0	SH3RF2,1.0	CST6,1.0	AKAP13,1.0	ZFP14,1.0	ADAM28,1.0	NAMPT,1.0	TMEM44,1.0	ACADL,1.0	ADAMTSL5,1.0	PTCHD1,1.0	HDX,1.0	RRP12,1.0	SLC17A2,1.0	MYOZ3,1.0	LINC00853,1.0	PTPN1,1.0	CSGALNACT2,1.0	ZBP1,1.0	QPCTL,1.0	ZNF683,1.0	TFAP2D,1.0	ANKRD27,1.0	SEC24C,1.0	FBXW9,1.0	RARRES3,1.0	SLC9B1,1.0	EEF1A2,1.0	LOC101927280,1.0	SLC25A31,1.0	SIDT1,1.0	UCA1,1.0	OTC,1.0	PDE7B,1.0	DSC1,1.0	SRSF8,1.0	RPL23AP32,1.0	PRDM8,1.0	LNP1,1.0	GALNT15,1.0	PHLDB1,1.0	ANKRD37,1.0	NIP7,1.0	CCDC149,1.0	RGS17,1.0	C21ORF49,1.0	MIR26B,1.0	RHOXF2B,1.0	CWC25,1.0	ATAD2B,1.0	RELB,1.0	AMOT,1.0	REM2,1.0	KHSRP,1.0	OARD1,1.0	KIF5C,1.0	PPFIA2,1.0	FLNB,1.0	JAM2,1.0	MSX1,1.0	SPP1,1.0	NPTX2,1.0	RBBP8,1.0	ACSS1,1.0	PPFIA4,1.0	ZIM3,1.0	SMAD3,1.0	UTP15,1.0	OR10K2,1.0	SNORA59A,1.0	SNORA59B,1.0	FAM217B,1.0	CASK,1.0	DNAJC14,1.0	PPTC7,1.0	DNAJC15,1.0	KMO,1.0	OR10K1,1.0	LHX2,1.0	RFXAP,1.0	CD8A,1.0	CDH12,1.0	SRPRB,1.0	PDCL,1.0	CASQ2,1.0	MICU3,1.0	N6AMT2,1.0	MYOM1,1.0	RAB3A,1.0	COX17,1.0	NELFA,1.0	RASEF,1.0	SLC2A1,1.0	FAM25C,1.0	TACSTD2,1.0	SLC2A5,1.0	LOC102724552,1.0	RHOBTB3,1.0	C1ORF52,1.0	STX18-AS1,1.0	RIMS2,1.0	MED31,1.0	FNTB,1.0	MED30,1.0	PRR5-ARHGAP8,1.0	B3GALT2,1.0	NEK1,1.0	SNORA11D,1.0	GAREM,1.0	TNFRSF9,1.0	TMEM167A,1.0	RAB4A,1.0	SRGAP1,1.0	ZFHX2,1.0	SLC37A1,1.0	PCDHGA9,1.0	SNORD36C,1.0	FUT8-AS1,1.0	KDM4C,1.0	FUS,1.0	KCNJ14,1.0	EIF2AK2,1.0	NAV1,1.0	EIF2AK3,1.0	PPP2R5B,1.0	VTRNA2-1,1.0	RBKS,1.0	DNAJC3,1.0	MYH3,1.0	IL6,1.0	FER,1.0	MMRN1,1.0	PEX7,1.0	ECHDC3,1.0	NF1,1.0	NDUFS2,1.0	DSG3,1.0	NFKBID,1.0	SWSAP1,1.0	CATSPER1,1.0	TRIM51,1.0	ST6GALNAC2,1.0	NRXN2,1.0	SNORD3D,1.0	ETFDH,1.0	DUSP14,1.0	IRF2BPL,1.0	CA5B,1.0	CASP5,1.0	GGACT,1.0	ACP1,1.0	KIAA0319,1.0	CRSP8P,1.0	WNT3,1.0	METTL16,1.0	IRX3,1.0	C14ORF64,1.0	GZMA,1.0	SCLT1,1.0	ANXA10,1.0	GZMH,1.0	TBC1D4,1.0	NOS1AP,1.0	ABHD17C,1.0	HAND2,1.0	TBX10,1.0	SNORD67,1.0	LTB,1.0	ANG,1.0	RAB17,1.0	SLC25A10,1.0	FOLR3,1.0	SIGIRR,1.0	HLF,1.0	LDB2,1.0	LRTM1,1.0	ZBTB43,1.0	KAAG1,1.0	GRM2,1.0	BPHL,1.0	FAM154A,1.0	TRA2A,1.0	BAHD1,1.0	WDR92,1.0	CCL5,1.0	
asthma DOID-2841 human GSE43696 sample 828		KRT4,1.0	ACTN2,1.0	ARL14,1.0	C7ORF26,1.0	CFC1,1.0	DES,1.0	ZNF663P,1.0	COL1A1,1.0	ABCA10,1.0	IGLV@,1.0	MARCO,1.0	THEG,1.0	SST,1.0	ERICH1-AS1,1.0	SCGB1A1,1.0	CD207,1.0	L1TD1,1.0	CPVL,1.0	CD200,1.0	LRP2,1.0	CCDC68,1.0	ADH1C,1.0	CRABP2,1.0	ITLN2,1.0	PKD2L1,1.0	C4BPA,1.0	C4BPB,1.0	ITIH2,1.0	RPS4Y2,1.0	RPS4Y1,1.0	ASCL1,1.0	SV2B,1.0	NHLH1,1.0	PEG10,1.0	SLAMF7,1.0	MS4A14,1.0	PART1,1.0	GPR156,1.0	ALOXE3,1.0	MSR1,1.0	PLK5,1.0	FAM9A,1.0	CNTD1,1.0	EGR2,1.0	EGR3,1.0	NAPSB,1.0	HLA-DRB5,1.0	TMEM74B,1.0	ABCA6,1.0	ABCA4,1.0	SIAH3,1.0	CYP4F3,1.0	PLK2,1.0	SLC6A14,1.0	SLC6A13,1.0	NMBR,1.0	AVPR1A,1.0	KLF17,1.0	FAM160A1,1.0	KEL,1.0	VNN1,1.0	VNN3,1.0	WNK4,1.0	HOXB5,1.0	XKR3,1.0	NOX1,1.0	ATP6V1B1,1.0	DMRTC1B,1.0	MS4A7,1.0	OXTR,1.0	SPON1,1.0	BEX1,1.0	TPTE2P6,1.0	LYPD2,1.0	HPR,1.0	ABCA13,1.0	IQCF5-AS1,1.0	WFDC6,1.0	CD1C,1.0	SLC6A20,1.0	AARD,1.0	CD1A,1.0	TNAP,1.0	SPIC,1.0	IL4I1,1.0	LOC650226,1.0	LGALS2,1.0	ZC3H12A,1.0	EPB41L2,1.0	PRKAR2B,1.0	FAR2P1,1.0	APOE,1.0	MYBL1,1.0	APOD,1.0	PLAC4,1.0	DUSP5,1.0	FGFBP2,1.0	DUSP4,1.0	ZNF503-AS1,1.0	DUSP2,1.0	NCOA7,1.0	TNFRSF12A,1.0	LINC01140,1.0	CCL20,1.0	HEG1,1.0	LILRB1,1.0	FN1,1.0	ABCA17P,1.0	GP5,1.0	ADAM32,1.0	SORCS1,1.0	FLJ42393,1.0	VEGFA,1.0	LOC57399,1.0	MMP10,1.0	MMP16,1.0	MPPED1,1.0	CILP,1.0	DCSTAMP,1.0	CLCF1,1.0	GPR128,1.0	HLA-DQB1,1.0	RAPGEF5,1.0	HLA-DQB2,1.0	ACVRL1,1.0	GUCY2F,1.0	SLC44A5,1.0	PCSK9,1.0	FPR3,1.0	C8B,1.0	KALRN,1.0	SOCS3,1.0	NEU4,1.0	LDHC,1.0	GPR111,1.0	MAP2,1.0	FCER1A,1.0	LOC400043,1.0	RAB6B,1.0	CCR6,1.0	IGHA2,1.0	HCRT,1.0	HLA-DQA2,1.0	DYNC1I1,1.0	IGHA1,1.0	HLA-DQA1,1.0	SVIL,1.0	DNAJC5B,1.0	ARG2,1.0	EMR3,1.0	ANO4,1.0	PER3,1.0	IGLL5,1.0	PER2,1.0	FABP6,1.0	IGLL1,1.0	STK17B,1.0	LKAAEAR1,1.0	FOSB,1.0	HLA-DPB1,1.0	GHRL,1.0	DNASE1L3,1.0	CCL15,1.0	RYR3,1.0	KCNA1,1.0	GRP,1.0	FAM69B,1.0	SERPINB10,1.0	FHOD3,1.0	KCNA4,1.0	PTN,1.0	MIA2,1.0	STON1,1.0	FCGBP,1.0	VMO1,1.0	HLA-DMB,1.0	CAMK2N1,1.0	CCL19,1.0	NEFH,1.0	GABRE,1.0	OLR1,1.0	CCL17,1.0	CD55,1.0	AOC3,1.0	GDF15,1.0	CD160,1.0	SSUH2,1.0	B3GAT1,1.0	LRRC63,1.0	IGJ,1.0	ARHGAP28,1.0	BTNL8,1.0	LOC157860,1.0	CXCL10,1.0	SPOCD1,1.0	SHISA2,1.0	DOK6,1.0	LOC100132287,1.0	IGKV1-5,1.0	RNF182,1.0	ADTRP,1.0	TMEM178A,1.0	SCG5,1.0	SLC28A3,1.0	ABCG2,1.0	LOC100506699,1.0	CSF3,1.0	SUCNR1,1.0	CD83,1.0	SAA4,1.0	HP,1.0	GPR65,1.0	NOL4,1.0	TNN,1.0	DACH1,1.0	DOCK10,1.0	C6ORF123,1.0	WIF1,1.0	SH3TC2,1.0	IGKC,1.0	LOC100505592,1.0	SLIT2,1.0	POTEE,1.0	S1PR1,1.0	HAS3,1.0	COTL1,1.0	POTEG,1.0	LZTS1,1.0	ANKRD31,1.0	MYH11,1.0	POTEC,1.0	POTED,1.0	SAA3P,1.0	MGAM,1.0	SYT4,1.0	HBG1,1.0	TMPRSS11A,1.0	FST,1.0	ABHD12B,1.0	STON1-GTF2A1L,1.0	TDRD5,1.0	C1QL2,1.0	GEM,1.0	NR4A3,1.0	MAFF,1.0	SELP,1.0	HNF1A-AS1,1.0	CDH12,1.0	COL6A6,1.0	CSF1R,1.0	MINOS1P1,1.0	BLK,1.0	LINC00264,1.0	BEAN1,1.0	GUCY1B2,1.0	ATP8A2,1.0	LINC00261,1.0	CSH1,1.0	CXORF65,1.0	COX7A1,1.0	SCGN,1.0	LINC00939,1.0	IGHG4,1.0	RGS1,1.0	RIMS1,1.0	MUC13,1.0	PMAIP1,1.0	TGM7,1.0	KCNJ5,1.0	KCNJ8,1.0	NAT8B,1.0	CDIPT-AS1,1.0	GFPT2,1.0	KCNJ15,1.0	NFKBIZ,1.0	NS3BP,1.0	NEB,1.0	NAV3,1.0	SEPT4,1.0	IFNE,1.0	NT5C1A,1.0	IL6,1.0	DPPA5,1.0	TNIP3,1.0	SCGB3A1,1.0	KIAA1656,1.0	PIP,1.0	BCL3,1.0	SCN4B,1.0	ATP13A4,1.0	LINC00208,1.0	SLC26A4,1.0	CYP2B7P,1.0	TMEM45A,1.0	MS4A1,1.0	CYAT1,1.0	GAL3ST1,1.0	RTN1,1.0	DDX3Y,1.0	C21ORF88,1.0	SPATA3,1.0	PTPN22,1.0	HSPB2,1.0	CXCL2,1.0	TNFAIP2,1.0	LINC01094,1.0	CXCL3,1.0	DPP4,1.0	CYR61,1.0	CXCL5,1.0	LINC00319,1.0	TNFRSF17,1.0	CA8,1.0	IGKV2-24,1.0	CPXM1,1.0	GRASP,1.0	CHL1-AS1,1.0	PRLHR,1.0	SLC13A3,1.0	IGHV3-30,1.0	LINC00475,1.0	PTGIR,1.0	ANXA13,1.0	HTR3B,1.0	PLAUR,1.0	LEMD1,1.0	TBX3,1.0	SOD2,1.0	LINC00202-2,1.0	ADCYAP1,1.0	SYT13,1.0	APOC1,1.0	APOC2,1.0	CTRB1,1.0	LTB,1.0	COL8A2,1.0	EGFEM1P,1.0	TLL1,1.0	PCOLCE2,1.0	SFTPA2,1.0	CD101,1.0	TRIB1,1.0	LINC00226,1.0	PRO2852,1.0	COLEC12,1.0	ADARB2-AS1,1.0	MDGA1,1.0	STEAP4,1.0	DDC,1.0	TRIM31,1.0	SEMA3E,1.0	PALM3,1.0	CCDC169,1.0	LOC102724631,1.0	GAREML,1.0	IGHV3-48,1.0	RND1,1.0	THBS4,1.0	TTR,1.0	CLEC1A,1.0	C19ORF71,1.0	ZNRF4,1.0	PHKG1,1.0	CHSY3,1.0	SRY,1.0	TLR8-AS1,1.0	TIGIT,1.0	SFTA1P,1.0	ADAMTS8,1.0	
Primary pulmonary hypoplasia C0456891 mouse GSE1363 sample 20		WSB1,1.0	CNBP,1.0	DEK,1.0	KRT7,1.0	CDC20,1.0	EID1,1.0	GM19491,1.0	MARCKS,1.0	MYL1,1.0	SDPR,1.0	MYL2,1.0	TEF,1.0	CD9,1.0	MYL3,1.0	UQCRC2,1.0	RPL22L1,1.0	CALM2,1.0	CDO1,1.0	RAN,1.0	ATF3,1.0	IFITM3,1.0	KDELR1,1.0	AHNAK,1.0	WBP5,1.0	UQCR10,1.0	ATP5A1,1.0	ACTB,1.0	PSMD5,1.0	PLAC9A,1.0	PSMD6,1.0	NNAT,1.0	DAG1,1.0	RABAC1,1.0	S100A11,1.0	H2-D1,1.0	GABARAPL1,1.0	RPL41,1.0	TNNC1,1.0	TNNC2,1.0	PLK2,1.0	USMG5,1.0	IGF2,1.0	EIF1,1.0	VASP,1.0	LATS2,1.0	RPS27RT,1.0	MYL12A,1.0	VAMP8,1.0	RPS23,1.0	ATF4,1.0	PTP4A1,1.0	RPS24,1.0	CDC42SE1,1.0	GABARAP,1.0	GM9222,1.0	SPARC,1.0	RPL3,1.0	GM10221,1.0	ARL6IP1,1.0	TWIST2,1.0	F11R,1.0	SMC4,1.0	ENO3,1.0	HIF1A,1.0	RPL7,1.0	PRDX6,1.0	RPS17,1.0	SOX18,1.0	ADH1,1.0	STMN1,1.0	SOX17,1.0	PRDX1,1.0	IER2,1.0	RPS10,1.0	CD14,1.0	JUNB,1.0	RPS11,1.0	IER3,1.0	GSTM3,1.0	AKIRIN2,1.0	ANXA1,1.0	JUN,1.0	ANXA2,1.0	ANXA3,1.0	PDHA1,1.0	DUSP1,1.0	ANXA5,1.0	SSR3,1.0	ATPIF1,1.0	H3F3B,1.0	EMP1,1.0	EMP2,1.0	COX6C,1.0	H19,1.0	RHOB,1.0	VEGFA,1.0	MRPL23,1.0	2010107E04RIK,1.0	NSA2,1.0	ID1,1.0	CALU,1.0	TOMM7,1.0	SGK1,1.0	COX7C,1.0	DAZAP2,1.0	BTG2,1.0	CLIC4,1.0	GM6570,1.0	BTG1,1.0	CETN3,1.0	PRDX6B,1.0	SWI5,1.0	CSDE1,1.0	PPP3CA,1.0	SH3BGRL,1.0	RRAS,1.0	PRKCDBP,1.0	TIMP3,1.0	RPS15A,1.0	CCL21A,1.0	RPS27A,1.0	TMED7,1.0	SPTBN1,1.0	HSD11B1,1.0	NPM1,1.0	SVIL,1.0	MDH2,1.0	ELOVL5,1.0	ARG1,1.0	PGAM1,1.0	GSTO1,1.0	TMOD3,1.0	FOS,1.0	DHRS1,1.0	F3,1.0	PGRMC1,1.0	FKBP1A,1.0	PSMA4,1.0	HNRNPH1,1.0	PSMA2,1.0	PSMA3,1.0	NDUFAB1,1.0	LLGL2,1.0	CMPK1,1.0	ERRFI1,1.0	OAT,1.0	NRP1,1.0	CD63,1.0	CDKN1C,1.0	GM11353,1.0	CTNNB1,1.0	CRIP1,1.0	TUBA1A,1.0	HERPUD1,1.0	GNAI3,1.0	TMSB4X,1.0	ACADM,1.0	HEY1,1.0	PSMB4,1.0	RAC1,1.0	CAR3,1.0	CAR2,1.0	CD164,1.0	TPM4,1.0	LMO4,1.0	RARRES2,1.0	RPS7,1.0	SDHD,1.0	LMO7,1.0	PCDHA12,1.0	MORF4L1,1.0	EEF1A1,1.0	MORF4L2,1.0	PPIA,1.0	UBE2S,1.0	NUPR1,1.0	UQCRQ,1.0	S100A6,1.0	CAPZA1,1.0	HC,1.0	SNRPG,1.0	MYADM,1.0	SNRPE,1.0	SNRPB,1.0	S100A9,1.0	S100A8,1.0	AGRN,1.0	SNRPC,1.0	PPP1R15A,1.0	ZFAND6,1.0	SRSF2,1.0	ZFP36L1,1.0	MRFAP1,1.0	GIMAP4,1.0	FOXO4,1.0	HBB-B1,1.0	HSP90B1,1.0	NDRG1,1.0	CTGF,1.0	KRT6A,1.0	CLEC3B,1.0	EFNB2,1.0	CCND3,1.0	ZFP36,1.0	LAPTM4A,1.0	PDPN,1.0	TUBB5,1.0	CFL1,1.0	GPC3,1.0	OSTF1,1.0	RPS3,1.0	GM7334,1.0	STX2,1.0	HMGN1,1.0	HIST1H2AC,1.0	PDIA3,1.0	POSTN,1.0	F2R,1.0	CD93,1.0	IDH2,1.0	SHFM1,1.0	UPK3B,1.0	SMAD6,1.0	HOPX,1.0	GLTSCR2,1.0	LSM14A,1.0	RGCC,1.0	H1F0,1.0	DDAH2,1.0	MED22,1.0	MAL,1.0	COL6A3,1.0	NCL,1.0	TMEM119,1.0	UQCRB,1.0	DPT,1.0	TACSTD2,1.0	SAT1,1.0	COX7A2,1.0	ETS2,1.0	NR4A1,1.0	UQCRH,1.0	CNN3,1.0	CCNB2,1.0	UBC,1.0	RGS2,1.0	UBB,1.0	MPC2,1.0	PIM3,1.0	TMSB10,1.0	CYC1,1.0	MAF1,1.0	PLS3,1.0	ANKZF1,1.0	HSP90AA1,1.0	H2-T18,1.0	HSPA5,1.0	MSN,1.0	CAV1,1.0	SEPT2,1.0	PPP2R5A,1.0	MARCH5,1.0	CYB5A,1.0	ACTA2,1.0	ACTA1,1.0	NPC2,1.0	OGN,1.0	ARL2BP,1.0	CPE,1.0	LOC100044627,1.0	TOP1,1.0	GM11847,1.0	MYH7,1.0	RTN4,1.0	B4GALT1,1.0	SLC25A4,1.0	NDUFB8,1.0	NDUFB5,1.0	GLO1,1.0	ATP5J,1.0	NREP,1.0	DBI,1.0	LAMC2,1.0	HK1,1.0	GM15772,1.0	ATP5O,1.0	CYR61,1.0	GRK5,1.0	ISOC1,1.0	YWHAH,1.0	HIST1H1C,1.0	NDUFA5,1.0	MID1IP1,1.0	PCOLCE,1.0	YWHAZ,1.0	KLF4,1.0	DCN,1.0	PKM,1.0	CLDN4,1.0	2700060E02RIK,1.0	PPAP2A,1.0	RPS6KB2,1.0	SNRK,1.0	DDIT4,1.0	RPS3A1,1.0	SMPDL3A,1.0	HIST1H2BC,1.0	HCN2,1.0	CEBPB,1.0	RNF11,1.0	KDM3A,1.0	ITGB1,1.0	CEBPD,1.0	MSLN,1.0	HSP90AB1,1.0	FHL1,1.0	H2-Q7,1.0	THBS1,1.0	PPP2R2B,1.0	HSPD1,1.0	ACTC1,1.0	ADD1,1.0	RPS4X,1.0	SEPT7,1.0	SUMO1,1.0	TNNI3,1.0	POLR2G,1.0	VPS35,1.0	RPL7A,1.0	TNNI1,1.0	
myotonic dystrophy type 1 DOID-11722 human GSE7178 sample 1052		DUT,1.0	RPL22,1.0	RPL21,1.0	SS18L2,1.0	RPL23,1.0	DEK,1.0	SOX11,1.0	COL1A2,1.0	CCAR1,1.0	AFG3L2,1.0	CCT6A,1.0	HIST1H4C,1.0	FEZ1,1.0	PCDHB2,1.0	SERBP1,1.0	RPL28,1.0	HIST1H4J,1.0	L1TD1,1.0	RPL29,1.0	RPLP0P6,1.0	RPL13,1.0	RPL12,1.0	DCAF6,1.0	FNBP1L,1.0	SFRP1,1.0	RPS4Y1,1.0	TOB1,1.0	PRTG,1.0	DPYSL2,1.0	EPB41L4A-AS1,1.0	RPL36AL,1.0	SEPHS1,1.0	SCAF8,1.0	SNRPD3,1.0	UGP2,1.0	SNRPD2,1.0	DPYSL3,1.0	RPL14,1.0	RPL17,1.0	FDFT1,1.0	ZNF146,1.0	SNHG1,1.0	PRR11,1.0	RPL41,1.0	FZD7,1.0	TERF1,1.0	SNHG6,1.0	RPS27,1.0	RPS26,1.0	SNHG16,1.0	RPS29,1.0	ALDH7A1,1.0	TDP2,1.0	FAT1,1.0	PTPLAD1,1.0	NOL11,1.0	RPS20,1.0	NANOG,1.0	RPS23,1.0	RPS25,1.0	SET,1.0	CUTA,1.0	RPL4,1.0	RPL32,1.0	CTBP2,1.0	RPL34,1.0	TMEM97,1.0	C14ORF166,1.0	ADH5,1.0	C12ORF57,1.0	SYNCRIP,1.0	RPS18,1.0	RPS17,1.0	SOX2,1.0	GJA1,1.0	DPF2,1.0	RPL37,1.0	RCC2,1.0	COX2,1.0	COX1,1.0	RPS11,1.0	RPS13,1.0	AASS,1.0	TET1,1.0	PRPF40A,1.0	GNL3,1.0	H19,1.0	PTMA,1.0	TOX3,1.0	COL3A1,1.0	TUBB2B,1.0	TMSB15A,1.0	PABPC3,1.0	PABPC1,1.0	ALDOA,1.0	CD24,1.0	TOP2B,1.0	C2CD5,1.0	CSDE1,1.0	ADM,1.0	POU5F1P3,1.0	SLC7A3,1.0	LDHB,1.0	LDHA,1.0	MAP2,1.0	JARID2,1.0	YTHDF2,1.0	PGAM1,1.0	MIAT,1.0	SULF1,1.0	NR6A1,1.0	HNRNPH1,1.0	MAP1B,1.0	USO1,1.0	TCEA1,1.0	HDGF,1.0	RPLP0,1.0	RPLP1,1.0	PRIM1,1.0	NUCKS1,1.0	TUBA1A,1.0	ROBO1,1.0	TUBA1C,1.0	CHN1,1.0	COL11A1,1.0	SUPT16H,1.0	RPS8,1.0	RPS9,1.0	SEMA4C,1.0	RPS6,1.0	RPS7,1.0	GCSHP5,1.0	ATP1B3,1.0	LIN28A,1.0	LIN28B,1.0	TMEM258,1.0	SHISA2,1.0	CDK2AP1,1.0	SNRPG,1.0	SRSF6,1.0	SNRNP25,1.0	SRSF7,1.0	FBL,1.0	BASP1,1.0	CDH2,1.0	KIF5C,1.0	TCEAL2,1.0	DROSHA,1.0	RPS5,1.0	RPS2,1.0	NLRP2,1.0	PAMR1,1.0	MYH10,1.0	BPTF,1.0	POSTN,1.0	IGFBP3,1.0	NASP,1.0	EEF2,1.0	GLTSCR2,1.0	H1F0,1.0	COL6A3,1.0	MALAT1,1.0	IARS,1.0	ND2,1.0	ND4,1.0	ND3,1.0	ND6,1.0	PFKFB3,1.0	ANKRD17,1.0	ATP6,1.0	SRP14,1.0	IPO5,1.0	UQCRH,1.0	EEF1B2,1.0	SALL2,1.0	PODXL,1.0	SALL4,1.0	NARS,1.0	ZNF521,1.0	EGFL6,1.0	PAICS,1.0	EIF5A,1.0	HSP90AA1,1.0	DNMT3B,1.0	HNRNPA1P10,1.0	RPL13A,1.0	DHCR24,1.0	ACVR2B,1.0	CYP26A1,1.0	EEF1D,1.0	H3F3AP4,1.0	CEBPZ,1.0	SNURF,1.0	TOP1,1.0	RBM25,1.0	LUC7L3,1.0	FAM60A,1.0	KHDRBS1,1.0	YWHAG,1.0	EIF4B,1.0	ESRG,1.0	DDX3Y,1.0	YWHAB,1.0	HMGB1,1.0	ATP5O,1.0	IRF2BPL,1.0	AGPAT5,1.0	PTBP2,1.0	PDLIM1,1.0	SYNGR3,1.0	APELA,1.0	VPS51,1.0	LBR,1.0	CXADR,1.0	NOP58,1.0	DDX17,1.0	TPBG,1.0	MAPK1IP1L,1.0	NSMCE1,1.0	RPL23A,1.0	CIRBP,1.0	DLK1,1.0	NELL2,1.0	EIF3L,1.0	RAB13,1.0	IGDCC4,1.0	LOC100134445,1.0	EIF3F,1.0	TDGF1P3,1.0	MATR3,1.0	ALDH9A1,1.0	UBA52,1.0	SLC25A6,1.0	EIF3E,1.0	TPT1,1.0	EEF1A1P9,1.0	SEC11A,1.0	DDX25,1.0	UHRF2,1.0	LOC100506948,1.0	YBX1,1.0	CRMP1,1.0	DDX21,1.0	HMGCR,1.0	RPL10A,1.0	SUMO2,1.0	PTPRZ1,1.0	ZIC2,1.0	IGF2BP3,1.0	MAPK6,1.0	HNRNPA0,1.0	TRIM24,1.0	
psoriasis DOID-8893 human GSE32407 sample 836		IL1R2,1.0	ECH1,1.0	CACNA2D2,1.0	CMA1,1.0	CKMT1A,1.0	CIDEA,1.0	SCAMP4,1.0	MAPK14,1.0	CD2,1.0	PC,1.0	SDPR,1.0	PLGLA,1.0	SOAT1,1.0	ORAI3,1.0	ACOT2,1.0	SERHL2,1.0	FAR2,1.0	MYL9,1.0	LMF1,1.0	IL2RG,1.0	ADCY8,1.0	ARNTL,1.0	PHYHIP,1.0	KIAA1324,1.0	ST3GAL5,1.0	SLAMF8,1.0	PTGDS,1.0	SH3BGR,1.0	CHST7,1.0	FZD3,1.0	STAC,1.0	NCKAP1L,1.0	DNAH17,1.0	MIA,1.0	PRKCB,1.0	PRRC2A,1.0	HDHD1,1.0	FA2H,1.0	SNHG17,1.0	BTC,1.0	VNN1,1.0	NANOG,1.0	ACSBG1,1.0	HOXB2,1.0	WDR5B,1.0	ATP6V1B1,1.0	APOBEC3B,1.0	SIM1,1.0	GPM6A,1.0	OSGEPL1,1.0	ACSM3,1.0	WFDC1,1.0	NEDD4L,1.0	TMEM97,1.0	CD1E,1.0	PLA2G7,1.0	CD1C,1.0	TMEM187,1.0	OPLAH,1.0	C3,1.0	PGBD5,1.0	MRPL2,1.0	KCNMB1,1.0	STMN2,1.0	IL20RA,1.0	PDK4,1.0	GSTM5,1.0	CCR2,1.0	ZRSR2,1.0	GSTM1,1.0	DUSP1,1.0	CCL21,1.0	HBA1,1.0	TFEB,1.0	TIMM22,1.0	WDR33,1.0	HIST3H2A,1.0	KRT18,1.0	KRT15,1.0	HLA-DQB1,1.0	LIMS2,1.0	CCL27,1.0	RASL12,1.0	MAOB,1.0	CD3D,1.0	HOXC11,1.0	FAM149A,1.0	LOC100510224,1.0	HSD11B2,1.0	ZNF137P,1.0	MAP1LC3C,1.0	TIMP4,1.0	HAO2,1.0	TMOD1,1.0	NQO2,1.0	SF3A2,1.0	MAP1S,1.0	FMO1,1.0	ZDHHC11,1.0	ELP5,1.0	GTF2H4,1.0	XAB2,1.0	CLIP3,1.0	TMEM158,1.0	DHRS9,1.0	LOC100510495,1.0	FOSB,1.0	PNPLA4,1.0	PLEKHO2,1.0	CD48,1.0	RAMP1,1.0	ZNF574,1.0	ZNF211,1.0	HCRP1,1.0	SYNM,1.0	FHOD3,1.0	DIRAS3,1.0	ZDHHC24,1.0	NUDT6,1.0	FCGBP,1.0	SAMM50,1.0	GGTLC1,1.0	KIF13A,1.0	ADAMTSL3,1.0	CCL18,1.0	SLC17A5,1.0	RARRES1,1.0	GSR,1.0	AOC1,1.0	RARRES2,1.0	ZBTB16,1.0	LIFR,1.0	THNSL2,1.0	AGT,1.0	PCP4,1.0	SCNN1B,1.0	XIST,1.0	PRR15L,1.0	ROR2,1.0	ADTRP,1.0	CSPG4,1.0	FKBP5,1.0	CRAT,1.0	OCA2,1.0	ALDH1L1,1.0	CD83,1.0	UCP2,1.0	GPR64,1.0	HSD17B6,1.0	CPOX,1.0	RELN,1.0	WIF1,1.0	ZNF83,1.0	ZFP30,1.0	EMC3,1.0	FLNC,1.0	NPTX2,1.0	NLRP2,1.0	MYH11,1.0	SH2B2,1.0	BORA,1.0	HGD,1.0	IGFBP3,1.0	KRT35,1.0	SELE,1.0	KRT32,1.0	ADRA2C,1.0	TMEM110,1.0	TMPRSS11E,1.0	REEP1,1.0	RCAN2,1.0	MAVS,1.0	MAL,1.0	MDM4,1.0	ZNF415,1.0	CASQ2,1.0	SLC27A6,1.0	SLC27A5,1.0	CRISP3,1.0	RAB3A,1.0	BEAN1,1.0	RAB3B,1.0	NCF2,1.0	CLSTN3,1.0	INSIG1,1.0	GSTT1,1.0	C1ORF56,1.0	ACTG2,1.0	FGF7,1.0	TMEM223,1.0	CNN1,1.0	SALL2,1.0	MMP28,1.0	DKFZP564C152,1.0	ZNF768,1.0	SRD5A1,1.0	MBP,1.0	CYTL1,1.0	PLS1,1.0	GGT2,1.0	GGT1,1.0	EFHD1,1.0	LOC100287515,1.0	BCKDHA,1.0	EIF5A,1.0	HMGCS2,1.0	COPG2IT1,1.0	MYRIP,1.0	MMP9,1.0	TNFRSF1B,1.0	ACTA1,1.0	MYH3,1.0	RABEP1,1.0	ECHDC3,1.0	FBP1,1.0	CYP2B7P,1.0	CHI3L1,1.0	LMOD1,1.0	AGPAT1,1.0	FHIT,1.0	MDK,1.0	CYP26B1,1.0	HMBOX1,1.0	ACP5,1.0	WNT2,1.0	WNT4,1.0	HIST1H1C,1.0	ZNF189,1.0	DAPK3,1.0	ERAP2,1.0	CYP4B1,1.0	S100B,1.0	SOD3,1.0	DLK2,1.0	SMUG1,1.0	TWSG1,1.0	MLPH,1.0	TSPAN15,1.0	IL2RB,1.0	P2RX1,1.0	ALDH1A2,1.0	CLDN8,1.0	LTB,1.0	TAF5,1.0	SLC24A3,1.0	ZNF177,1.0	LINC00342,1.0	CX3CR1,1.0	TENC1,1.0	PCTP,1.0	ACTC1,1.0	PTPLA,1.0	KRT85,1.0	PLN,1.0	ALDH1B1,1.0	SPEG,1.0	WDR6,1.0	ITGAX,1.0	BPY2,1.0	ERC1,1.0	LINC00339,1.0	PDE6A,1.0	KCNJ2,1.0	
Vitamin A Deficiency C0042842 rat GSE1600 sample 359		GAMT,1.0	RPL22,1.0	RPL21,1.0	TRAP1,1.0	RPL24,1.0	SERPIND1,1.0	ACSL5,1.0	ACSL4,1.0	HSPE1,1.0	UPB1,1.0	RGD1562409,1.0	MYL6,1.0	CYP3A23/3A1,1.0	AZGP1,1.0	CYP2C7,1.0	RBP1,1.0	UQCRC2,1.0	CYP1A2,1.0	RPL26,1.0	RPL28,1.0	RPL27,1.0	RPL29,1.0	RPL11,1.0	POMP,1.0	PON1,1.0	RPL12,1.0	SLC35B1,1.0	AQP8,1.0	C4BPA,1.0	C4BPB,1.0	UQCR11,1.0	TPRG1L,1.0	LOC287167,1.0	ACTB,1.0	RPL36AL,1.0	CAPNS1,1.0	TCEB2,1.0	RPL17,1.0	LOC100134871,1.0	RPL19,1.0	RAB11FIP3,1.0	RPL18,1.0	COX8A,1.0	GABARAPL2,1.0	RPL41,1.0	CYP4F1,1.0	ST6GAL1,1.0	TALDO1,1.0	MIF,1.0	CYP4F6,1.0	IGF1,1.0	AVPR1A,1.0	RGD1563956,1.0	COPZ1,1.0	RPS26,1.0	RPS29,1.0	ALDH7A1,1.0	RPL27A,1.0	FASN,1.0	CSNK2B,1.0	CYP2A2,1.0	RPS23,1.0	PEMT,1.0	FAAH,1.0	GABARAP,1.0	RPL31,1.0	RPL3,1.0	SLC22A7,1.0	HPN,1.0	SLC22A1,1.0	RPL35,1.0	MGST3,1.0	PTTG1IP,1.0	ENO1,1.0	MGST1,1.0	RPL9,1.0	HPX,1.0	RPL8,1.0	RPS16,1.0	CYB5R3,1.0	APOM,1.0	RPS17,1.0	RGD1309534,1.0	RPS19,1.0	C9,1.0	PRDX2,1.0	PRDX1,1.0	FTH1,1.0	RPL37,1.0	CYP2B2,1.0	CYP2C6V1,1.0	CYP2B1,1.0	GLUL,1.0	RPS10,1.0	CYP2C6V2,1.0	RPS12,1.0	LGALS9,1.0	RPS11,1.0	LOC687048,1.0	DECR2,1.0	GSTM1,1.0	LOC100361259,1.0	TSC22D1,1.0	SSR4,1.0	HBA1,1.0	LOC100363434,1.0	GNB2L1,1.0	AKR1A1,1.0	RPL17-PS1,1.0	CP,1.0	LYVE1,1.0	NME2,1.0	SULT1B1,1.0	CYP2C22,1.0	TECR,1.0	PABPC4,1.0	CALU,1.0	CALR,1.0	TMED10,1.0	SERPINA1,1.0	ARF1,1.0	MAOB,1.0	RPN1,1.0	HBB,1.0	RPN2,1.0	RPS27L,1.0	LITAF,1.0	NEDD8,1.0	KHK,1.0	C8B,1.0	CSAD,1.0	SERPINA6,1.0	ACAT2,1.0	MAP1LC3A,1.0	LDHD,1.0	SULT1C3,1.0	CYP2B15,1.0	LDHA,1.0	AUH,1.0	SEC61B,1.0	HAO2,1.0	TMED2,1.0	RPS15A,1.0	PCK1,1.0	RPS27A,1.0	CTSC,1.0	AADAT,1.0	PKLR,1.0	G0S2,1.0	GSTO1,1.0	RNASE4,1.0	PGRMC1,1.0	FABP5,1.0	FABP6,1.0	FABP7,1.0	BDH1,1.0	RGN,1.0	PLIN2,1.0	TKT,1.0	ERRFI1,1.0	OAT,1.0	FKBP11,1.0	COX5A,1.0	RT1-CE12,1.0	RPLP0,1.0	RPLP2,1.0	RT1-CE16,1.0	AFM,1.0	TMEM53,1.0	LOC100363469,1.0	STE2,1.0	PTMS,1.0	COX5B,1.0	CRIP2,1.0	SERP1,1.0	EPB41L4B,1.0	FTL1,1.0	ACADM,1.0	ACADL,1.0	SULT1E1,1.0	LOC257642,1.0	SCD1,1.0	MDH1,1.0	METTL7B,1.0	TUFM,1.0	G6PC,1.0	CAR3,1.0	HSD3B5,1.0	SLC16A1,1.0	RPS8,1.0	RPS9,1.0	RPS6,1.0	DIO1,1.0	RPS7,1.0	CYP51,1.0	RPSA,1.0	AKR7A2,1.0	GCK,1.0	MORF4L2,1.0	PPIA,1.0	GPD1,1.0	GSTA5,1.0	GSTA1,1.0	FAU,1.0	RPP21,1.0	ERP29,1.0	DHCR7,1.0	SQSTM1,1.0	PPIB,1.0	LOC688684,1.0	ALDH1L1,1.0	IGFALS,1.0	LOC360231,1.0	CD81,1.0	PROS1,1.0	ZFP36L1,1.0	PEBP1,1.0	HSD17B6,1.0	HDLBP,1.0	ACAA1B,1.0	HBB-B1,1.0	PAPSS2,1.0	GULO,1.0	RPS2,1.0	RPS3,1.0	NDUFV3,1.0	FDPS,1.0	PDIA3,1.0	GCKR,1.0	EPHX1,1.0	GOT2,1.0	LOC100362049,1.0	PDIA6,1.0	ACLY,1.0	ALDH3A2,1.0	AMACR,1.0	SLCO1A2,1.0	DYNLRB1,1.0	SLC26A1,1.0	INSIG1,1.0	ACTG1,1.0	CUL2,1.0	AK4,1.0	GSTT1,1.0	VTN,1.0	AKR7A3,1.0	EBP,1.0	CYP2C13,1.0	UBC,1.0	MPC1,1.0	CYP2C11,1.0	HACL1,1.0	LOC298116,1.0	SH3GL3,1.0	ITGA1,1.0	HSPA5,1.0	GPX4,1.0	HMGCS1,1.0	ABCC6,1.0	CMTM6,1.0	RPL13A,1.0	APOA2,1.0	SORD,1.0	NDUFC1,1.0	RPS3A,1.0	APOA4,1.0	DAK,1.0	ATP5F1,1.0	PPP2R5A,1.0	CES1C,1.0	CES1D,1.0	CES1F,1.0	THRSP,1.0	TMBIM6,1.0	LOC689574,1.0	IDI1,1.0	SLC25A1,1.0	NDUFB9,1.0	RUP2,1.0	NDUFB6,1.0	LOC100361547,1.0	NDUFB3,1.0	CYP3A2,1.0	DBI,1.0	ATP5O,1.0	CYP3A9,1.0	GHR,1.0	PDLIM1,1.0	ATP5B,1.0	ALAD,1.0	PSAP,1.0	CPT2,1.0	PGK1,1.0	NDUFA8,1.0	NDUFA3,1.0	RGD1561333,1.0	PBSN,1.0	LSS,1.0	SUOX,1.0	SOD1,1.0	LOC679739,1.0	CAT,1.0	APOC1,1.0	PPDPF,1.0	APOC3,1.0	DAD1,1.0	P4HB,1.0	SCLY,1.0	KCTD13,1.0	UBA52,1.0	GAPDH,1.0	TPT1,1.0	MTCH2,1.0	CEBPB,1.0	ABCD3,1.0	C1R,1.0	ALAS2,1.0	ALAS1,1.0	C1S,1.0	YBX1,1.0	CYP4A2,1.0	RPL10A,1.0	MSMO1,1.0	ATP5G1,1.0	RPS4X,1.0	DDT,1.0	ALDH2,1.0	GM2A,1.0	KYNU,1.0	DCAF11,1.0	PCBD1,1.0	MBL1,1.0	RPL7A,1.0	MBL2,1.0	PGM1,1.0	
Alzheimer's disease DOID-10652 human GSE36980 sample 523		DNAAF2,1.0	HOMER1,1.0	PCDH20,1.0	ZNF705A,1.0	DKK2,1.0	BTBD11,1.0	GRIN3A,1.0	HIST1H4B,1.0	SST,1.0	HIST1H4C,1.0	PCDHB3,1.0	ASF1A,1.0	ORAI2,1.0	DCHS2,1.0	PCDHB4,1.0	SPIN2A,1.0	SNORA23,1.0	LINC00643,1.0	CCDC68,1.0	NDNF,1.0	SLC5A3,1.0	SNORD116-21,1.0	CRHBP,1.0	RAB11FIP2,1.0	NNAT,1.0	C10ORF107,1.0	SNORD116-18,1.0	CPNE4,1.0	GSTT2B,1.0	MIR30D,1.0	SNHG1,1.0	ZNF143,1.0	TBC1D8B,1.0	SPHKAP,1.0	C9ORF153,1.0	ST8SIA4,1.0	SLC6A13,1.0	RAB27B,1.0	TMEM196,1.0	GPR137C,1.0	ACER3,1.0	OCLN,1.0	ZNF702P,1.0	GPR183,1.0	NET1,1.0	TRMT12,1.0	FREM2,1.0	RWDD2B,1.0	TFRC,1.0	SLC22A3,1.0	SLC22A2,1.0	OR7A10,1.0	MGST3,1.0	GSKIP,1.0	SCARNA4,1.0	RXFP1,1.0	TXNDC16,1.0	MBD3L1,1.0	PLAC8,1.0	NETO2,1.0	ARSK,1.0	KCNMB2,1.0	ZC3H12B,1.0	PIP5K1B,1.0	HIST1H3I,1.0	PROM1,1.0	AS3MT,1.0	DUSP6,1.0	LYPLA1,1.0	CCDC110,1.0	GABRA5,1.0	NXPE2,1.0	STRBP,1.0	DEFB136,1.0	IL18,1.0	LYVE1,1.0	RAB33A,1.0	VEGFA,1.0	RAD51C,1.0	UGDH,1.0	KBTBD7,1.0	PIGB,1.0	MIR183,1.0	MOCS2,1.0	SNORA65,1.0	FRMPD2B,1.0	CLIC6,1.0	IGSF6,1.0	ZCCHC12,1.0	VLDLR,1.0	GRIK1,1.0	SNX2,1.0	UGT8,1.0	ARV1,1.0	ST8SIA6,1.0	HLA-DQA1,1.0	TM4SF18,1.0	MMD,1.0	P2RY12,1.0	SLC2A12,1.0	GAD2,1.0	AKR1C2,1.0	METTL4,1.0	FMO1,1.0	MPP6,1.0	MRPL46,1.0	PRSS35,1.0	RNASE2,1.0	MORN2,1.0	MAS1,1.0	TXLNB,1.0	NOV,1.0	SEMG2,1.0	CKS2,1.0	LOC403323,1.0	ZNF215,1.0	SPC25,1.0	SLC29A4,1.0	CDKL2,1.0	RNU4-2,1.0	LPCAT2,1.0	GUCA1C,1.0	HCCS,1.0	ING2,1.0	ERO1L,1.0	GLRA2,1.0	MIR412,1.0	FAM102B,1.0	ACADL,1.0	NDST4,1.0	CHN2,1.0	CLDN24,1.0	RSPO3,1.0	NUSAP1,1.0	CCL19,1.0	SNORA71B,1.0	BID,1.0	OLR1,1.0	BCHE,1.0	SLC16A1,1.0	PDGFRA,1.0	FAM118A,1.0	THNSL2,1.0	GRHL2,1.0	TC2N,1.0	FOXP2,1.0	DOK5,1.0	OR2L13,1.0	MIR141,1.0	RNF182,1.0	CNIH3,1.0	SCG2,1.0	CSPG4P5,1.0	ABCG2,1.0	C8ORF34,1.0	ADCY10P1,1.0	ALLC,1.0	OR13C5,1.0	SLC27A2,1.0	DGKE,1.0	MIR516B2,1.0	SUCNR1,1.0	STEAP1B,1.0	CEP19,1.0	FAXC,1.0	OVOS2,1.0	RCHY1,1.0	SLC9A2,1.0	RELN,1.0	OR2AK2,1.0	WIF1,1.0	SLN,1.0	LOC286359,1.0	NXPH1,1.0	PPEF1,1.0	WSCD1,1.0	NR4A2,1.0	FAM163A,1.0	IL1RAPL2,1.0	MOB4,1.0	OSTN,1.0	ZCCHC4,1.0	LOC644083,1.0	RAB3B,1.0	CYP46A1,1.0	ZNF252P,1.0	TMEM100,1.0	TRGC2,1.0	RASGRP1,1.0	CCNB2,1.0	NDN,1.0	NMRK1,1.0	VWC2L,1.0	RGS8,1.0	IL13RA2,1.0	SVOP,1.0	CBX5,1.0	OR14I1,1.0	PLA2G2A,1.0	GPX8,1.0	REXO4,1.0	RABGGTB,1.0	BMP6,1.0	BMP5,1.0	FAM177B,1.0	BMP3,1.0	CBLN4,1.0	TRMT61B,1.0	HAPLN1,1.0	SLC25A4,1.0	MCTP2,1.0	NDUFB3,1.0	DUSP19,1.0	ELAVL2,1.0	FBXO45,1.0	TARP,1.0	EFCAB10,1.0	CALB1,1.0	DSEL,1.0	LRRTM2,1.0	DNAJB4,1.0	MAN1A1,1.0	WNT2,1.0	TAC1,1.0	DRD5,1.0	PRKG2,1.0	IMPG2,1.0	LGI2,1.0	CXADR,1.0	RCVRN,1.0	GRID2,1.0	LINC00471,1.0	NDUFA2,1.0	KCTD4,1.0	MBOAT1,1.0	MIR126,1.0	TRAPPC6B,1.0	HIST1H2BA,1.0	RNU5B-1,1.0	SYT10,1.0	TRIM36,1.0	ZNF615,1.0	MET,1.0	FAM98B,1.0	CTXN3,1.0	RERG,1.0	SEMA3D,1.0	LUZP2,1.0	SEMA3E,1.0	CX3CR1,1.0	CXORF21,1.0	HDAC8,1.0	CRYZ,1.0	TTR,1.0	EDNRA,1.0	SPRED1,1.0	ZNF845,1.0	KLRG1,1.0	RBM7,1.0	
Bipolar Disorder C0005586 human GSE5389 sample 302		RBFOX1,1.0	WSB2,1.0	HOMER1,1.0	LARP6,1.0	EID1,1.0	HNRNPK,1.0	ARMC1,1.0	MARCKS,1.0	FEZ1,1.0	FEZ2,1.0	RUFY3,1.0	POMP,1.0	GHITM,1.0	PCMT1,1.0	DPYSL2,1.0	GTF2IP1,1.0	UGP2,1.0	SV2A,1.0	SPOCK1,1.0	SNCA,1.0	NDFIP1,1.0	TSPYL4,1.0	GABARAPL3,1.0	GABARAPL2,1.0	TSPYL1,1.0	ATP6AP2,1.0	PLK2,1.0	PRKCB,1.0	ABCA8,1.0	PBX1,1.0	MLLT11,1.0	EHD3,1.0	KIAA1598,1.0	PRKAR1A,1.0	PPT1,1.0	HPRT1,1.0	SCHIP1,1.0	SLC6A1,1.0	RPL9,1.0	ARPP19,1.0	WDR47,1.0	SUV420H1,1.0	LIPA,1.0	HSPH1,1.0	KIAA1107,1.0	PRKAR2B,1.0	EPB41L3,1.0	STMN2,1.0	RPL39,1.0	PRKACB,1.0	ZNF365,1.0	SRP9,1.0	GABRA1,1.0	KCNB1,1.0	GPRC5B,1.0	BHLHE40,1.0	PMP2,1.0	RAPGEF4,1.0	RAPGEF5,1.0	OAZ1,1.0	LDHB,1.0	UGT8,1.0	EXTL2,1.0	LDHA,1.0	CHL1,1.0	ATXN1,1.0	RPS27A,1.0	DYNLL1,1.0	MEF2C,1.0	ANKRD46,1.0	TUBB4A,1.0	PLP1,1.0	CLDND1,1.0	PLCB1,1.0	OAT,1.0	CDKN1B,1.0	RPLP1,1.0	WRB,1.0	TUBA1A,1.0	TMSB4X,1.0	CHN1,1.0	NEFL,1.0	AP3S1,1.0	SPIN1,1.0	NEFM,1.0	MDH1,1.0	TMEM14A,1.0	NEFH,1.0	ZBTB18,1.0	FBXW7,1.0	RAB2A,1.0	EIF1AX,1.0	RPS7,1.0	PCDH9,1.0	OLFM1,1.0	MORF4L1,1.0	MORF4L2,1.0	ARL8B,1.0	PTPN4,1.0	CHRM3,1.0	RAB1A,1.0	UBE2D3,1.0	CTNND2,1.0	PAPSS1,1.0	TCEAL4,1.0	TCEAL2,1.0	SH3BP5,1.0	SPP1,1.0	RPS3,1.0	HMGN3,1.0	OSBPL8,1.0	SLC38A2,1.0	CERS6,1.0	MAP2K1,1.0	BNIP3L,1.0	NBEA,1.0	DGKZ,1.0	REEP1,1.0	RCAN2,1.0	SYNJ1,1.0	REEP5,1.0	NCL,1.0	EIF4G2,1.0	OSBPL1A,1.0	GRIA2,1.0	ATP8A1,1.0	UQCRB,1.0	CLSTN1,1.0	BTBD1,1.0	BTBD3,1.0	G3BP2,1.0	MBP,1.0	MOAP1,1.0	RPH3A,1.0	SYBU,1.0	ACTR3,1.0	HSP90AA1,1.0	VBP1,1.0	PEG3,1.0	LANCL1,1.0	SECISBP2L,1.0	MARCH6,1.0	DBNDD2,1.0	DNAJC6,1.0	SERPINI1,1.0	KCNK1,1.0	SERINC1,1.0	SERINC3,1.0	SNAP25,1.0	SHC3,1.0	CELF2,1.0	NDUFB4,1.0	HTR2A,1.0	ATP5J,1.0	NDUFB1,1.0	NREP,1.0	MOBP,1.0	ITPR1,1.0	ATP5E,1.0	PGK1,1.0	WASF1,1.0	CEP170,1.0	LIMCH1,1.0	OXR1,1.0	NDUFA5,1.0	NDUFA4,1.0	ZBTB38,1.0	COBL,1.0	SORL1,1.0	HAUS2,1.0	DNAJA1,1.0	EHBP1,1.0	EVI2A,1.0	VAPA,1.0	SUCLA2,1.0	GLRB,1.0	TRIM37,1.0	RNF11,1.0	EIF4A2,1.0	RNF13,1.0	HSP90AB1,1.0	CX3CR1,1.0	TSPAN13,1.0	PPM1H,1.0	EFR3A,1.0	PSD3,1.0	SUMO2,1.0	SCRN1,1.0	SPCS2P4,1.0	UBQLN2,1.0	FBXO9,1.0	HNRNPA1,1.0	SLC12A5,1.0	ACSL3,1.0	PPA1,1.0	SEPP1,1.0	DCLK1,1.0	RRAGA,1.0	SUB1,1.0	LOC728825,1.0	EIF1B,1.0	CALM2,1.0	CALM1,1.0	APP,1.0	STXBP1,1.0	SATB1,1.0	CCNI,1.0	PLEKHB1,1.0	MYCBP2,1.0	PLEKHB2,1.0	RGPD8,1.0	RAB11FIP2,1.0	B2M,1.0	PTGDS,1.0	EGR3,1.0	CAMLG,1.0	OMG,1.0	ANK3,1.0	PUM2,1.0	NUAK1,1.0	RPS27,1.0	RPS29,1.0	PIK3R1,1.0	ITM2A,1.0	ITM2B,1.0	RPS25,1.0	ATP6V1B2,1.0	RPS24,1.0	GPM6A,1.0	GPM6B,1.0	BEX4,1.0	BEX1,1.0	ARL6IP1,1.0	MGST3,1.0	LPAR1,1.0	ARL6IP5,1.0	KIFAP3,1.0	A2M,1.0	GOLGA7,1.0	SEC62,1.0	SKP1,1.0	RPS13,1.0	RHOA,1.0	PTGES3,1.0	NCOA4,1.0	SNAP91,1.0	RAP2A,1.0	TF,1.0	PTPRD,1.0	TPPP3,1.0	VSNL1,1.0	ID2,1.0	ACTR10,1.0	CSRNP3,1.0	NRN1,1.0	C2CD5,1.0	KLK6,1.0	CSDE1,1.0	PTPRK,1.0	PPP3CA,1.0	SH3BGRL,1.0	SNX3,1.0	NEUROD6,1.0	EPS15,1.0	RAB6C,1.0	DYNC1I2,1.0	DYNC1I1,1.0	CAP2,1.0	TPD52,1.0	SUZ12,1.0	ATP6V1G2,1.0	ATP6V0E2,1.0	TTC3,1.0	ZDHHC11,1.0	UBE2E1,1.0	PPP2CA,1.0	PDP1,1.0	HNRNPH1,1.0	COX5A,1.0	GDI2,1.0	GDI1,1.0	DIRAS2,1.0	OLA1,1.0	NUCKS1,1.0	AKAP11,1.0	PNMA2,1.0	PNMA1,1.0	ENC1,1.0	CTNNA2,1.0	FAM3C,1.0	ENPP2,1.0	MOG,1.0	LMO4,1.0	ATP1B1,1.0	PPIA,1.0	PCP4,1.0	ISCU,1.0	CDK2AP1,1.0	SCG5,1.0	MPHOSPH8,1.0	YPEL5,1.0	NDRG4,1.0	SEPW1,1.0	ATP1A2,1.0	ATP1A1,1.0	RAB40B,1.0	BASP1,1.0	KIF5C,1.0	SLIT2,1.0	PPFIA2,1.0	BAALC,1.0	BANF1,1.0	PDE8B,1.0	CLASP2,1.0	AASDHPPT,1.0	OPN3,1.0	CADPS2,1.0	NSF,1.0	SYT1,1.0	PRNP,1.0	DSTN,1.0	IPCEF1,1.0	SDCBP,1.0	QDPR,1.0	ZNF91,1.0	PREPL,1.0	GNB1,1.0	DYNLRB1,1.0	TCF4,1.0	FGF13,1.0	ATP6V1A,1.0	DOCK4,1.0	DDX1,1.0	SEZ6L2,1.0	COX7A2,1.0	HIGD1A,1.0	RGS5,1.0	RGS4,1.0	PDZD2,1.0	CAMTA1,1.0	HSPA8,1.0	MKL2,1.0	HNRNPA1P10,1.0	HSPA2,1.0	NAP1L3,1.0	NAP1L2,1.0	NAP1L1,1.0	ATP5F1,1.0	DNM3,1.0	PJA2,1.0	CYCS,1.0	RTN4,1.0	RTN1,1.0	GSK3B,1.0	YWHAE,1.0	YWHAB,1.0	PSMD14,1.0	NRXN1,1.0	NCALD,1.0	HMGB1,1.0	AGAP1,1.0	ELAVL4,1.0	CALB1,1.0	CA2,1.0	NRIP3,1.0	LRRTM2,1.0	YWHAQ,1.0	SARAF,1.0	TMEM30A,1.0	DYNLT3,1.0	TPBG,1.0	ATP2B2,1.0	ATP2B1,1.0	YWHAZ,1.0	SOD1,1.0	FAM131A,1.0	GAP43,1.0	TOMM70A,1.0	INA,1.0	KRAS,1.0	MATR3,1.0	MORF4,1.0	MRFAP1L1,1.0	LDB2,1.0	ATP2A2,1.0	ATP5G3,1.0	SOBP,1.0	ADD3,1.0	SEPT7,1.0	MAT2B,1.0	BNIP3,1.0	DIP2A,1.0	CDIPT,1.0	NRCAM,1.0	NPTN,1.0	
osteoarthritis DOID-8398 human GSE16464 sample 752		RPL21,1.0	RPL24,1.0	COL1A2,1.0	ASS1,1.0	RBP4,1.0	VIM,1.0	RPL26,1.0	MT1H,1.0	NBL1,1.0	RPL29,1.0	MT1E,1.0	MT1F,1.0	COL12A1,1.0	SERPINE2,1.0	RPL12,1.0	GLRX,1.0	RPS4Y1,1.0	SPOCK1,1.0	SERPINF1,1.0	S100A13,1.0	CYP1B1,1.0	RPL17,1.0	RPL19,1.0	CCNL1,1.0	MT1HL1,1.0	EGR1,1.0	RPL41,1.0	SNHG8,1.0	FTH1P5,1.0	RPS27,1.0	RPS14P3,1.0	RPS29,1.0	RPS21,1.0	RPS20,1.0	RPS23,1.0	ATF4,1.0	LXN,1.0	RPL6,1.0	RPL3,1.0	RPL30,1.0	RPL32,1.0	RPL34,1.0	MT1X,1.0	RPL9,1.0	RBPJ,1.0	C3,1.0	RPS16,1.0	RPS15,1.0	MT2A,1.0	LGALS3,1.0	RPS18,1.0	CCDC92,1.0	RPS19,1.0	FTH1,1.0	HMOX1,1.0	IER2,1.0	RPL36,1.0	RPL39,1.0	COX1,1.0	JUNB,1.0	IER5,1.0	IER3,1.0	SEC31B,1.0	CTSB,1.0	DUSP5,1.0	JUN,1.0	DUSP1,1.0	VEGFC,1.0	FN1,1.0	LIF,1.0	COX6C,1.0	MRPS6,1.0	C4ORF3,1.0	ID2,1.0	CCNG1,1.0	PABPC3,1.0	PAM,1.0	GAS5,1.0	PABPC1,1.0	GAS6,1.0	TOMM7,1.0	SGK1,1.0	HIST2H2AA4,1.0	SDC4,1.0	ADM,1.0	RPS27L,1.0	PENK,1.0	CTSK,1.0	NFIL3,1.0	SOCS5,1.0	AKR1C1,1.0	FOS,1.0	CREG1,1.0	QPCT,1.0	HADHB,1.0	LRRN4CL,1.0	LOC100505584,1.0	FOSB,1.0	SCRG1,1.0	PLIN2,1.0	LINC01279,1.0	VMP1,1.0	RPLP0,1.0	ID2B,1.0	FOXQ1,1.0	AKAP12,1.0	UBL3,1.0	TMEM47,1.0	PLAGL1,1.0	RARRES1,1.0	CA12,1.0	RPS7,1.0	PNRC1,1.0	RPSA,1.0	NEAT1,1.0	EEF1A1,1.0	CXCL12,1.0	NUPR1,1.0	PSAT1,1.0	SCG5,1.0	RPL13AP6,1.0	LOXL1,1.0	CLEC3B,1.0	ZFP36,1.0	IDH1,1.0	IGFBP6,1.0	IGFBP4,1.0	BNIP3L,1.0	IGFBP3,1.0	EEF2,1.0	MAFB,1.0	MIR100HG,1.0	PDIA5,1.0	MAFF,1.0	NT5C3B,1.0	NACA,1.0	COL6A3,1.0	COL21A1,1.0	MALAT1,1.0	LOC100507328,1.0	FTL,1.0	FBN1,1.0	LOC100505937,1.0	HTRA1,1.0	SAT1,1.0	PKD1P1,1.0	UBC,1.0	EIF3CL,1.0	TMSB10,1.0	CD99,1.0	GPX1,1.0	SRGN,1.0	MMP2,1.0	GPX4,1.0	GFPT2,1.0	RPL13A,1.0	NFKBIZ,1.0	RPS3A,1.0	MFAP5,1.0	NFKBIA,1.0	IL6,1.0	RPL37A,1.0	CHI3L1,1.0	CXCL8,1.0	TNFAIP6,1.0	TNFAIP3,1.0	CXCL2,1.0	CXCL1,1.0	CXCL3,1.0	CXCL6,1.0	DPP4,1.0	CYR61,1.0	CA2,1.0	RPL36A,1.0	AOX1,1.0	MAN1A1,1.0	IRX3,1.0	SMIM19,1.0	RPL23A,1.0	KLF4,1.0	CDC42,1.0	SOD2,1.0	PKM,1.0	GREM1,1.0	PPAP2A,1.0	DDIT4,1.0	PPAP2B,1.0	TXNIP,1.0	NACAP1,1.0	GAPDH,1.0	FOLR1,1.0	TPT1,1.0	EEF1A1P9,1.0	CEBPB,1.0	CEBPD,1.0	FHL2,1.0	SEMA3C,1.0	RND3,1.0	SQRDL,1.0	MFF,1.0	THBS2,1.0	ADD3,1.0	ADAMTS1,1.0	RPS6KA2,1.0	CCL2,1.0	POLR2L,1.0	
myelodysplastic syndrome DOID-0050908 human GSE19429 sample 747		RPL22,1.0	RPL21,1.0	RPL24,1.0	EBF1,1.0	DEK,1.0	MCEMP1,1.0	MYL6,1.0	LOC100508591,1.0	CD9,1.0	VIM,1.0	UQCRC2,1.0	HSPA1A,1.0	RPL28,1.0	RPL29,1.0	RPLP0P6,1.0	RPL13,1.0	LOC284454,1.0	BACH2,1.0	CRHBP,1.0	EPB41L4A-AS1,1.0	RPL36AL,1.0	VPREB3,1.0	VPREB1,1.0	RPL15,1.0	RPL14,1.0	RPL17,1.0	CHST15,1.0	RABAC1,1.0	SHOC2,1.0	SF3B1,1.0	RPL18,1.0	ELANE,1.0	NAA50,1.0	XBP1,1.0	GADD45B,1.0	KLF10,1.0	MIF,1.0	PRG2,1.0	COX7A2L,1.0	FTH1P5,1.0	RPS26,1.0	MYL12A,1.0	RPS14P3,1.0	PIK3R1,1.0	QARS,1.0	HLA-DRB4,1.0	EZR,1.0	EZH2,1.0	RPS25,1.0	RPL6,1.0	RPL31,1.0	PHB2,1.0	RPL3,1.0	TCERG1,1.0	RPL4,1.0	ATP5C1,1.0	LDLRAD4,1.0	RPL9,1.0	HIF1A,1.0	ELK3,1.0	RPL7,1.0	MYLK,1.0	RPL8,1.0	GNG11,1.0	RPS17,1.0	PRDX5,1.0	FTH1,1.0	HIST1H3H,1.0	COX3,1.0	COX2,1.0	PROM1,1.0	IER3,1.0	RPS14,1.0	NCOA4,1.0	H3F3B,1.0	TUBB,1.0	TSC22D3,1.0	PAX5,1.0	HBA1,1.0	DNTT,1.0	JOSD1,1.0	SLC7A5,1.0	NSA2,1.0	BHLHE40,1.0	ID2,1.0	ADA,1.0	GPI,1.0	TOP2B,1.0	BTG1,1.0	RPN2,1.0	AREG,1.0	HINT1,1.0	LDHA,1.0	MAP1LC3B,1.0	RAP1B,1.0	HBM,1.0	CTSL,1.0	C1QBP,1.0	SCAND1,1.0	SSR2,1.0	C16ORF54,1.0	PAG1,1.0	CCT4,1.0	P2RY14,1.0	CD53,1.0	RANBP2,1.0	SERPINB2,1.0	CCT2,1.0	MEF2C,1.0	MME,1.0	LAPTM5,1.0	RNASE2,1.0	IGLL1,1.0	RILPL2,1.0	STK17B,1.0	APEX1,1.0	MAPRE1,1.0	FYTTD1,1.0	ZNF331,1.0	WDR45B,1.0	CSTA,1.0	GDI2,1.0	KIAA1033,1.0	TUBA1A,1.0	RCSD1,1.0	TUBA1C,1.0	AKAP12,1.0	TUBA1B,1.0	CXCR4,1.0	TSPO,1.0	PAIP2,1.0	CD164,1.0	SPINK2,1.0	RPS8,1.0	RPS6,1.0	PPP1R16B,1.0	DEFA3,1.0	DEFA4,1.0	POU2AF1,1.0	ATP1B3,1.0	ILF2,1.0	PPP1CA,1.0	TUBA4A,1.0	TMEM135,1.0	EEF1A1,1.0	PPIA,1.0	SYPL1,1.0	XIST,1.0	SRSF3,1.0	CLC,1.0	RELL1,1.0	MYADM,1.0	SRSF6,1.0	RPL13AP6,1.0	YPEL5,1.0	SNRPB,1.0	S100A8,1.0	ANKRD36B,1.0	PCNA,1.0	ODC1,1.0	TUBB1,1.0	PARK7,1.0	MPO,1.0	METRNL,1.0	BZW1,1.0	FBL,1.0	TMEM243,1.0	TMEM123,1.0	RPS5,1.0	RPS2,1.0	RPS3,1.0	ATP6V0B,1.0	SMAD7,1.0	EIF2S3,1.0	NR4A3,1.0	PAN3,1.0	OXA1L,1.0	MAFF,1.0	ISG20,1.0	NR4A2,1.0	NT5C3A,1.0	NACA,1.0	SELL,1.0	OSTC,1.0	MALAT1,1.0	LOC100507328,1.0	TCF4,1.0	GGTA1P,1.0	BIRC2,1.0	RSL24D1,1.0	EIF4G2,1.0	PFKFB3,1.0	TRIM73,1.0	FAM13B,1.0	SLC2A3,1.0	SRP14,1.0	EEF1B2,1.0	PPIP5K2,1.0	RGS1,1.0	RGS2,1.0	KIAA0226L,1.0	EIF3CL,1.0	TMSB10,1.0	RAG1,1.0	MOAP1,1.0	CD99,1.0	CMTM8,1.0	SRGN,1.0	HSPA5,1.0	GPX4,1.0	CBX3,1.0	HSPA8,1.0	CMTM7,1.0	RPL13A,1.0	NAP1L1,1.0	RPS3A,1.0	PJA2,1.0	EEF1G,1.0	HLA-DRA,1.0	ETF1,1.0	MS4A3,1.0	SMIM3,1.0	DDX46,1.0	ATP5L,1.0	HMGB1,1.0	CA2,1.0	SEP15,1.0	CA1,1.0	YWHAQ,1.0	C10ORF10,1.0	PDE4B,1.0	NAE1,1.0	EIF4H,1.0	H2AFZ,1.0	NDUFA5,1.0	NDUFA4,1.0	TP53INP1,1.0	CIRBP,1.0	PLAUR,1.0	KLF4,1.0	CAT,1.0	EIF3L,1.0	IMPDH2,1.0	INAFM2,1.0	VDAC3,1.0	TAF7,1.0	EIF3G,1.0	MATR3,1.0	UBA52,1.0	LTF,1.0	EIF3D,1.0	SLC25A6,1.0	PIK3AP1,1.0	SLC25A5,1.0	EIF3E,1.0	GAPDH,1.0	SMIM24,1.0	LUZP6,1.0	EEF1A1P9,1.0	CDCA7L,1.0	LINC00341,1.0	HSP90AB1,1.0	LOC100510649,1.0	YBX3,1.0	RPL10A,1.0	NR3C1,1.0	CXXC5,1.0	ADD3,1.0	RPS4X,1.0	SUMO2,1.0	ARHGDIB,1.0	GNA13,1.0	CHCHD2,1.0	RPL7A,1.0	EIF2A,1.0	HNRNPA1,1.0	
testis seminoma DOID-5842 human GSE8607 sample 622		SMARCA1,1.0	TEX30,1.0	HSPA1L,1.0	CADM1,1.0	ZPBP,1.0	HPCAL1,1.0	UPF3A,1.0	SMARCA2,1.0	CCT6B,1.0	ST5,1.0	DDX39A,1.0	RRAGA,1.0	HIST1H4C,1.0	IFT88,1.0	SPINT2,1.0	KARS,1.0	PSMC5,1.0	RBP1,1.0	VIM,1.0	TBPL1,1.0	GAGE8,1.0	PSMC1,1.0	SPARCL1,1.0	CALM2,1.0	OPTN,1.0	RAN,1.0	TRIM13,1.0	RFPL3S,1.0	PDXK,1.0	SERPINE2,1.0	AQP5,1.0	TPGS2,1.0	RNF6,1.0	AKAP4,1.0	MTMR6,1.0	AKAP3,1.0	MYL12B,1.0	DHX30,1.0	PSMD6,1.0	PEG10,1.0	CAPNS1,1.0	SERPINF1,1.0	PSMD2,1.0	TCEB2,1.0	TCEB1,1.0	SHOC2,1.0	SF3B2,1.0	RAB11FIP5,1.0	PTGDS,1.0	SMCP,1.0	JUND,1.0	GABARAPL2,1.0	ALG8,1.0	ACTL6A,1.0	PLK2,1.0	TUBG1,1.0	AIMP2,1.0	RPS29,1.0	LOC81691,1.0	TBL2,1.0	CSNK2B,1.0	STAR,1.0	NDUFAF3,1.0	HPRT1,1.0	DXO,1.0	TSPYL5,1.0	SUGP2,1.0	HSPA4L,1.0	GABARAP,1.0	SPARC,1.0	PDE1A,1.0	PTTG1IP,1.0	BAZ2B,1.0	VPS26A,1.0	DNALI1,1.0	CYB5R3,1.0	ART3,1.0	LGALS1,1.0	PCBP2,1.0	EPB41L3,1.0	SOX9,1.0	KIFAP3,1.0	CYB5R1,1.0	DECR1,1.0	SOX5,1.0	SKP1,1.0	CDR2,1.0	SPA17,1.0	IZUMO4,1.0	SRP9,1.0	GSTM3,1.0	PDHA2,1.0	NBPF9,1.0	TSC22D1,1.0	HBA1,1.0	KRT10,1.0	MLF1,1.0	ACR,1.0	SLC7A5,1.0	DAZL,1.0	ACRV1,1.0	PABPC1,1.0	CDKN3,1.0	ZCCHC14,1.0	ARF4,1.0	HIST2H2AA3,1.0	COX7C,1.0	CITED1,1.0	ARF1,1.0	CETN3,1.0	HBB,1.0	ABHD2,1.0	PEA15,1.0	SERPINA5,1.0	LDHC,1.0	HINT1,1.0	COIL,1.0	PPP3CC,1.0	PPP2R4,1.0	MAP1LC3B,1.0	PENK,1.0	PITRM1,1.0	EPS15,1.0	SOCS7,1.0	ANKRD7,1.0	DYNLL1,1.0	CSNK2A2,1.0	ELOVL5,1.0	STAT4,1.0	ACOT13,1.0	KTN1,1.0	HSBP1,1.0	TUBB4B,1.0	RNASE1,1.0	SERPINB6,1.0	TOMM34,1.0	TMEM59,1.0	PSMA6,1.0	RYBP,1.0	CANX,1.0	TRIP12,1.0	NUCB2,1.0	PLP1,1.0	CKS2,1.0	SCRG1,1.0	TSSK2,1.0	CLDND1,1.0	MAPRE3,1.0	BSCL2,1.0	SETD3,1.0	WRB,1.0	GAGE12C,1.0	NUP188,1.0	GGTLC2,1.0	GGTLC1,1.0	PPP1R7,1.0	CKB,1.0	AP3S1,1.0	EPPIN,1.0	CCT7,1.0	PRM1,1.0	ATG9A,1.0	SEPT10,1.0	TLE4,1.0	SPINK2,1.0	PRM2,1.0	COPS5,1.0	ATXN2L,1.0	EEF1A1,1.0	PINK1,1.0	UBE2S,1.0	SYPL1,1.0	COPS3,1.0	UQCRQ,1.0	GSTA1,1.0	GAPDHS,1.0	YPEL1,1.0	UTRN,1.0	CRAT,1.0	UBE2M,1.0	FKBP6,1.0	RAB1A,1.0	INPP1,1.0	KDM1A,1.0	ODC1,1.0	UBE2D2,1.0	PARK7,1.0	CLU,1.0	HDLBP,1.0	GLT8D1,1.0	TUBA3C,1.0	AURKC,1.0	CLEC3B,1.0	LAPTM4A,1.0	TUBA3D,1.0	LAMP1,1.0	KIF5C,1.0	RNF19B,1.0	TEKT2,1.0	RUVBL2,1.0	PTTG1,1.0	USP1,1.0	RAE1,1.0	SLC25A46,1.0	MYH11,1.0	HIST1H2AD,1.0	PMS1,1.0	ATP9A,1.0	KPNA2,1.0	ODF2,1.0	PCYT2,1.0	DESI2,1.0	TRAPPC8,1.0	BNIP3L,1.0	BUD31,1.0	INHBB,1.0	SLC30A1,1.0	TDRD7,1.0	NUP155,1.0	LSM3,1.0	PIAS2,1.0	REEP1,1.0	SCCPDH,1.0	CCNA1,1.0	KIF2A,1.0	TADA3,1.0	ARPC2,1.0	GNAS,1.0	UBA2,1.0	EIF4G2,1.0	VCL,1.0	CRISP2,1.0	DYRK3,1.0	CUL1,1.0	CREM,1.0	SLC2A5,1.0	COX7A2,1.0	MYL6B,1.0	BAG6,1.0	TPR,1.0	NRD1,1.0	UBC,1.0	UBB,1.0	MPC2,1.0	BAG1,1.0	G3BP2,1.0	NELFE,1.0	PIBF1,1.0	GYG1,1.0	NEK4,1.0	ODF1,1.0	ATP6V1F,1.0	EIF2B2,1.0	SSX4,1.0	SH3GL3,1.0	CD99,1.0	TIPARP,1.0	USP32P1,1.0	DR1,1.0	HSP90AA1,1.0	HMGCS2,1.0	PEG3,1.0	GPX4,1.0	LANCL1,1.0	HSPA2,1.0	NDUFC1,1.0	SYNGR4,1.0	PJA2,1.0	HAX1,1.0	FAM153A,1.0	ACTA2,1.0	ELF2,1.0	ARL2BP,1.0	NDUFS7,1.0	RPL37A,1.0	CPE,1.0	APOA1,1.0	FGFR1OP,1.0	HAGH,1.0	ZMYND10,1.0	ARL4A,1.0	PSMG1,1.0	COPE,1.0	KDM5B,1.0	GTF2A2,1.0	RTN4,1.0	KHDRBS3,1.0	CRYBG3,1.0	GAGE13,1.0	GMPS,1.0	UAP1,1.0	DBI,1.0	HMGB2,1.0	PPP6C,1.0	DNAJB1,1.0	YWHAQ,1.0	SPATA31C1,1.0	CCIN,1.0	MROH7,1.0	DGCR6,1.0	TCFL5,1.0	TBP,1.0	TKTL1,1.0	CPT1B,1.0	SPAG6,1.0	SPAG5,1.0	TAF10,1.0	FNDC3A,1.0	DLK1,1.0	PLA2G16,1.0	DNAJA1,1.0	VAPA,1.0	DBF4,1.0	PALLD,1.0	ALDH1A1,1.0	DAD1,1.0	ALDH1A2,1.0	DRG1,1.0	TAF9,1.0	TRIM37,1.0	VDAC3,1.0	CRY1,1.0	VDAC2,1.0	DYNLT1,1.0	PFDN5,1.0	TNP1,1.0	PFKP,1.0	KDM3A,1.0	PRPS2,1.0	EIF4A2,1.0	MEA1,1.0	SYCP1,1.0	YBX1,1.0	ATP2A2,1.0	YBX3,1.0	TTK,1.0	GK2,1.0	PPM1G,1.0	SEPT9,1.0	FBXO7,1.0	POLR2I,1.0	INSL3,1.0	NPTN,1.0	
Tendonopathy 971 human GSE26051 sample 470		ACTN2,1.0	HFE2,1.0	MARCO,1.0	CCDC80,1.0	MYL1,1.0	MYL2,1.0	PPP1R3C,1.0	MYL3,1.0	SLPI,1.0	ITGBL1,1.0	ASB8,1.0	MT1H,1.0	ASB5,1.0	MT1E,1.0	APP,1.0	IFITM2,1.0	FGL2,1.0	RPL13,1.0	ANKRD19P,1.0	SMPX,1.0	NDNF,1.0	RPS4Y1,1.0	RPL36AL,1.0	GBP2,1.0	MT1HL1,1.0	CDR1,1.0	MIR663AHG,1.0	HLA-DRB5,1.0	TNNC1,1.0	TNNC2,1.0	TMA7,1.0	LOC285556,1.0	HLA-A,1.0	PRG4,1.0	TMEM196,1.0	SNHG6,1.0	COPZ2,1.0	HLA-E,1.0	COMMD6,1.0	COL2A1,1.0	RPS29,1.0	VAMP8,1.0	MYLPF,1.0	GJB2,1.0	RPS28,1.0	TNNT1,1.0	TNNT3,1.0	NET1,1.0	GJB6,1.0	SERPING1,1.0	LGMN,1.0	CHST2,1.0	RPS21,1.0	CRYAB,1.0	PAF1,1.0	HLA-DRB1,1.0	CFD,1.0	CFI,1.0	ANP32B,1.0	CFH,1.0	RPL35,1.0	RPL34,1.0	SCARNA2,1.0	MT1X,1.0	IFI30,1.0	SNHG19,1.0	C3,1.0	CYB5R3,1.0	MT2A,1.0	COMMD9,1.0	C14ORF2,1.0	CMYA5,1.0	HMOX1,1.0	MYO18A,1.0	COX3,1.0	SFN,1.0	RPL38,1.0	COX1,1.0	CD14,1.0	APOBEC2,1.0	GSDMD,1.0	MYBPC2,1.0	AMPD1,1.0	HBA1,1.0	MYBPC1,1.0	COX6C,1.0	LYZ,1.0	H19,1.0	SIGLEC1,1.0	MYOT,1.0	RPUSD4,1.0	HRC,1.0	RAPGEF3,1.0	HOXD4,1.0	FXYD6,1.0	CCDC3,1.0	TTN-AS1,1.0	TOMM7,1.0	SERPINA3,1.0	ACVRL1,1.0	CLIC5,1.0	SERPINA1,1.0	PTPRO,1.0	HBB,1.0	MRPL33,1.0	CSRP3,1.0	SEC61G,1.0	TIMP3,1.0	ANKRD2,1.0	SH3BGRL3,1.0	GAR1,1.0	TIMP1,1.0	UBXN6,1.0	MEF2C,1.0	GPR1,1.0	TMOD4,1.0	SORBS1,1.0	RPA3,1.0	WWP2,1.0	BGN,1.0	ZDHHC11,1.0	AES,1.0	RNASE1,1.0	ANGPTL7,1.0	CYP21A2,1.0	NDUFA4L2,1.0	SAA2,1.0	SCRG1,1.0	TCAP,1.0	LINC01279,1.0	ENGASE,1.0	C1QC,1.0	RYR1,1.0	GDI1,1.0	TCF25,1.0	HEXB,1.0	PYGM,1.0	PTMS,1.0	CRIP1,1.0	AIF1,1.0	SCARNA17,1.0	RPPH1,1.0	MRC1,1.0	GPAT2,1.0	ZNF205,1.0	CD55,1.0	MYOZ1,1.0	GSN,1.0	LMO2,1.0	RARRES1,1.0	ATHL1,1.0	CD74,1.0	CD163,1.0	CKM,1.0	CRTAP,1.0	SCARA5,1.0	APLP2,1.0	GTF2F1,1.0	TYROBP,1.0	VCAM1,1.0	TUBA4A,1.0	PINK1,1.0	TMEM258,1.0	NUPR1,1.0	SIDT2,1.0	BAIAP2-AS1,1.0	S100A8,1.0	PLVAP,1.0	TNXB,1.0	SEPW1,1.0	CD81,1.0	NCF1C,1.0	FOXO6,1.0	CLU,1.0	ASB13,1.0	FBLN1,1.0	NDRG2,1.0	CLEC3B,1.0	COMP,1.0	SLN,1.0	NRAP,1.0	TCEAL2,1.0	ROMO1,1.0	RPS5,1.0	OST4,1.0	CYBB,1.0	TMEM110,1.0	GLTSCR2,1.0	FGF10,1.0	CASQ1,1.0	XAF1,1.0	ND4,1.0	ND3,1.0	ND6,1.0	MYOM1,1.0	MYOM2,1.0	HTRA4,1.0	AK1,1.0	HTRA1,1.0	COX7A1,1.0	SAT1,1.0	MYL6B,1.0	BOLA2B,1.0	EFEMP2,1.0	UBC,1.0	UBB,1.0	NDN,1.0	CHAD,1.0	EIF5B,1.0	TRDN,1.0	GPX3,1.0	RASA4B,1.0	MMP1,1.0	PLA2G2A,1.0	MMP3,1.0	MUC5AC,1.0	NEB,1.0	MYH1,1.0	MYH2,1.0	ACTA1,1.0	DAB2,1.0	NPC2,1.0	EEF1D,1.0	SYNPO2L,1.0	BCL6,1.0	RPL37A,1.0	TNMD,1.0	HLA-DRA,1.0	NFE2L1,1.0	MYH6,1.0	CHI3L1,1.0	MYH7,1.0	SHMT2,1.0	LMOD2,1.0	ATP5I,1.0	ATP5O,1.0	PELP1,1.0	FCGR3A,1.0	PLTP,1.0	PSAP,1.0	MB,1.0	BOC,1.0	CA3,1.0	RPL36A,1.0	YWHAQ,1.0	XIRP2,1.0	SERF2,1.0	D2HGDH,1.0	XIRP1,1.0	C2ORF40,1.0	TIMD4,1.0	HAUS7,1.0	SOD3,1.0	KLHL41,1.0	SOD1,1.0	EIF3L,1.0	ALDH1A1,1.0	TXNIP,1.0	NPIPB5,1.0	PCOLCE2,1.0	STUB1,1.0	FOLR2,1.0	FOLR1,1.0	COLEC12,1.0	STEAP4,1.0	C1R,1.0	LENG8,1.0	YBX3,1.0	PRELP,1.0	TTN,1.0	ACTC1,1.0	THBS4,1.0	CKMT2,1.0	ALDH2,1.0	TNNI2,1.0	VSIG4,1.0	TNNI1,1.0	PGM1,1.0	
Adenoma C0001430 human GSE8514 sample 294		CHGB,1.0	CHGA,1.0	LUM,1.0	SSTR5-AS1,1.0	IL1R1,1.0	ACTN4,1.0	ECH1,1.0	CNBP,1.0	PPA1,1.0	EID1,1.0	ASS1,1.0	SCD,1.0	WDR82,1.0	BRE,1.0	VIM,1.0	ACOT2,1.0	SPARCL1,1.0	SIK1,1.0	IFITM2,1.0	RPL11,1.0	KDELR2,1.0	RETSAT,1.0	CCDC69,1.0	ADH1B,1.0	RPL12,1.0	WBP5,1.0	ATP5A1,1.0	GLRX,1.0	TOB1,1.0	CLDN1,1.0	C4A,1.0	MYL12B,1.0	SULT2A1,1.0	GTF2IP1,1.0	PEG10,1.0	MYC,1.0	RPL14,1.0	S100A16,1.0	LOC100506966,1.0	JAZF1,1.0	S100A10,1.0	RPL18,1.0	PTGDS,1.0	EGR1,1.0	EGR3,1.0	MIR663AHG,1.0	RPL41,1.0	HLA-DRB5,1.0	HLA-J,1.0	GADD45B,1.0	STARD10,1.0	KLF10,1.0	HLA-C,1.0	IGF2,1.0	HLA-B,1.0	HLA-G,1.0	SNHG6,1.0	HLA-E,1.0	ARFGAP3,1.0	VAT1,1.0	FOSL2,1.0	RPS28,1.0	BIN1,1.0	STAR,1.0	PTPLAD1,1.0	IGKV4-1,1.0	RPS20,1.0	ITM2B,1.0	EZR,1.0	HLA-DRB1,1.0	RPL5,1.0	RPL6,1.0	SPARC,1.0	RPL3,1.0	RPL4,1.0	MAGED1,1.0	LOC100506748,1.0	RPL32,1.0	PLEK2,1.0	TXNDC12,1.0	PCBP1,1.0	PTTG1IP,1.0	GNS,1.0	C3,1.0	RPS16,1.0	CYB5R3,1.0	PRDX3,1.0	RPS18,1.0	GJA1,1.0	PRDX5,1.0	C7,1.0	RPS19,1.0	PRKAR2B,1.0	PDGFD,1.0	C10ORF32,1.0	ARL6IP5,1.0	IER2,1.0	APOE,1.0	ZBED1,1.0	TNFSF10,1.0	CD14,1.0	JUNB,1.0	RPS12,1.0	AS3MT,1.0	DECR1,1.0	IER3,1.0	DUSP5,1.0	SRP9,1.0	BTF3,1.0	TMEM150C,1.0	JUN,1.0	RDX,1.0	DUSP1,1.0	H3F3B,1.0	HBA1,1.0	GNB2L1,1.0	SIRT1,1.0	H19,1.0	RHOB,1.0	NSA2,1.0	PTMA,1.0	CSDC2,1.0	BHLHE40,1.0	ID2,1.0	CYP11B1,1.0	MRAP,1.0	PABPC1,1.0	CALR,1.0	SGK1,1.0	CSRNP1,1.0	ARF4,1.0	BTG2,1.0	BTG1,1.0	C2CD2,1.0	OAZ1,1.0	SERPINA5,1.0	MAP1LC3B,1.0	SH3BGRL,1.0	PENK,1.0	TIMP1,1.0	NFIL3,1.0	ADIPOQ,1.0	CCT3,1.0	TMOD1,1.0	PARP4,1.0	G0S2,1.0	SCD5,1.0	FOS,1.0	CREG1,1.0	MRPL49,1.0	PGRMC1,1.0	TUBB4B,1.0	TUBB4A,1.0	HADHB,1.0	TM9SF2,1.0	MRPL51,1.0	NGFRAP1,1.0	COL4A2,1.0	NOV,1.0	LOC100289049,1.0	FOSB,1.0	AADAC,1.0	PLP2,1.0	RAB9A,1.0	RGN,1.0	MGARP,1.0	SLC29A1,1.0	INHA,1.0	C1QC,1.0	OAT,1.0	CCL14,1.0	CDKN1C,1.0	RPLP0,1.0	PIGP,1.0	RPLP2,1.0	AMIGO2,1.0	RPLP1,1.0	FCGBP,1.0	HERPUD1,1.0	CYP17A1,1.0	TMSB4X,1.0	ACADM,1.0	CXCR4,1.0	PLAGL1,1.0	METTL7A,1.0	ENPP2,1.0	TMEM14A,1.0	DEPTOR,1.0	FADS2,1.0	CD55,1.0	PAIP2,1.0	FADS1,1.0	PHYH,1.0	AOC3,1.0	RPS8,1.0	SDHAP1,1.0	PNRC1,1.0	IGK,1.0	DPM1,1.0	SDHA,1.0	EEF1A1,1.0	CXCL12,1.0	PPIA,1.0	RAB31,1.0	NUPR1,1.0	BAMBI,1.0	GSTA4,1.0	GSTA3,1.0	GSTA1,1.0	FAU,1.0	ISCU,1.0	PPIF,1.0	RPL13AP6,1.0	DHCR7,1.0	PPIB,1.0	RAB1A,1.0	NDRG4,1.0	ZFAND5,1.0	PPP1R15A,1.0	CREBL2,1.0	MRFAP1,1.0	SLC1A4,1.0	PEBP1,1.0	CLU,1.0	BZW1,1.0	HSP90B1,1.0	ZFP36L2,1.0	PAPSS2,1.0	ABLIM1,1.0	RASD1,1.0	ZFP36,1.0	LAPTM4A,1.0	CCND2,1.0	IGKC,1.0	C1RL,1.0	SPTSSA,1.0	RPS5,1.0	RBBP7,1.0	SLC16A9,1.0	RPS2,1.0	RPS3,1.0	MAP3K5,1.0	HMGN1,1.0	FDPS,1.0	IDH1,1.0	SLC38A2,1.0	EPHX1,1.0	IGFBP5,1.0	IGFBP4,1.0	DSTN,1.0	CYB561A3,1.0	EEF2,1.0	TMEM230,1.0	ARMCX2,1.0	ARPC3,1.0	NACA,1.0	EBPL,1.0	GNAS,1.0	CDC42EP1,1.0	MAFK,1.0	SYAP1,1.0	C11ORF96,1.0	LRRC58,1.0	IRS2,1.0	INSIG1,1.0	SRP14,1.0	PLAT,1.0	SAT1,1.0	NR4A1,1.0	VTN,1.0	TM7SF2,1.0	RGS5,1.0	FAM198B,1.0	CNN3,1.0	EEF1B2,1.0	IGHG2,1.0	EBP,1.0	UBC,1.0	RGS2,1.0	NDN,1.0	CYP11A1,1.0	NDEL1,1.0	EIF3CL,1.0	TMSB10,1.0	CYC1,1.0	MOAP1,1.0	ACTR3,1.0	ABCC3,1.0	HSP90AA1,1.0	TXNRD1,1.0	RPL13A,1.0	NDUFC2,1.0	ABHD14B,1.0	NDUFC1,1.0	DHCR24,1.0	DAK,1.0	TNFRSF1A,1.0	CYB5A,1.0	TGFBR3,1.0	GRHPR,1.0	NFKBIA,1.0	VCAN,1.0	TMBIM4,1.0	H3F3AP4,1.0	HLA-DRA,1.0	ECHDC3,1.0	NDUFS2,1.0	SERINC1,1.0	MIR1244-3,1.0	ACO1,1.0	IDI1,1.0	ABCB1,1.0	GLO1,1.0	SLC40A1,1.0	BRE-AS1,1.0	HSPB1,1.0	CYR61,1.0	ATP5D,1.0	SEP15,1.0	ALAD,1.0	PSAP,1.0	AOX1,1.0	SARAF,1.0	PPP1R14A,1.0	SMIM14,1.0	FGG,1.0	H2AFZ,1.0	CYP51A1,1.0	KLF4,1.0	DLK1,1.0	SOD1,1.0	DCN,1.0	DNAJA1,1.0	KLF6,1.0	CAT,1.0	APOC1,1.0	EIF3L,1.0	DDIT4,1.0	TXNIP,1.0	P4HB,1.0	ALDH9A1,1.0	SLC25A6,1.0	SLC25A5,1.0	EIF3E,1.0	TPT1,1.0	MORF4,1.0	EIF4A3,1.0	CEBPB,1.0	COLEC11,1.0	CEBPD,1.0	HSP90AB1,1.0	SEMA3B,1.0	HMGCR,1.0	TENC1,1.0	RPL10A,1.0	MSMO1,1.0	TSPAN12,1.0	ATP5G2,1.0	RPS4X,1.0	PSD3,1.0	SUMO2,1.0	ADAMTS1,1.0	ALDH2,1.0	CYYR1,1.0	CCL2,1.0	CDIPT,1.0	CTNNAL1,1.0	SCARB1,1.0	RPL18AP3,1.0	PGM1,1.0	NPTN,1.0	
Nephrolithiasis C0392525 mouse GSE10162 sample 187		SLC12A3,1.0	IGKV6-23,1.0	B3GALNT1,1.0	ACSL1,1.0	AI314604,1.0	METTL7A1,1.0	ASS1,1.0	METTL7A2,1.0	XPNPEP1,1.0	PPA2,1.0	IFI27,1.0	METTL7A3,1.0	UQCRC2,1.0	ACOT3,1.0	TMEM126A,1.0	ACOT1,1.0	SUCLG1,1.0	TRIM17,1.0	CDA,1.0	PM20D1,1.0	CYFIP2,1.0	RETSAT,1.0	UQCR10,1.0	GHITM,1.0	GLRX,1.0	AQP3,1.0	TMEM70,1.0	FNBP1L,1.0	AQP1,1.0	AQP2,1.0	NEPN,1.0	FAM132A,1.0	CYP2D9,1.0	PSMD6,1.0	PRSS8,1.0	RABAC1,1.0	GM6402,1.0	MIR692-1,1.0	LOC630855,1.0	S100A11,1.0	SLC34A3,1.0	ARSB,1.0	SLC6A19,1.0	XBP1,1.0	STARD10,1.0	MANF,1.0	USMG5,1.0	4931406C07RIK,1.0	SLC6A8,1.0	VNN1,1.0	GJB2,1.0	CYP2A5,1.0	GM2710,1.0	NOX4,1.0	LGMN,1.0	F13B,1.0	HPD,1.0	SLC22A5,1.0	BEX4,1.0	GLDC,1.0	ARL6IP1,1.0	ACSM3,1.0	ECI1,1.0	ACSM2,1.0	ACSM1,1.0	MGST3,1.0	MGST1,1.0	ABCA13,1.0	LIPA,1.0	OPLAH,1.0	MRPL20,1.0	SCPEP1,1.0	FAM134B,1.0	LGALS1,1.0	PRDX2,1.0	HMOX1,1.0	ASL,1.0	TSPAN3,1.0	PROM1,1.0	ACAD11,1.0	DECR1,1.0	DECR2,1.0	IGH-VJ558,1.0	AASS,1.0	PDHA1,1.0	SSR3,1.0	AKR1A1,1.0	TMEM174,1.0	NME2,1.0	TMEM37,1.0	GLUD1,1.0	PTPRF,1.0	MRPL32,1.0	SLC7A7,1.0	ALDH6A1,1.0	SLC7A9,1.0	ID3,1.0	BHLHE40,1.0	2310022B05RIK,1.0	PXMP4,1.0	GAS2,1.0	PAM,1.0	GAS5,1.0	ALDOB,1.0	SLC22A8,1.0	MGLL,1.0	GAS6,1.0	RNF145,1.0	CCL28,1.0	TMEM106A,1.0	LIMS2,1.0	ABHD3,1.0	MOGAT2,1.0	ACAT1,1.0	CROT,1.0	ACAT2,1.0	TMEM27,1.0	NNT,1.0	CTSL,1.0	SLC18A1,1.0	TINAG,1.0	PCK1,1.0	TMED6,1.0	HSD11B1,1.0	SLC22A12,1.0	ATP6V1G1,1.0	NPM1,1.0	CGREF1,1.0	PPARA,1.0	DGAT2,1.0	MCCC1,1.0	G0S2,1.0	MPP1,1.0	ACOT12,1.0	CREG1,1.0	RNASE4,1.0	DYNLL2,1.0	PGRMC1,1.0	APRT,1.0	DHRS4,1.0	TM9SF2,1.0	PSMA4,1.0	GATM,1.0	SULT1D1,1.0	RNF128,1.0	HADHA,1.0	AADAC,1.0	SLCO3A1,1.0	PLIN2,1.0	SLC22A23,1.0	OAT,1.0	HRSP12,1.0	COX5A,1.0	GRN,1.0	HEXA,1.0	NDUFA12,1.0	PCX,1.0	NPL,1.0	PSMB7,1.0	FTL2,1.0	FCGRT,1.0	FTL1,1.0	ACADL,1.0	ENPP2,1.0	AGA,1.0	GC,1.0	METTL7B,1.0	RBPMS2,1.0	G6PC,1.0	SPINK3,1.0	HSD3B4,1.0	SARS,1.0	IGJ,1.0	THNSL2,1.0	TMEM256,1.0	REN1,1.0	CYP24A1,1.0	PSAT1,1.0	DNAJB11,1.0	GSTA2,1.0	GSTA1,1.0	ADAM9,1.0	ADTRP,1.0	RNF187,1.0	DEGS1,1.0	GRINA,1.0	CYP4A12A,1.0	RAB1B,1.0	LOC100504949,1.0	HSD17B4,1.0	PARK7,1.0	CPOX,1.0	ACAA1B,1.0	DEFB1,1.0	COMT,1.0	CNDP2,1.0	TCEAL8,1.0	CYP2D12,1.0	CCND1,1.0	LAMP1,1.0	EMC2,1.0	PTTG1,1.0	SPP2,1.0	CAR14,1.0	COTL1,1.0	ACSS1,1.0	MANBA,1.0	ATP6V0B,1.0	GOT1,1.0	IGFBP4,1.0	PRNP,1.0	IGFBP3,1.0	CHCHD10,1.0	CYBA,1.0	LSM4,1.0	PICALM,1.0	MAF,1.0	CYP2D26,1.0	ALDH3A2,1.0	NAT8,1.0	GCLC,1.0	MALAT1,1.0	2310030G06RIK,1.0	RSRP1,1.0	RNF167,1.0	BLVRB,1.0	LPL,1.0	SLC2A2,1.0	GSTT2,1.0	GLYAT,1.0	CML5,1.0	COX7A2,1.0	HIGD1C,1.0	CML2,1.0	EEF1B2,1.0	MPC1,1.0	BC094435,1.0	ACAA2,1.0	PRODH,1.0	UGT2B34,1.0	HMGCS2,1.0	BC089597,1.0	CYP4A14,1.0	SORD,1.0	ATP5F1,1.0	DAP,1.0	CLCN5,1.0	CHPT1,1.0	CPE,1.0	ACOX1,1.0	CES1G,1.0	NDUFS5,1.0	ALPL,1.0	HAGH,1.0	NDUFS2,1.0	SERINC3,1.0	SLC25A4,1.0	ST6GALNAC2,1.0	NDUFB9,1.0	PZP,1.0	NDUFB6,1.0	TNFAIP8,1.0	GLO1,1.0	NDUFB4,1.0	EHHADH,1.0	SLC3A2,1.0	DBI,1.0	CHD3,1.0	DBP,1.0	CES2C,1.0	DPP7,1.0	MDK,1.0	FUT9,1.0	APH1C,1.0	PSAP,1.0	CPT2,1.0	MFSD1,1.0	SARAF,1.0	DNAJB9,1.0	NADK,1.0	PGPEP1,1.0	SLC37A4,1.0	SLC13A2,1.0	COL27A1,1.0	CPT1A,1.0	HSDL2,1.0	CYP4A31,1.0	LIPO1,1.0	TSTD1,1.0	SLC13A1,1.0	TIMD2,1.0	PPP2R3A,1.0	LMTK2,1.0	SUOX,1.0	ATOX1,1.0	GALC,1.0	SBK1,1.0	CAT,1.0	ABHD17C,1.0	TST,1.0	GM1821,1.0	CLEC2H,1.0	SMPDL3A,1.0	SLC25A10,1.0	ALDH9A1,1.0	ASPA,1.0	HIST1H2BC,1.0	SLC25A5,1.0	FOLR1,1.0	DHTKD1,1.0	CEBPA,1.0	KEG1,1.0	ABCD3,1.0	ACADVL,1.0	HIST1H2BL,1.0	ETFB,1.0	HSD17B12,1.0	SQRDL,1.0	SLC4A4,1.0	CRYZ,1.0	TTR,1.0	ARHGDIA,1.0	MAT2B,1.0	OXCT1,1.0	GM2A,1.0	SLC25A20,1.0	BNIP3,1.0	VPS35,1.0	CHCHD2,1.0	PCBD1,1.0	
Dermatomyositis C0011633 human GSE5370 sample 334		GAMT,1.0	RPL22,1.0	HOMER2,1.0	RPL21,1.0	ACTN2,1.0	RPL23,1.0	UBAC1,1.0	DES,1.0	COL1A2,1.0	COL1A1,1.0	PPP1R3C,1.0	MYL3,1.0	VIM,1.0	RPL26,1.0	UQCRC1,1.0	RPL28,1.0	CEP85,1.0	RPL29,1.0	PFN1,1.0	CDK16,1.0	RPL11,1.0	CCNI,1.0	SMPX,1.0	UQCR10,1.0	ARAF,1.0	UQCR11,1.0	RPS4Y1,1.0	MYL12B,1.0	ACTB,1.0	UGP2,1.0	SNRPD2,1.0	CAPNS1,1.0	SERPINF1,1.0	E2F4,1.0	RPL19,1.0	S100A10,1.0	PTGDS,1.0	SRPK3,1.0	NDFIP1,1.0	COX8A,1.0	TNNC1,1.0	ANK1,1.0	GBAS,1.0	EIF1,1.0	RPS27,1.0	PTP4A3,1.0	RPS26,1.0	MYL12A,1.0	TNNT1,1.0	ADCK3,1.0	RPL27A,1.0	PPP1R1A,1.0	BIN1,1.0	PKIA,1.0	PRKCQ,1.0	RPS20,1.0	CRYAB,1.0	PADI2,1.0	PTP4A1,1.0	OGDH,1.0	RPS24,1.0	GABARAP,1.0	PHB2,1.0	IPO13,1.0	RPL32,1.0	RPL35,1.0	RPL34,1.0	MGST3,1.0	PCBP1,1.0	RPL9,1.0	RPL8,1.0	RPS17,1.0	BLOC1S1,1.0	LGALS1,1.0	RPL37,1.0	RPL39,1.0	APOD,1.0	CYB5R1,1.0	RPS14,1.0	RPS13,1.0	APOBEC2,1.0	RHOA,1.0	GSTM2,1.0	GSTM1,1.0	TPI1,1.0	ANXA6,1.0	GNB2L1,1.0	MYBPC1,1.0	COX6C,1.0	NBPF14,1.0	MLF2,1.0	RHOB,1.0	CS,1.0	FXYD1,1.0	COL3A1,1.0	ID1,1.0	MYOT,1.0	PABPC4,1.0	GPI,1.0	TOMM7,1.0	COX7C,1.0	COX7B,1.0	GYPC,1.0	PTPRO,1.0	ACAT1,1.0	OAZ2,1.0	MRPL33,1.0	NNT,1.0	MAP1LC3B,1.0	DGCR6L,1.0	RASA4CP,1.0	MYOC,1.0	ZNF106,1.0	RPS15A,1.0	RPS27A,1.0	SVIL,1.0	IL32,1.0	MEF2C,1.0	G0S2,1.0	PGAM2,1.0	FOS,1.0	KTN1,1.0	PRMT1,1.0	AES,1.0	FABP3,1.0	DDB1,1.0	TCAP,1.0	PNPLA2,1.0	TRIP10,1.0	COX5A,1.0	RYR1,1.0	NDUFA13,1.0	FHOD1,1.0	NDUFA10,1.0	RPLP1,1.0	GSTP1,1.0	PYGM,1.0	PRKAG1,1.0	COX5B,1.0	GYS1,1.0	CST3,1.0	ALS2CL,1.0	OPHN1,1.0	TIAF1,1.0	MYOZ1,1.0	GSN,1.0	KLHDC3,1.0	DTX2P1-UPK3BP1-PMS2P11,1.0	CD74,1.0	PHYH,1.0	AGL,1.0	RPS9,1.0	TPM3,1.0	S100A1,1.0	TPM2,1.0	PNRC1,1.0	EEF1A2,1.0	EEF1A1,1.0	CTDNEP1,1.0	UQCRQ,1.0	S100A6,1.0	S100A4,1.0	RPL13AP6,1.0	PTPN3,1.0	NDUFB11,1.0	SEPW1,1.0	DLST,1.0	PEBP1,1.0	ZFAND3,1.0	COX6A2,1.0	NDRG2,1.0	LAPTM4B,1.0	NRAP,1.0	CAPN3,1.0	RPS5,1.0	MACROD1,1.0	BANF1,1.0	NDUFV2,1.0	NDUFV1,1.0	SLC38A2,1.0	ATP6V0C,1.0	EPHX1,1.0	GOT2,1.0	IGFBP6,1.0	IGFBP5,1.0	GOT1,1.0	IDH2,1.0	EEF2,1.0	ZNF91,1.0	H1F0,1.0	DYNLRB1,1.0	GNAS,1.0	CASQ1,1.0	CASQ2,1.0	UBA1,1.0	UQCRB,1.0	AK1,1.0	COX7A1,1.0	PKD1P1,1.0	MYL6B,1.0	RGS5,1.0	UBC,1.0	NMRK2,1.0	CACNA1S,1.0	ATP6V1F,1.0	CYC1,1.0	CD99,1.0	TRDN,1.0	GPX3,1.0	HSPA8,1.0	FKSG49,1.0	RPL13A,1.0	RAD23A,1.0	COQ9,1.0	HIGD2A,1.0	MYH1,1.0	MYH2,1.0	NDUFS8,1.0	NDUFS4,1.0	NDUFS3,1.0	NES,1.0	NDUFS2,1.0	CYCS,1.0	ACO2,1.0	SNURF,1.0	NFE2L1,1.0	MYH6,1.0	EIF4B,1.0	SLC25A4,1.0	RTN2,1.0	SLC25A3,1.0	HSPB7,1.0	HSPB6,1.0	NDUFB4,1.0	NDUFB3,1.0	ATP5J,1.0	AGPAT1,1.0	ATP5I,1.0	HEBP2,1.0	DUSP13,1.0	ATP5B,1.0	PDLIM3,1.0	ATP5H,1.0	CA3,1.0	RPL36A,1.0	COX4I1,1.0	RBM38,1.0	VWF,1.0	SPAG7,1.0	NDUFA4,1.0	MID1IP1,1.0	KLHL41,1.0	DCN,1.0	PKM,1.0	EIF3K,1.0	SLC25A11,1.0	VDAC1,1.0	PFDN5,1.0	AURKAIP1,1.0	RNF11,1.0	EIF4A2,1.0	HSP90AB1,1.0	COL15A1,1.0	FHL1,1.0	YBX1,1.0	FHL3,1.0	ATP2A2,1.0	ATP2A1,1.0	LDB3,1.0	ATP5G3,1.0	SYNE2,1.0	THBS4,1.0	PLN,1.0	PHKG1,1.0	POLR2J,1.0	CHCHD2,1.0	RPL7A,1.0	SNTA1,1.0	RPL18AP3,1.0	TNNI1,1.0	
invasive ductal carcinoma DOID-3008 human GSE21422 sample 606		LUM,1.0	RPL22,1.0	RPL21,1.0	ACSL1,1.0	RPL24,1.0	EBF1,1.0	CIDEC,1.0	SEPP1,1.0	RBP7,1.0	MYL6,1.0	CCDC80,1.0	SCD,1.0	MGP,1.0	RBP4,1.0	LEP,1.0	VIM,1.0	RPL26,1.0	SPARCL1,1.0	MXRA7,1.0	RPL27,1.0	MYL9,1.0	RPL29,1.0	CDO1,1.0	CES1,1.0	EPAS1,1.0	RPL11,1.0	TAGLN,1.0	RPL13,1.0	ADH1B,1.0	RPL12,1.0	SFRP1,1.0	APCDD1,1.0	AQP1,1.0	DPYSL2,1.0	EPB41L4A-AS1,1.0	RPL36AL,1.0	UGP2,1.0	RPL15,1.0	SERPINF1,1.0	RPL14,1.0	RPL17,1.0	MUCL1,1.0	S100A10,1.0	MEST,1.0	EGR1,1.0	IGF1,1.0	EIF1,1.0	COMMD6,1.0	RPS26,1.0	FERMT2,1.0	RPS14P3,1.0	RPS29,1.0	RPS28,1.0	PLSCR4,1.0	PIK3R1,1.0	RPL27A,1.0	QARS,1.0	PPP1R1A,1.0	SERPING1,1.0	RPS21,1.0	RPS20,1.0	CD302,1.0	CRYAB,1.0	ITM2A,1.0	RPS23,1.0	ITM2B,1.0	RPS25,1.0	RPS24,1.0	RPL5,1.0	RPL6,1.0	CFD,1.0	RPL31,1.0	PHB2,1.0	SPARC,1.0	RPL3,1.0	OXTR,1.0	RPL4,1.0	ANP32B,1.0	RPL32,1.0	RPL35,1.0	RPL34,1.0	PALM2-AKAP2,1.0	MGST1,1.0	RPL9,1.0	RPL7,1.0	ZBTB4,1.0	MYLK,1.0	C3,1.0	TNS1,1.0	RPS16,1.0	CYB5R3,1.0	PRDX6,1.0	GNG11,1.0	LGALS3,1.0	RPS17,1.0	GJA1,1.0	LGALS1,1.0	PRKAR2B,1.0	RPL37,1.0	PDK4,1.0	ARL6IP5,1.0	RPL36,1.0	RPL39,1.0	A2M,1.0	RPS12,1.0	RPS11,1.0	APOD,1.0	RPS14,1.0	RPS13,1.0	ANXA1,1.0	NCOA4,1.0	EMP1,1.0	KRT14,1.0	HBA1,1.0	GNB2L1,1.0	CS,1.0	NSA2,1.0	KRT17,1.0	GAS1,1.0	KRT15,1.0	CCNG1,1.0	ID4,1.0	PAM,1.0	MGLL,1.0	ARHGEF6,1.0	TOMM7,1.0	DDR2,1.0	GYPC,1.0	HBB,1.0	ADM,1.0	ECHS1,1.0	LDHB,1.0	CSRP1,1.0	TIMP3,1.0	TIMP4,1.0	TIMP2,1.0	CD36,1.0	PCK1,1.0	RPS27A,1.0	ADIPOQ,1.0	ZCCHC24,1.0	MMD,1.0	DGAT2,1.0	PLIN1,1.0	G0S2,1.0	AKR1C1,1.0	FOS,1.0	SORBS1,1.0	FMO2,1.0	AKR1C3,1.0	RNASE4,1.0	FAM213A,1.0	RNASE1,1.0	FABP4,1.0	NGFRAP1,1.0	FABP5,1.0	NFIB,1.0	KIT,1.0	COL4A2,1.0	GPAM,1.0	SAA2,1.0	PLIN4,1.0	LINC01279,1.0	SRPX,1.0	CCL14,1.0	CD63,1.0	RPLP2,1.0	F13A1,1.0	GBE1,1.0	FSTL1,1.0	ADIRF,1.0	CST3,1.0	MRC1,1.0	METTL7A,1.0	ENPP2,1.0	GSN,1.0	AOC3,1.0	RPS8,1.0	RPS9,1.0	SCARA5,1.0	RPS6,1.0	RARRES2,1.0	ZBTB16,1.0	CYBRD1,1.0	IGJ,1.0	CRIM1,1.0	MORF4L1,1.0	EEF1A1,1.0	CXCL12,1.0	GPD1,1.0	GOLGA8H,1.0	TGFBI,1.0	FAU,1.0	S100A6,1.0	ISCU,1.0	PMP22,1.0	S100A4,1.0	RPL13AP6,1.0	TUSC5,1.0	TNXA,1.0	CD81,1.0	CLU,1.0	CXCL14,1.0	FBL,1.0	CLEC3B,1.0	TUBB6,1.0	RPS3,1.0	EPHX1,1.0	IGFBP6,1.0	NEK7,1.0	PRNP,1.0	LHFP,1.0	BNIP3L,1.0	CHCHD10,1.0	EEF2,1.0	SDCBP,1.0	GLTSCR2,1.0	NACA,1.0	COL6A3,1.0	MATN2,1.0	UBA2,1.0	GGTA1P,1.0	FBN1,1.0	RSL24D1,1.0	PFKFB3,1.0	IRS2,1.0	DPT,1.0	LPL,1.0	CHRDL1,1.0	HTRA1,1.0	COX7A1,1.0	EFEMP1,1.0	EEF1B2,1.0	PTRF,1.0	NDN,1.0	GYG2,1.0	PLS3,1.0	GPX1,1.0	GPX3,1.0	GPX4,1.0	CAV2,1.0	CAV1,1.0	HNRNPA1P10,1.0	RPL13A,1.0	RPS3A,1.0	TGFBR2,1.0	TGFBR3,1.0	TMBIM1,1.0	MFAP5,1.0	ACTA2,1.0	OGN,1.0	MFAP4,1.0	RPL37A,1.0	SCGB3A1,1.0	PIP,1.0	ECHDC3,1.0	THRSP,1.0	SERINC1,1.0	RTN4,1.0	SLC25A3,1.0	LAMC1,1.0	ATP5J,1.0	GHR,1.0	PDLIM1,1.0	MKNK2,1.0	RPL36A,1.0	C10ORF10,1.0	C2ORF40,1.0	VWF,1.0	RPL35A,1.0	RPL23A,1.0	DCN,1.0	CAT,1.0	PPAP2A,1.0	EIF3L,1.0	PPAP2B,1.0	TXNIP,1.0	SPRY2,1.0	KCTD12,1.0	PCOLCE2,1.0	EIF3G,1.0	ALDH9A1,1.0	UBA52,1.0	LTF,1.0	EIF3D,1.0	PFDN5,1.0	SLC25A6,1.0	TPT1,1.0	CEBPA,1.0	EEF1A1P9,1.0	LINC00341,1.0	C1R,1.0	COL15A1,1.0	C1S,1.0	FHL1,1.0	SEMA3G,1.0	RPL10A,1.0	NR3C1,1.0	ADD3,1.0	ADAMTS5,1.0	RPS4X,1.0	ALDH2,1.0	RPL7A,1.0	PGM1,1.0	
asthma DOID-2841 human GSE18965 sample 753		FNBP4,1.0	CKMT1A,1.0	SCAMP2,1.0	SCAMP4,1.0	CHFR,1.0	LARP6,1.0	NUP93,1.0	OSTM1,1.0	MTHFD2,1.0	SCO2,1.0	ETHE1,1.0	GPD1L,1.0	FAR2,1.0	CPVL,1.0	SF3B4,1.0	C3AR1,1.0	PNKP,1.0	ARAF,1.0	TM9SF4,1.0	NXF1,1.0	MUC1,1.0	DPYSL2,1.0	FAM168B,1.0	NUP85,1.0	CAPNS1,1.0	AKT1,1.0	PRSS8,1.0	ABCA7,1.0	ATP6AP1,1.0	NCKAP1L,1.0	ERLIN2,1.0	RMDN3,1.0	GPR137B,1.0	COPZ1,1.0	GJB1,1.0	VAMP7,1.0	SERPING1,1.0	PLBD1,1.0	ITPA,1.0	HYOU1,1.0	CHST4,1.0	RNH1,1.0	POP4,1.0	HPR,1.0	TAPBPL,1.0	TSKU,1.0	FAM134C,1.0	CYP2B6,1.0	TMEM8A,1.0	DUSP5,1.0	LYN,1.0	CCL20,1.0	TMEM43,1.0	FAM102A,1.0	JOSD1,1.0	CS,1.0	GPRC5A,1.0	FXYD1,1.0	MS4A4A,1.0	MMP12,1.0	SLC7A7,1.0	C16ORF62,1.0	BHLHE40,1.0	GPI,1.0	PEA15,1.0	CYB561D2,1.0	FAM171A1,1.0	LDHA,1.0	CSRP1,1.0	C19ORF10,1.0	CHL1,1.0	TIMP1,1.0	SF3A3,1.0	IFNGR2,1.0	G0S2,1.0	EMR1,1.0	MOCOS,1.0	SLC2A14,1.0	FOS,1.0	ADAT1,1.0	SLC2A10,1.0	DHRS1,1.0	LDOC1,1.0	SERPINB7,1.0	FABP5,1.0	FOSB,1.0	APEX1,1.0	PPARG,1.0	PLIN3,1.0	SMAGP,1.0	TKT,1.0	GRN,1.0	TMEM140,1.0	PRSS23,1.0	SNX10,1.0	FAM127A,1.0	FCGRT,1.0	HLA-DMB,1.0	NAMPT,1.0	MRC1,1.0	GCNT3,1.0	HLA-DPA1,1.0	CYP2F1,1.0	OLR1,1.0	SEC24C,1.0	AOC3,1.0	SUPT16H,1.0	USP3,1.0	DOLPP1,1.0	AGT,1.0	CXCL10,1.0	SLC9A6,1.0	LY6E,1.0	S100A9,1.0	NSMAF,1.0	CTNND1,1.0	HP,1.0	DLST,1.0	GLB1L2,1.0	APEH,1.0	LAPTM4B,1.0	C1ORF106,1.0	TUBB6,1.0	CDH3,1.0	RAB25,1.0	SPP1,1.0	MPDU1,1.0	MAP2K3,1.0	SLC15A3,1.0	M6PR,1.0	METRN,1.0	EEF2,1.0	MED28,1.0	NFKB1,1.0	PGD,1.0	PIAS3,1.0	LCN2,1.0	PEF1,1.0	CERS2,1.0	ZNF410,1.0	FTO,1.0	NCF2,1.0	GSTT1,1.0	ATP12A,1.0	CORO1C,1.0	TM7SF2,1.0	VPS72,1.0	APMAP,1.0	PI3,1.0	EFHD2,1.0	ABL1,1.0	GPX3,1.0	TNFRSF1A,1.0	MSL1,1.0	BCKDK,1.0	FCGR2A,1.0	DAB2,1.0	CDK4,1.0	ACO1,1.0	MAPKAP1,1.0	LY96,1.0	TREM1,1.0	APH1A,1.0	FCGR3A,1.0	MDK,1.0	DRAM1,1.0	FCGR3B,1.0	UBR7,1.0	KIAA0556,1.0	ME3,1.0	PHACTR1,1.0	ACP2,1.0	SLC13A3,1.0	AMT,1.0	NAGA,1.0	TPD52L2,1.0	MCOLN1,1.0	NAGK,1.0	TSPAN14,1.0	P2RX4,1.0	CDC37,1.0	TST,1.0	MGAT4B,1.0	APOC2,1.0	EVL,1.0	SMARCD2,1.0	MSLN,1.0	ALAS1,1.0	WIPF2,1.0	PSCA,1.0	THBD,1.0	GANAB,1.0	TRIM26,1.0	UPP1,1.0	FCGR1B,1.0	FCGR1C,1.0	VPS39,1.0	MLXIP,1.0	KRT5,1.0	KRT4,1.0	ACSL1,1.0	RSAD1,1.0	IFRD2,1.0	ACTN1,1.0	KRT7,1.0	PISD,1.0	MALL,1.0	MARCO,1.0	NINJ1,1.0	STXBP1,1.0	IFITM2,1.0	SLC46A3,1.0	AQP9,1.0	SLC35B1,1.0	AQP5,1.0	BSG,1.0	SUSD4,1.0	TMEM184B,1.0	PINLYP,1.0	ALG8,1.0	TNFSF13,1.0	IQSEC1,1.0	VASP,1.0	VAT1,1.0	RPS26,1.0	POR,1.0	GORASP2,1.0	GRWD1,1.0	CD302,1.0	IL1RN,1.0	SPON2,1.0	PPP1R11,1.0	ICAM1,1.0	IFIT3,1.0	BPIFA1,1.0	RUSC1,1.0	FFAR2,1.0	CD14,1.0	GOLGA7,1.0	LGALS9,1.0	APOD,1.0	TNS3,1.0	CTSA,1.0	ACAD8,1.0	CCR1,1.0	TUBB,1.0	KLK10,1.0	KLK11,1.0	ZWINT,1.0	NBPF14,1.0	MLF2,1.0	RHOC,1.0	TLR2,1.0	IL1B,1.0	THEMIS2,1.0	KBTBD2,1.0	KRT15,1.0	VWA1,1.0	PABPC4,1.0	PTPRU,1.0	SDC3,1.0	CX3CL1,1.0	AATF,1.0	BABAM1,1.0	SLC22A18,1.0	NEU1,1.0	SCAP,1.0	TFE3,1.0	QSOX1,1.0	CTSD,1.0	SNX6,1.0	VKORC1,1.0	GCH1,1.0	MPP1,1.0	AP2B1,1.0	HCK,1.0	LIMA1,1.0	DPY19L4,1.0	ESYT1,1.0	LPPR3,1.0	B3GNT3,1.0	CSTA,1.0	AMIGO2,1.0	ZDHHC24,1.0	CAPG,1.0	ALS2CL,1.0	OS9,1.0	CYP2A13,1.0	MGAT1,1.0	LAIR1,1.0	GABRP,1.0	PRAF2,1.0	TRPV2,1.0	TARBP1,1.0	TMEM251,1.0	TMX2,1.0	GSTA4,1.0	SCNN1B,1.0	TGFBI,1.0	DPEP2,1.0	PPIF,1.0	GLB1L,1.0	RAF1,1.0	RGS19,1.0	CRTC3,1.0	CD81,1.0	HSD17B8,1.0	CCND3,1.0	TMEM127,1.0	CCRL2,1.0	DENND5A,1.0	ABCF1,1.0	OPN3,1.0	IDH1,1.0	CD93,1.0	MPST,1.0	DOLK,1.0	SLC30A1,1.0	KMO,1.0	PRPF8,1.0	TMEM115,1.0	ALDH3A1,1.0	CHMP3,1.0	FGFR3,1.0	LPL,1.0	LGALS3BP,1.0	LTBP3,1.0	PSEN1,1.0	PLAU,1.0	CSF2RB,1.0	NTS,1.0	HCAR3,1.0	MUC13,1.0	HGSNAT,1.0	SUN2,1.0	USP21,1.0	MSN,1.0	FAM86B1,1.0	ABHD14A,1.0	TNIP1,1.0	IRF2BP1,1.0	TMEM214,1.0	NDUFS7,1.0	ALPL,1.0	FBP1,1.0	DOCK1,1.0	TMEM45A,1.0	RBM23,1.0	DEFB4A,1.0	PZP,1.0	BCL2A1,1.0	LOC100133583,1.0	TNFAIP6,1.0	DDX41,1.0	AGPAT1,1.0	DTX4,1.0	CXCL3,1.0	HK3,1.0	CXCL6,1.0	PLD3,1.0	SYNGR2,1.0	CA2,1.0	UPK1B,1.0	MFSD5,1.0	LPXN,1.0	H1FX,1.0	MUC5B,1.0	DCXR,1.0	OXSR1,1.0	PLAUR,1.0	LSR,1.0	KCTD5,1.0	GLB1,1.0	PPDPF,1.0	ACKR3,1.0	LTF,1.0	CARKD,1.0	PLEK,1.0	DDX21,1.0	SPATA20,1.0	MSMO1,1.0	OASL,1.0	GNA15,1.0	RPS6KA1,1.0	SEC61A1,1.0	KYNU,1.0	VSIG4,1.0	COLGALT1,1.0	CYTH2,1.0	
Huntington's disease DOID-12858 mouse GSE3248 sample 722		CHGB,1.0	WSB2,1.0	HOMER3,1.0	HPCAL1,1.0	AP1AR,1.0	CCK,1.0	UBAC1,1.0	GRIN2C,1.0	HNRNPM,1.0	MAPK12,1.0	FEZ1,1.0	LEP,1.0	ACOT7,1.0	CALM2,1.0	NGEF,1.0	CALM3,1.0	CDK16,1.0	RAN,1.0	APP,1.0	STXBP1,1.0	SCT,1.0	ITIH3,1.0	CERK,1.0	UQCR11,1.0	PARD6A,1.0	BSG,1.0	ZMIZ2,1.0	CAPNS1,1.0	TCEB2,1.0	HES3,1.0	RNF112,1.0	SNCB,1.0	ABCA2,1.0	TSPYL4,1.0	PRKCG,1.0	XBP1,1.0	COG6,1.0	STARD10,1.0	PLK3,1.0	MANF,1.0	RMDN3,1.0	ANK1,1.0	RNF208,1.0	KITL,1.0	KCNMA1,1.0	CYSTM1,1.0	ITM2B,1.0	PTP4A1,1.0	CRHR1,1.0	PPP1R17,1.0	GM10221,1.0	SCHIP1,1.0	SCOC,1.0	STMN3,1.0	ENO2,1.0	HSPH1,1.0	INPP5A,1.0	PRDX5,1.0	TSPAN9,1.0	PCBP4,1.0	PCDHA2,1.0	STMN1,1.0	STMN2,1.0	IER2,1.0	INPP5J,1.0	BANP,1.0	SCN1B,1.0	GABRA1,1.0	MYBPC3,1.0	GABBR1,1.0	DUSP1,1.0	GABRA6,1.0	H3F3B,1.0	GPR12,1.0	ANXA6,1.0	NME3,1.0	1190002N15RIK,1.0	ITFG1,1.0	PTMA,1.0	FAM101B,1.0	LOC67527,1.0	VSNL1,1.0	ID2,1.0	ALDOC,1.0	STK40,1.0	ARHGEF7,1.0	COL18A1,1.0	SPRR2G,1.0	ARF5,1.0	COX7C,1.0	BTG1,1.0	PTPRR,1.0	CLTC,1.0	TIMM13,1.0	THY1,1.0	PPP3CA,1.0	HINT1,1.0	LDHA,1.0	PENK,1.0	ST8SIA5,1.0	PACSIN1,1.0	SPTBN2,1.0	NEUROD1,1.0	EGLN2,1.0	PSD,1.0	MEF2D,1.0	SVIL,1.0	DYNLL1,1.0	ELOVL5,1.0	SLC32A1,1.0	PGAM1,1.0	DYNLT1A,1.0	GAD1,1.0	FOS,1.0	CREG1,1.0	EN2,1.0	ZDHHC14,1.0	MTSS1L,1.0	DYNLL2,1.0	ITCH,1.0	TUBB4A,1.0	PLEKHO1,1.0	FABP7,1.0	GM3724,1.0	PLP1,1.0	0610007P14RIK,1.0	MAPRE2,1.0	ATL2,1.0	FAM69B,1.0	NUDT3,1.0	SLC20A1,1.0	PTMS,1.0	CCNDBP1,1.0	CENPB,1.0	PSMB6,1.0	UBL3,1.0	MINOS1,1.0	MPRIP,1.0	CKB,1.0	NEFM,1.0	NEFH,1.0	SPTAN1,1.0	GABRD,1.0	CAR4,1.0	CAR2,1.0	RUNDC3A,1.0	ACYP1,1.0	OAZ1-PS,1.0	USP3,1.0	DOLPP1,1.0	ATP1B3,1.0	CORO2B,1.0	TUBA4A,1.0	EEF1A2,1.0	OLFM1,1.0	SKI,1.0	PCP2,1.0	PCP4,1.0	UQCRQ,1.0	XIST,1.0	ERP29,1.0	SCG2,1.0	FKBP4,1.0	FKBP2,1.0	NDRG4,1.0	FAM117A,1.0	MRFAP1,1.0	HR,1.0	FAM21,1.0	PARK7,1.0	SLC1A6,1.0	ATP1A1,1.0	STRN3,1.0	HBB-B1,1.0	HSP90B1,1.0	PPP1CC,1.0	LAPTM4B,1.0	RNF19B,1.0	TUBB3,1.0	PURA,1.0	PTTG1,1.0	HCFC1R1,1.0	CFL1,1.0	NPTX1,1.0	SPOP,1.0	GM10845,1.0	CAR8,1.0	NDUFV1,1.0	PPFIA4,1.0	KCND2,1.0	PCYT2,1.0	PCID2,1.0	INADL,1.0	NSG1,1.0	PPTC7,1.0	MFHAS1,1.0	HOPX,1.0	LOC674800,1.0	ARPC4,1.0	PITPNM1,1.0	TMEM119,1.0	CDC42EP4,1.0	CHMP2A,1.0	PVALB,1.0	COX17,1.0	NAB2,1.0	DOCK9,1.0	FAM107B,1.0	ARL3,1.0	CACNA1G,1.0	RORA,1.0	CPLX2,1.0	NR4A1,1.0	ZMAT3,1.0	UBC,1.0	FNTA,1.0	BTBD3,1.0	BC094435,1.0	SEMA7A,1.0	RGS8,1.0	CBLN1,1.0	CBX6,1.0	HSPA5,1.0	BDNF,1.0	HSPA8,1.0	EDF1,1.0	ETV1,1.0	SEPT5,1.0	BAIAP2,1.0	DNM1,1.0	SEPT4,1.0	DBNDD2,1.0	DAP,1.0	CPE,1.0	SERPINI1,1.0	NDUFS2,1.0	ACO2,1.0	PAXBP1,1.0	BCAR1,1.0	SNAP25,1.0	H6PD,1.0	RTN4,1.0	NDUFB6,1.0	NREP,1.0	DBI,1.0	KLC2,1.0	RAP1GAP,1.0	ITPR1,1.0	DNAJB2,1.0	CALB1,1.0	SEP15,1.0	ALAD,1.0	DVL1,1.0	YWHAH,1.0	4933426M11RIK,1.0	GRID2,1.0	ATP2B2,1.0	TIAM1,1.0	GABRG2,1.0	PKM,1.0	PFKM,1.0	PAGR1A,1.0	SNRK,1.0	P4HB,1.0	TRIM37,1.0	TYRO3,1.0	OCIAD1,1.0	KCTD12,1.0	GAPDH,1.0	TPT1,1.0	HDAC5,1.0	MTCH2,1.0	DCTN3,1.0	WDR5,1.0	CAMK2B,1.0	ATP2A3,1.0	ATP2A2,1.0	USP19,1.0	CCDC28B,1.0	SEPT7,1.0	SEC61A1,1.0	ZIC1,1.0	WDR92,1.0	UBQLN1,1.0	CACNG2,1.0	NOMO1,1.0	POLR2L,1.0	NPTN,1.0	
Asthma, allergic C0155877 human GSE3004 sample 360		LOC613037,1.0	SMARCA2,1.0	UBAC1,1.0	NISCH,1.0	MARCO,1.0	MT1A,1.0	IFI27,1.0	SLPI,1.0	ETHE1,1.0	VIM,1.0	SNORA21,1.0	RPL11,1.0	AHNAK,1.0	CCDC69,1.0	ADH1C,1.0	RPL12,1.0	ADH1A,1.0	AQP5,1.0	UQCR11,1.0	PPOX,1.0	ASAH1,1.0	BSG,1.0	SERPINF1,1.0	NCSTN,1.0	PTGDS,1.0	RPL41,1.0	HLA-J,1.0	PRKCD,1.0	ATP6AP1,1.0	PMM1,1.0	NR1D1,1.0	COMMD4,1.0	RPS28,1.0	RPL27A,1.0	SERPING1,1.0	RPS20,1.0	HLA-DRB4,1.0	HLA-DRB3,1.0	RPS24,1.0	PHB2,1.0	RPL3,1.0	ANAPC15,1.0	RPL30,1.0	MAGED2,1.0	RPL34,1.0	WFDC2,1.0	IFI30,1.0	ISLR,1.0	LIPA,1.0	ADH7,1.0	RPL8,1.0	RPS18,1.0	RPS17,1.0	LGALS1,1.0	CYP2B6,1.0	RPS19,1.0	RPSAP58,1.0	SNRNP70,1.0	PRDX1,1.0	TSPAN8,1.0	FTH1,1.0	APOE,1.0	LTA4H,1.0	RPS10,1.0	TSPAN1,1.0	RPS12,1.0	RPS14,1.0	TP63,1.0	GSTM1,1.0	TSC22D3,1.0	AKR1A1,1.0	NME5,1.0	LYZ,1.0	MRPL23,1.0	PTPRF,1.0	KRT19,1.0	KRT15,1.0	TECR,1.0	TFF3,1.0	PABPC1,1.0	TOMM7,1.0	SERPINA1,1.0	RRAD,1.0	OAZ1,1.0	HSPB11,1.0	LDHB,1.0	CTSL,1.0	DGCR6L,1.0	TMED3,1.0	CTSD,1.0	CTSC,1.0	NQO1,1.0	CD52,1.0	ATP6V0E2,1.0	BCAP31,1.0	LAPTM5,1.0	AKR1C3,1.0	SORBS3,1.0	DHRS3,1.0	TUBB4B,1.0	SGSM2,1.0	PSMA6,1.0	FABP4,1.0	FABP6,1.0	HADHA,1.0	HLA-DPB1,1.0	TRIP13,1.0	PLCB2,1.0	TKT,1.0	GCHFR,1.0	BSCL2,1.0	C1QB,1.0	GRN,1.0	PIGR,1.0	RPLP2,1.0	AKR1B1,1.0	RPLP1,1.0	CAPG,1.0	PRSS23,1.0	CRIP1,1.0	TUBA1A,1.0	FCGBP,1.0	TMSB4X,1.0	FCGRT,1.0	HLA-DMB,1.0	PPP1R7,1.0	OS9,1.0	GPNMB,1.0	METTL7A,1.0	HLA-DPA1,1.0	TSPO,1.0	CCL18,1.0	CYP2F1,1.0	GSN,1.0	CD74,1.0	RPS8,1.0	TBC1D2B,1.0	LMO4,1.0	APLP2,1.0	TYROBP,1.0	EEF1A1,1.0	UQCRQ,1.0	GSTA1,1.0	ERP29,1.0	SLC25A36,1.0	GOLGA8A,1.0	CARS,1.0	ALDH1L1,1.0	CD81,1.0	PROS1,1.0	UCP2,1.0	LAMP1,1.0	ZNF428,1.0	RPS2,1.0	RPS3,1.0	SASH1,1.0	HMGN2,1.0	IGFBP2,1.0	LRRC48,1.0	ATP8B3,1.0	DSTN,1.0	CYBA,1.0	INHBB,1.0	EEF2,1.0	FOXN3,1.0	SLC9A3R1,1.0	ALDH3A1,1.0	FTL,1.0	UQCRB,1.0	LGALS3BP,1.0	TM7SF2,1.0	ALDH3B1,1.0	CLCA1,1.0	SRGAP3,1.0	GPX1,1.0	ABCC5,1.0	LOC100510519,1.0	RPL13A,1.0	MUC5AC,1.0	EEF1G,1.0	HLA-DRA,1.0	ZMYND10,1.0	TMBIM6,1.0	FBP1,1.0	LOC100133583,1.0	ALOX15,1.0	NDUFB1,1.0	CMAHP,1.0	DTX4,1.0	DBP,1.0	PLTP,1.0	PSAP,1.0	ATP5H,1.0	MB,1.0	ACP5,1.0	H1FX,1.0	NDUFA1,1.0	FOXJ1,1.0	CIRBP,1.0	SELENBP1,1.0	NELL2,1.0	APOC1,1.0	IMPDH2,1.0	CTDSP2,1.0	DDIT4,1.0	TXNIP,1.0	EIF3F,1.0	SLC25A6,1.0	CEBPA,1.0	PRR4,1.0	RPL10A,1.0	ALDH2,1.0	RNPEP,1.0	VSIG4,1.0	CDIPT,1.0	CRYM,1.0	RPL18AP3,1.0	
astrocytoma DOID-3069 human GSE15824 sample 860		FNBP1,1.0	ACSL1,1.0	PLEKHA1,1.0	SLC12A2,1.0	IFT80,1.0	SEPP1,1.0	SOX10,1.0	MTURN,1.0	MTUS1,1.0	LARP6,1.0	DYNC1LI2,1.0	SCD,1.0	FEZ1,1.0	CCP110,1.0	HSPA1A,1.0	TMCC3,1.0	CALM2,1.0	MT1E,1.0	CDK17,1.0	HSPA1B,1.0	APP,1.0	AMER2,1.0	STXBP1,1.0	PLEKHB1,1.0	STXBP3,1.0	DCAF6,1.0	SLAIN1,1.0	DPYSL2,1.0	PREX1,1.0	NIPAL3,1.0	SPOCK3,1.0	TP53INP2,1.0	PIP4K2A,1.0	SPOCK1,1.0	S100A13,1.0	LOC100506725,1.0	ANKS1B,1.0	PTGDS,1.0	FIS1,1.0	ST18,1.0	GABARAPL3,1.0	PAQR8,1.0	PAQR6,1.0	ARRDC2,1.0	ARRDC4,1.0	OMG,1.0	TMA7,1.0	ANK3,1.0	ABCA8,1.0	SNHG6,1.0	NUAK1,1.0	AIF1L,1.0	FTH1P5,1.0	PTP4A2,1.0	RPS26,1.0	KIAA1598,1.0	PRKAR1A,1.0	BIN1,1.0	PRR18,1.0	RPS25,1.0	GLTP,1.0	ANP32B,1.0	SCHIP1,1.0	SCOC,1.0	TTYH2,1.0	HHIP,1.0	STMN4,1.0	SLC6A1,1.0	WDR47,1.0	MYLK,1.0	LPAR1,1.0	GLDN,1.0	NKAIN2,1.0	RASSF2,1.0	EPB41L3,1.0	FTH1,1.0	KIAA0930,1.0	ARL6IP5,1.0	COX2,1.0	RPL38,1.0	PRKACB,1.0	GOLGA7,1.0	PRIMA1,1.0	APOD,1.0	SEC31B,1.0	NCOA7,1.0	KLHL2,1.0	TMEFF1,1.0	ANLN,1.0	TTLL7,1.0	CLDN11,1.0	TF,1.0	PTMA,1.0	ZEB2,1.0	PTPRD,1.0	GPRC5B,1.0	TPPP3,1.0	C4ORF3,1.0	VSNL1,1.0	SOX2-OT,1.0	LINC00844,1.0	RHOU,1.0	GTF2H2B,1.0	RAPGEF4,1.0	RAPGEF5,1.0	PTPRO,1.0	SLC44A1,1.0	KLK6,1.0	TRIM2,1.0	ADM,1.0	ENDOD1,1.0	PTPRK,1.0	ADIPOR2,1.0	BMI1,1.0	APOLD1,1.0	FAM171A1,1.0	ERMP1,1.0	UGT8,1.0	FAM221A,1.0	CSRP1,1.0	SEC14L5,1.0	STK39,1.0	MAP7,1.0	EPS15,1.0	PLLP,1.0	GPRASP1,1.0	DYNC1I2,1.0	DYNC1I1,1.0	ELOVL1,1.0	ZCCHC24,1.0	GPR37,1.0	DYNLL1,1.0	SORT1,1.0	ELOVL7,1.0	RNASE1,1.0	TJP1,1.0	FABP5,1.0	RPS16P5,1.0	COL4A5,1.0	MAP1B,1.0	PLP1,1.0	CLDND1,1.0	OAT,1.0	CDKN1B,1.0	TRAK2,1.0	TUBA1A,1.0	GNAI1,1.0	TMEM144,1.0	TMSB4X,1.0	CAMK2N1,1.0	KIF13B,1.0	CHN1,1.0	NEFL,1.0	CARNS1,1.0	ENPP2,1.0	CTNNA3,1.0	ENPP4,1.0	ENOPH1,1.0	MAP4K4,1.0	SEPT10,1.0	PLCL1,1.0	APLP1,1.0	GCA,1.0	SLC31A2,1.0	MOG,1.0	SEMA4D,1.0	PPP1R16B,1.0	PCDH9,1.0	ATP1B1,1.0	ERMN,1.0	NEAT1,1.0	NRBP2,1.0	FOLH1,1.0	GOLGA8H,1.0	SYPL1,1.0	CNTN2,1.0	PMP22,1.0	PKP4,1.0	SCG5,1.0	SEPW1,1.0	MRFAP1,1.0	PEBP1,1.0	CPOX,1.0	CNDP1,1.0	NDRG1,1.0	TMEM123,1.0	TMEM125,1.0	TCEAL7,1.0	RAB40B,1.0	LAMP2,1.0	LAMP1,1.0	TCEAL4,1.0	KIF5C,1.0	FAM177A1,1.0	EMC2,1.0	CFL2,1.0	KIF5B,1.0	CAPN3,1.0	SPP1,1.0	SLC38A2,1.0	OPALIN,1.0	SYT1,1.0	NEK7,1.0	PRNP,1.0	TBCB,1.0	FOXN2,1.0	MAFF,1.0	DMXL1,1.0	QDPR,1.0	RCAN2,1.0	MAL,1.0	REEP3,1.0	UBA2,1.0	ZNF536,1.0	ND2,1.0	ND4,1.0	ND3,1.0	CERS2,1.0	ND6,1.0	OSBPL1A,1.0	PXK,1.0	FAM13C,1.0	ATP8A1,1.0	CNP,1.0	ATP6,1.0	FAM107B,1.0	AK5,1.0	FGF1,1.0	COX7A2,1.0	ARHGAP21,1.0	UBB,1.0	BTBD3,1.0	MAN2A1,1.0	MBP,1.0	EDIL3,1.0	PAIP2B,1.0	EFHD1,1.0	SH3GL3,1.0	PLS3,1.0	LINC01105,1.0	HHATL,1.0	HSP90AA1,1.0	PEG3,1.0	LANCL1,1.0	SECISBP2L,1.0	HSPA2,1.0	NPC1,1.0	DHCR24,1.0	DDHD2,1.0	SEPT4,1.0	DBNDD2,1.0	PEX5L,1.0	DNAJC6,1.0	TRIM59,1.0	SERPINI1,1.0	SERINC1,1.0	YWHAG,1.0	RTN4,1.0	NDUFB8,1.0	RAP1GDS1,1.0	VPS4B,1.0	MEGF10,1.0	UBR3,1.0	MOBP,1.0	ATP5I,1.0	DNAJB2,1.0	CA2,1.0	ATP5E,1.0	YWHAQ,1.0	PHACTR3,1.0	WASF1,1.0	C21ORF91,1.0	TPPP,1.0	BCAS1,1.0	PPP1R14A,1.0	MARCKSL1,1.0	DYNLT3,1.0	KCNH8,1.0	COBL,1.0	S100B,1.0	DNAJA1,1.0	PPM1B,1.0	FMNL2,1.0	EVI2A,1.0	PPAP2A,1.0	ABHD17B,1.0	ASPA,1.0	SLC24A2,1.0	RNF13,1.0	SLC5A11,1.0	PIK3C2B,1.0	NT5DC1,1.0	GRM3,1.0	SEPT7,1.0	PSD3,1.0	PRRG1,1.0	LRRC8D,1.0	FAM73A,1.0	POLR2I,1.0	PLEKHH1,1.0	KCNJ2,1.0	
Sepsis C0243026 rat GSE1781 sample 314		PRELID1,1.0	ECH1,1.0	UST5R,1.0	KRT8,1.0	SEPP1,1.0	MYL6,1.0	CYP3A23/3A1,1.0	PSMC4,1.0	RBP4,1.0	LACTB2,1.0	FDX1,1.0	UQCRC1,1.0	SUCLG2,1.0	PFN1,1.0	APP,1.0	PBLD1,1.0	GLS2,1.0	POMP,1.0	EI24,1.0	RETSAT,1.0	RPL10,1.0	UQCR10,1.0	AQP8,1.0	GHITM,1.0	RT1-A3,1.0	CLDN2,1.0	LOC287167,1.0	ACTB,1.0	LOC100360491,1.0	UGP2,1.0	CAPNS1,1.0	LONP2,1.0	RPL15,1.0	KDR,1.0	SERPINF1,1.0	CYP2D3,1.0	RPL17,1.0	LOC100134871,1.0	RABAC1,1.0	SULT2A6,1.0	LOC259245,1.0	SEPHS2,1.0	RPL19,1.0	B2M,1.0	RPL18,1.0	GABARAPL1,1.0	SURF4,1.0	CYP4F1,1.0	LOC299282,1.0	MIF,1.0	SLC6A13,1.0	CYP4F6,1.0	NR0B2,1.0	ACADSB,1.0	IGF1,1.0	CMBL,1.0	CLPX,1.0	RPS26,1.0	AKR1C12,1.0	FERMT2,1.0	MYL12A,1.0	VNN1,1.0	ALDH7A1,1.0	RPL27A,1.0	CYP2A2,1.0	PSME1,1.0	RPS23,1.0	ITM2B,1.0	RT1-DA,1.0	ATF5,1.0	CFB,1.0	RPL5,1.0	RPL6,1.0	RPL3,1.0	SLC22A7,1.0	RPL4,1.0	SLC22A1,1.0	ECI1,1.0	ECI2,1.0	RPL34,1.0	ECI3,1.0	ATP5C1,1.0	ENO1,1.0	LOC680406,1.0	LIPC,1.0	UGT1A7C,1.0	RRP9,1.0	LIPA,1.0	CYP3A18,1.0	OPLAH,1.0	RPL8,1.0	C3,1.0	ADH4,1.0	GCSH,1.0	SCPEP1,1.0	RPS18,1.0	PRDX5,1.0	LOC100360150,1.0	RPS19,1.0	CYP4V3,1.0	CYP2B3,1.0	RPL37,1.0	CYP2B2,1.0	CYP2C6V1,1.0	APOE,1.0	RPS10,1.0	CD14,1.0	RPS12,1.0	RPS11,1.0	LGALS8,1.0	DECR1,1.0	DECR2,1.0	LOC294154,1.0	TMEM150A,1.0	PSENEN,1.0	BTF3,1.0	GSTM2,1.0	GSTM1,1.0	ANXA6,1.0	TCP1,1.0	HBA1,1.0	TIMM23,1.0	LRPPRC,1.0	PTMA,1.0	SULT1B1,1.0	UGDH,1.0	COL3A1,1.0	KRT18,1.0	PABPC4,1.0	CLPTM1L,1.0	PABPC1,1.0	KLKB1,1.0	CALR,1.0	SLC22A8,1.0	AARS,1.0	ARF4,1.0	SERPINA4,1.0	TMED10,1.0	ARF1,1.0	MAOB,1.0	RPN1,1.0	HBB,1.0	ACAT1,1.0	LITAF,1.0	GPT,1.0	SULT1C3,1.0	LDHA,1.0	SNX3,1.0	MUG1,1.0	HAO2,1.0	RPS15A,1.0	UBXN4,1.0	PCK1,1.0	HSD11B1,1.0	NQO1,1.0	CCT4,1.0	DGAT2,1.0	TMEM176A,1.0	CLUH,1.0	GCH1,1.0	FMO1,1.0	DHRS1,1.0	SORBS2,1.0	CYP8B1,1.0	DHRS3,1.0	PGRMC1,1.0	DHRS4,1.0	BAAT,1.0	HADHB,1.0	ABCB11,1.0	PSMA5,1.0	FABP7,1.0	BDH1,1.0	HADHA,1.0	PSMA1,1.0	SMAGP,1.0	PLIN2,1.0	CYP2E1,1.0	FABP1,1.0	HRSP12,1.0	RNASEK,1.0	DPYS,1.0	PIGR,1.0	AFM,1.0	PTMS,1.0	CRIP2,1.0	TMSB4X,1.0	SERP1,1.0	FTL1,1.0	RPL18A,1.0	ACADM,1.0	ACADL,1.0	SULT1E1,1.0	MLYCD,1.0	XDH,1.0	METTL7B,1.0	SPTAN1,1.0	MFSD2A,1.0	LOC100910973,1.0	G6PC,1.0	ABCG8,1.0	CAR3,1.0	SLC16A1,1.0	CD74,1.0	RPS8,1.0	RPS6,1.0	RARRES2,1.0	APLP2,1.0	HNRNPAB,1.0	FAH,1.0	AKR7A2,1.0	SDHA,1.0	SLC25A39,1.0	NSFL1C,1.0	ALDH4A1,1.0	EEF1A1,1.0	MORF4L2,1.0	SYPL1,1.0	SIDT2,1.0	TGFBI,1.0	FAU,1.0	RPP21,1.0	CDK2AP2,1.0	PLXNB2,1.0	SRSF5,1.0	SQSTM1,1.0	ABCG5,1.0	GRINA,1.0	RAF1,1.0	SNRPC,1.0	IGFALS,1.0	A1I3,1.0	HSD17B4,1.0	MRFAP1,1.0	CLU,1.0	HDLBP,1.0	ACAA1B,1.0	COMT,1.0	HSP90B1,1.0	APEH,1.0	TBRG1,1.0	CDH1,1.0	HSD17B2,1.0	MACROD1,1.0	UGT2B,1.0	IDH1,1.0	IGFBP1,1.0	ATP6V0C,1.0	GCKR,1.0	EPHX1,1.0	EPHX2,1.0	CHCHD10,1.0	EEF2,1.0	INHBE,1.0	ALDH3A2,1.0	GCLC,1.0	NACA,1.0	AMACR,1.0	SLCO1A2,1.0	DDAH1,1.0	ND2,1.0	UBA1,1.0	NOP10,1.0	GCLM,1.0	ND3,1.0	SLC26A1,1.0	VCP,1.0	INSIG2,1.0	PECR,1.0	DPT,1.0	AK2,1.0	ACTG1,1.0	SLC41A2,1.0	GSTT3,1.0	AKR7A3,1.0	LOC689064,1.0	CYP2C13,1.0	UBC,1.0	APMAP,1.0	CYP2C11,1.0	SERPINA3C,1.0	HACL1,1.0	ACAA2,1.0	HADH,1.0	AP2M1,1.0	BCKDHB,1.0	FUS,1.0	ACTR2,1.0	ABCC2,1.0	EIF5A,1.0	HMGCS2,1.0	HSPA5,1.0	HSPA8,1.0	AMBP,1.0	TXNRD1,1.0	OSGIN1,1.0	RAD23B,1.0	ABHD14B,1.0	SORD,1.0	RPS3A,1.0	APOA4,1.0	ATP5F1,1.0	GRHPR,1.0	CES1C,1.0	DAP,1.0	CES1D,1.0	EEF1D,1.0	CES1E,1.0	PCCA,1.0	CES1F,1.0	ACOX1,1.0	ECHDC2,1.0	MAN2B1,1.0	FBP1,1.0	CYTB,1.0	ABCB4,1.0	DDX3X,1.0	CPQ,1.0	SAR1A,1.0	UGT2B1,1.0	LOC500300,1.0	ACSM2A,1.0	ETFDH,1.0	EHHADH,1.0	CYP3A2,1.0	NDUFB1,1.0	LOC100365106,1.0	SLCO1B2,1.0	ATP5B,1.0	PSAP,1.0	CPT2,1.0	TMEM205,1.0	CAPZB,1.0	AOX1,1.0	UQCRFS1,1.0	COX4I1,1.0	PGK1,1.0	RDH16,1.0	NADK,1.0	LOC688473,1.0	YWHAH,1.0	CPT1A,1.0	SOD1,1.0	SELENBP1,1.0	CAT,1.0	APOC1,1.0	ALDH1A1,1.0	CDC37,1.0	EIF3H,1.0	OCIAD1,1.0	SCLY,1.0	SMPDL3A,1.0	VDAC2,1.0	EIF3G,1.0	ABCD3,1.0	ALAS1,1.0	HSP90AB1,1.0	CYP4A1,1.0	U2AF2,1.0	PLG,1.0	CYP4A3,1.0	HSPD1,1.0	HSD17B12,1.0	BPHL,1.0	FTCD,1.0	HMGCL,1.0	TTR,1.0	RPS4X,1.0	DDT,1.0	ALDH2,1.0	KYNU,1.0	DCAF11,1.0	RPL7A,1.0	MBL2,1.0	
facioscapulohumeral muscular dystrophy DOID-11727 human GSE15090 sample 540		RPL22,1.0	RPL21,1.0	ACTN3,1.0	ACSL1,1.0	RPL24,1.0	ADHFE1,1.0	HFE2,1.0	C12ORF75,1.0	PPP1R3C,1.0	MYL3,1.0	GPD1L,1.0	RPL26,1.0	UQCRC1,1.0	MT1H,1.0	LOC728825,1.0	ASB5,1.0	RPL27,1.0	RPL29,1.0	MT1E,1.0	ASB2,1.0	PRKAA2,1.0	RPL13,1.0	SMPX,1.0	CISD1,1.0	GLRX,1.0	AQP4,1.0	MYL12B,1.0	GNG5,1.0	MT1HL1,1.0	SH3BGR,1.0	KLF10,1.0	DDIT4L,1.0	TMA7,1.0	LOC285556,1.0	GPN3,1.0	GBAS,1.0	RPL3L,1.0	FTH1P5,1.0	MYL12A,1.0	RPS29,1.0	PIK3R1,1.0	PKIA,1.0	ADSSL1,1.0	RPS21,1.0	RPS20,1.0	CRYAB,1.0	RPS25,1.0	PTP4A1,1.0	RPS24,1.0	SET,1.0	RPL5,1.0	RPL6,1.0	NPY6R,1.0	RPL30,1.0	RPL32,1.0	MT1X,1.0	RPL9,1.0	IFIT1,1.0	RPL7,1.0	RPL8,1.0	ART3,1.0	MT2A,1.0	NFU1,1.0	TSPAN8,1.0	MYO18B,1.0	RPL37,1.0	PDK4,1.0	MYO18A,1.0	RPL39,1.0	COX2,1.0	RPL38,1.0	SYNPO,1.0	RPS13,1.0	SMCO1,1.0	BTF3,1.0	MYBPC2,1.0	DUSP3,1.0	GSDMC,1.0	IGFN1,1.0	MLF1,1.0	FXYD1,1.0	CCNG1,1.0	TMEM106B,1.0	TOMM7,1.0	SGK1,1.0	LRRC39,1.0	FITM1,1.0	METTL21C,1.0	MRPL33,1.0	CSRP3,1.0	LOC653513,1.0	DGCR6L,1.0	IL32,1.0	PGAM2,1.0	KTN1,1.0	PSMA6,1.0	FABP3,1.0	PSMA4,1.0	NEDD1,1.0	TXLNB,1.0	LOC100505584,1.0	C9ORF3,1.0	TCAP,1.0	IL17D,1.0	SMTNL1,1.0	RYR3,1.0	CDKN1B,1.0	RYR1,1.0	RPLP1,1.0	JPH1,1.0	CHKB-CPT1B,1.0	C10ORF71,1.0	ACADM,1.0	OPHN1,1.0	MYOZ2,1.0	KLHDC3,1.0	PHYH,1.0	AGL,1.0	ANKRD23,1.0	EIF1AX,1.0	RPS7,1.0	CWC15,1.0	ATP1B1,1.0	TUBA4A,1.0	PPP1CB,1.0	SYPL2,1.0	SYPL1,1.0	XIST,1.0	SNRPG,1.0	FKBP5,1.0	SLC25A34,1.0	FKBP3,1.0	NDUFB11,1.0	SEPW1,1.0	LSMEM1,1.0	ATP1A2,1.0	BZW2,1.0	PPP1CC,1.0	LAPTM4B,1.0	CFL2,1.0	PEBP4,1.0	FLNC,1.0	RPS2,1.0	KPNA3,1.0	NDUFV3,1.0	IDH2,1.0	PPTC7,1.0	EEF2,1.0	DUSP27,1.0	TBCA,1.0	DUSP26,1.0	LINC00948,1.0	CASQ2,1.0	ERH,1.0	ND4,1.0	ND3,1.0	PFKFB3,1.0	GSTT1,1.0	IPO7,1.0	COX7A1,1.0	RHOBTB1,1.0	MYL6B,1.0	EEF1B2,1.0	BAG3,1.0	CACNA1S,1.0	CYC1,1.0	PAIP2B,1.0	C8ORF22,1.0	HHATL,1.0	UNC45B,1.0	MUM1L1,1.0	RPS3A,1.0	MYH1,1.0	DAB1,1.0	EEF1D,1.0	BCL6,1.0	RBM20,1.0	ACO2,1.0	NFE2L1,1.0	MYH7,1.0	RTN4,1.0	RTN2,1.0	NDUFB5,1.0	NDUFB3,1.0	ATP5J,1.0	NREP,1.0	ATP5O,1.0	HSPB1,1.0	LMOD3,1.0	HEBP2,1.0	PPP6C,1.0	DUSP13,1.0	PDLIM1,1.0	NRIP1,1.0	DNAJB6,1.0	CA3,1.0	MKNK2,1.0	RPL36A,1.0	XIRP2,1.0	LINC01405,1.0	EIF4H,1.0	H2AFZ,1.0	NDUFA5,1.0	NDUFA4,1.0	NDUFA1,1.0	RPL23A,1.0	KLHL41,1.0	RAB10,1.0	DDIT4,1.0	TXNIP,1.0	SLIRP,1.0	VDAC3,1.0	STUB1,1.0	MURC,1.0	UBA52,1.0	CHURC1,1.0	NACAP1,1.0	EIF3E,1.0	ACADVL,1.0	YBX1,1.0	SIX1,1.0	MYLK4,1.0	PLN,1.0	FAM166B,1.0	RPS4X,1.0	ALDH2,1.0	RPL18AP3,1.0	TNNI1,1.0	
Hepatic lipidosis C0015695 mouse GSE5538 sample 10		GBP7,1.0	GBP6,1.0	NIPSNAP3B,1.0	AW112010,1.0	GM3150,1.0	RSAD2,1.0	KRT8,1.0	PPA1,1.0	H2-AA,1.0	SERBP1,1.0	CTH,1.0	UQCRC2,1.0	TMEM126A,1.0	SUCLG2,1.0	RPL22L1,1.0	IGTP,1.0	RAN,1.0	CALM1,1.0	FGL1,1.0	WBP5,1.0	SLC35B1,1.0	RNASET2A,1.0	ITIH2,1.0	PNP,1.0	ACTB,1.0	GNG5,1.0	PABPN1,1.0	PSMD1,1.0	SEPHS2,1.0	B2M,1.0	GBP2,1.0	PPARGC1B,1.0	JUND,1.0	GSTK1,1.0	BHMT2,1.0	TALDO1,1.0	TMA7,1.0	CYP3A25,1.0	IGF1,1.0	DNASE2A,1.0	IFI47,1.0	PAFAH2,1.0	RPS27RT,1.0	CYP27A1,1.0	RPS28,1.0	GM2710,1.0	SERPING1,1.0	F13B,1.0	PNP2,1.0	RPS20,1.0	TLCD2,1.0	AMY1,1.0	ITM2B,1.0	SPARC,1.0	RPL3,1.0	CYP3A11,1.0	H2-L,1.0	ATP5C1,1.0	EPRS,1.0	IFIT1,1.0	HPX,1.0	ADH4,1.0	ADH5,1.0	C6,1.0	PLAC8,1.0	APON,1.0	MRPL2,1.0	TDO2,1.0	CYP4V3,1.0	PRDX1,1.0	FTH1,1.0	2600001M11RIK,1.0	TIMM17B,1.0	A730098P11RIK,1.0	RPL39,1.0	RPL17-PS9,1.0	LYPLA2,1.0	TSC22D1,1.0	H3F3B,1.0	NUTF2,1.0	CP,1.0	TUBB2A,1.0	1200015M12RIK,1.0	PTPRF,1.0	RNF149,1.0	PTMA,1.0	BHMT,1.0	BC023105,1.0	DPYD,1.0	GAS2,1.0	TOMM6,1.0	HIBADH,1.0	ARF1,1.0	MTTP,1.0	ADK,1.0	CLTA,1.0	RPS27L,1.0	CROT,1.0	OAZ1,1.0	CSAD,1.0	CTSS,1.0	ACAT2,1.0	CYP2C39,1.0	HINT1,1.0	CTSL,1.0	GM7536,1.0	CTSE,1.0	RPS27A,1.0	PACSIN2,1.0	TGTP1,1.0	MBNL1,1.0	CCT2,1.0	STAT1,1.0	MDH2,1.0	ELOVL5,1.0	TMEM176B,1.0	CREG1,1.0	CACYBP,1.0	RPA1,1.0	RNASE4,1.0	CYP8B1,1.0	PGRMC1,1.0	MRPL45,1.0	FABP2,1.0	GM3601,1.0	RNF128,1.0	PSMA3,1.0	GPAM,1.0	NDUFAB1,1.0	TACC2,1.0	PLIN2,1.0	LOC100503721,1.0	DFNA5,1.0	OAT,1.0	CSTB,1.0	GRN,1.0	NDUFA12,1.0	GDI2,1.0	CDKN1A,1.0	NDUFA10,1.0	GM10268,1.0	PEPD,1.0	ERO1L,1.0	TMSB4X,1.0	NDST1,1.0	NSDHL,1.0	TUBA1B,1.0	ACADM,1.0	MINOS1,1.0	CYP2C54,1.0	AIFM1,1.0	GM6788,1.0	CYP2C50,1.0	SPTAN1,1.0	LOC100504128,1.0	CAR3,1.0	CD164,1.0	PHYH,1.0	RPS8,1.0	TFPI2,1.0	MPEG1,1.0	SERPINA3M,1.0	LARP4B,1.0	TUG1,1.0	PPP1CA,1.0	TUBA4A,1.0	LY6A,1.0	GSTA3,1.0	DHCR7,1.0	PPIB,1.0	UGT1A10,1.0	PCNA,1.0	CYP4A12A,1.0	GM13430,1.0	ALDH1L1,1.0	SEPW1,1.0	LOC100504949,1.0	ZFP207,1.0	TSPAN31,1.0	MRFAP1,1.0	COMT,1.0	HSP90B1,1.0	CMIP,1.0	LAMP2,1.0	C1S1,1.0	HSD17B2,1.0	HARS,1.0	RBBP7,1.0	LOC100503055,1.0	RPS3,1.0	SASH1,1.0	IIGP1,1.0	SLC38A2,1.0	HPRT,1.0	1110008F13RIK,1.0	GM19420,1.0	QDPR,1.0	E430024C06RIK,1.0	NAT8,1.0	GCLC,1.0	ARPC2,1.0	LCN2,1.0	GCLM,1.0	EIF4G2,1.0	SLC26A1,1.0	SYAP1,1.0	NAB1,1.0	UQCRB,1.0	GM19558,1.0	INSIG2,1.0	LGALS3BP,1.0	DDX1,1.0	ACTG1,1.0	PSEN2,1.0	TGM2,1.0	UBC,1.0	CALD1,1.0	MPC2,1.0	G3BP2,1.0	HADH,1.0	CMTM8,1.0	PAICS,1.0	HSP90AA1,1.0	HMGCS1,1.0	MT1,1.0	MUP7,1.0	SORD,1.0	MT2,1.0	APOA4,1.0	ATP5F1,1.0	GM12372,1.0	COQ5,1.0	NFKBIA,1.0	CES1C,1.0	NPC2,1.0	NDUFS7,1.0	FBP1,1.0	ACO1,1.0	IDI1,1.0	CXCL9,1.0	YWHAB,1.0	PZP,1.0	SAR1B,1.0	GM19579,1.0	PSMD14,1.0	VPS4B,1.0	ATP5J,1.0	SLC40A1,1.0	DBI,1.0	CXCL1,1.0	ZMPSTE24,1.0	CES2C,1.0	CD1D1,1.0	CES2E,1.0	DBT,1.0	ATP5H,1.0	CES2G,1.0	SARAF,1.0	GYK,1.0	PGK1,1.0	UGT2A3,1.0	STX4A,1.0	EVI5,1.0	H2AFY,1.0	DCN,1.0	KLF9,1.0	ALDH1A7,1.0	GM1821,1.0	EIF3I,1.0	SCLY,1.0	HIST1H2BC,1.0	EIF3E,1.0	TPT1,1.0	3930401B19RIK,1.0	STEAP4,1.0	HSP90AB1,1.0	ECE1,1.0	PLG,1.0	HSPD1,1.0	PTPLB,1.0	CHCHD1,1.0	CHCHD2,1.0	MBL2,1.0	RBM7,1.0	
retinoblastoma DOID-768 mouse GSE6787 sample 455		RPL21,1.0	DEK,1.0	UBAC1,1.0	CDC20,1.0	PHF5A,1.0	HMBS,1.0	PSMC2,1.0	WDR81,1.0	TPRGL,1.0	RAN,1.0	RB1,1.0	SLC35B1,1.0	UQCR10,1.0	UQCR11,1.0	PNP,1.0	SNRPD2,1.0	GM6768,1.0	PSMD4,1.0	ST3GAL5,1.0	TCEB2,1.0	SNCA,1.0	NFE2,1.0	RPL41,1.0	GADD45A,1.0	CMC2,1.0	IRGM2,1.0	ANK1,1.0	ELL2,1.0	PTP4A3,1.0	ZFPM1,1.0	MIR686,1.0	VAMP8,1.0	SFXN1,1.0	JTB,1.0	PSME3,1.0	SSX2IP,1.0	RPS23,1.0	SPRR1B,1.0	RPL6,1.0	ANP32B,1.0	ARL6IP1,1.0	HBB-Y,1.0	MGST3,1.0	MRPL18,1.0	RPL8,1.0	HSPH1,1.0	LARP1,1.0	PPP4C,1.0	PTDSS2,1.0	LGALS1,1.0	FTH1,1.0	CCRN4L,1.0	PNO1,1.0	RPS11,1.0	CDR2,1.0	LYPLA2,1.0	JOSD2,1.0	ARF5,1.0	RAB5C,1.0	COX7C,1.0	GYPA,1.0	TIMM13,1.0	ADRB2,1.0	PNPO,1.0	RPS15A,1.0	NPM1,1.0	SF3A2,1.0	DMTN,1.0	DYNLL1,1.0	FAM46C,1.0	ATP5C1-PS,1.0	RANBP1,1.0	MPP1,1.0	MRPL51,1.0	PSMA5,1.0	PSMA2,1.0	GM3724,1.0	HDGF,1.0	RHAG,1.0	FRYL,1.0	GM20746,1.0	RPLP0,1.0	SETD8,1.0	RPLP1,1.0	LPCAT1,1.0	RARS,1.0	RHD,1.0	TUBA1C,1.0	TUBA1B,1.0	PSMB3,1.0	XPO7,1.0	EPB4.1,1.0	CCT7,1.0	TMEM14C,1.0	CAR2,1.0	1810009A15RIK,1.0	OAZ1-PS,1.0	MRTO4,1.0	PPIA,1.0	UQCRQ,1.0	TMX1,1.0	UBE2O,1.0	FKBP8,1.0	SNRNP25,1.0	ABCG2,1.0	NHP2,1.0	PPID,1.0	ODC1,1.0	SRRT,1.0	NAPA,1.0	HBB-B2,1.0	TSPAN33,1.0	HBB-B1,1.0	COX6A1,1.0	LMNA,1.0	RPS2,1.0	STX2,1.0	HIST1H2AC,1.0	EIF2B4,1.0	ATP6V0C,1.0	MAP2K3,1.0	BUD31,1.0	UROS,1.0	1110008F13RIK,1.0	EIF2S1,1.0	LSM3,1.0	AZIN1,1.0	CCNA2,1.0	TMEM234,1.0	TFDP1,1.0	RGCC,1.0	1810037I17RIK,1.0	NCL,1.0	BCL2L1,1.0	ERH,1.0	TXN1,1.0	SLC2A1,1.0	UBB,1.0	UROD,1.0	NARS,1.0	SLC38A5,1.0	HSPA8,1.0	EIF2AK1,1.0	TXNRD1,1.0	MT1,1.0	PYCR2,1.0	NDUFC1,1.0	RAD23A,1.0	MT2,1.0	EPN1,1.0	C330006A16RIK,1.0	CD24A,1.0	DNAJC8,1.0	ALB,1.0	APOA1,1.0	NDUFS6,1.0	NDUFS5,1.0	TRIM59,1.0	ETF1,1.0	MNS1,1.0	SOWAHA,1.0	TOP1,1.0	GM11847,1.0	MCM3,1.0	PSMD13,1.0	NDUFB9,1.0	GSK3A,1.0	PSMD12,1.0	NOP2,1.0	GLO1,1.0	SMIM1,1.0	NDUFB3,1.0	HMGB3,1.0	HBA-A1,1.0	HBA-A2,1.0	ALAD,1.0	HEBP1,1.0	LBR,1.0	1300017J02RIK,1.0	PPP1R14B,1.0	RRM2,1.0	RBM38,1.0	FAM98A,1.0	NDUFA5,1.0	KLF1,1.0	BPGM,1.0	ATOX1,1.0	RANGAP1,1.0	DNAJA1,1.0	CDC34,1.0	RPIA,1.0	RPS3A1,1.0	ANAPC5,1.0	EIF3G,1.0	EIF3D,1.0	RNF11,1.0	ALAS2,1.0	YBX1,1.0	SLC4A1,1.0	U2AF2,1.0	YBX3,1.0	PPM1G,1.0	ADD1,1.0	LYL1,1.0	ARRB1,1.0	RPL7A,1.0	POLR2L,1.0	
schizophrenia DOID-5419 human GSE25673 sample 891		POLR2J4,1.0	EPHA5,1.0	POLR2J3,1.0	ESCO2,1.0	CADM2,1.0	ACTN2,1.0	MMD2,1.0	DCLK2,1.0	LOC100134868,1.0	SPARCL1,1.0	LRRN1,1.0	SNORA22,1.0	MT1F,1.0	ADCY1,1.0	CPNE5,1.0	PLEKHB1,1.0	AQP7,1.0	PRCP,1.0	ADCY8,1.0	AQP4,1.0	ASCL1,1.0	SPOCK1,1.0	SUSD4,1.0	CHST15,1.0	HES6,1.0	APOL4,1.0	GPR158,1.0	CHST9,1.0	ST6GAL2,1.0	DTNA,1.0	STAC,1.0	SLC34A2,1.0	DDIT4L,1.0	MIR9-1,1.0	PRKCB,1.0	SLC6A11,1.0	PRKCA,1.0	FAM111B,1.0	BCAN,1.0	SLC6A9,1.0	PLSCR1,1.0	FAM135B,1.0	KLHDC8A,1.0	RNU5D-1,1.0	ZNF702P,1.0	ARHGAP19-SLIT1,1.0	IGSF9B,1.0	SNORA49,1.0	CRYAB,1.0	ZFPM2,1.0	ITM2C,1.0	SNORA41,1.0	SPON1,1.0	TTYH2,1.0	PCDH10,1.0	TTYH1,1.0	SLC22A3,1.0	MLC1,1.0	MGST1,1.0	LYPD6,1.0	ADCYAP1R1,1.0	TNS1,1.0	RASSF2,1.0	TSPAN7,1.0	DPF3,1.0	HIST1H3G,1.0	KCNN3,1.0	LRAT,1.0	HIST1H3J,1.0	SCN1A,1.0	HIST1H3F,1.0	GABBR2,1.0	BBOX1,1.0	TACR1,1.0	LHFPL3,1.0	FAM126A,1.0	RGMA,1.0	RHOB,1.0	PGM5P2,1.0	KAT2B,1.0	LINC00969,1.0	ITPKB,1.0	ARHGEF4,1.0	FAM181B,1.0	PMP2,1.0	FXYD6,1.0	ALDOC,1.0	ARHGEF3,1.0	ARHGEF6,1.0	TENM1,1.0	SLC44A5,1.0	SLC44A3,1.0	SDC3,1.0	ELN,1.0	GRIK4,1.0	PEA15,1.0	GRIK2,1.0	GRIK1,1.0	SNTG1,1.0	PENK,1.0	TIMP3,1.0	TIMP4,1.0	RASA4CP,1.0	PHGDH,1.0	CD34,1.0	LRRCC1,1.0	ELOVL2,1.0	NOG,1.0	SCD5,1.0	SLC39A12,1.0	WNT7A,1.0	FAM189A2,1.0	GFRA1,1.0	F3,1.0	SULF1,1.0	KIAA1161,1.0	TXLNB,1.0	FAM212B,1.0	STK17A,1.0	CCNE2,1.0	TPST1,1.0	SMOC1,1.0	TCEA3,1.0	SRPX,1.0	CRB1,1.0	SYNM,1.0	AMIGO2,1.0	FAM69C,1.0	TMEM54,1.0	SNX10,1.0	CST3,1.0	SNCAIP,1.0	CAMK2N1,1.0	HEY2,1.0	HEY1,1.0	PTCHD1,1.0	CKB,1.0	SLC17A8,1.0	LOC441259,1.0	CSMD2,1.0	MFSD2A,1.0	CSMD1,1.0	GUCY1A2,1.0	TGFB2,1.0	SCARA3,1.0	GPR56,1.0	RASL10A,1.0	SHISA6,1.0	VCAM1,1.0	ATP1B2,1.0	TC2N,1.0	SHISA9,1.0	LRP1B,1.0	C1ORF61,1.0	CXCL12,1.0	RAB31,1.0	NUPR1,1.0	SLC9A9,1.0	ELMO1,1.0	CSPG5,1.0	C8ORF34,1.0	GALNT13,1.0	PRDM8,1.0	CCDC144CP,1.0	ALDH1L1,1.0	HP,1.0	OVOS2,1.0	NEXN,1.0	TNC,1.0	EGFR,1.0	NDRG2,1.0	COMT,1.0	ZFP36L2,1.0	CDH1,1.0	PIPOX,1.0	NXPH1,1.0	HIST1H2AH,1.0	SLC39A8,1.0	SPP1,1.0	NPTX2,1.0	NLRP2,1.0	GPC5,1.0	HIST1H2AD,1.0	LOC644172,1.0	TMEM132E,1.0	SPECC1,1.0	KCND2,1.0	KCND3,1.0	TMEM132A,1.0	RNA18S5,1.0	GFAP,1.0	C1QL4,1.0	MFHAS1,1.0	AZIN2,1.0	IGSF11,1.0	DDAH1,1.0	CDH13,1.0	UPK3BL,1.0	AQP4-AS1,1.0	PFKFB3,1.0	PARM1,1.0	CHODL,1.0	C3ORF70,1.0	RNU2-1,1.0	FAM13C,1.0	ARHGEF26,1.0	AK4,1.0	GSTT1,1.0	RASGRP1,1.0	CDH20,1.0	MPC1,1.0	KAL1,1.0	SLC38A3,1.0	GYG2,1.0	MFAP3L,1.0	SH3GL2,1.0	TRIM68,1.0	CD99,1.0	KCNJ6,1.0	KCNJ10,1.0	KCNIP1,1.0	ABCC3,1.0	CAV2,1.0	ITGA3,1.0	CAV1,1.0	KCNJ16,1.0	ETV1,1.0	SORD,1.0	ARAP2,1.0	C15ORF59,1.0	CATSPERB,1.0	MARCH3,1.0	RASA4,1.0	DPPA4,1.0	PIR,1.0	SCN4B,1.0	ITGA7,1.0	ITGA6,1.0	ATP13A4,1.0	VSTM2A,1.0	GPSM2,1.0	NLGN3,1.0	DNAH9,1.0	ITPR2,1.0	DBI,1.0	DPP6,1.0	FUT9,1.0	ADAMTS15,1.0	CA2,1.0	BAI2,1.0	PRPH,1.0	HIST1H1C,1.0	KCNH7,1.0	GRID2,1.0	EEPD1,1.0	TYRO3,1.0	B4GALT5,1.0	SLC47A2,1.0	LAMA5,1.0	SRI,1.0	DBX2,1.0	SLC4A4,1.0	TSPAN12,1.0	ADAMTS6,1.0	EDNRB,1.0	STK32A,1.0	PTPRZ1,1.0	GM2A,1.0	NT5DC3,1.0	CYYR1,1.0	MAN1C1,1.0	LRIG3,1.0	PGM5,1.0	MAPK4,1.0	
Parkinson's disease DOID-14330 human GSE19587 sample 496		ATP6V1E1,1.0	FNBP1,1.0	STARD7,1.0	MX1,1.0	RPL21,1.0	DCLK1,1.0	RNF103,1.0	DYNC1LI2,1.0	NISCH,1.0	ST5,1.0	CPEB1,1.0	LAP3,1.0	CLNS1A,1.0	CD9,1.0	VOPP1,1.0	PSMC1,1.0	MT1H,1.0	SPARCL1,1.0	RPL28,1.0	MXRA7,1.0	PFN2,1.0	AHCYL1,1.0	IFITM3,1.0	TAGLN,1.0	PLEKHB1,1.0	RPL13,1.0	SERPINE2,1.0	RPL12,1.0	UQCR10,1.0	ATP5A1,1.0	LRP4,1.0	AQP1,1.0	C4A,1.0	ACTB,1.0	DPYSL3,1.0	NKX2-2,1.0	ST3GAL5,1.0	RPL15,1.0	SPOCK2,1.0	RPL17,1.0	WLS,1.0	MT1HL1,1.0	PTGDS,1.0	FIS1,1.0	GABARAPL2,1.0	PAQR6,1.0	GADD45A,1.0	GDF1,1.0	CYP4F3,1.0	CAMLG,1.0	HLA-C,1.0	ANK2,1.0	EIF1,1.0	HLA-E,1.0	VAT1,1.0	RPS27,1.0	RPS14P3,1.0	RPS29,1.0	RPL27A,1.0	QARS,1.0	FAT1,1.0	ACSBG1,1.0	CRYAB,1.0	TMEM9B,1.0	ITM2C,1.0	PADI2,1.0	RGL1,1.0	RPS24,1.0	GPM6A,1.0	GMFB,1.0	GABARAP,1.0	CUTA,1.0	MACF1,1.0	PHB2,1.0	SPARC,1.0	RPL3,1.0	RPL4,1.0	ANP32B,1.0	MAGED1,1.0	BEX1,1.0	RPL32,1.0	TFRC,1.0	RPL35,1.0	TTYH1,1.0	MT1M,1.0	RPL34,1.0	TRIL,1.0	MLC1,1.0	MT1X,1.0	PTTG1IP,1.0	ENO1,1.0	RPL9,1.0	HIF1A,1.0	MYLK,1.0	PCDH17,1.0	RPL8,1.0	C3,1.0	CYB5R3,1.0	RPS15,1.0	MT2A,1.0	CCDC92,1.0	GJA1,1.0	LGALS1,1.0	SNRNP70,1.0	STMN2,1.0	PRDX1,1.0	FTH1,1.0	RPL36,1.0	TSPAN3,1.0	SOX9,1.0	SFN,1.0	RPL38,1.0	TP53BP2,1.0	RPS12,1.0	AMZ2,1.0	APOD,1.0	GSTM5,1.0	RHOA,1.0	EDN1,1.0	WARS,1.0	WDR37,1.0	GSTM2,1.0	GABBR1,1.0	TSC22D1,1.0	H3F3B,1.0	TUBB,1.0	HBA1,1.0	NBPF10,1.0	NBPF15,1.0	SIRT2,1.0	ZHX2,1.0	RHOB,1.0	FXYD1,1.0	GLUD1,1.0	PTPRF,1.0	GPRC5B,1.0	ITPKB,1.0	ID4,1.0	PMP2,1.0	ALDOC,1.0	AARS,1.0	SGK1,1.0	SERPINA3,1.0	DDR1,1.0	GABRB1,1.0	MAOB,1.0	SDC3,1.0	HBB,1.0	SDC4,1.0	CLTC,1.0	PEA15,1.0	CLTA,1.0	FAM171A1,1.0	LDHB,1.0	UCHL1,1.0	MAP4,1.0	KIF1B,1.0	RPS27A,1.0	DYNC1I2,1.0	ARNT2,1.0	ATP6V1G2,1.0	PGAM1,1.0	GSTO1,1.0	FAM189A2,1.0	UBE2E1,1.0	F3,1.0	TUBB4B,1.0	COX6B1,1.0	TUBB4A,1.0	TJP2,1.0	HADHB,1.0	CLIP3,1.0	NGFRAP1,1.0	BDH2,1.0	SPCS1,1.0	C6ORF48,1.0	APEX1,1.0	MAP1B,1.0	CANX,1.0	DYNC1H1,1.0	OAT,1.0	RYR3,1.0	SETD3,1.0	SYNM,1.0	NDUFA13,1.0	PYGB,1.0	AMIGO2,1.0	FSTL1,1.0	TRAK2,1.0	FAM127A,1.0	TMSB4X,1.0	TUBA1C,1.0	TUBA1B,1.0	CAMK2N1,1.0	TIAF1,1.0	NEFL,1.0	NEFM,1.0	RAC1,1.0	MDH1,1.0	NEFH,1.0	SPTAN1,1.0	FADS1,1.0	APLP1,1.0	RPS6,1.0	LMO3,1.0	PCDH9,1.0	SDHAP1,1.0	VCAM1,1.0	ATP1B2,1.0	AGT,1.0	RPSA,1.0	MORF4L1,1.0	EEF1A1,1.0	IFI44L,1.0	PPIA,1.0	RAB31,1.0	PINK1,1.0	XIST,1.0	APLNR,1.0	ISCU,1.0	PMP22,1.0	SRSF5,1.0	RPL13AP6,1.0	LRP10,1.0	ANKRD36B,1.0	CRTC3,1.0	ODC1,1.0	CD81,1.0	CTNND2,1.0	SLC1A3,1.0	PARK7,1.0	PEBP1,1.0	CLU,1.0	ATP1A2,1.0	IFI6,1.0	FOXO3,1.0	NDRG1,1.0	ZBTB20,1.0	COX6A1,1.0	LAPTM4A,1.0	TUBB3,1.0	SAP18,1.0	BAALC,1.0	CFL1,1.0	NLRP1,1.0	PAMR1,1.0	SASH1,1.0	USP47,1.0	SLC38A1,1.0	AUTS2,1.0	DSTN,1.0	METRN,1.0	ISG15,1.0	EEF2,1.0	QDPR,1.0	DUSP22,1.0	MAL,1.0	DDAH1,1.0	NACAD,1.0	FTL,1.0	FGFR3,1.0	OSBPL1A,1.0	FTO,1.0	ROGDI,1.0	ACTG1,1.0	FAM107A,1.0	HTRA1,1.0	CYP46A1,1.0	FGF1,1.0	HIGD1A,1.0	EFEMP1,1.0	SALL2,1.0	PALM,1.0	NARS,1.0	TMSB10,1.0	PAIP2B,1.0	PRODH,1.0	CD99,1.0	SYBU,1.0	PCDHGA9,1.0	SLC14A1,1.0	GPX3,1.0	MSN,1.0	HNRNPA1P10,1.0	RPL13A,1.0	SEPT2,1.0	COPG2IT1,1.0	NAV2,1.0	RPS3A,1.0	TMBIM1,1.0	DBNDD2,1.0	ACTA2,1.0	NPC2,1.0	CPE,1.0	ERBB2IP,1.0	EEF1G,1.0	TMBIM6,1.0	MIR1244-3,1.0	NFE2L1,1.0	CHI3L1,1.0	TERF2IP,1.0	RTN3,1.0	SLC25A3,1.0	GMPR,1.0	HSPB8,1.0	ATP5L,1.0	HMGB1,1.0	DBI,1.0	MOBP,1.0	DDX42,1.0	HMBOX1,1.0	PSAP,1.0	VPS52,1.0	COX4I1,1.0	NAE1,1.0	EIF4H,1.0	PRPH,1.0	TAC1,1.0	YWHAH,1.0	PAAF1,1.0	NTRK2,1.0	NDUFA3,1.0	NDUFA1,1.0	RPL23A,1.0	CIRBP,1.0	C14ORF132,1.0	PLA2G16,1.0	PKM,1.0	DAAM2,1.0	PPAP2B,1.0	TXNIP,1.0	CRH,1.0	DAAM1,1.0	UBA52,1.0	PFDN5,1.0	SLC25A6,1.0	SLC25A5,1.0	EIF3E,1.0	GAPDH,1.0	MTCH1,1.0	CEBPB,1.0	EIF4A2,1.0	USP11,1.0	DDX21,1.0	U2AF1,1.0	HSD17B12,1.0	ATP5G3,1.0	PBXIP1,1.0	ADD3,1.0	SEPT9,1.0	TTR,1.0	RPS4X,1.0	SEPT7,1.0	ALDH2,1.0	PTPRZ1,1.0	SCRN1,1.0	FBXO7,1.0	VPS35,1.0	RPL7A,1.0	NOMO2,1.0	NPTN,1.0	
Congestive heart disease C0018802 mouse GSE2236 sample 258		ENDOG,1.0	ENTPD5,1.0	ECH1,1.0	ACSL1,1.0	ACTN2,1.0	IFT81,1.0	HSPE1,1.0	CCT6A,1.0	MYL7,1.0	SDPR,1.0	PPA2,1.0	MYL2,1.0	PSMC5,1.0	LOC100505088,1.0	UQCRC2,1.0	TMEM126A,1.0	UQCRC1,1.0	SUCLG2,1.0	SUCLG1,1.0	ALPK3,1.0	UQCR10,1.0	ATP5A1,1.0	UQCR11,1.0	APBB1,1.0	ANO10,1.0	1190007I07RIK,1.0	AAMDC,1.0	FSD2,1.0	PTGDS,1.0	COX8B,1.0	EGR1,1.0	PPP1R27,1.0	GSTK1,1.0	EIF1,1.0	RPL3L,1.0	ADCK3,1.0	TNNT3,1.0	GM3244,1.0	SSPN,1.0	PSME1,1.0	CRYAB,1.0	PKIG,1.0	PADI2,1.0	ANAPC13,1.0	CFD,1.0	GABARAP,1.0	ECI1,1.0	ECI2,1.0	MRPL18,1.0	HSPH1,1.0	APOO,1.0	GCSH,1.0	GJA1,1.0	2310040G24RIK,1.0	PRDX2,1.0	CMYA5,1.0	FASTK,1.0	PDK4,1.0	TSPAN3,1.0	ACAD11,1.0	DECR1,1.0	TRP53INP2,1.0	APOBEC2,1.0	IL15,1.0	PDHA1,1.0	DUSP1,1.0	TSC22D1,1.0	MLF1,1.0	MYBPC1,1.0	COX6C,1.0	H19,1.0	CS,1.0	FXYD1,1.0	IMMP1L,1.0	ALDH6A1,1.0	MYOT,1.0	PXMP2,1.0	PAH,1.0	TTLL1,1.0	CCNG1,1.0	GM12657,1.0	PABPC4,1.0	HRC,1.0	CALR,1.0	D10JHU81E,1.0	MRPS16,1.0	HMGN2-PS1,1.0	MAOB,1.0	ACAT1,1.0	FITM1,1.0	MRPL39,1.0	FITM2,1.0	VLDLR,1.0	ECHS1,1.0	LRRC2,1.0	MAP1LC3A,1.0	MRPL42,1.0	HINT1,1.0	HINT2,1.0	LDHB,1.0	NNT,1.0	CSRP3,1.0	SNX3,1.0	C1QBP,1.0	TCP11L2,1.0	ANKRD2,1.0	AP4S1,1.0	CD36,1.0	LMCD1,1.0	CAP2,1.0	EGLN1,1.0	MRPS28,1.0	MEF2C,1.0	DGAT2,1.0	MDH2,1.0	G0S2,1.0	DYNLT1A,1.0	MRPS21,1.0	FOS,1.0	CREG1,1.0	TMEM65,1.0	GM21949,1.0	FABP3,1.0	HADHB,1.0	FABP4,1.0	MRPL51,1.0	NUDT8,1.0	TXLNB,1.0	GPAM,1.0	HADHA,1.0	FAM195A,1.0	IVD,1.0	STAC3,1.0	PLIN5,1.0	TACC2,1.0	TCAP,1.0	SMTNL1,1.0	RYR2,1.0	COX5A,1.0	RPLP0,1.0	MRPS36,1.0	NDUFA13,1.0	NDUFA10,1.0	NDUFA11,1.0	FHOD3,1.0	GSTP1,1.0	KCNA7,1.0	HCCS,1.0	NUDT7,1.0	CRIP2,1.0	MRPL55,1.0	MCEE,1.0	ACADM,1.0	DLAT,1.0	MDH1,1.0	MYOZ2,1.0	ACADS,1.0	CORIN,1.0	PAIP2,1.0	GSN,1.0	MLIP,1.0	PHYH,1.0	CKM,1.0	TPM2,1.0	ACYP2,1.0	UBE2B,1.0	SDHB,1.0	NEAT1,1.0	TUBA4A,1.0	SDHA,1.0	OBSCN,1.0	LY6A,1.0	2410127L17RIK,1.0	YIPF7,1.0	SNRPE,1.0	SLC25A34,1.0	PTPN3,1.0	DAP3,1.0	FKBP3,1.0	NDUFB11,1.0	CD81,1.0	NDUFB10,1.0	NEXN,1.0	ASB15,1.0	ATP1A2,1.0	COX6A2,1.0	LCLAT1,1.0	KLHL30,1.0	HSP90B1,1.0	ATP5J2,1.0	SLN,1.0	ASB11,1.0	CDH2,1.0	UCP3,1.0	PTTG1,1.0	HCFC1R1,1.0	ROMO1,1.0	MACROD1,1.0	FLNC,1.0	RPS2,1.0	SPOP,1.0	NDUFV3,1.0	NDUFV1,1.0	GOT2,1.0	GOT1,1.0	IDH2,1.0	EPHX2,1.0	ADPRHL1,1.0	PPTC7,1.0	HOPX,1.0	MAP7D1,1.0	ERH,1.0	PHPT1,1.0	VCP,1.0	COX17,1.0	GM19558,1.0	DPT,1.0	LPL,1.0	FGF1,1.0	COX7A1,1.0	UQCRH,1.0	FNTA,1.0	MPC2,1.0	BAG1,1.0	FAM174B,1.0	ACAA2,1.0	HADH,1.0	BCKDHB,1.0	HHATL,1.0	UNC45B,1.0	HSPA5,1.0	ABCC9,1.0	MT1,1.0	MUP7,1.0	SORD,1.0	NDUFC1,1.0	ATP5F1,1.0	COQ7,1.0	CYB5A,1.0	MYH2,1.0	COQ2,1.0	NDUFS8,1.0	NDUFS7,1.0	NDUFS6,1.0	NDUFS2,1.0	ITGB1BP2,1.0	ACO2,1.0	NDUFS1,1.0	NFE2L1,1.0	MYH6,1.0	RETNLA,1.0	NDUFB9,1.0	HSPB7,1.0	NDUFB7,1.0	HSPB6,1.0	NDUFB5,1.0	AMD1,1.0	NDUFB3,1.0	LMOD2,1.0	ETFDH,1.0	ATP5K,1.0	ATP5J,1.0	DBI,1.0	SMIM8,1.0	HK2,1.0	LMOD3,1.0	EMG1,1.0	ATP5B,1.0	PSAP,1.0	ATP5H,1.0	CPT2,1.0	ATP5E,1.0	UQCRFS1,1.0	COX4I1,1.0	XIRP1,1.0	GM8225,1.0	NDUFA9,1.0	NDUFA8,1.0	GRCC10,1.0	HSDL2,1.0	NDUFA7,1.0	IDH3G,1.0	NDUFA6,1.0	NDUFA5,1.0	GM9790,1.0	NDUFA4,1.0	NDUFA3,1.0	IMMT,1.0	PPP2R3A,1.0	NDUFA2,1.0	NDUFA1,1.0	MUT,1.0	KLHL41,1.0	FH1,1.0	SELENBP1,1.0	SOD2,1.0	PFKM,1.0	SUCLA2,1.0	6720475J19RIK,1.0	TXNIP,1.0	SLC25A11,1.0	MTFP1,1.0	HIST1H2BC,1.0	ANK,1.0	PFDN6,1.0	MYLK3,1.0	EIF4A2,1.0	ACADVL,1.0	HSP90AB1,1.0	FHL2,1.0	HIST1H2BL,1.0	ETFA,1.0	ATP2A2,1.0	PPM1K,1.0	ETFB,1.0	LDB3,1.0	HSPD1,1.0	ACTC1,1.0	ATP5G2,1.0	ATP5G1,1.0	PLN,1.0	CKMT2,1.0	SGCG,1.0	SUMO2,1.0	OXCT1,1.0	TNNI3,1.0	1110001J03RIK,1.0	CHCHD2,1.0	
Status Epilepticus C0038220 rat GSE4236 sample 391		SLC12A5,1.0	RPL22,1.0	CKMT1B,1.0	PLEKHA1,1.0	PPP2R1A,1.0	CCK,1.0	HTR5B,1.0	HSPE1,1.0	MAPK8IP2,1.0	FEZ1,1.0	TEF,1.0	SUB1,1.0	SPARCL1,1.0	POLR3K,1.0	CALM2,1.0	CALM3,1.0	VPS29,1.0	STXBP1,1.0	POMP,1.0	FOXG1,1.0	UQCR11,1.0	MTMR7,1.0	RPL36AL,1.0	PSMD4,1.0	TMEM69,1.0	APBB1,1.0	TCEB2,1.0	LOC100134871,1.0	TCEB1,1.0	RPL19,1.0	HES5,1.0	SNCB,1.0	NGFR,1.0	COX8A,1.0	PRKCG,1.0	ZRANB2,1.0	NCAPH2,1.0	PRKCE,1.0	TMA7,1.0	PTOV1,1.0	SRPK2,1.0	PRKAR1B,1.0	VAMP2,1.0	RPL6,1.0	MGST3,1.0	ATP5C1,1.0	COPS7A,1.0	SLC6A1,1.0	RPL9,1.0	ALKBH7,1.0	RPS15,1.0	PPP3R1,1.0	BLOC1S2,1.0	COX3,1.0	ARL6IP4,1.0	TSPAN3,1.0	COX1,1.0	ATP6V1C1,1.0	RPS14,1.0	TPI1,1.0	FAM32A,1.0	GABRA5,1.0	HBA1,1.0	LSAMP,1.0	AKR1A1,1.0	TF,1.0	MAPT,1.0	ITPKA,1.0	AGO2,1.0	TECR,1.0	PAFAH1B1,1.0	PABPC4,1.0	RARA,1.0	ALDOC,1.0	GAS7,1.0	TOMM6,1.0	PCSK2,1.0	COX7B,1.0	MAOA,1.0	HBB,1.0	OAZ1,1.0	LOC100362110,1.0	MAP1LC3A,1.0	TRIM8,1.0	ZMYM3,1.0	AUH,1.0	CAMKV,1.0	HSD11B1,1.0	DYNC1I1,1.0	RAB6A,1.0	CAP2,1.0	MDH2,1.0	NFYC,1.0	AP2B1,1.0	TMEM59,1.0	TOM1L2,1.0	FKBP1A,1.0	NGFRAP1,1.0	FABP6,1.0	NEDD4,1.0	NUCB1,1.0	TCEA2,1.0	PLP1,1.0	RPLP0,1.0	GDI1,1.0	RPLP2,1.0	FAIM2,1.0	COX5B,1.0	TMSB4X,1.0	PSMB5,1.0	TUBA1C,1.0	RPL18A,1.0	TUBA1B,1.0	PSMB3,1.0	PSMB1,1.0	PSMB2,1.0	CHN1,1.0	LOC257642,1.0	DLAT,1.0	MDH1,1.0	PAIP1,1.0	SNRPN,1.0	CPSF7,1.0	APLP2,1.0	B3GAT1,1.0	MATK,1.0	ATP1B1,1.0	PPP1CA,1.0	TUBA4A,1.0	PPP1CB,1.0	SDHA,1.0	COLQ,1.0	EEF1A2,1.0	OLFM1,1.0	CNIH2,1.0	FAU,1.0	CNTN1,1.0	GDA,1.0	NDRG4,1.0	SEPW1,1.0	SLC1A1,1.0	NAPA,1.0	ATP1A3,1.0	HDLBP,1.0	ARHGAP39,1.0	ATP2C1,1.0	HBB-B1,1.0	COX6A1,1.0	PPP1CC,1.0	AP3M2,1.0	CCND2,1.0	TUBB5,1.0	NPHP1,1.0	NCDN,1.0	NDUFV2,1.0	AZI2,1.0	TRAPPC3,1.0	LOC100361879,1.0	ATP6V0C,1.0	SYT1,1.0	PRNP,1.0	BNIP3L,1.0	NSG1,1.0	DGKZ,1.0	ACLY,1.0	MED25,1.0	STK25,1.0	DLG4,1.0	DYNLRB1,1.0	GNAS,1.0	ND2,1.0	MFGE8,1.0	ND5,1.0	GRIA2,1.0	CPLX1,1.0	RAB3A,1.0	GRIA1,1.0	LPL,1.0	LOC681458,1.0	ACTG1,1.0	MYL6B,1.0	CPLX2,1.0	NPEPPS,1.0	RASGRP1,1.0	SNN,1.0	UBB,1.0	MBP,1.0	ZFP580,1.0	ATP6V1F,1.0	SH3GL2,1.0	PAICS,1.0	DARS,1.0	GPX4,1.0	HMGCS1,1.0	CBX1,1.0	DNM1,1.0	ATP5F1,1.0	PJA2,1.0	TNFRSF21,1.0	GNAO1,1.0	CPD,1.0	SERINC3,1.0	TNRC6B,1.0	SERINC5,1.0	SNAP25,1.0	TMEM55B,1.0	SLC25A4,1.0	NDUFB9,1.0	SLC25A3,1.0	CNTNAP1,1.0	NDUFB8,1.0	YWHAB,1.0	HPCA,1.0	RASGRF1,1.0	CNRIP1,1.0	NDUFB6,1.0	COX4I2,1.0	NDUFB5,1.0	ALOX15,1.0	NDUFB2,1.0	DBI,1.0	HK1,1.0	ATP5O,1.0	ATP5D,1.0	APH1A,1.0	CALB1,1.0	ATP5H,1.0	ATP5E,1.0	UQCRFS1,1.0	COX4I1,1.0	PGK1,1.0	LOC501503,1.0	BOK,1.0	TBP,1.0	NDUFA8,1.0	SYT17,1.0	S100B,1.0	YWHAZ,1.0	GABRG2,1.0	TSPAN17,1.0	PKM,1.0	ERCC1,1.0	DNAJA1,1.0	NELL2,1.0	ALDH1A1,1.0	UNC50,1.0	TRIM32,1.0	UBA52,1.0	SLC25A5,1.0	GAPDH,1.0	CTXN1,1.0	EIF4A2,1.0	ABCD3,1.0	ALAS2,1.0	PRPS1,1.0	CAMK2B,1.0	DDN,1.0	CLCN3,1.0	ATP5G2,1.0	NRGN,1.0	CHCHD6,1.0	POLR2H,1.0	CYTH2,1.0	NPTN,1.0	
Down syndrome DOID-14250 human GSE19681 sample 1066		RPL22,1.0	RPL21,1.0	RPL24,1.0	RPL23,1.0	PPA1,1.0	GTPBP3,1.0	MFSD10,1.0	MYL6,1.0	HNRNPK,1.0	HIST1H4C,1.0	WDR82,1.0	IFI27,1.0	VIM,1.0	ZNF835,1.0	MT1H,1.0	RPL27,1.0	CALM2,1.0	RPL29,1.0	PRSS2,1.0	IFITM2,1.0	VIPR2,1.0	RPL11,1.0	SATB1,1.0	RPLP0P6,1.0	RGPD8,1.0	NXF1,1.0	RPL36AL,1.0	HOXA9,1.0	GTF2IP1,1.0	SNRPD2,1.0	PI4KAP1,1.0	C10ORF54,1.0	RPL15,1.0	STOM,1.0	RPL14,1.0	RPL19,1.0	B2M,1.0	RPL18,1.0	HOXA5,1.0	COX8A,1.0	HLA-DRB6,1.0	HLA-DRB5,1.0	HLA-J,1.0	KLF10,1.0	HLA-C,1.0	TMA7,1.0	BAZ1A,1.0	HLA-A,1.0	HLA-B,1.0	HLA-G,1.0	SNHG6,1.0	EIF1,1.0	HLA-E,1.0	HLA-F,1.0	FTH1P5,1.0	ACE2,1.0	RPL27A,1.0	PPT1,1.0	RNPS1,1.0	RPS21,1.0	RPS20,1.0	GRB2,1.0	ITM2A,1.0	HLA-DRB3,1.0	RPS25,1.0	ATF4,1.0	RPS24,1.0	HLA-DRB1,1.0	RPL5,1.0	RPL6,1.0	CFD,1.0	GABARAP,1.0	RPL3,1.0	RPL4,1.0	RPL30,1.0	SCHIP1,1.0	RPL35,1.0	PTTG1IP,1.0	RPL9,1.0	RPL7,1.0	RPL8,1.0	RPS16,1.0	RPS15,1.0	MT2A,1.0	RPS17,1.0	LGALS1,1.0	RPS19,1.0	STMN1,1.0	PRKAR2B,1.0	PRDX1,1.0	DHX15,1.0	RCC2,1.0	RPL36,1.0	RPL38,1.0	RPS11,1.0	TRPM4,1.0	SKP1,1.0	RPS13,1.0	SRP9,1.0	BTF3,1.0	PTGES3,1.0	SSR4,1.0	NBPF11,1.0	HBA1,1.0	TRMT5,1.0	AZU1,1.0	NBPF15,1.0	COX6C,1.0	LYZ,1.0	BST2,1.0	PTMA,1.0	FAM101B,1.0	ID2,1.0	PABPC3,1.0	PABPC4,1.0	PABPC1,1.0	TOMM6,1.0	TOMM7,1.0	TOP2B,1.0	DAZAP2,1.0	MEFV,1.0	DHX9,1.0	PTPRO,1.0	HBB,1.0	RPN2,1.0	HBD,1.0	CTCF,1.0	CD3D,1.0	TRIM8,1.0	SMYD3,1.0	RPS27A,1.0	HLA-DQA1,1.0	YTHDF1,1.0	CAP1,1.0	YTHDF2,1.0	BRD2,1.0	LAPTM5,1.0	UBE2E3,1.0	HNRNPH1,1.0	HNRNPH3,1.0	RLIM,1.0	ARF6,1.0	CD44,1.0	OAT,1.0	CD63,1.0	WDR45B,1.0	GRN,1.0	CSTA,1.0	NDUFA12,1.0	RPLP2,1.0	CST7,1.0	CST3,1.0	RNF139,1.0	CXCR4,1.0	HLA-DPA1,1.0	COL11A1,1.0	GIT1,1.0	CCT5,1.0	LMO2,1.0	ANKRD29,1.0	BRPF1,1.0	CD74,1.0	SPINK2,1.0	RPS9,1.0	RPS7,1.0	CWC15,1.0	TYROBP,1.0	HNRNPAB,1.0	KLHL21,1.0	MORF4L1,1.0	PPIA,1.0	GOLGA8H,1.0	XIST,1.0	FAU,1.0	CDK2AP1,1.0	ERP29,1.0	GOLGA8B,1.0	SRSF9,1.0	NHP2,1.0	SLC25A36,1.0	GOLGA8A,1.0	PCNA,1.0	ANKRD39,1.0	CD81,1.0	SRSF2,1.0	AHR,1.0	COX6A1,1.0	PPP1CC,1.0	LAPTM4B,1.0	LAPTM4A,1.0	CCND2,1.0	BASP1,1.0	KIF5B,1.0	CFL1,1.0	RPS5,1.0	HMGN1,1.0	HMGN2,1.0	OSBPL8,1.0	ATP6V0C,1.0	LINC01002,1.0	RPP40,1.0	TDRD9,1.0	CRNDE,1.0	GLTSCR2,1.0	PAN3,1.0	NACA,1.0	ARPC2,1.0	DYNLRB1,1.0	DKFZP586I1420,1.0	ND2,1.0	ERH,1.0	KLRB1,1.0	FTL,1.0	NOP10,1.0	DNMT1,1.0	ND6,1.0	EIF4G2,1.0	CRISP3,1.0	DDX5,1.0	UQCRB,1.0	FAM107B,1.0	ACTG1,1.0	SRP14,1.0	PKD1P1,1.0	LIN7C,1.0	GLIS2,1.0	UQCRH,1.0	EEF1B2,1.0	NME1-NME2,1.0	UBC,1.0	TXNDC5,1.0	IGFBP7,1.0	ATP6V1F,1.0	TMSB10,1.0	CD99,1.0	GPX1,1.0	SRGN,1.0	HSP90AA1,1.0	CMTM6,1.0	SETD1B,1.0	NDUFC2,1.0	NAP1L1,1.0	RPS3A,1.0	EEF1D,1.0	SFPQ,1.0	NDUFS6,1.0	H3F3AP4,1.0	NDUFS5,1.0	EEF1G,1.0	HLA-DRA,1.0	DNASE2,1.0	MIR1244-3,1.0	SMIM3,1.0	NDUFB9,1.0	SLC25A3,1.0	NOP2,1.0	LOC100133583,1.0	ATP5L,1.0	NDUFB2,1.0	ATP5I,1.0	ADAR,1.0	HSPB1,1.0	PLD3,1.0	ATP5B,1.0	LASP1,1.0	TNPO1,1.0	PSAP,1.0	ATP5E,1.0	RPL36A,1.0	YWHAQ,1.0	UQCRFS1,1.0	COX4I1,1.0	NAE1,1.0	RBM39,1.0	MARCKSL1,1.0	H2AFZ,1.0	CLEC11A,1.0	UNC5B,1.0	NDUFA4,1.0	H2AFY,1.0	RPL35A,1.0	CIRBP,1.0	CDC42,1.0	EIF3L,1.0	ALDH1A1,1.0	KANSL2,1.0	PPDPF,1.0	IMPDH2,1.0	DAD1,1.0	ABHD17A,1.0	TXNIP,1.0	EIF3H,1.0	VDAC2,1.0	PTMAP5,1.0	UBA52,1.0	EIF3D,1.0	PFDN5,1.0	SLC25A6,1.0	SLC25A5,1.0	EIF3E,1.0	TPT1,1.0	MTCH1,1.0	LUZP6,1.0	CEBPB,1.0	EIF4A2,1.0	YBX1,1.0	LOC100510649,1.0	CXXC5,1.0	ATP5G2,1.0	POLR2B,1.0	SUMO2,1.0	ARHGDIB,1.0	SUMO4,1.0	CHSY1,1.0	TRA2B,1.0	HNRNPA3,1.0	CHCHD2,1.0	RPL7A,1.0	RPL18AP3,1.0	HNRNPA1,1.0	
autism spectrum disorder DOID-0060041 human GSE25507 sample 1030		DUT,1.0	ACTN4,1.0	MX1,1.0	RPL21,1.0	RSAD2,1.0	SYTL1,1.0	ITGB2-AS1,1.0	PSMB9,1.0	DDX39B,1.0	LAP3,1.0	SCO2,1.0	HSPA1A,1.0	MT1H,1.0	LOC728825,1.0	RPL28,1.0	RPL27,1.0	RPL29,1.0	MT1E,1.0	IFITM2,1.0	ATP6V0D1,1.0	SAMD9,1.0	IFITM1,1.0	RPL13,1.0	NOD2,1.0	IL2RG,1.0	NXF1,1.0	HERC5,1.0	GNG5,1.0	IFI16,1.0	PI4KAP2,1.0	GBP1,1.0	B2M,1.0	PROK2,1.0	MT1HL1,1.0	S100A11,1.0	EPSTI1,1.0	COX8A,1.0	F8A1,1.0	JUND,1.0	RPL41,1.0	CYP4F3,1.0	KLF10,1.0	HLA-C,1.0	TMA7,1.0	HLA-A,1.0	SNHG6,1.0	FTH1P5,1.0	RPS27,1.0	PARP12,1.0	RPS26,1.0	RPS29,1.0	RPS28,1.0	RPL27A,1.0	PLSCR3,1.0	PPT1,1.0	RPS23,1.0	PRR13,1.0	HLA-DRB4,1.0	ITM2B,1.0	APOBEC3A,1.0	RPS25,1.0	HLA-DRB1,1.0	PPP1R18,1.0	RPL30,1.0	RPL34,1.0	STMN3,1.0	MT1X,1.0	IFIT2,1.0	IFIT1,1.0	IFIT3,1.0	RPS15,1.0	MT2A,1.0	RPS18,1.0	GNG10,1.0	PLAC8,1.0	LGALS2,1.0	TCL1A,1.0	GPR171,1.0	RPS19,1.0	SNRNP70,1.0	IER2,1.0	RPL39,1.0	TNFSF10,1.0	RPL38,1.0	CD14,1.0	JUNB,1.0	RPS14,1.0	CCR1,1.0	PHF11,1.0	DUSP1,1.0	EMP3,1.0	COX6C,1.0	LYZ,1.0	C17ORF62,1.0	RNF149,1.0	PTMA,1.0	HCST,1.0	COL18A1,1.0	SECTM1,1.0	ADM,1.0	OAZ1,1.0	CD3E,1.0	C16ORF54,1.0	CD52,1.0	IL32,1.0	STAT1,1.0	STAT2,1.0	ZNF580,1.0	GAA,1.0	FOS,1.0	LAPTM5,1.0	HCK,1.0	PRSS33,1.0	HNRNPH1,1.0	SPCS1,1.0	CMPK2,1.0	LINC00623,1.0	CDKN1B,1.0	RNASEK,1.0	GDI1,1.0	RPLP1,1.0	ID2B,1.0	WAS,1.0	FAIM3,1.0	TUBA1A,1.0	GNAI2,1.0	PRAM1,1.0	TMSB4X,1.0	HLA-DPA1,1.0	RAC2,1.0	LDLRAP1,1.0	TBC1D10C,1.0	RNF44,1.0	CD74,1.0	GCA,1.0	RPS9,1.0	DEFA3,1.0	TYROBP,1.0	CXCL10,1.0	DOK2,1.0	IFI44L,1.0	GOLGA8H,1.0	UBXN11,1.0	ATG16L2,1.0	LINC00926,1.0	SIDT2,1.0	LY6E,1.0	FAU,1.0	CLC,1.0	ZYX,1.0	SRSF5,1.0	S100A4,1.0	LRCH4,1.0	SNRPB,1.0	S100A9,1.0	S100A8,1.0	YPEL3,1.0	RGS19,1.0	CD81,1.0	UCP2,1.0	IFI6,1.0	GIMAP7,1.0	SAMD9L,1.0	FGD2,1.0	TMEM123,1.0	ZFP36,1.0	LAMP3,1.0	CFL1,1.0	RPS2,1.0	TXNL4A,1.0	HMGN1,1.0	HMGN2,1.0	LINC01000,1.0	ATP6V0C,1.0	LINC01002,1.0	FAM26F,1.0	ARHGEF18,1.0	NKG7,1.0	HMHA1,1.0	CYBA,1.0	ISG15,1.0	EEF2,1.0	WASH3P,1.0	TBCA,1.0	DGKZ,1.0	SDCBP,1.0	GLTSCR2,1.0	ISG20,1.0	HGS,1.0	MXD1,1.0	MED25,1.0	CD8A,1.0	GNB2,1.0	TCF7,1.0	ND2,1.0	XAF1,1.0	FTL,1.0	ND4,1.0	ND3,1.0	SRP19,1.0	DDX5,1.0	C5AR1,1.0	ATP6,1.0	ACTG1,1.0	LY75,1.0	MAEA,1.0	SAT1,1.0	WASH2P,1.0	PKD1P1,1.0	CSF2RB,1.0	RASGRP2,1.0	ARHGAP4,1.0	DDX60,1.0	EEF1B2,1.0	IL18RAP,1.0	MMP25,1.0	RGS2,1.0	NDEL1,1.0	EFHD2,1.0	EIF3CL,1.0	TMSB10,1.0	LOC100505812,1.0	CD99,1.0	ACTR3,1.0	HSPA6,1.0	CBX4,1.0	OLIG1,1.0	OAS1,1.0	MMP9,1.0	SMDT1,1.0	BCL6,1.0	H3F3AP4,1.0	MIR1244-3,1.0	CHI3L1,1.0	R3HDM4,1.0	CXCL8,1.0	TNFAIP6,1.0	NLRC5,1.0	IRF2BPL,1.0	PTBP1,1.0	FCGR3B,1.0	MKNK2,1.0	CAPZB,1.0	NDUFA3,1.0	MID1IP1,1.0	LYSMD2,1.0	RPL23A,1.0	CIRBP,1.0	GZMH,1.0	KLF2,1.0	CECR1,1.0	MYO1F,1.0	ZAP70,1.0	GZMM,1.0	CTDSP1,1.0	FMNL1,1.0	ABHD17A,1.0	LTB,1.0	NPIPB5,1.0	MNDA,1.0	EVL,1.0	LTF,1.0	SIGIRR,1.0	CSNK1G2,1.0	TPT1,1.0	MTCH1,1.0	CEBPB,1.0	CEBPD,1.0	RTP4,1.0	LSP1,1.0	TCIRG1,1.0	ARRB2,1.0	RPL10A,1.0	TNFSF13B,1.0	OASL,1.0	SEPT9,1.0	CHSY1,1.0	CCL5,1.0	ITGAX,1.0	CDIPT,1.0	CSK,1.0	TRIM22,1.0	RPL18AP3,1.0	
Asthma C0004096 human GSE4302 sample 318		GBP6,1.0	NIPSNAP3B,1.0	LOC100286909,1.0	ARL16,1.0	PRKXP1,1.0	DNAAF2,1.0	COL24A1,1.0	SLC12A2,1.0	DLEC1,1.0	MCEMP1,1.0	ISL1,1.0	TMEM170B,1.0	MALL,1.0	ASS1,1.0	MARCO,1.0	LOC730101,1.0	CAPN13,1.0	SCO2,1.0	PLGLA,1.0	ASB9,1.0	COL9A2,1.0	LRRN1,1.0	LOC100131354,1.0	PM20D1,1.0	CD200,1.0	CES1,1.0	CCDC68,1.0	SGMS1,1.0	CRABP2,1.0	LOC284578,1.0	SLC5A1,1.0	CWH43,1.0	AQP5,1.0	C4BPB,1.0	GLRX,1.0	SMA5,1.0	RBM26-AS1,1.0	RPS4Y1,1.0	CH25H,1.0	ADCY6,1.0	NPIPB15,1.0	DPYSL2,1.0	HMGN2P46,1.0	SNRPD2,1.0	IFT74,1.0	SPOCK3,1.0	ZDBF2,1.0	CAPNS1,1.0	SLAMF7,1.0	CHST15,1.0	RPRML,1.0	LOC440983,1.0	EGR1,1.0	CNTD1,1.0	HLA-DRB6,1.0	HLA-DRB5,1.0	STAC,1.0	ST8SIA4,1.0	PLA2G4D,1.0	PLK2,1.0	TALDO1,1.0	RPS14P3,1.0	LOC100287349,1.0	NCEH1,1.0	LOC100288675,1.0	LYPD6B,1.0	PPT1,1.0	LOC728804,1.0	GNE,1.0	ITM2A,1.0	VGLL3,1.0	C5ORF30,1.0	HLA-DRB4,1.0	FREM2,1.0	HLA-DRB3,1.0	APOBEC3B,1.0	GTSF1,1.0	HLA-DRB1,1.0	LXN,1.0	PTGFR,1.0	CFD,1.0	C5ORF27,1.0	HHLA2,1.0	TPTE2P6,1.0	DIS3L,1.0	WFDC3,1.0	ADH7,1.0	PCDH17,1.0	C3,1.0	LOC100507397,1.0	FAR2P2,1.0	C6,1.0	RPS18,1.0	ZNF321P,1.0	BPIFA1,1.0	C19ORF33,1.0	PTPN20B,1.0	KCNMB2,1.0	PRKAR2B,1.0	LOC100507273,1.0	PDGFD,1.0	DPF2,1.0	LCN12,1.0	KIF21B,1.0	PRR29,1.0	LIPT1,1.0	TNS3,1.0	IER3,1.0	PCAT18,1.0	DUSP5,1.0	LOC200772,1.0	USP9Y,1.0	NMI,1.0	FN1,1.0	IL18,1.0	CP,1.0	MSS51,1.0	KLK11,1.0	MRPL22,1.0	RGMB,1.0	TLR1,1.0	SLC7A7,1.0	RAP2C,1.0	SLC7A9,1.0	LINC00969,1.0	CILP,1.0	CEACAM6,1.0	LOC100507185,1.0	HLA-DQB1,1.0	LOC100132884,1.0	RPA3OS,1.0	TNFRSF11A,1.0	SLC44A3,1.0	ATF7IP2,1.0	KGFLP2,1.0	C2CD4A,1.0	SECTM1,1.0	LOC100506090,1.0	VLDLR,1.0	ZCCHC18,1.0	TMEM165,1.0	LOC100506761,1.0	LOC100130911,1.0	MAGT1,1.0	TRIM5,1.0	MAP2,1.0	SEC61B,1.0	SMYD4,1.0	GPRASP1,1.0	CCR5,1.0	C19ORF18,1.0	CTSC,1.0	HLA-DQA1,1.0	PF4V1,1.0	ADIPOQ,1.0	MEF2C,1.0	DNAJC5B,1.0	GCH1,1.0	TXLNGY,1.0	C1GALT1,1.0	RFTN1,1.0	AKR1C2,1.0	FOS,1.0	THOC1,1.0	SLC2A10,1.0	ANO5,1.0	LOC158402,1.0	TXLNB,1.0	SLC39A10,1.0	C16ORF89,1.0	LINC00622,1.0	SERPINB11,1.0	RYR3,1.0	CSTA,1.0	KCNA1,1.0	GRP,1.0	LRRC17,1.0	AMIGO2,1.0	FHOD3,1.0	TDRP,1.0	DCST2,1.0	GRAMD3,1.0	VMO1,1.0	FOXQ1,1.0	MCF2L2,1.0	HLA-DMB,1.0	CYP2A13,1.0	ZSCAN31,1.0	TMEM47,1.0	HLA-DPA1,1.0	TMEM38B,1.0	CYP4F30P,1.0	GABRE,1.0	CCL18,1.0	CYP2F1,1.0	HLA-DMA,1.0	RARRES1,1.0	EOMES,1.0	CD74,1.0	PPIL3,1.0	LINC01465,1.0	RPS8,1.0	CRTAM,1.0	EPDR1,1.0	FBXW10,1.0	LMO3,1.0	LRRC63,1.0	SDHAP2,1.0	PAX8-AS1,1.0	POU4F2,1.0	TMEM133,1.0	CXCL10,1.0	SCNN1G,1.0	SHISA2,1.0	LYG1,1.0	ERP27,1.0	GSTA3,1.0	SLCO2A1,1.0	SCNN1B,1.0	CNTN3,1.0	GOLGA8B,1.0	SLC27A2,1.0	OR2A9P,1.0	VTCN1,1.0	PLGLB2,1.0	NXPH4,1.0	ODC1,1.0	SAA4,1.0	ZNF667-AS1,1.0	GIMAP2,1.0	ERICH3-AS1,1.0	TMEM125,1.0	CAPN8,1.0	ZFP30,1.0	CDH2,1.0	LRRC70,1.0	SLIT2,1.0	CHP2,1.0	NPTX2,1.0	SLC25A43,1.0	LOC646470,1.0	SLC15A2,1.0	LY86,1.0	MAFF,1.0	NR4A2,1.0	ARMCX2,1.0	CD8A,1.0	ALDH3A1,1.0	LOC100507560,1.0	CDH13,1.0	LCN2,1.0	CARD16,1.0	TOX,1.0	CRISP2,1.0	C11ORF97,1.0	NOTCH2,1.0	METTL2B,1.0	CLSTN2,1.0	NTS,1.0	ATP12A,1.0	FGF7,1.0	PODXL,1.0	CPAMD8,1.0	UBD,1.0	MUC13,1.0	PI3,1.0	KLRC1,1.0	COX14,1.0	RPP38,1.0	CLCA4,1.0	CYP2J2,1.0	TTC16,1.0	GALNT6,1.0	HSPA8,1.0	MRGPRX1,1.0	TXNRD1,1.0	ITGA2,1.0	AHSA2,1.0	GPX8,1.0	CATSPERD,1.0	LOC100509764,1.0	SCGB3A1,1.0	FAAH2,1.0	HLA-DRA,1.0	SERPINI1,1.0	SCN4B,1.0	ZG16B,1.0	CXORF58,1.0	SEC24B-AS1,1.0	CYP4Z2P,1.0	TRIM55,1.0	CYP2B7P,1.0	TMEM45A,1.0	KCNK5,1.0	BCAR3,1.0	KDM5D,1.0	RTN1,1.0	CXCL9,1.0	LRGUK,1.0	LOC100133583,1.0	LRRK2,1.0	LY96,1.0	FAM218A,1.0	TNFAIP2,1.0	CXCL6,1.0	RPF2,1.0	DPP4,1.0	FCGR3B,1.0	APELA,1.0	ATP5E,1.0	LOC645984,1.0	UTY,1.0	ME1,1.0	CD300LF,1.0	SMN2,1.0	C2ORF40,1.0	LOC100507455,1.0	HIST1H1C,1.0	IP6K3,1.0	NOP58,1.0	MUC5B,1.0	ZNF185,1.0	DAPK1,1.0	CYP4B1,1.0	GABRG1,1.0	LOC100271832,1.0	LOC101928068,1.0	CLEC2B,1.0	CAT,1.0	NOVA1,1.0	GLRB,1.0	CLEC2D,1.0	LTF,1.0	FOLR3,1.0	STEAP4,1.0	MSLN,1.0	PNMAL1,1.0	HMGCR,1.0	PIK3C2B,1.0	RND3,1.0	HSD17B11,1.0	PKD2,1.0	CRYZ,1.0	ADAMTS3,1.0	PRRG1,1.0	ALDH2,1.0	RNPEP,1.0	DLEU2,1.0	ZNF846,1.0	C3ORF33,1.0	FBXO6,1.0	CRYM,1.0	CCDC50,1.0	SFTA1P,1.0	COLGALT2,1.0	RBM6,1.0	MSMB,1.0	
Transplanted Heart Complication C0340529 mouse GSE582 sample 373		1810058I24RIK,1.0	LUM,1.0	ECH1,1.0	H2-AA,1.0	COL1A2,1.0	COL1A1,1.0	SFRP2,1.0	MARCKS,1.0	MYL1,1.0	MGP,1.0	MYL2,1.0	RBP1,1.0	MYL3,1.0	UQCRC2,1.0	UQCRC1,1.0	SPARCL1,1.0	PRSS2,1.0	WBP1,1.0	IGKV6-15,1.0	SCX,1.0	IGKV4-91,1.0	SERPINE2,1.0	UQCR10,1.0	PDHB,1.0	ATP5A1,1.0	GHITM,1.0	UQCR11,1.0	LY6C1,1.0	C4A,1.0	MYL12B,1.0	BSG,1.0	TCEB2,1.0	RABAC1,1.0	B2M,1.0	TRY5,1.0	PTGDS,1.0	SH3BGR,1.0	COX8B,1.0	EGR2,1.0	H2-D1,1.0	H2-EB1,1.0	COG6,1.0	TNNC1,1.0	AMY2A4,1.0	PLK3,1.0	IGHV1-54,1.0	USMG5,1.0	AMY2A5,1.0	IRGM2,1.0	GBAS,1.0	COX7A2L,1.0	MYL12A,1.0	WNK1,1.0	TNNT2,1.0	PRKAR1A,1.0	SERPING1,1.0	IGKV4-59,1.0	CYSTM1,1.0	IGKV4-58,1.0	SPRR1B,1.0	ITM2B,1.0	OGDH,1.0	RPS24,1.0	CFD,1.0	IGKV4-74,1.0	SPARC,1.0	ISCA1,1.0	GM10221,1.0	IGKV4-72,1.0	IGKV4-70,1.0	RPL34,1.0	H2-L,1.0	ATP5C1,1.0	ENO3,1.0	C3,1.0	CYB5R3,1.0	GOLGA4,1.0	PRDX3,1.0	INPP5A,1.0	ART1,1.0	GJA1,1.0	APOE,1.0	IGKV4-68,1.0	TRP53INP2,1.0	CCR2,1.0	MYBPC3,1.0	GSTM1,1.0	PDHA1,1.0	ATPIF1,1.0	CP,1.0	CS,1.0	FXYD1,1.0	2010107E04RIK,1.0	FAM101B,1.0	COL3A1,1.0	MMP14,1.0	IGHA,1.0	CALU,1.0	GAS6,1.0	IGHG,1.0	REG3B,1.0	COX7C,1.0	ELN,1.0	TWF2,1.0	MAP1LC3A,1.0	NNT,1.0	CSRP3,1.0	CSRP2,1.0	NKIRAS1,1.0	ANKRD1,1.0	2210010C04RIK,1.0	CCL21A,1.0	SPTBN1,1.0	SVIL,1.0	VKORC1,1.0	MDH2,1.0	TMEM176A,1.0	PGAM2,1.0	TMEM176B,1.0	ACOT13,1.0	BGN,1.0	FABP3,1.0	HADHB,1.0	COL4A1,1.0	COL4A2,1.0	FAM195B,1.0	IGKJ1,1.0	NDUFAB1,1.0	GM3724,1.0	SLMAP,1.0	ENG,1.0	DSCAML1,1.0	ANGPTL2,1.0	RYR2,1.0	PYGB,1.0	RPLP1,1.0	NDUFA11,1.0	FSTL1,1.0	PYGM,1.0	PTMS,1.0	CRIP1,1.0	COX5B,1.0	CST3,1.0	ACADM,1.0	SMPD1,1.0	GSN,1.0	PHYH,1.0	S100A1,1.0	IGJ,1.0	SDHD,1.0	SERPINA3N,1.0	UBE2B,1.0	LMO7,1.0	SDHB,1.0	SDHC,1.0	EEF1A2,1.0	COL5A2,1.0	UQCRQ,1.0	FKBP9,1.0	LY6E,1.0	PPIC,1.0	IVNS1ABP,1.0	NDUFB11,1.0	CD81,1.0	H2-K1,1.0	HBB-B2,1.0	PARK7,1.0	FBLN2,1.0	CLU,1.0	COX6A2,1.0	NDRG2,1.0	HBB-B1,1.0	CTGF,1.0	LAPTM4A,1.0	LAMP1,1.0	NRAP,1.0	IGKC,1.0	HCFC1R1,1.0	NDUFV2,1.0	NDUFV1,1.0	POSTN,1.0	IIGP1,1.0	GM16710,1.0	F2R,1.0	IDH2,1.0	SHFM1,1.0	DSTN,1.0	CHCHD10,1.0	IGSF10,1.0	RCAN1,1.0	H2-EA-PS,1.0	IGHG2B,1.0	H1F0,1.0	COL6A1,1.0	TMEM119,1.0	GNAS,1.0	FSCN1,1.0	MFGE8,1.0	FBN1,1.0	MXD4,1.0	MYOM1,1.0	UQCRB,1.0	BRI3,1.0	LPL,1.0	LTBP4,1.0	COX7A1,1.0	COX7A2,1.0	UQCRH,1.0	SESN1,1.0	SERPINA3G,1.0	UBB,1.0	IGHG1,1.0	NPPA,1.0	NPPB,1.0	TXNDC5,1.0	CYC1,1.0	ACAA2,1.0	CD99,1.0	GPX3,1.0	MUP7,1.0	NDUFC1,1.0	MUP1,1.0	MUP3,1.0	MUP4,1.0	MFAP5,1.0	ACTA1,1.0	SMDT1,1.0	OGN,1.0	ARL2BP,1.0	RPL37A,1.0	ALB,1.0	CPE,1.0	NDUFS6,1.0	NDUFS5,1.0	NDUFS3,1.0	NDUFS2,1.0	ACO2,1.0	NDUFS1,1.0	SERINC3,1.0	MYH6,1.0	MYH7,1.0	SLC25A4,1.0	NDUFB9,1.0	SAR1A,1.0	NDUFB8,1.0	NDUFB6,1.0	NDUFB5,1.0	HSPB8,1.0	NDUFB3,1.0	HBA-A1,1.0	NDUFB2,1.0	ATP5J,1.0	HBA-A2,1.0	ATP5O,1.0	LOC100046359,1.0	MB,1.0	TMEM205,1.0	GM4788,1.0	ATP5E,1.0	NDUFA9,1.0	DSP,1.0	GRCC10,1.0	NDUFA7,1.0	NDUFA5,1.0	PDE4DIP,1.0	PCOLCE,1.0	SOD3,1.0	BPGM,1.0	FH1,1.0	DCN,1.0	PFKM,1.0	BC004004,1.0	COL8A1,1.0	CTRB1,1.0	TRY10,1.0	RNF10,1.0	EIF4A2,1.0	ALAS2,1.0	CEBPD,1.0	COL15A1,1.0	FHL2,1.0	ATP2A2,1.0	LDB3,1.0	ACTC1,1.0	CKMT2,1.0	CHCHD3,1.0	CCL8,1.0	OXCT1,1.0	TNNI3,1.0	1110001J03RIK,1.0	LOC100504882,1.0	POLR2M,1.0	
ulcerative colitis DOID-8577 human GSE22619 sample 710		ZNF165,1.0	IL1R2,1.0	KTI12,1.0	SST,1.0	SLPI,1.0	MT1G,1.0	MT1H,1.0	ORAI1,1.0	CPVL,1.0	MT1E,1.0	MT1F,1.0	ADAMDEC1,1.0	WBP2,1.0	VIPR1,1.0	ADH1C,1.0	LOC100506848,1.0	AQP8,1.0	CWH43,1.0	RPS4Y1,1.0	TMEM72,1.0	ADCY6,1.0	EPB41L4A-AS1,1.0	EXOSC5,1.0	KIAA1324,1.0	DNTTIP1,1.0	DHX38,1.0	SAMD13,1.0	NHEJ1,1.0	MT1HL1,1.0	HOXA5,1.0	TSPYL2,1.0	C9ORF152,1.0	STARD10,1.0	MARS2,1.0	ABCA8,1.0	TLCD1,1.0	PPP1R1B,1.0	BIN2,1.0	ITPA,1.0	NOX1,1.0	MS4A7,1.0	BEX4,1.0	CFD,1.0	BEX2,1.0	VARS,1.0	CFH,1.0	ACSM3,1.0	MT1M,1.0	RAPGEFL1,1.0	MT1X,1.0	SPATC1L,1.0	NRARP,1.0	TMEM98,1.0	TXNDC16,1.0	SNHG19,1.0	GLDN,1.0	APOO,1.0	MT2A,1.0	FAM134B,1.0	SPIB,1.0	LGALS2,1.0	PRDX5,1.0	TSPAN7,1.0	STMN2,1.0	PDGFD,1.0	KCNN4,1.0	ARSE,1.0	TPSAB1,1.0	NXPE4,1.0	COLCA2,1.0	GSTM2,1.0	CCL23,1.0	GSTM1,1.0	NXPE1,1.0	MST1,1.0	IL10RA,1.0	AMPD1,1.0	C10ORF99,1.0	MRPS2,1.0	CP,1.0	ISX,1.0	GNG13,1.0	VEGFB,1.0	FXYD1,1.0	MRPS9,1.0	TOX2,1.0	FAM101A,1.0	PXMP2,1.0	FXYD6,1.0	ALDOC,1.0	GAS6,1.0	LOC101929549,1.0	SLC44A4,1.0	ZNF593,1.0	TFCP2L1,1.0	KLK1,1.0	MAOA,1.0	HEPACAM2,1.0	ENDOD1,1.0	LOC286161,1.0	HSD11B2,1.0	LDHD,1.0	PRMT6,1.0	DMTN,1.0	LEFTY1,1.0	METTL1,1.0	MAMDC2,1.0	GSTO2,1.0	G0S2,1.0	AEN,1.0	NCR3LG1,1.0	DHRS4,1.0	KIT,1.0	LOC100505584,1.0	SNX15,1.0	TMEM39B,1.0	SMAGP,1.0	ZNF354A,1.0	C1QC,1.0	DHRS11,1.0	GRN,1.0	QPRT,1.0	F13A1,1.0	PTN,1.0	ID2B,1.0	ADIRF,1.0	ZDHHC23,1.0	TMEM141,1.0	PIGZ,1.0	PDCD2L,1.0	IMPA2,1.0	AIFM3,1.0	BGLAP,1.0	NPY,1.0	CKB,1.0	FAM3D,1.0	CCL19,1.0	ZNF324,1.0	RNF43,1.0	SPINK5,1.0	SPINK2,1.0	GDF15,1.0	SCARA5,1.0	CCDC159,1.0	CDX1,1.0	HSD3B2,1.0	RARRES2,1.0	ZBTB16,1.0	GCG,1.0	ARHGAP27,1.0	LRFN4,1.0	SLC25A38,1.0	CXCL13,1.0	NUPR1,1.0	SCNN1B,1.0	TRABD2A,1.0	PKP2,1.0	ZNF317,1.0	C8ORF33,1.0	CD177,1.0	SPESP1,1.0	DPP10-AS1,1.0	TPSB2,1.0	NDUFB10,1.0	GEMIN4,1.0	PROS1,1.0	LOC150776,1.0	PRKY,1.0	PRKX,1.0	ATP2C2,1.0	HSD17B8,1.0	NDRG2,1.0	BEST4,1.0	BEST2,1.0	HPGDS,1.0	FRZB,1.0	SCUBE2,1.0	DMAP1,1.0	NLRP2,1.0	CPA3,1.0	EIF2B4,1.0	EPHX1,1.0	KIF22,1.0	IGFBP4,1.0	ACSF2,1.0	CDHR1,1.0	EBPL,1.0	GPR108,1.0	MUC20,1.0	DNAL4,1.0	ST6GALNAC6,1.0	PARM1,1.0	SLC26A2,1.0	LINC00261,1.0	EIF4EBP1,1.0	FAM107A,1.0	FBXO25,1.0	HOXB13,1.0	BRINP3,1.0	PRR5-ARHGAP8,1.0	ZKSCAN4,1.0	EIF4EBP3,1.0	PAIP2B,1.0	PCSK1N,1.0	SH2D6,1.0	TTC13,1.0	USP21,1.0	HMGCS2,1.0	GGH,1.0	HSPA2,1.0	BMX,1.0	PYY,1.0	CLK1,1.0	TMEM216,1.0	MFAP4,1.0	CDK4,1.0	HAGH,1.0	ECHDC3,1.0	IRF6,1.0	PNLIPRP2,1.0	PRAC2,1.0	HAPLN1,1.0	PRAC1,1.0	KHDRBS3,1.0	STOML2,1.0	RETNLB,1.0	NOP2,1.0	ARHGEF34P,1.0	LOC729162,1.0	IGLV4-60,1.0	GHR,1.0	ZNF629,1.0	VPS51,1.0	MFSD4,1.0	TNFRSF17,1.0	CA7,1.0	UGT2A3,1.0	SLC13A2,1.0	AMN,1.0	CAMK1D,1.0	EYA2,1.0	AMT,1.0	MCOLN2,1.0	KCTD6,1.0	SELENBP1,1.0	PFKM,1.0	TRAPPC6A,1.0	CLDN8,1.0	RBM42,1.0	FAM98C,1.0	ZP3,1.0	CANT1,1.0	USP10,1.0	HSP90AB1,1.0	C1S,1.0	SPATA20,1.0	NOB1,1.0	TTR,1.0	VSIG2,1.0	CCL8,1.0	PRADC1,1.0	DLEU1,1.0	EPHB2,1.0	INSL5,1.0
[truncated: 2,217,933 more chars]
